# Supplementary material for: Transcriptomic analyses reveal regulatory plasticity and metabolic reprogramming underlying genotype-specific microspore embryogenesis in wheat
Source: Plant Cell Rep. 2026 Feb 4;45(2):51. doi: 10.1007/s00299-026-03731-x (PMC12872716; doi:10.1007/s00299-026-03731-x)
Supplement: Supplementary file 7 — Supplementary file7 Additional File S1_wheatDH_DEG_MercatorAnnotation (XLSX 5969 KB) [file 299_2026_3731_MOESM7_ESM.xlsx]

## Sheet: ND7_D0
gene_id	ND7_D0	ND7_D0_log2FC	ND7_D0_adjPval	BINCODE	NAME	X.y	X.1	X.2
TRAESCS4A02G296000	Up	20.1403	1.39960934945032e-10	'19.4.1.4.3'	'Protein homeostasis.protein storage.seed storage protein activities.7S globulin family.Vicilin class-I seed storage protein *(PAP85)'	prot-scriber: vicilin protein antimicrobial peptides	swissprot: 63 kDa globulin-like protein OS=Oryza sativa subsp. japonica	original description: none'
TRAESCS1B02G101100	Up	19.2584	3.24559113906494e-12	'35.1'	'not assigned.annotated'	prot-scriber: glucose and ribitol dehydrogenase homolog	swissprot: Glucose and ribitol dehydrogenase homolog OS=Oryza sativa subsp. japonica	original description: none'
TRAESCS4A02G194400	Up	13.0655	4.18541308193508e-21	'35.1'	'not assigned.annotated'	prot-scriber: non specific lipid transfer protein	swissprot: Non-specific lipid-transfer protein 4 OS=Oryza sativa subsp. japonica	original description: none'
TRAESCS3A02G344700	Up	13.0648	3.28042461012114e-34	'35.1'	'not assigned.annotated'	prot-scriber: non specific lipid transfer protein	swissprot: Non-specific lipid-transfer protein 10 OS=Arabidopsis thaliana	original description: none'
TRAESCS7B02G272400	Up	13.0455	1.10784073862081e-22	'35.1'	'not assigned.annotated'	prot-scriber: leucine rich repeat extensin protein	swissprot: no annotation	original description: none'
TRAESCS4A02G203700	Up	12.9833	2.18434987585017e-25	'28.1.1.8.1'	'Plant reproduction.gametogenesis.male gametophyt.stamen initiation.signalling polypeptide *(TPD1)'	prot-scriber: tpd protein homolog	swissprot: TPD1 protein homolog 1B OS=Oryza sativa subsp. japonica	original description: none'
TRAESCS4A02G304400	Up	12.9422	1.92311049222517e-25	'21.8.1.6.1'	'Cell wall organisation.cutin and suberin.cuticular lipid formation.alcohol-forming pathway.fatty acyl CoA reductase *(FAR)'	prot-scriber: fatty acyl coa reductase 2	swissprot: Probable fatty acyl-CoA reductase 5 OS=Arabidopsis thaliana	original description: none'
TRAESCS3D02G089800	Up	12.8782	9.70292295578145e-34	'35.1'	'not assigned.annotated'	prot-scriber: abhydrolase 3 domain containing protein	swissprot: no annotation	original description: none'
TRAESCS4D02G118900	Up	12.8481	9.83939291369504e-21	'35.1'	'not assigned.annotated'	prot-scriber: non specific lipid transfer protein	swissprot: Non-specific lipid-transfer protein 4 OS=Oryza sativa subsp. japonica	original description: none'
TRAESCS4B02G120900	Up	12.8115	4.73096796026634e-18	'35.1'	'not assigned.annotated'	prot-scriber: non specific lipid transfer protein	swissprot: Non-specific lipid-transfer protein 4 OS=Oryza sativa subsp. japonica	original description: none'
TRAESCS2A02G289300	Up	12.7843	1.06021632743367e-23	'24.2.3.11'	'Solute transport.carrier-mediated transport.APC-type transporter superfamily.potassium cation transporter *(HAK/KUP/KT)'	prot-scriber: orysj potassium transporter	swissprot: Potassium transporter 1 OS=Oryza sativa subsp. japonica	original description: none'
TRAESCS6A02G415500	Up	12.6479	1.14080853180827e-21	'5.1.6.1.1.1'	'Lipid metabolism.fatty acid metabolism.endoplasmic reticulum-localized fatty acid elongase (FAE) system.fatty acid elongation complex.condensing enzyme activities.3-ketoacyl-CoA synthase *(KCS)'	prot-scriber: 3 ketoacyl coa synthase	swissprot: Probable 3-ketoacyl-CoA synthase 20 OS=Oryza sativa subsp. japonica	original description: none'
TRAESCS7A02G495800	Up	12.6066	1.70437847574764e-24	'14.5.7.8.1'	'RNA biosynthesis.DNA-binding transcriptional regulation.beta-hairpin exposed by alpha/beta-scaffold structure.AP2 transcription factor activity.transcription factor *(WRI/AIL)'	prot-scriber: ap ethylene responsive transcription factor	swissprot: AP2-like ethylene-responsive transcription factor PLT2 OS=Arabidopsis thaliana	original description: none'
TRAESCS7D02G087500	Up	12.5753	7.56807460822769e-11	'35.1'	'not assigned.annotated'	prot-scriber: early nodulin	swissprot: no annotation	original description: none'
TRAESCS4D02G277300	Up	12.23	7.28705930616479e-19	'5.1.6.1.1.1'	'Lipid metabolism.fatty acid metabolism.endoplasmic reticulum-localized fatty acid elongase (FAE) system.fatty acid elongation complex.condensing enzyme activities.3-ketoacyl-CoA synthase *(KCS)'	prot-scriber: 3 ketoacyl coa synthase	swissprot: Probable 3-ketoacyl-CoA synthase 20 OS=Oryza sativa subsp. japonica	original description: none'
TRAESCS6D02G149300	Up	12.21	8.91886143807914e-17	'5.7.4'	'Lipid metabolism.cytoplasmic lipid droplet-associated activities.Caleosin-type peroxygenase *(CLO/PXG)'	prot-scriber: ef hand domain containing protein	swissprot: Peroxygenase OS=Pinus elliottii	original description: none'
TRAESCS7A02G091900	Up	12.1893	9.38269598728137e-10	'35.1'	'not assigned.annotated'	prot-scriber: early nodulin protein	swissprot: Early nodulin-93 OS=Glycine max	original description: none'
TRAESCS3B02G028500	Up	12.1534	1.64480100568815e-20	'3.1.4.1.1'	'Carbohydrate metabolism.sucrose metabolism.degradation.invertase activities.cell wall acid beta-fructofuranosidase *(CWIN)'	prot-scriber: beta fructofuranosidase insoluble isoenzyme cwinv	swissprot: Beta-fructofuranosidase, insoluble isoenzyme 3 OS=Oryza sativa subsp. japonica	original description: none'
TRAESCS3B02G028500	Up	12.1534	1.64480100568815e-20	'50.3.2'	'Enzyme classification.EC_3 hydrolases.EC_3-2 glycosylase'	prot-scriber: beta fructofuranosidase insoluble isoenzyme cwinv	swissprot: Beta-fructofuranosidase, insoluble isoenzyme 3 OS=Oryza sativa subsp. japonica	original description: none'
TRAESCS7D02G461300	Up	11.9177	5.58647264568153e-22	'35.1'	'not assigned.annotated'	prot-scriber: btb poz and math domain containing protein	swissprot: BTB/POZ and MATH domain-containing protein 2 OS=Arabidopsis thaliana	original description: none'
TRAESCS2D02G434200	Up	11.8867	1.13336288624899e-20	'35.1'	'not assigned.annotated'	prot-scriber: amb all domain containing protein	swissprot: no annotation	original description: none'
TRAESCS4A02G369300	Up	11.8782	3.11091688517009e-09	'35.1'	'not assigned.annotated'	prot-scriber: serine palmitoyltransferase	swissprot: no annotation	original description: none'
TRAESCS7D02G071600	Up	11.8329	4.21424055344273e-20	'35.1'	'not assigned.annotated'	prot-scriber: ring type e3 ubiquitin transferase	swissprot: E3 ubiquitin-protein ligase SINA-like 10 OS=Arabidopsis thaliana	original description: none'
TRAESCS3B02G376700	Up	11.8181	3.64728643992522e-20	'35.1'	'not assigned.annotated'	prot-scriber: non specific lipid transfer protein	swissprot: Non-specific lipid-transfer protein 1 OS=Hordeum vulgare	original description: none'
TRAESCS7A02G169100	Up	11.7946	5.51885180301433e-18	'24.2.1.5'	'Solute transport.carrier-mediated transport.DMT-type transporter superfamily.solute transporter *(UmamiT1/2/++)'	prot-scriber: wat protein	swissprot: WAT1-related protein At1g21890 OS=Arabidopsis thaliana	original description: none'
TRAESCS7A02G386800	Up	11.7598	6.21483637831961e-15	'35.1'	'not assigned.annotated'	prot-scriber: germin protein member	swissprot: Germin-like protein 8-12 OS=Oryza sativa subsp. japonica	original description: none'
TRAESCS6D02G007300	Up	11.5933	5.60719059365772e-12	'35.1'	'not assigned.annotated'	prot-scriber: aig type g domain containing protein	swissprot: Immune-associated nucleotide-binding protein 9 OS=Arabidopsis thaliana	original description: none'
TRAESCS7D02G367600	Up	11.5879	3.94322356195929e-16	'35.1'	'not assigned.annotated'	prot-scriber: leucine rich repeat extensin protein	swissprot: no annotation	original description: none'
TRAESCS7D02G483200	Up	11.5708	3.31747392661899e-27	'14.5.7.8.1'	'RNA biosynthesis.DNA-binding transcriptional regulation.beta-hairpin exposed by alpha/beta-scaffold structure.AP2 transcription factor activity.transcription factor *(WRI/AIL)'	prot-scriber: ap ethylene responsive transcription factor	swissprot: AP2-like ethylene-responsive transcription factor AIL5 OS=Arabidopsis thaliana	original description: none'
TRAESCS4D02G008300	Up	11.5286	8.76700769442304e-50	'21.8.1.6.1'	'Cell wall organisation.cutin and suberin.cuticular lipid formation.alcohol-forming pathway.fatty acyl CoA reductase *(FAR)'	prot-scriber: fatty acyl coa reductase 2	swissprot: Alcohol-forming fatty acyl-CoA reductase OS=Simmondsia chinensis	original description: none'
TRAESCS4A02G043000	Up	11.4872	1.26738038267784e-19	'35.1'	'not assigned.annotated'	prot-scriber: casp protein 2b1	swissprot: CASP-like protein 2U2 OS=Sorghum bicolor	original description: none'
TRAESCS4B02G072800	Up	11.4534	1.86628418630275e-20	'35.1'	'not assigned.annotated'	prot-scriber: b3 domain containing protein	swissprot: Putative B3 domain-containing protein Os03g0621600 OS=Oryza sativa subsp. japonica	original description: none'
TRAESCS6B02G374500	Up	11.4212	3.40683040517e-17	'35.1'	'not assigned.annotated'	prot-scriber: heat shock kda protein cognate	swissprot: Heat shock cognate 70 kDa protein OS=Petunia hybrida	original description: none'
TRAESCS7B02G401400	Up	11.3925	1.29976085760173e-25	'14.5.7.8.1'	'RNA biosynthesis.DNA-binding transcriptional regulation.beta-hairpin exposed by alpha/beta-scaffold structure.AP2 transcription factor activity.transcription factor *(WRI/AIL)'	prot-scriber: ap ethylene responsive transcription factor	swissprot: AP2-like ethylene-responsive transcription factor AIL5 OS=Arabidopsis thaliana	original description: none'
TRAESCS4D02G104500	Up	11.326	4.09413159712997e-19	'28.1.1.8.1'	'Plant reproduction.gametogenesis.male gametophyt.stamen initiation.signalling polypeptide *(TPD1)'	prot-scriber: tpd protein homolog	swissprot: TPD1 protein homolog 1B OS=Oryza sativa subsp. japonica	original description: none'
TRAESCS3A02G309000	Up	11.3046	5.97907167840809e-19	'9.2.3.4'	'Redox homeostasis.glutathione-based redox regulation.glutathione S-transferase activities.class phi glutathione S-transferase *(GSTF1/2/++)'	prot-scriber: arath glutathione s transferase	swissprot: Glutathione S-transferase 1 OS=Triticum aestivum	original description: none'
TRAESCS2A02G495300	Up	11.284	2.227874223698e-19	'19.2.2.2.1'	'Protein homeostasis.ubiquitin-proteasome system.ubiquitin-fold protein conjugation.SUMO conjugation (sumoylation).SUMO ubiquitin-fold protein'	prot-scriber: ubiquitin domain containing protein	swissprot: no annotation	original description: none'
TRAESCS1B02G346200	Up	11.2524	8.43053769123678e-20	'35.1'	'not assigned.annotated'	prot-scriber: binding x8 domain containing protein	swissprot: PLASMODESMATA CALLOSE-BINDING PROTEIN 3 OS=Arabidopsis thaliana	original description: none'
TRAESCS2A02G546400	Up	11.1894	5.18264713223168e-16	'50.1.13'	'Enzyme classification.EC_1 oxidoreductases.EC_1-14 oxidoreductase acting on paired donor with incorporation or reduction of molecular oxygen'	prot-scriber: cytochrome p450 76c2	swissprot: Geraniol 8-hydroxylase OS=Swertia mussotii	original description: none'
TRAESCS3D02G361300	Up	11.1831	2.08202014737219e-19	'21.8.1.5.1'	'Cell wall organisation.cutin and suberin.cuticular lipid formation.monoacylglyceryl ester monomer biosynthesis.cutin sn-glycerol-3-phosphate acyltransferase *(GPAT4/6/8)'	prot-scriber: quality protein glycerol phosphate 2 o acyltransferase	swissprot: Glycerol-3-phosphate 2-O-acyltransferase 6 OS=Arabidopsis thaliana	original description: none'
TRAESCS3D02G361300	Up	11.1831	2.08202014737219e-19	'5.2.1.2.2'	'Lipid metabolism.glycerolipid metabolism.phosphatidate homeostasis.endoplasmic reticulum phosphatidate biosynthesis.glycerol-3-phosphate acyltransferase *(GPAT4/5/6)'	prot-scriber: quality protein glycerol phosphate 2 o acyltransferase	swissprot: Glycerol-3-phosphate 2-O-acyltransferase 6 OS=Arabidopsis thaliana	original description: none'
TRAESCS1A02G280100	Up	11.1693	2.48915048632401e-25	'35.1'	'not assigned.annotated'	prot-scriber: stress induced phosphoprotein	swissprot: no annotation	original description: none'
TRAESCS4D02G071600	Up	11.1666	1.36048765972299e-19	'35.1'	'not assigned.annotated'	prot-scriber: b3 domain containing protein	swissprot: Putative B3 domain-containing protein Os03g0621600 OS=Oryza sativa subsp. japonica	original description: none'
TRAESCS3D02G100700	Up	11.1305	7.64224302119601e-18	'35.1'	'not assigned.annotated'	prot-scriber: siah type domain containing protein	swissprot: no annotation	original description: none'
TRAESCS3D02G478100	Up	11.1228	1.13079274138572e-18	'35.1'	'not assigned.annotated'	prot-scriber: b3 domain containing protein	swissprot: B3 domain-containing protein Os03g0619600 OS=Oryza sativa subsp. japonica	original description: none'
TRAESCS2A02G101700	Up	11.0845	1.56978633529866e-52	'35.1'	'not assigned.annotated'	prot-scriber: ricin b lectin domain containing protein	swissprot: Ricin B-like lectin R40G2 OS=Oryza sativa subsp. japonica	original description: none'
TRAESCS6A02G316900	Up	11.0815	3.49514271103605e-18	'35.1'	'not assigned.annotated'	prot-scriber: protein exordium	swissprot: Protein PHOSPHATE-INDUCED 1 OS=Nicotiana tabacum	original description: none'
TRAESCS3A02G388000	Up	11.0679	1.86803588939446e-18	'24.2.3.4.1'	'Solute transport.carrier-mediated transport.APC-type transporter superfamily.AAAP-type transporter activities.amino acid transporter *(AAP1/2/++)'	prot-scriber: aa trans domain containing protein	swissprot: Amino acid permease 1 OS=Arabidopsis thaliana	original description: none'
TRAESCS4B02G263500	Up	11.0651	2.51773191906923e-17	'35.1'	'not assigned.annotated'	prot-scriber: casp protein 2b1	swissprot: CASP-like protein 2U2 OS=Sorghum bicolor	original description: none'
TRAESCS7B02G470700	Up	11.0343	2.18173176076705e-17	'35.1'	'not assigned.annotated'	prot-scriber: btb poz and math domain containing protein	swissprot: BTB/POZ and MATH domain-containing protein 2 OS=Arabidopsis thaliana	original description: none'
TRAESCS4B02G262400	Up	10.9571	6.34182055367656e-17	'14.5.2.1.2'	'RNA biosynthesis.DNA-binding transcriptional regulation.zinc-coordinating DNA-binding domain.Cys2-His2-related domain.IDD/IDZ-type transcription factor'	prot-scriber: c2h2 type domain containing protein	swissprot: Zinc finger protein MAGPIE OS=Arabidopsis thaliana	original description: none'
TRAESCS2B02G241200	Up	10.9567	5.16462727504795e-20	'50.3.2'	'Enzyme classification.EC_3 hydrolases.EC_3-2 glycosylase'	prot-scriber: glucan endo beta glucosidase	swissprot: Glucan endo-1,3-beta-glucosidase 13 OS=Arabidopsis thaliana	original description: none'
TRAESCS4B02G013100	Up	10.9567	1.63757761248145e-16	'9.5.4'	'Redox homeostasis.tocopherol biosynthesis.MPBQ-methyltransferase *(VTE3)'	prot-scriber: sam mpbq msbq mt domain containing protein	swissprot: 2-methyl-6-phytyl-1,4-hydroquinone methyltransferase 2, chloroplastic OS=Oryza sativa subsp. japonica	original description: none'
TRAESCS4B02G013100	Up	10.9567	1.63757761248145e-16	'7.8.4.2'	'Coenzyme metabolism.prenylquinone biosynthesis.plastoquinone biosynthesis.MSBQ-methyltransferase *(APG1)'	prot-scriber: sam mpbq msbq mt domain containing protein	swissprot: 2-methyl-6-phytyl-1,4-hydroquinone methyltransferase 2, chloroplastic OS=Oryza sativa subsp. japonica	original description: none'
TRAESCS1D02G369200	Up	10.9398	3.32299590719814e-16	'35.1'	'not assigned.annotated'	prot-scriber: late embryogenesis abundant protein group	swissprot: Late embryogenesis abundant protein, group 3 OS=Triticum aestivum	original description: none'
TRAESCS2B02G118800	Up	10.9344	6.0354731124006e-69	'35.1'	'not assigned.annotated'	prot-scriber: ricin b lectin domain containing protein	swissprot: Ricin B-like lectin R40G2 OS=Oryza sativa subsp. japonica	original description: none'
TRAESCS7D02G262700	Up	10.9147	1.20494574654214e-17	'35.1'	'not assigned.annotated'	prot-scriber: act domain containing protein acr	swissprot: ACT domain-containing protein ACR4 OS=Arabidopsis thaliana	original description: none'
TRAESCS1D02G336200	Up	10.9136	2.52762441306759e-18	'27.5.1'	'Multi-process regulation.ROP-GTPase regulatory system.small GTPase *(ROP)'	prot-scriber: rac gtp binding protein arac	swissprot: Rac-like GTP-binding protein 2 OS=Oryza sativa subsp. japonica	original description: none'
TRAESCS6A02G287300	Up	10.8912	2.0846438100444e-18	'14.5.4.3.2'	'RNA biosynthesis.DNA-binding transcriptional regulation.other all-alpha-helix DNA-binding domain.NF-Y transcription factor complex.component *(NF-YB)'	prot-scriber: nuclear transcription factor y subunit b 1	swissprot: Nuclear transcription factor Y subunit B-6 OS=Arabidopsis thaliana	original description: none'
TRAESCS6A02G287300	Up	10.8912	2.0846438100444e-18	'28.5.1.1'	'Plant reproduction.seed formation.seed maturation.transcriptional regulator *(LEC1)'	prot-scriber: nuclear transcription factor y subunit b 1	swissprot: Nuclear transcription factor Y subunit B-6 OS=Arabidopsis thaliana	original description: none'
TRAESCS1D02G262900	Up	10.8641	4.51507677979628e-17	'50.3.1'	'Enzyme classification.EC_3 hydrolases.EC_3-1 hydrolase acting on ester bond'	prot-scriber: gdsl esterase lipase	swissprot: GDSL esterase/lipase At1g71691 OS=Arabidopsis thaliana	original description: none'
TRAESCS4D02G287200	Up	10.8163	1.19341894405199e-09	'35.2'	'not assigned.not annotated'	prot-scriber: no annotation	swissprot: no annotation	original description: none'
TRAESCS5D02G094300	Up	10.7708	1.39555447148231e-14	'35.2'	'not assigned.not annotated'	prot-scriber: no annotation	swissprot: no annotation	original description: none'
TRAESCS3A02G309100	Up	10.7566	6.40461905001085e-17	'9.2.3.4'	'Redox homeostasis.glutathione-based redox regulation.glutathione S-transferase activities.class phi glutathione S-transferase *(GSTF1/2/++)'	prot-scriber: arath glutathione s transferase	swissprot: Glutathione S-transferase 1 OS=Triticum aestivum	original description: none'
TRAESCS4A02G011600	Up	10.7559	6.73848862250147e-17	'14.5.7.8.1'	'RNA biosynthesis.DNA-binding transcriptional regulation.beta-hairpin exposed by alpha/beta-scaffold structure.AP2 transcription factor activity.transcription factor *(WRI/AIL)'	prot-scriber: ap ethylene responsive transcription factor ail	swissprot: AP2-like ethylene-responsive transcription factor AIL1 OS=Arabidopsis thaliana	original description: none'
TRAESCS5B02G289100	Up	10.7176	4.26169232706741e-16	'16.5.1.1.2'	'RNA homeostasis.mRNA silencing.miRNA pathway.miRNA biogenesis.regulatory protein *(DRB2)'	prot-scriber: double stranded rna binding protein	swissprot: Double-stranded RNA-binding protein 5 OS=Oryza sativa subsp. japonica	original description: none'
TRAESCS7A02G455300	Up	10.7072	2.70293024611031e-14	'21.8.1.8.1'	'Cell wall organisation.cutin and suberin.cuticular lipid formation.epoxidation.fatty acid epoxygenase *(CYP77B)'	prot-scriber: cytochrome p450 89a2	swissprot: Cytochrome P450 77A3 OS=Glycine max	original description: none'
TRAESCS7A02G455300	Up	10.7072	2.70293024611031e-14	'50.1.13'	'Enzyme classification.EC_1 oxidoreductases.EC_1-14 oxidoreductase acting on paired donor with incorporation or reduction of molecular oxygen'	prot-scriber: cytochrome p450 89a2	swissprot: Cytochrome P450 77A3 OS=Glycine max	original description: none'
TRAESCS6D02G333000	Up	10.7062	2.07967007395693e-11	'35.1'	'not assigned.annotated'	prot-scriber: dehydrin dhn	swissprot: no annotation	original description: none'
TRAESCS6A02G260200	Up	10.6654	2.87036266632697e-16	'35.1'	'not assigned.annotated'	prot-scriber: regulator of nonsense transcripts	swissprot: Probable helicase MAGATAMA 3 OS=Arabidopsis thaliana	original description: none'
TRAESCS7A02G519300	Up	10.6404	2.14022564472041e-17	'35.1'	'not assigned.annotated'	prot-scriber: fbd domain containing protein	swissprot: no annotation	original description: none'
TRAESCS4D02G263800	Up	10.6145	5.39852581331377e-17	'35.1'	'not assigned.annotated'	prot-scriber: casp protein 2b1	swissprot: CASP-like protein 2U2 OS=Sorghum bicolor	original description: none'
TRAESCS7D02G536900	Up	10.6109	2.99618366418289e-15	'50.1.13'	'Enzyme classification.EC_1 oxidoreductases.EC_1-14 oxidoreductase acting on paired donor with incorporation or reduction of molecular oxygen'	prot-scriber: fe2og dioxygenase domain containing protein	swissprot: 2-oxoglutarate-dependent dioxygenase 33 OS=Oryza sativa subsp. japonica	original description: none'
TRAESCS4D02G361900	Up	10.6065	1.72822139096201e-16	'35.1'	'not assigned.annotated'	prot-scriber: expansin b1	swissprot: Expansin-B4 OS=Oryza sativa subsp. japonica	original description: none'
TRAESCS5B02G260200	Up	10.5983	1.08070526527354e-08	'27.8.1.3.3'	'Multi-process regulation.calcium homeostasis.Ca2+-dependent signalling.SnRK2-interacting calcium sensor activities.SRC1-clade calcium sensor'	prot-scriber: ef hand domain containing protein	swissprot: no annotation	original description: none'
TRAESCS5B02G260200	Up	10.5983	1.08070526527354e-08	'27.8.1.3.4'	'Multi-process regulation.calcium homeostasis.Ca2+-dependent signalling.SnRK2-interacting calcium sensor activities.SRC2-clade calcium sensor'	prot-scriber: ef hand domain containing protein	swissprot: no annotation	original description: none'
TRAESCS7D02G314200	Up	10.5822	6.23708645390029e-15	'9.4.8.2.1'	'Redox homeostasis.ascorbate-based redox regulation.ascorbate metabolism.L-gulose and D-gluconorate biosynthesis pathways.L-gulono-1,4-lactone oxidase *(GULLO)'	prot-scriber: l gulonolactone oxidase	swissprot: L-gulonolactone oxidase 2 OS=Arabidopsis thaliana	original description: none'
TRAESCS2D02G374300	Up	10.5808	1.73382073217266e-16	'10.4.2.1.3.1'	'Phytohormone action.cytokinin.perception and signal transduction.histidine-aspartate phosphorelay signal transduction.response regulator activities.ARR A-type regulatory protein'	prot-scriber: two component response regulator	swissprot: Two-component response regulator ORR5 OS=Oryza sativa subsp. indica	original description: none'
TRAESCS5D02G297600	Up	10.58	9.4398618165e-17	'35.1'	'not assigned.annotated'	prot-scriber: double stranded rna binding protein	swissprot: Double-stranded RNA-binding protein 5 OS=Oryza sativa subsp. japonica	original description: none'
TRAESCS4B02G278800	Up	10.5739	2.10894870791665e-18	'5.1.6.1.1.1'	'Lipid metabolism.fatty acid metabolism.endoplasmic reticulum-localized fatty acid elongase (FAE) system.fatty acid elongation complex.condensing enzyme activities.3-ketoacyl-CoA synthase *(KCS)'	prot-scriber: 3 ketoacyl coa synthase	swissprot: Probable 3-ketoacyl-CoA synthase 20 OS=Oryza sativa subsp. japonica	original description: none'
TRAESCS7A02G091800	Up	10.5642	4.51388234793125e-08	'35.1'	'not assigned.annotated'	prot-scriber: early nodulin protein	swissprot: Early nodulin-93 OS=Glycine max	original description: none'
TRAESCS5B02G061600	Up	10.5439	1.12484315876804e-16	'5.7.5'	'Lipid metabolism.cytoplasmic lipid droplet-associated activities.STEROLEOSIN-type dehydrogenase *(SLO/HSD)'	prot-scriber: hydroxysteroid 11 beta dehydrogenase protein	swissprot: 11-beta-hydroxysteroid dehydrogenase A OS=Arachis hypogaea	original description: none'
TRAESCS5B02G061600	Up	10.5439	1.12484315876804e-16	'50.1.1'	'Enzyme classification.EC_1 oxidoreductases.EC_1-1 oxidoreductase acting on CH-OH group of donor'	prot-scriber: hydroxysteroid 11 beta dehydrogenase protein	swissprot: 11-beta-hydroxysteroid dehydrogenase A OS=Arachis hypogaea	original description: none'
TRAESCS6B02G422100	Up	10.5381	6.09446893021562e-17	'35.1'	'not assigned.annotated'	prot-scriber: germin protein subfamily member	swissprot: Germin-like protein 1-1 OS=Oryza sativa subsp. japonica	original description: none'
TRAESCS2D02G163700	Up	10.5296	2.29040925721853e-17	'14.5.3.9.2.1'	'RNA biosynthesis.DNA-binding transcriptional regulation.helix-turn-helix DNA-binding domain.MYB transcription factor family.R2R3-MYB transcription factor family.subgroup-1 transcription factor'	prot-scriber: myb transcription factor	swissprot: Transcription factor MYB96 OS=Arabidopsis thaliana	original description: none'
TRAESCS5B02G511500	Up	10.5013	4.14397496287617e-15	'5.2.1.3.1'	'Lipid metabolism.glycerolipid metabolism.phosphatidate homeostasis.mitochondrial lysophosphatidate biosynthesis.glycerol-3-phosphate acyltransferase *(GPAT1-3)'	prot-scriber: glycerol phosphate 1 acyltransferase	swissprot: Probable glycerol-3-phosphate acyltransferase 2 OS=Arabidopsis thaliana	original description: none'
TRAESCS5B02G503400	Up	10.4751	2.15983544559486e-08	'35.1'	'not assigned.annotated'	prot-scriber: dna directed rna polymerase	swissprot: no annotation	original description: none'
TRAESCS3B02G520700	Up	10.4714	9.7986380753399e-16	'35.1'	'not assigned.annotated'	prot-scriber: ab hydrolase domain containing protein	swissprot: no annotation	original description: none'
TRAESCS3D02G038300	Up	10.4617	5.40012527611364e-17	'21.2.1.2.5'	'Cell wall organisation.hemicellulose.xyloglucan.modification and degradation.1,6-alpha-xylosidase *(AXYL1/2)'	prot-scriber: lysosomal alpha glucosidase	swissprot: Alpha-xylosidase 1 OS=Arabidopsis thaliana	original description: none'
TRAESCS3D02G038300	Up	10.4617	5.40012527611364e-17	'50.3.2'	'Enzyme classification.EC_3 hydrolases.EC_3-2 glycosylase'	prot-scriber: lysosomal alpha glucosidase	swissprot: Alpha-xylosidase 1 OS=Arabidopsis thaliana	original description: none'
TRAESCS4A02G025300	Up	10.4469	2.03299547799882e-23	'5.1.6.1.1.1'	'Lipid metabolism.fatty acid metabolism.endoplasmic reticulum-localized fatty acid elongase (FAE) system.fatty acid elongation complex.condensing enzyme activities.3-ketoacyl-CoA synthase *(KCS)'	prot-scriber: 3 ketoacyl coa synthase	swissprot: Probable 3-ketoacyl-CoA synthase 20 OS=Oryza sativa subsp. japonica	original description: none'
TRAESCS5A02G432100	Up	10.441	1.48404079782927e-06	'19.4.1.4.3'	'Protein homeostasis.protein storage.seed storage protein activities.7S globulin family.Vicilin class-I seed storage protein *(PAP85)'	prot-scriber: vicilin antimicrobial peptides	swissprot: Cupincin OS=Oryza sativa subsp. indica	original description: none'
TRAESCS1D02G215500	Up	10.4315	3.53322869568539e-22	'35.1'	'not assigned.annotated'	prot-scriber: expansin b1	swissprot: Expansin-B4 OS=Oryza sativa subsp. japonica	original description: none'
TRAESCS3A02G260100	Up	10.4272	6.09852370934139e-15	'26.11.3.3.2.2'	'External stimuli response.pathogen.defense mechanisms.defense enzyme activities.chitinase activities.basic chitinase *(CHIB)'	prot-scriber: basic endochitinase	swissprot: Basic endochitinase A OS=Secale cereale	original description: none'
TRAESCS4B02G173700	Up	10.4245	6.35785125402906e-65	'35.1'	'not assigned.annotated'	prot-scriber: ricin b lectin domain containing protein	swissprot: Ricin B-like lectin R40C1 OS=Oryza sativa subsp. japonica	original description: none'
TRAESCS7B02G349600	Up	10.4192	8.4166368032993e-16	'35.1'	'not assigned.annotated'	prot-scriber: poz and math domain containing protein	swissprot: BTB/POZ and MATH domain-containing protein 4 OS=Arabidopsis thaliana	original description: none'
TRAESCS6A02G383700	Up	10.4105	2.28768738211579e-15	'5.1.6.1.1.1'	'Lipid metabolism.fatty acid metabolism.endoplasmic reticulum-localized fatty acid elongase (FAE) system.fatty acid elongation complex.condensing enzyme activities.3-ketoacyl-CoA synthase *(KCS)'	prot-scriber: 3 ketoacyl coa synthase	swissprot: 3-ketoacyl-CoA synthase 12 OS=Arabidopsis thaliana	original description: none'
TRAESCS7D02G087800	Up	10.4096	2.52719936325045e-08	'35.1'	'not assigned.annotated'	prot-scriber: early nodulin protein	swissprot: Early nodulin-93 OS=Glycine max	original description: none'
TRAESCS7D02G058600	Up	10.3743	2.65988277557928e-14	'35.2'	'not assigned.not annotated'	prot-scriber: no annotation	swissprot: no annotation	original description: none'
TRAESCS3A02G395500	Up	10.367	3.29920935689847e-22	'14.5.7.8.1'	'RNA biosynthesis.DNA-binding transcriptional regulation.beta-hairpin exposed by alpha/beta-scaffold structure.AP2 transcription factor activity.transcription factor *(WRI/AIL)'	prot-scriber: ap ethylene responsive transcription factor bbm	swissprot: AP2-like ethylene-responsive transcription factor BBM1 OS=Brassica napus	original description: none'
TRAESCS3A02G368400	Up	10.3655	3.08164227802791e-15	'21.8.1.5.1'	'Cell wall organisation.cutin and suberin.cuticular lipid formation.monoacylglyceryl ester monomer biosynthesis.cutin sn-glycerol-3-phosphate acyltransferase *(GPAT4/6/8)'	prot-scriber: quality protein glycerol phosphate 2 o acyltransferase	swissprot: Glycerol-3-phosphate 2-O-acyltransferase 6 OS=Arabidopsis thaliana	original description: none'
TRAESCS3A02G368400	Up	10.3655	3.08164227802791e-15	'5.2.1.2.2'	'Lipid metabolism.glycerolipid metabolism.phosphatidate homeostasis.endoplasmic reticulum phosphatidate biosynthesis.glycerol-3-phosphate acyltransferase *(GPAT4/5/6)'	prot-scriber: quality protein glycerol phosphate 2 o acyltransferase	swissprot: Glycerol-3-phosphate 2-O-acyltransferase 6 OS=Arabidopsis thaliana	original description: none'
TRAESCS5B02G361300	Up	10.3537	6.41439661285751e-15	'19.2.2.12.4.2.2'	'Protein homeostasis.ubiquitin-proteasome system.ubiquitin-fold protein conjugation.CULLIN-based E3 ubiquitin ligase activities.CUL3-based E3 ubiquitin ligase complexes.BTB/POZ substrate adaptor component activities.substrate adaptor *(LRB)'	prot-scriber: btb domain containing protein	swissprot: BTB/POZ domain-containing protein At2g46260 OS=Arabidopsis thaliana	original description: none'
TRAESCS1B02G226100	Up	10.3368	3.07418765959187e-16	'35.1'	'not assigned.annotated'	prot-scriber: expansin b1	swissprot: Expansin-B4 OS=Oryza sativa subsp. japonica	original description: none'
TRAESCS5D02G468000	Up	10.3274	1.24285746600088e-16	'19.3.4.1'	'Protein homeostasis.proteolysis.glutamic peptidase activities.Neprosin-type prolyl peptidase *(LOTR1)'	prot-scriber: trna splicing ligase rtcb	swissprot: Protein neprosin OS=Nepenthes x ventrata	original description: none'
TRAESCS3B02G467400	Up	10.3221	1.06173228706905e-15	'50.3.2'	'Enzyme classification.EC_3 hydrolases.EC_3-2 glycosylase'	prot-scriber: 4 hydroxy methoxy oxo dihydro 2h 1 benzoxazin yl glucosidebeta d glucosidase	swissprot: Beta-glucosidase 5 OS=Oryza sativa subsp. japonica	original description: none'
TRAESCS5A02G538000	Up	10.3214	1.4503005193954e-16	'35.1'	'not assigned.annotated'	prot-scriber: expansin b1	swissprot: Expansin-B4 OS=Oryza sativa subsp. japonica	original description: none'
TRAESCS2A02G513900	Up	10.3167	2.31445334524501e-12	'35.1'	'not assigned.annotated'	prot-scriber: glycine rich cell wall structural protein	swissprot: no annotation	original description: none'
TRAESCS6A02G342500	Up	10.3154	8.65310564133076e-15	'35.1'	'not assigned.annotated'	prot-scriber: heat shock cognate kda protein	swissprot: Heat shock cognate 70 kDa protein OS=Petunia hybrida	original description: none'
TRAESCS4B02G081700	Up	10.3112	5.77710037800082e-15	'35.1'	'not assigned.annotated'	prot-scriber: b3 domain containing protein	swissprot: B3 domain-containing protein Os03g0619600 OS=Oryza sativa subsp. japonica	original description: none'
TRAESCS4B02G285600	Up	10.3032	6.81826478311045e-06	'3.2.3.3.1.1'	'Carbohydrate metabolism.starch metabolism.degradation.hydrolysis and phosphorolysis.amylase activities.alpha amylase *(AMY1/2/3)'	prot-scriber: alpha amylase isozyme	swissprot: Alpha-amylase isozyme 3D OS=Oryza sativa subsp. japonica	original description: none'
TRAESCS2A02G389200	Up	10.3001	1.12767403089432e-15	'14.5.3.7.4'	'RNA biosynthesis.DNA-binding transcriptional regulation.helix-turn-helix DNA-binding domain.TRIHELIX family.transcription factor *(GT2)'	prot-scriber: quality protein trihelix transcription factor gtl	swissprot: Trihelix transcription factor DF1 OS=Arabidopsis thaliana	original description: none'
TRAESCS1D02G161500	Up	10.2676	4.64549422323838e-16	'21.8.4.1'	'Cell wall organisation.cutin and suberin.export.suberin/cutin lipid exporter *(DSO)'	prot-scriber: abc transporter g family member	swissprot: ABC transporter G family member 11 OS=Arabidopsis thaliana	original description: none'
TRAESCS1D02G161500	Up	10.2676	4.64549422323838e-16	'24.1.3.2.2.2'	'Solute transport.primary active transport.ABC-type transporter superfamily.ABC group-2 transporter activities.ABC2 subfamily-G transporter activities.ABC2 subfamily-G half-size transporter *(WBC1/2/3)'	prot-scriber: abc transporter g family member	swissprot: ABC transporter G family member 11 OS=Arabidopsis thaliana	original description: none'
TRAESCS7D02G461500	Up	10.264	2.56472547681064e-15	'50.1.11'	'Enzyme classification.EC_1 oxidoreductases.EC_1-11 oxidoreductase acting on peroxide as acceptor'	prot-scriber: anionic peroxidase	swissprot: Peroxidase 2 OS=Zea mays	original description: none'
TRAESCS6D02G222300	Up	10.2452	2.14975836129528e-15	'50.1.2'	'Enzyme classification.EC_1 oxidoreductases.EC_1-2 oxidoreductase acting on aldehyde or oxo group of donor'	prot-scriber: quality protein aldehyde dehydrogenase family member	swissprot: Aldehyde dehydrogenase family 3 member F1 OS=Arabidopsis thaliana	original description: none'
TRAESCS7A02G358200	Up	10.231	2.22092240420348e-12	'10.1.2.1.1.1'	'Phytohormone action.abscisic acid.perception and signalling.receptor activities.cytoplasm-localized receptor complex.receptor component *(PYL/RCAR)'	prot-scriber: abscisic acid receptor pyl	swissprot: Abscisic acid receptor PYL9 OS=Oryza sativa subsp. japonica	original description: none'
TRAESCS1A02G212600	Up	10.2134	3.89324108890708e-16	'35.1'	'not assigned.annotated'	prot-scriber: expansin b1	swissprot: Expansin-B4 OS=Oryza sativa subsp. japonica	original description: none'
TRAESCS3A02G413400	Up	10.1838	3.60379865189256e-14	'35.1'	'not assigned.annotated'	prot-scriber: rrm domain containing protein	swissprot: Protein terminal ear1 homolog OS=Oryza sativa subsp. indica	original description: none'
TRAESCS7B02G114700	Up	10.1816	1.3486061907038e-15	'35.1'	'not assigned.annotated'	prot-scriber: phytocyanin domain containing protein	swissprot: Chemocyanin OS=Lilium longiflorum	original description: none'
TRAESCS3B02G427300	Up	10.172	2.79751825475206e-21	'14.5.7.8.1'	'RNA biosynthesis.DNA-binding transcriptional regulation.beta-hairpin exposed by alpha/beta-scaffold structure.AP2 transcription factor activity.transcription factor *(WRI/AIL)'	prot-scriber: ap ethylene responsive transcription factor bbm	swissprot: AP2-like ethylene-responsive transcription factor BBM1 OS=Brassica napus	original description: none'
TRAESCS3D02G338300	Up	10.1565	2.63080114471343e-53	'35.1'	'not assigned.annotated'	prot-scriber: non specific lipid transfer protein	swissprot: no annotation	original description: none'
TRAESCS2A02G344100	Up	10.141	3.19980609495454e-15	'35.2'	'not assigned.not annotated'	prot-scriber: no annotation	swissprot: no annotation	original description: none'
TRAESCS4B02G064400	Up	10.14	4.82761209789751e-21	'35.2'	'not assigned.not annotated'	prot-scriber: no annotation	swissprot: no annotation	original description: none'
TRAESCS6D02G369400	Up	10.1235	2.41615018207703e-33	'21.8.1.7.1.1'	'Cell wall organisation.cutin and suberin.cuticular lipid formation.alkane-forming pathway.CER1-CER3 alkane-forming complex.aldehyde decarbonylase component *(CER1)'	prot-scriber: very long chain aldehyde decarbonylase gl	swissprot: Very-long-chain aldehyde decarbonylase GL1-6 OS=Oryza sativa subsp. japonica	original description: none'
TRAESCS3A02G116100	Up	10.1104	3.64699044841002e-13	'35.1'	'not assigned.annotated'	prot-scriber: 3 5 exonuclease domain containing protein	swissprot: 3'-5' exonuclease OS=Arabidopsis thaliana	original description: none'
TRAESCS7D02G032500	Up	10.1065	2.08151943783328e-15	'35.1'	'not assigned.annotated'	prot-scriber: dna methyltransferase cmt	swissprot: no annotation	original description: none'
TRAESCS3D02G301400	Up	10.1029	5.39389277404836e-13	'24.2.9.1'	'Solute transport.carrier-mediated transport.MATE-type transporter activities.metabolite transporter *(DTX1/2/++)'	prot-scriber: protein detoxification	swissprot: Protein DETOXIFICATION 32 OS=Arabidopsis thaliana	original description: none'
TRAESCS1A02G270900	Up	10.1013	2.53598448472893e-14	'35.2'	'not assigned.not annotated'	prot-scriber: no annotation	swissprot: no annotation	original description: none'
TRAESCS4D02G267300	Up	10.0952	2.9922894809236e-15	'28.3.1.2'	'Plant reproduction.embryogenesis.asymmetric cell division.regulatory protein *(SOK)'	prot-scriber: protein soseki	swissprot: Protein SOSEKI 4 OS=Arabidopsis thaliana	original description: none'
TRAESCS3D02G493700	Up	10.0896	2.33469001363573e-39	'6.2.1.5'	'Nucleotide metabolism.pyrimidines.de novo biosynthesis.UMP synthase *(UMPS)'	prot-scriber: uridine 5 monophosphate synthase	swissprot: Uridine 5'-monophosphate synthase OS=Oryza sativa subsp. japonica	original description: none'
TRAESCS4A02G392400	Up	10.0842	3.99769569830413e-12	'35.1'	'not assigned.annotated'	prot-scriber: early nodulin protein	swissprot: Early nodulin-93 OS=Glycine max	original description: none'
TRAESCS6A02G073300	Up	10.0767	1.44016063234382e-14	'5.1.6.1.1.1'	'Lipid metabolism.fatty acid metabolism.endoplasmic reticulum-localized fatty acid elongase (FAE) system.fatty acid elongation complex.condensing enzyme activities.3-ketoacyl-CoA synthase *(KCS)'	prot-scriber: 3 ketoacyl coa synthase	swissprot: 3-ketoacyl-CoA synthase 2 OS=Arabidopsis thaliana	original description: none'
TRAESCS3B02G400000	Up	10.0718	1.13234954665891e-15	'5.2.1.2.2'	'Lipid metabolism.glycerolipid metabolism.phosphatidate homeostasis.endoplasmic reticulum phosphatidate biosynthesis.glycerol-3-phosphate acyltransferase *(GPAT4/5/6)'	prot-scriber: quality protein glycerol phosphate 2 o acyltransferase	swissprot: Glycerol-3-phosphate 2-O-acyltransferase 6 OS=Arabidopsis thaliana	original description: none'
TRAESCS3B02G400000	Up	10.0718	1.13234954665891e-15	'21.8.1.5.1'	'Cell wall organisation.cutin and suberin.cuticular lipid formation.monoacylglyceryl ester monomer biosynthesis.cutin sn-glycerol-3-phosphate acyltransferase *(GPAT4/6/8)'	prot-scriber: quality protein glycerol phosphate 2 o acyltransferase	swissprot: Glycerol-3-phosphate 2-O-acyltransferase 6 OS=Arabidopsis thaliana	original description: none'
TRAESCS7D02G099100	Up	10.0641	7.55279557931721e-16	'35.1'	'not assigned.annotated'	prot-scriber: f box domain containing protein	swissprot: no annotation	original description: none'
TRAESCS3D02G016700	Up	10.0593	2.30446369661761e-15	'35.1'	'not assigned.annotated'	prot-scriber: beta fructofuranosidase insoluble isoenzyme	swissprot: no annotation	original description: none'
TRAESCS3D02G422900	Up	10.0577	4.21391307108039e-11	'35.1'	'not assigned.annotated'	prot-scriber: nucleotid trans domain containing protein	swissprot: Uncharacterized protein At4g15970 OS=Arabidopsis thaliana	original description: none'
TRAESCS2B02G266000	Up	10.0529	1.23290445140264e-15	'24.2.2.1.3'	'Solute transport.carrier-mediated transport.MFS-type transporter superfamily.SP-type sugar transporter activities.inositol transporter *(INT1/2/++)'	prot-scriber: mfs domain containing protein	swissprot: Probable inositol transporter 2 OS=Arabidopsis thaliana	original description: none'
TRAESCS3A02G518400	Up	10.0395	4.79014561261747e-15	'35.1'	'not assigned.annotated'	prot-scriber: f box domain containing protein	swissprot: MEIOTIC F-BOX protein MOF OS=Oryza sativa subsp. japonica	original description: none'
TRAESCS2B02G286900	Up	10.0317	2.08468641008592e-11	'35.1'	'not assigned.annotated'	prot-scriber: suppressor protein srp	swissprot: no annotation	original description: none'
TRAESCS5B02G348800	Up	10.0274	7.44330215989723e-16	'26.11.1.2.2'	'External stimuli response.pathogen.pattern-triggered immunity (PTI) machinery.fungal elicitor response.chitin receptor protein kinase *(CEBiP)'	prot-scriber: lysm domain containing gpi anchored protein	swissprot: Chitin elicitor-binding protein OS=Oryza sativa subsp. japonica	original description: none'
TRAESCS1D02G390400	Up	10.0244	2.6152466297883e-08	'35.1'	'not assigned.annotated'	prot-scriber: aai domain containing protein	swissprot: no annotation	original description: none'
TRAESCS5D02G403600	Up	10.0035	8.30107190837443e-15	'50.2.4'	'Enzyme classification.EC_2 transferases.EC_2-4 glycosyltransferase'	prot-scriber: udp glycosyltransferase 83a1	swissprot: UDP-glycosyltransferase 83A1 OS=Arabidopsis thaliana	original description: none'
TRAESCS5A02G290100	Up	10.0003	3.53107379449321e-15	'16.5.1.1.2'	'RNA homeostasis.mRNA silencing.miRNA pathway.miRNA biogenesis.regulatory protein *(DRB2)'	prot-scriber: double stranded rna binding protein	swissprot: Double-stranded RNA-binding protein 5 OS=Oryza sativa subsp. japonica	original description: none'
TRAESCS2D02G437300	Up	9.99346	1.91196690347183e-14	'10.11.1.13.1'	'Phytohormone action.signalling peptides.NCRP (non-cysteine-rich-peptide) category.CAPE-peptide activity.CAPE precursor polypeptide'	prot-scriber: scp domain containing protein	swissprot: Pathogenesis-related protein PRMS OS=Zea mays	original description: none'
TRAESCS6D02G278200	Up	9.98761	4.28484971973747e-11	'50.2.3'	'Enzyme classification.EC_2 transferases.EC_2-3 acyltransferase'	prot-scriber: chalcone synthase	swissprot: Bisdemethoxycurcumin synthase OS=Oryza sativa subsp. japonica	original description: none'
TRAESCS3B02G552400	Up	9.98222	3.43391025132213e-15	'14.5.2.7'	'RNA biosynthesis.DNA-binding transcriptional regulation.zinc-coordinating DNA-binding domain.STY/SRS transcription factor'	prot-scriber: protein shi sequence	swissprot: Protein LATERAL ROOT PRIMORDIUM 1 OS=Arabidopsis thaliana	original description: none'
TRAESCS7B02G105100	Up	9.96747	1.10018874782066e-05	'10.11.1.13.1'	'Phytohormone action.signalling peptides.NCRP (non-cysteine-rich-peptide) category.CAPE-peptide activity.CAPE precursor polypeptide'	prot-scriber: scp domain containing protein	swissprot: Pathogenesis-related protein PRMS OS=Zea mays	original description: none'
TRAESCS2A02G344300	Up	9.96676	2.77129080696317e-15	'10.3.4.1'	'Phytohormone action.brassinosteroid.transport.brassinosteroid efflux transporter *(ABCB1/ABCB19)'	prot-scriber: abc transporter b family member	swissprot: ABC transporter B family member 19 OS=Arabidopsis thaliana	original description: none'
TRAESCS2A02G344300	Up	9.96676	2.77129080696317e-15	'24.1.3.1.1.1'	'Solute transport.primary active transport.ABC-type transporter superfamily.ABC group-1 transporter activities.ABC1 subfamily-B transporter activities.ABCB-type transporter *(MDR/PGP)'	prot-scriber: abc transporter b family member	swissprot: ABC transporter B family member 19 OS=Arabidopsis thaliana	original description: none'
TRAESCS2A02G157600	Up	9.96427	4.57727145906419e-20	'14.5.3.9.2.1'	'RNA biosynthesis.DNA-binding transcriptional regulation.helix-turn-helix DNA-binding domain.MYB transcription factor family.R2R3-MYB transcription factor family.subgroup-1 transcription factor'	prot-scriber: myb transcription factor	swissprot: Transcription factor MYB96 OS=Arabidopsis thaliana	original description: none'
TRAESCS1D02G288700	Up	9.96391	2.19708395104788e-10	'35.2'	'not assigned.not annotated'	prot-scriber: no annotation	swissprot: no annotation	original description: none'
TRAESCS2B02G077100	Up	9.94291	8.61568280859476e-15	'35.1'	'not assigned.annotated'	prot-scriber: heavy metal associated isoprenylated plant protein	swissprot: Heavy metal-associated isoprenylated plant protein 27 OS=Arabidopsis thaliana	original description: none'
TRAESCS6A02G384600	Up	9.92371	5.20990398742675e-15	'21.8.1.7.1.1'	'Cell wall organisation.cutin and suberin.cuticular lipid formation.alkane-forming pathway.CER1-CER3 alkane-forming complex.aldehyde decarbonylase component *(CER1)'	prot-scriber: very long chain aldehyde decarbonylase gl	swissprot: Very-long-chain aldehyde decarbonylase GL1-6 OS=Oryza sativa subsp. japonica	original description: none'
TRAESCS2D02G192300	Up	9.87814	6.09250749893541e-14	'10.11.2.1.1'	'Phytohormone action.signalling peptides.CRP (cysteine-rich-peptide) category.GASA/GAST-peptide activity.GASA-precursor polypeptide'	prot-scriber: gir	swissprot: no annotation	original description: none'
TRAESCS6A02G307900	Up	9.87348	1.82884501871313e-14	'21.4.2.1'	'Cell wall organisation.cell wall proteins.expansin activities.alpha-class expansin'	prot-scriber: expansin	swissprot: Expansin-A5 OS=Oryza sativa subsp. japonica	original description: none'
TRAESCS3B02G256000	Up	9.87281	8.82295287314171e-15	'14.5.7.5.1'	'RNA biosynthesis.DNA-binding transcriptional regulation.beta-hairpin exposed by alpha/beta-scaffold structure.WRKY transcription factor activity.transcription factor *(WRKY)'	prot-scriber: wrky domain containing protein	swissprot: WRKY transcription factor 71 OS=Arabidopsis thaliana	original description: none'
TRAESCS4A02G038000	Up	9.87001	2.88073808848013e-15	'28.3.1.2'	'Plant reproduction.embryogenesis.asymmetric cell division.regulatory protein *(SOK)'	prot-scriber: protein upstream of flc	swissprot: Protein SOSEKI 4 OS=Arabidopsis thaliana	original description: none'
TRAESCS5D02G044500	Up	9.84897	4.51799653426778e-15	'21.3.4.1.1'	'Cell wall organisation.pectin.xylogalacturonan.biosynthesis.xylogalacturonan xylosyltransferase'	prot-scriber: exostosin domain containing protein	swissprot: Probable glycosyltransferase At5g03795 OS=Arabidopsis thaliana	original description: none'
TRAESCS5D02G334900	Up	9.83529	1.65959794884463e-11	'26.11.3.3.3.2'	'External stimuli response.pathogen.defense mechanisms.defense enzyme activities.defensin activities.defensin *(PDF2)'	prot-scriber: defensin tk amp 1	swissprot: no annotation	original description: none'
TRAESCS1A02G088700	Up	9.81597	2.43059207212914e-12	'35.1'	'not assigned.annotated'	prot-scriber: endoglucanase	swissprot: Endoglucanase 20 OS=Oryza sativa subsp. japonica	original description: none'
TRAESCS3B02G041700	Up	9.78418	7.18900914965699e-15	'21.2.1.2.5'	'Cell wall organisation.hemicellulose.xyloglucan.modification and degradation.1,6-alpha-xylosidase *(AXYL1/2)'	prot-scriber: lysosomal alpha glucosidase	swissprot: Alpha-xylosidase 1 OS=Arabidopsis thaliana	original description: none'
TRAESCS3B02G041700	Up	9.78418	7.18900914965699e-15	'50.3.2'	'Enzyme classification.EC_3 hydrolases.EC_3-2 glycosylase'	prot-scriber: lysosomal alpha glucosidase	swissprot: Alpha-xylosidase 1 OS=Arabidopsis thaliana	original description: none'
TRAESCS4D02G116600	Up	9.77956	3.14801350178751e-14	'50.1.11'	'Enzyme classification.EC_1 oxidoreductases.EC_1-11 oxidoreductase acting on peroxide as acceptor'	prot-scriber: anionic peroxidase	swissprot: Peroxidase 4 OS=Vitis vinifera	original description: none'
TRAESCS4D02G175900	Up	9.77811	1.97731814169975e-133	'35.1'	'not assigned.annotated'	prot-scriber: ricin b lectin domain containing protein	swissprot: Ricin B-like lectin R40C1 OS=Oryza sativa subsp. japonica	original description: none'
TRAESCS4B02G267700	Up	9.77114	1.71777730961088e-13	'28.3.1.2'	'Plant reproduction.embryogenesis.asymmetric cell division.regulatory protein *(SOK)'	prot-scriber: protein upstream of flc	swissprot: Protein SOSEKI 2 OS=Arabidopsis thaliana	original description: none'
TRAESCS2D02G287300	Up	9.76347	5.73548214994532e-35	'24.2.3.11'	'Solute transport.carrier-mediated transport.APC-type transporter superfamily.potassium cation transporter *(HAK/KUP/KT)'	prot-scriber: orysj potassium transporter	swissprot: Potassium transporter 1 OS=Oryza sativa subsp. japonica	original description: none'
TRAESCS3B02G135200	Up	9.74068	8.70646145881116e-13	'35.1'	'not assigned.annotated'	prot-scriber: 3 5 exonuclease domain containing protein	swissprot: no annotation	original description: none'
TRAESCS4D02G287700	Up	9.73061	7.32957833352887e-13	'35.1'	'not assigned.annotated'	prot-scriber: cystatin domain containing protein	swissprot: no annotation	original description: none'
TRAESCS3D02G389100	Up	9.72457	2.21084192367821e-19	'14.5.7.8.1'	'RNA biosynthesis.DNA-binding transcriptional regulation.beta-hairpin exposed by alpha/beta-scaffold structure.AP2 transcription factor activity.transcription factor *(WRI/AIL)'	prot-scriber: ap ethylene responsive transcription factor bbm	swissprot: AP2-like ethylene-responsive transcription factor BBM1 OS=Brassica napus	original description: none'
TRAESCS4B02G375200	Up	9.71075	3.92781010940511e-14	'35.1'	'not assigned.annotated'	prot-scriber: expansin b1	swissprot: Expansin-B4 OS=Oryza sativa subsp. japonica	original description: none'
TRAESCS6D02G368700	Up	9.68287	1.5647455646222e-17	'5.1.6.1.1.1'	'Lipid metabolism.fatty acid metabolism.endoplasmic reticulum-localized fatty acid elongase (FAE) system.fatty acid elongation complex.condensing enzyme activities.3-ketoacyl-CoA synthase *(KCS)'	prot-scriber: 3 ketoacyl coa synthase	swissprot: 3-ketoacyl-CoA synthase 12 OS=Arabidopsis thaliana	original description: none'
TRAESCS7B02G335600	Up	9.67796	1.58206606166779e-14	'35.1'	'not assigned.annotated'	prot-scriber: cryja pathogenesis thaumatin protein	swissprot: Thaumatin-like protein OS=Arabidopsis thaliana	original description: none'
TRAESCS4D02G007400	Up	9.67467	2.8620203144788e-07	'18.4.1.12'	'Protein modification.phosphorylation.TKL protein kinase activities.LRR-XII protein kinase'	prot-scriber: lrr receptor serine threonine protein kinase	swissprot: Probable leucine-rich repeat receptor-like protein kinase At1g35710 OS=Arabidopsis thaliana	original description: none'
TRAESCS4D02G007400	Up	9.67467	2.8620203144788e-07	'50.2.7'	'Enzyme classification.EC_2 transferases.EC_2-7 transferase transferring phosphorus-containing group'	prot-scriber: lrr receptor serine threonine protein kinase	swissprot: Probable leucine-rich repeat receptor-like protein kinase At1g35710 OS=Arabidopsis thaliana	original description: none'
TRAESCS7B02G304000	Up	9.67398	2.64007420860419e-14	'14.5.2.1.3'	'RNA biosynthesis.DNA-binding transcriptional regulation.zinc-coordinating DNA-binding domain.Cys2-His2-related domain.WIP-type transcription factor'	prot-scriber: zinc finger protein wip	swissprot: Zinc finger protein WIP2 OS=Arabidopsis thaliana	original description: none'
TRAESCS7A02G355400	Up	9.6723	3.54663756409399e-13	'35.1'	'not assigned.annotated'	prot-scriber: leucine rich repeat extensin protein	swissprot: no annotation	original description: none'
TRAESCS7D02G182400	Up	9.6631	8.52569762265336e-14	'35.2'	'not assigned.not annotated'	prot-scriber: no annotation	swissprot: no annotation	original description: none'
TRAESCS5D02G504200	Up	9.66215	2.75021669900181e-08	'35.1'	'not assigned.annotated'	prot-scriber: dna directed rna polymerase	swissprot: no annotation	original description: none'
TRAESCS2A02G374200	Up	9.65681	8.5537616025813e-12	'35.2'	'not assigned.not annotated'	prot-scriber: no annotation	swissprot: no annotation	original description: none'
TRAESCS4D02G221600	Up	9.65565	1.09824879937415e-13	'35.1'	'not assigned.annotated'	prot-scriber: nb arc domain containing protein	swissprot: Disease resistance protein RPS2 OS=Arabidopsis thaliana	original description: none'
TRAESCSU02G031000	Up	9.65501	4.91384352910504e-13	'35.1'	'not assigned.annotated'	prot-scriber: protein lurp one	swissprot: Protein LURP-one-related 8 OS=Arabidopsis thaliana	original description: none'
TRAESCS6B02G422000	Up	9.65248	1.27881259549918e-13	'35.1'	'not assigned.annotated'	prot-scriber: germin protein subfamily member	swissprot: Germin-like protein 1-1 OS=Oryza sativa subsp. japonica	original description: none'
TRAESCS2A02G304200	Up	9.64931	2.29707344536077e-13	'3.1.4.1.3'	'Carbohydrate metabolism.sucrose metabolism.degradation.invertase activities.alkaline sucrose-specific invertase *(CIN)'	prot-scriber: neutral alkaline invertase 1	swissprot: Cytosolic invertase 1 OS=Oryza sativa subsp. japonica	original description: none'
TRAESCS1B02G195100	Up	9.64545	1.29497279904094e-14	'35.1'	'not assigned.annotated'	prot-scriber: quality protein subtilisin protease sbt	swissprot: Subtilisin-like protease 4 OS=Lotus japonicus	original description: none'
TRAESCS1B02G400500	Up	9.63847	1.72380076830285e-13	'35.1'	'not assigned.annotated'	prot-scriber: alpha arabinosyltransferase xat	swissprot: Alpha-1,3-arabinosyltransferase XAT2 OS=Oryza sativa subsp. japonica	original description: none'
TRAESCS2A02G026600	Up	9.63046	6.43544893667386e-10	'10.7.1.7'	'Phytohormone action.jasmonic acid.biosynthesis.4,5-didehydro-jasmonic acid reductase *(OPR1/2)'	prot-scriber: oxidored fmn domain containing protein	swissprot: Putative 12-oxophytodienoate reductase 5 OS=Oryza sativa subsp. japonica	original description: none'
TRAESCS2A02G026600	Up	9.63046	6.43544893667386e-10	'50.1.3'	'Enzyme classification.EC_1 oxidoreductases.EC_1-3 oxidoreductase acting on CH-CH group of donor'	prot-scriber: oxidored fmn domain containing protein	swissprot: Putative 12-oxophytodienoate reductase 5 OS=Oryza sativa subsp. japonica	original description: none'
TRAESCS4B02G292900	Up	9.61957	2.66533695409873e-13	'14.5.7.8.1'	'RNA biosynthesis.DNA-binding transcriptional regulation.beta-hairpin exposed by alpha/beta-scaffold structure.AP2 transcription factor activity.transcription factor *(WRI/AIL)'	prot-scriber: ap ethylene responsive transcription factor ail	swissprot: AP2-like ethylene-responsive transcription factor AIL1 OS=Arabidopsis thaliana	original description: none'
TRAESCS7A02G474400	Up	9.61933	1.88921419031055e-11	'50.1.11'	'Enzyme classification.EC_1 oxidoreductases.EC_1-11 oxidoreductase acting on peroxide as acceptor'	prot-scriber: anionic peroxidase	swissprot: Peroxidase 2 OS=Zea mays	original description: none'
TRAESCS7A02G110700	Up	9.61669	2.08600621452461e-14	'35.1'	'not assigned.annotated'	prot-scriber: disease resistance protein rpp	swissprot: Disease resistance protein RGA5 OS=Oryza sativa subsp. japonica	original description: none'
TRAESCS1B02G076100	Up	9.61629	5.36473468333084e-11	'18.4.1.24'	'Protein modification.phosphorylation.TKL protein kinase activities.WAK/WAKL protein kinase'	prot-scriber: arath wall associated receptor kinase	swissprot: Wall-associated receptor kinase 2 OS=Arabidopsis thaliana	original description: none'
TRAESCS1B02G076100	Up	9.61629	5.36473468333084e-11	'50.2.7'	'Enzyme classification.EC_2 transferases.EC_2-7 transferase transferring phosphorus-containing group'	prot-scriber: arath wall associated receptor kinase	swissprot: Wall-associated receptor kinase 2 OS=Arabidopsis thaliana	original description: none'
TRAESCS6D02G287100	Up	9.61081	8.45732004312661e-28	'21.4.2.1'	'Cell wall organisation.cell wall proteins.expansin activities.alpha-class expansin'	prot-scriber: expansin	swissprot: Expansin-A5 OS=Oryza sativa subsp. japonica	original description: none'
TRAESCS6D02G283000	Up	9.60077	1.68604817979351e-09	'35.1'	'not assigned.annotated'	prot-scriber: glycine rich cell wall structural protein	swissprot: no annotation	original description: none'
TRAESCS6D02G266200	Up	9.58118	8.25836217420887e-14	'50.2.7'	'Enzyme classification.EC_2 transferases.EC_2-7 transferase transferring phosphorus-containing group'	prot-scriber: ethylene receptor	swissprot: Ethylene receptor 4 OS=Oryza sativa subsp. japonica	original description: none'
TRAESCS6D02G266200	Up	9.58118	8.25836217420887e-14	'10.5.2.1.1'	'Phytohormone action.ethylene.perception and signal transduction.ETR/ERS receptor activity.receptor protein *(ETR/ERS)'	prot-scriber: ethylene receptor	swissprot: Ethylene receptor 4 OS=Oryza sativa subsp. japonica	original description: none'
TRAESCS1A02G371000	Up	9.56106	1.89030432260919e-14	'35.1'	'not assigned.annotated'	prot-scriber: plat domain containing protein	swissprot: no annotation	original description: none'
TRAESCSU02G205700	Up	9.55706	4.65607737697787e-13	'14.6.2'	'RNA biosynthesis.transcriptional co-regulation.OVATE transcriptional co-regulator *(OFP)'	prot-scriber: transcription repressor	swissprot: no annotation	original description: none'
TRAESCS5D02G469800	Up	9.53961	2.53496579103745e-26	'35.1'	'not assigned.annotated'	prot-scriber: duf 642 domain containing protein	swissprot: Protein TEEBE OS=Arabidopsis thaliana	original description: none'
TRAESCS2B02G230700	Up	9.53958	1.45431382635845e-17	'35.1'	'not assigned.annotated'	prot-scriber: ftcd n domain containing protein	swissprot: no annotation	original description: none'
TRAESCS3B02G052500	Up	9.52909	1.93020132284889e-11	'35.1'	'not assigned.annotated'	prot-scriber: jacalin type lectin domain containing protein	swissprot: Jacalin-related lectin 19 OS=Arabidopsis thaliana	original description: none'
TRAESCS5A02G399700	Up	9.52854	2.20310053837174e-13	'35.1'	'not assigned.annotated'	prot-scriber: atp synthase	swissprot: no annotation	original description: none'
TRAESCS1D02G143300	Up	9.52562	1.42489623869651e-12	'35.2'	'not assigned.not annotated'	prot-scriber: no annotation	swissprot: no annotation	original description: none'
TRAESCS3A02G247200	Up	9.51731	7.34793844412195e-14	'14.5.3.1.5'	'RNA biosynthesis.DNA-binding transcriptional regulation.helix-turn-helix DNA-binding domain.HOMEO domain.WOX-type transcription factor'	prot-scriber: orysj wuschel homeobox	swissprot: WUSCHEL-related homeobox 7 OS=Oryza sativa subsp. japonica	original description: none'
TRAESCS4D02G063400	Up	9.50852	1.59136714900387e-11	'35.2'	'not assigned.not annotated'	prot-scriber: no annotation	swissprot: no annotation	original description: none'
TRAESCS4B02G297500	Up	9.50812	7.63948788744984e-54	'5.1.6.1.1.1'	'Lipid metabolism.fatty acid metabolism.endoplasmic reticulum-localized fatty acid elongase (FAE) system.fatty acid elongation complex.condensing enzyme activities.3-ketoacyl-CoA synthase *(KCS)'	prot-scriber: 3 ketoacyl coa synthase	swissprot: 3-ketoacyl-CoA synthase 10 OS=Arabidopsis thaliana	original description: none'
TRAESCS5D02G244800	Up	9.50758	1.87670400074529e-12	'14.5.3.4'	'RNA biosynthesis.DNA-binding transcriptional regulation.helix-turn-helix DNA-binding domain.HSF transcription factor'	prot-scriber: heat stress transcription factor b 1 protein	swissprot: Heat stress transcription factor B-1 OS=Oryza sativa subsp. japonica	original description: none'
TRAESCS2D02G380800	Up	9.49294	8.66246245405579e-14	'35.1'	'not assigned.annotated'	prot-scriber: nb arc domain containing protein	swissprot: Disease resistance protein RPS2 OS=Arabidopsis thaliana	original description: none'
TRAESCS5D02G380900	Up	9.49026	3.86496299612468e-13	'14.5.4.1'	'RNA biosynthesis.DNA-binding transcriptional regulation.other all-alpha-helix DNA-binding domain.transcription factor *(YABBY)'	prot-scriber: axial regulator yabby	swissprot: Protein YABBY 2 OS=Oryza sativa subsp. japonica	original description: none'
TRAESCS7D02G088700	Up	9.48971	1.88899903405622e-10	'35.1'	'not assigned.annotated'	prot-scriber: early nodulin	swissprot: no annotation	original description: none'
TRAESCS6B02G473900	Up	9.4886	6.88419905090363e-22	'5.1.6.1.1.1'	'Lipid metabolism.fatty acid metabolism.endoplasmic reticulum-localized fatty acid elongase (FAE) system.fatty acid elongation complex.condensing enzyme activities.3-ketoacyl-CoA synthase *(KCS)'	prot-scriber: 3 ketoacyl coa synthase	swissprot: Probable 3-ketoacyl-CoA synthase 20 OS=Oryza sativa subsp. japonica	original description: none'
TRAESCS3D02G294400	Up	9.48343	1.4598687644326e-13	'27.5.5.1'	'Multi-process regulation.ROP-GTPase regulatory system.ROP GTPase effector activities.GTPase effector *(RIP)'	prot-scriber: quality protein interactor of constitutive active rops	swissprot: no annotation	original description: none'
TRAESCS7D02G201400	Up	9.4685	1.32314838906084e-06	'10.11.1.13.1'	'Phytohormone action.signalling peptides.NCRP (non-cysteine-rich-peptide) category.CAPE-peptide activity.CAPE precursor polypeptide'	prot-scriber: scp domain containing protein	swissprot: Pathogenesis-related protein PRMS OS=Zea mays	original description: none'
TRAESCS4A02G454800	Up	9.44736	1.5238218382988e-13	'9.2.3.3'	'Redox homeostasis.glutathione-based redox regulation.glutathione S-transferase activities.class tau glutathione S-transferase *(GSTU1/2/++)'	prot-scriber: arath glutathione s transferase	swissprot: Probable glutathione S-transferase GSTU6 OS=Oryza sativa subsp. japonica	original description: none'
TRAESCS2D02G404600	Up	9.44015	1.13275028115137e-12	'50.1.13'	'Enzyme classification.EC_1 oxidoreductases.EC_1-14 oxidoreductase acting on paired donor with incorporation or reduction of molecular oxygen'	prot-scriber: cytochrome p450 86a1	swissprot: Cytochrome P450 86A22 OS=Petunia hybrida	original description: none'
TRAESCS2D02G404600	Up	9.44015	1.13275028115137e-12	'21.8.1.1'	'Cell wall organisation.cutin and suberin.cuticular lipid formation.fatty acyl omega-hydroxylase *(CYP86A)'	prot-scriber: cytochrome p450 86a1	swissprot: Cytochrome P450 86A22 OS=Petunia hybrida	original description: none'
TRAESCS6D02G365700	Up	9.43889	1.4324866780639e-07	'21.6.1.5'	'Cell wall organisation.lignin.monolignol biosynthesis.cinnamoyl-CoA reductase *(CCR)'	prot-scriber: bifunctional dihydroflavonol 4 reductase	swissprot: Cinnamoyl-CoA reductase 1 OS=Oryza sativa subsp. japonica	original description: none'
TRAESCS3D02G037400	Up	9.4331	1.53097014048883e-13	'29.5.5.2'	'Plant organogenesis.flower formation.floral organ morphogenesis.transcriptional regulator *(JAG/NUB)'	prot-scriber: c2h2 type domain containing protein	swissprot: Zinc finger protein STAMENLESS 1 OS=Oryza sativa subsp. japonica	original description: none'
TRAESCS3D02G037400	Up	9.4331	1.53097014048883e-13	'28.1.1.8.3'	'Plant reproduction.gametogenesis.male gametophyt.stamen initiation.transcriptional regulator *(JAG/NUB)'	prot-scriber: c2h2 type domain containing protein	swissprot: Zinc finger protein STAMENLESS 1 OS=Oryza sativa subsp. japonica	original description: none'
TRAESCS3D02G037400	Up	9.4331	1.53097014048883e-13	'14.5.2.9'	'RNA biosynthesis.DNA-binding transcriptional regulation.zinc-coordinating DNA-binding domain.ZFP transcription factor'	prot-scriber: c2h2 type domain containing protein	swissprot: Zinc finger protein STAMENLESS 1 OS=Oryza sativa subsp. japonica	original description: none'
TRAESCS4D02G297700	Up	9.4327	2.84072894312326e-13	'26.11.3.1.4.3'	'External stimuli response.pathogen.defense mechanisms.systemic acquired resistance (SAR).pipecolic acid metabolism.pipecolate N-hydroxylase *(FMO1)'	prot-scriber: flavin containing monooxygenase	swissprot: Probable flavin-containing monooxygenase 1 OS=Arabidopsis thaliana	original description: none'
TRAESCS1D02G201200	Up	9.41865	4.55960504208043e-13	'24.2.2.7'	'Solute transport.carrier-mediated transport.MFS-type transporter superfamily.anion transporter *(NRT1/PTR)'	prot-scriber: protein nrt ptr family	swissprot: Protein NRT1/ PTR FAMILY 8.3 OS=Arabidopsis thaliana	original description: none'
TRAESCS3D02G407900	Up	9.41629	4.1523734193823e-11	'35.1'	'not assigned.annotated'	prot-scriber: rrm domain containing protein	swissprot: Protein terminal ear1 OS=Zea mays	original description: none'
TRAESCS4B02G054700	Up	9.39278	1.2983007024753e-11	'24.1.3.2.2.1'	'Solute transport.primary active transport.ABC-type transporter superfamily.ABC group-2 transporter activities.ABC2 subfamily-G transporter activities.ABC2 subfamily-G full-size transporter *(PDR1/2/3)'	prot-scriber: abc transporter g family member	swissprot: ABC transporter G family member 41 OS=Oryza sativa subsp. japonica	original description: none'
TRAESCS5A02G373100	Up	9.38701	1.40878943232746e-13	'14.5.7.5.1'	'RNA biosynthesis.DNA-binding transcriptional regulation.beta-hairpin exposed by alpha/beta-scaffold structure.WRKY transcription factor activity.transcription factor *(WRKY)'	prot-scriber: wrky domain containing protein	swissprot: Probable WRKY transcription factor 11 OS=Arabidopsis thaliana	original description: none'
TRAESCS3D02G244300	Up	9.38122	2.21116356348157e-13	'14.5.3.1.5'	'RNA biosynthesis.DNA-binding transcriptional regulation.helix-turn-helix DNA-binding domain.HOMEO domain.WOX-type transcription factor'	prot-scriber: orysj wuschel homeobox	swissprot: WUSCHEL-related homeobox 7 OS=Oryza sativa subsp. japonica	original description: none'
TRAESCS3B02G504800	Up	9.37822	4.33699993593696e-13	'35.1'	'not assigned.annotated'	prot-scriber: b3 domain containing protein	swissprot: Putative B3 domain-containing protein Os03g0621600 OS=Oryza sativa subsp. japonica	original description: none'
TRAESCS4A02G392500	Up	9.37627	7.27776849434461e-08	'35.1'	'not assigned.annotated'	prot-scriber: early nodulin protein	swissprot: Early nodulin-93 OS=Glycine max	original description: none'
TRAESCS7D02G142000	Up	9.3759	2.14223966389732e-12	'50.1.13'	'Enzyme classification.EC_1 oxidoreductases.EC_1-14 oxidoreductase acting on paired donor with incorporation or reduction of molecular oxygen'	prot-scriber: fe2og dioxygenase domain containing protein	swissprot: Protein SRG1 OS=Arabidopsis thaliana	original description: none'
TRAESCS7B02G474500	Up	9.36662	3.45324159778424e-09	'35.1'	'not assigned.annotated'	prot-scriber: transport and golgi organization protein homolog	swissprot: no annotation	original description: none'
TRAESCS4D02G049300	Up	9.36228	1.61428423300589e-12	'35.2'	'not assigned.not annotated'	prot-scriber: no annotation	swissprot: no annotation	original description: none'
TRAESCS2A02G203400	Up	9.36136	3.49828867044021e-12	'35.1'	'not assigned.annotated'	prot-scriber: ftcd n domain containing protein	swissprot: no annotation	original description: none'
TRAESCS1D02G378900	Up	9.35386	5.75231583798599e-12	'29.5.1.4'	'Plant organogenesis.flower formation.photoperiodic pathway.transcriptional regulator *(EDF1/2/++)'	prot-scriber: ap erf and b3 domain containing transcription factor	swissprot: AP2/ERF and B3 domain-containing protein Os05g0549800 OS=Oryza sativa subsp. japonica	original description: none'
TRAESCS1D02G378900	Up	9.35386	5.75231583798599e-12	'14.5.7.9.1'	'RNA biosynthesis.DNA-binding transcriptional regulation.beta-hairpin exposed by alpha/beta-scaffold structure.RAV transcription factor activity.transcription factor *(EDF)'	prot-scriber: ap erf and b3 domain containing transcription factor	swissprot: AP2/ERF and B3 domain-containing protein Os05g0549800 OS=Oryza sativa subsp. japonica	original description: none'
TRAESCS2D02G218500	Up	9.35288	1.96122593942318e-13	'35.1'	'not assigned.annotated'	prot-scriber: protein exordium	swissprot: Protein EXORDIUM-like 5 OS=Arabidopsis thaliana	original description: none'
TRAESCS4A02G361400	Up	9.34804	1.14989252171413e-12	'5.2.1.3.1'	'Lipid metabolism.glycerolipid metabolism.phosphatidate homeostasis.mitochondrial lysophosphatidate biosynthesis.glycerol-3-phosphate acyltransferase *(GPAT1-3)'	prot-scriber: glycerol phosphate 1 acyltransferase	swissprot: Probable glycerol-3-phosphate acyltransferase 2 OS=Arabidopsis thaliana	original description: none'
TRAESCS2A02G178600	Up	9.34472	1.24643373936012e-12	'35.2'	'not assigned.not annotated'	prot-scriber: no annotation	swissprot: no annotation	original description: none'
TRAESCS1B02G113700	Up	9.31296	1.2268542909756e-28	'9.2.3.4'	'Redox homeostasis.glutathione-based redox regulation.glutathione S-transferase activities.class phi glutathione S-transferase *(GSTF1/2/++)'	prot-scriber: glutathione s transferase 1	swissprot: Glutathione S-transferase 4 OS=Zea mays	original description: none'
TRAESCS3D02G226300	Up	9.30874	2.11221115832918e-13	'14.5.7.5.1'	'RNA biosynthesis.DNA-binding transcriptional regulation.beta-hairpin exposed by alpha/beta-scaffold structure.WRKY transcription factor activity.transcription factor *(WRKY)'	prot-scriber: wrky domain containing protein	swissprot: WRKY transcription factor 71 OS=Arabidopsis thaliana	original description: none'
TRAESCS3D02G473500	Up	9.27758	2.01317815720939e-12	'13.5.2.1'	'DNA damage response.nonhomologous end-joining (NHEJ) repair.DNA end processing.tyrosyl-DNA phosphodiesterase *(TDP2)'	prot-scriber: endo exonuclease phosphatase domain containing protein	swissprot: no annotation	original description: none'
TRAESCS3D02G473500	Up	9.27758	2.01317815720939e-12	'13.10.2'	'DNA damage response.DNA-protein crosslink (DPC) repair.tyrosyl-DNA phosphodiesterase *(TDP2)'	prot-scriber: endo exonuclease phosphatase domain containing protein	swissprot: no annotation	original description: none'
TRAESCS7D02G170200	Up	9.27326	1.02254915359925e-12	'24.2.1.5'	'Solute transport.carrier-mediated transport.DMT-type transporter superfamily.solute transporter *(UmamiT1/2/++)'	prot-scriber: wat protein	swissprot: WAT1-related protein At1g21890 OS=Arabidopsis thaliana	original description: none'
TRAESCS4D02G063200	Up	9.26213	3.3556417610889e-08	'35.2'	'not assigned.not annotated'	prot-scriber: no annotation	swissprot: no annotation	original description: none'
TRAESCS2A02G532000	Up	9.26205	2.1382045869578e-05	'35.1'	'not assigned.annotated'	prot-scriber: wound responsive family protein	swissprot: no annotation	original description: none'
TRAESCS3D02G305200	Up	9.25692	3.0079909694119e-11	'50.1.11'	'Enzyme classification.EC_1 oxidoreductases.EC_1-11 oxidoreductase acting on peroxide as acceptor'	prot-scriber: anionic peroxidase	swissprot: Peroxidase 2 OS=Zea mays	original description: none'
TRAESCS4D02G309600	Up	9.25152	1.18460408706374e-08	'35.1'	'not assigned.annotated'	prot-scriber: btb poz and math domain containing protein	swissprot: BTB/POZ and MATH domain-containing protein 2 OS=Arabidopsis thaliana	original description: none'
TRAESCS6B02G326200	Up	9.24926	1.01683287264128e-09	'35.1'	'not assigned.annotated'	prot-scriber: nudix hydrolase domain containing protein	swissprot: Nudix hydrolase 18, mitochondrial OS=Arabidopsis thaliana	original description: none'
TRAESCS1B02G212400	Up	9.24885	7.33107190662896e-13	'24.2.2.7'	'Solute transport.carrier-mediated transport.MFS-type transporter superfamily.anion transporter *(NRT1/PTR)'	prot-scriber: protein nrt ptr family	swissprot: Protein NRT1/ PTR FAMILY 8.1 OS=Arabidopsis thaliana	original description: none'
TRAESCS2A02G255600	Up	9.24632	2.37817590774118e-12	'35.1'	'not assigned.annotated'	prot-scriber: suppressor protein srp	swissprot: no annotation	original description: none'
TRAESCS7A02G135900	Up	9.24379	4.86605048030212e-13	'14.5.10.9.1'	'RNA biosynthesis.DNA-binding transcriptional regulation.undefined DNA-binding domain.NIN family.RKD transcription factor'	prot-scriber: rwp rk domain containing protein	swissprot: Protein RKD3 OS=Arabidopsis thaliana	original description: none'
TRAESCS7A02G135900	Up	9.24379	4.86605048030212e-13	'28.1.2.3'	'Plant reproduction.gametogenesis.female gametophyt.germ cell differentiation factor *(RKD)'	prot-scriber: rwp rk domain containing protein	swissprot: Protein RKD3 OS=Arabidopsis thaliana	original description: none'
TRAESCS4B02G298700	Up	9.23114	1.87784192822117e-13	'26.11.3.1.4.3'	'External stimuli response.pathogen.defense mechanisms.systemic acquired resistance (SAR).pipecolic acid metabolism.pipecolate N-hydroxylase *(FMO1)'	prot-scriber: flavin containing monooxygenase	swissprot: Probable flavin-containing monooxygenase 1 OS=Arabidopsis thaliana	original description: none'
TRAESCS3A02G294600	Up	9.23005	1.53463273955884e-13	'27.5.5.1'	'Multi-process regulation.ROP-GTPase regulatory system.ROP GTPase effector activities.GTPase effector *(RIP)'	prot-scriber: quality protein interactor of constitutive active rops	swissprot: no annotation	original description: none'
TRAESCS4B02G064500	Up	9.22978	1.85347651503827e-08	'35.2'	'not assigned.not annotated'	prot-scriber: no annotation	swissprot: no annotation	original description: none'
TRAESCS4D02G038600	Up	9.22972	1.02729365774065e-13	'28.1.1.11.1'	'Plant reproduction.gametogenesis.male gametophyt.intine formation.beta-glucosidase *(BGLU43/44)'	prot-scriber: glycoside 26 beta glucosidase	swissprot: Beta-glucosidase 8 OS=Oryza sativa subsp. japonica	original description: none'
TRAESCS4D02G038600	Up	9.22972	1.02729365774065e-13	'50.3.2'	'Enzyme classification.EC_3 hydrolases.EC_3-2 glycosylase'	prot-scriber: glycoside 26 beta glucosidase	swissprot: Beta-glucosidase 8 OS=Oryza sativa subsp. japonica	original description: none'
TRAESCS1A02G435000	Up	9.22884	6.26110709393645e-11	'35.1'	'not assigned.annotated'	prot-scriber: ab hydrolase domain containing protein	swissprot: Probable esterase D14L OS=Oryza sativa subsp. japonica	original description: none'
TRAESCS4B02G330500	Up	9.22632	5.91195121745893e-11	'50.1.13'	'Enzyme classification.EC_1 oxidoreductases.EC_1-14 oxidoreductase acting on paired donor with incorporation or reduction of molecular oxygen'	prot-scriber: cytochrome p450 78	swissprot: Cytochrome P450 78A6 OS=Arabidopsis thaliana	original description: none'
TRAESCS4B02G330500	Up	9.22632	5.91195121745893e-11	'28.1.2.2'	'Plant reproduction.gametogenesis.female gametophyt.regulatory signalling factor *(CYP78a)'	prot-scriber: cytochrome p450 78	swissprot: Cytochrome P450 78A6 OS=Arabidopsis thaliana	original description: none'
TRAESCS7A02G096100	Up	9.22503	1.23895784980297e-12	'35.1'	'not assigned.annotated'	prot-scriber: 2 hydroxy palmitic acid dioxygenase mpo	swissprot: no annotation	original description: none'
TRAESCS2B02G463600	Up	9.2106	1.00028181003369e-12	'21.2.2.1.4'	'Cell wall organisation.hemicellulose.xylan.biosynthesis.xylan alpha-1,3-arabinosyltransferase'	prot-scriber: alpha arabinosyltransferase xat isoform x1	swissprot: Alpha-1,3-arabinosyltransferase XAT3 OS=Oryza sativa subsp. japonica	original description: none'
TRAESCS7D02G201300	Up	9.20865	1.98642061664131e-09	'10.11.1.13.1'	'Phytohormone action.signalling peptides.NCRP (non-cysteine-rich-peptide) category.CAPE-peptide activity.CAPE precursor polypeptide'	prot-scriber: scp domain containing protein	swissprot: Pathogenesis-related protein PRMS OS=Zea mays	original description: none'
TRAESCS3A02G260200	Up	9.20077	2.05158843824937e-11	'26.11.3.3.2.2'	'External stimuli response.pathogen.defense mechanisms.defense enzyme activities.chitinase activities.basic chitinase *(CHIB)'	prot-scriber: basic endochitinase	swissprot: Basic endochitinase A OS=Secale cereale	original description: none'
TRAESCS5D02G141600	Up	9.19775	1.91388985456357e-11	'35.1'	'not assigned.annotated'	prot-scriber: hma domain containing protein	swissprot: Heavy metal-associated isoprenylated plant protein 32 OS=Arabidopsis thaliana	original description: none'
TRAESCS6D02G332900	Up	9.18815	4.49179851806702e-11	'35.1'	'not assigned.annotated'	prot-scriber: dehydrin dhn	swissprot: no annotation	original description: none'
TRAESCS2B02G373000	Up	9.1731	8.1224040030796e-13	'50.1.11'	'Enzyme classification.EC_1 oxidoreductases.EC_1-11 oxidoreductase acting on peroxide as acceptor'	prot-scriber: cationic peroxidase	swissprot: Peroxidase 18 OS=Arabidopsis thaliana	original description: none'
TRAESCS1B02G390200	Up	9.17018	1.96198967520954e-09	'35.1'	'not assigned.annotated'	prot-scriber: plat domain containing protein	swissprot: no annotation	original description: none'
TRAESCS4B02G058200	Up	9.15799	1.97824826561276e-10	'10.5.1.1'	'Phytohormone action.ethylene.biosynthesis.1-aminocyclopropane-1-carboxylate synthase *(ACS1/2/++)'	prot-scriber: 1 aminocyclopropane carboxylate synthase protein	swissprot: 1-aminocyclopropane-1-carboxylate synthase 1 OS=Oryza sativa subsp. indica	original description: none'
TRAESCS4B02G058200	Up	9.15799	1.97824826561276e-10	'50.4.4'	'Enzyme classification.EC_4 lyases.EC_4-4 carbon-sulfur lyase'	prot-scriber: 1 aminocyclopropane carboxylate synthase protein	swissprot: 1-aminocyclopropane-1-carboxylate synthase 1 OS=Oryza sativa subsp. indica	original description: none'
TRAESCS1A02G127700	Up	9.15604	2.934582631898e-12	'35.1'	'not assigned.annotated'	prot-scriber: grf type domain containing protein	swissprot: no annotation	original description: none'
TRAESCS7D02G087600	Up	9.14445	6.2275218770863e-07	'35.1'	'not assigned.annotated'	prot-scriber: early nodulin protein	swissprot: Early nodulin-93 OS=Glycine max	original description: none'
TRAESCS3D02G118000	Up	9.14291	0.000581677	'35.1'	'not assigned.annotated'	prot-scriber: 3 5 exonuclease domain containing protein	swissprot: 3'-5' exonuclease OS=Arabidopsis thaliana	original description: none'
TRAESCS2B02G561300	Up	9.12842	3.72902417470867e-12	'35.1'	'not assigned.annotated'	prot-scriber: wound responsive family protein	swissprot: no annotation	original description: none'
TRAESCS3A02G282400	Up	9.12449	9.80670832529348e-12	'35.1'	'not assigned.annotated'	prot-scriber: inhibitor i9 domain containing protein	swissprot: no annotation	original description: none'
TRAESCS4B02G006800	Up	9.12262	5.26603746833139e-25	'21.8.1.6.1'	'Cell wall organisation.cutin and suberin.cuticular lipid formation.alcohol-forming pathway.fatty acyl CoA reductase *(FAR)'	prot-scriber: fatty acyl coa reductase 2	swissprot: Probable fatty acyl-CoA reductase 5 OS=Arabidopsis thaliana	original description: none'
TRAESCS5D02G165900	Up	9.11964	6.94787662570039e-13	'12.2.1.1.4'	'Cell division.cell cycle organisation.cell cycle control.CYCLIN regulatory protein activities.regulatory protein *(CYCD)'	prot-scriber: cyclin domain containing protein	swissprot: Cyclin-D3-2 OS=Oryza sativa subsp. japonica	original description: none'
TRAESCS2A02G470000	Up	9.1152	7.02983477735386e-12	'35.1'	'not assigned.annotated'	prot-scriber: btb poz and domain containing protein	swissprot: BTB/POZ and MATH domain-containing protein 2 OS=Arabidopsis thaliana	original description: none'
TRAESCS4D02G063300	Up	9.11022	4.39741976414211e-09	'35.2'	'not assigned.not annotated'	prot-scriber: no annotation	swissprot: no annotation	original description: none'
TRAESCS3D02G524700	Up	9.09536	1.83163331346666e-10	'35.1'	'not assigned.annotated'	prot-scriber: barwin domain containing protein	swissprot: Wheatwin-2 OS=Triticum aestivum	original description: none'
TRAESCS6B02G423900	Up	9.09473	2.55258349545132e-43	'21.8.1.7.1.1'	'Cell wall organisation.cutin and suberin.cuticular lipid formation.alkane-forming pathway.CER1-CER3 alkane-forming complex.aldehyde decarbonylase component *(CER1)'	prot-scriber: very long chain aldehyde decarbonylase gl	swissprot: Very-long-chain aldehyde decarbonylase GL1-6 OS=Oryza sativa subsp. japonica	original description: none'
TRAESCS3B02G496800	Up	9.09316	3.8831029193125e-12	'35.1'	'not assigned.annotated'	prot-scriber: nab domain containing protein	swissprot: no annotation	original description: none'
TRAESCS2A02G013000	Up	9.09131	5.64984019255669e-13	'50.1.13'	'Enzyme classification.EC_1 oxidoreductases.EC_1-14 oxidoreductase acting on paired donor with incorporation or reduction of molecular oxygen'	prot-scriber: cytochrome p450 85a1	swissprot: Cytochrome P450 85A1 OS=Brachypodium distachyon	original description: none'
TRAESCS2A02G013000	Up	9.09131	5.64984019255669e-13	'10.3.1.5'	'Phytohormone action.brassinosteroid.biosynthesis.6-deoxocastasterone 6-oxidase *(BR6OX)'	prot-scriber: cytochrome p450 85a1	swissprot: Cytochrome P450 85A1 OS=Brachypodium distachyon	original description: none'
TRAESCS1A02G421600	Up	9.08222	3.34899897670303e-12	'50.3.4'	'Enzyme classification.EC_3 hydrolases.EC_3-4 hydrolase acting on peptide bond (peptidase)'	prot-scriber: serine carboxypeptidase member	swissprot: Serine carboxypeptidase-like 50 OS=Arabidopsis thaliana	original description: none'
TRAESCS2D02G484000	Up	9.07228	1.44710358795183e-12	'35.1'	'not assigned.annotated'	prot-scriber: xyloglucan endotransglucosylase hydrolase protein	swissprot: no annotation	original description: none'
TRAESCS4D02G296400	Up	9.06275	2.22165991705858e-83	'5.1.6.1.1.1'	'Lipid metabolism.fatty acid metabolism.endoplasmic reticulum-localized fatty acid elongase (FAE) system.fatty acid elongation complex.condensing enzyme activities.3-ketoacyl-CoA synthase *(KCS)'	prot-scriber: 3 ketoacyl coa synthase	swissprot: 3-ketoacyl-CoA synthase 10 OS=Arabidopsis thaliana	original description: none'
TRAESCS5A02G030900	Up	9.06237	3.1015287470092e-11	'35.1'	'not assigned.annotated'	prot-scriber: hma domain containing protein	swissprot: no annotation	original description: none'
TRAESCS6A02G383000	Up	9.05423	2.95266706677857e-11	'35.1'	'not assigned.annotated'	prot-scriber: germin protein subfamily member	swissprot: Germin-like protein 1-1 OS=Oryza sativa subsp. japonica	original description: none'
TRAESCS7A02G317400	Up	9.04827	2.75110914009931e-16	'35.1'	'not assigned.annotated'	prot-scriber: arath protein iq domain	swissprot: Protein IQ-DOMAIN 17 OS=Arabidopsis thaliana	original description: none'
TRAESCS3B02G212400	Up	9.04013	2.78609622682422e-09	'35.2'	'not assigned.not annotated'	prot-scriber: no annotation	swissprot: no annotation	original description: none'
TRAESCS2A02G531400	Up	9.03659	5.78634495319674e-12	'35.1'	'not assigned.annotated'	prot-scriber: genome assembly chromosome ii	swissprot: no annotation	original description: none'
TRAESCS7D02G145600	Up	9.03509	3.83527538627236e-12	'50.2.4'	'Enzyme classification.EC_2 transferases.EC_2-4 glycosyltransferase'	prot-scriber: quality protein udp glycosyltransferase	swissprot: Malvidin galactosylase UGT88C3 OS=Oryza sativa subsp. japonica	original description: none'
TRAESCS3D02G018000	Up	9.02738	2.59627180781955e-32	'35.1'	'not assigned.annotated'	prot-scriber: siah type protein	swissprot: no annotation	original description: none'
TRAESCS2D02G154900	Up	9.02096	1.3961888401442e-12	'35.2'	'not assigned.not annotated'	prot-scriber: no annotation	swissprot: no annotation	original description: none'
TRAESCS1B02G158000	Up	9.01574	1.63655858505402e-14	'19.4.1.2'	'Protein homeostasis.protein storage.seed storage protein activities.2S globulin'	prot-scriber: gh domain containing protein	swissprot: Chitinase 2 OS=Tulipa saxatilis subsp. bakeri	original description: none'
TRAESCS6D02G296400	Up	9.01491	9.1292261421689e-21	'35.1'	'not assigned.annotated'	prot-scriber: protein exordium	swissprot: Protein PHOSPHATE-INDUCED 1 OS=Nicotiana tabacum	original description: none'
TRAESCS2B02G304000	Up	9.008	7.71992860716241e-12	'19.3.2.2.1'	'Protein homeostasis.proteolysis.serine peptidase activities.SCPL-type carboxypeptidase activities.carboxypeptidase *(SCPL)'	prot-scriber: serine carboxypeptidase	swissprot: Serine carboxypeptidase-like 45 OS=Arabidopsis thaliana	original description: none'
TRAESCS2B02G304000	Up	9.008	7.71992860716241e-12	'50.3.4'	'Enzyme classification.EC_3 hydrolases.EC_3-4 hydrolase acting on peptide bond (peptidase)'	prot-scriber: serine carboxypeptidase	swissprot: Serine carboxypeptidase-like 45 OS=Arabidopsis thaliana	original description: none'
TRAESCS4D02G271400	Up	9.00379	1.26768444787013e-12	'24.3.6'	'Solute transport.channel-mediated transport.mechanosensitive cation channel *(MCA1/2)'	prot-scriber: mcafunc domain containing protein	swissprot: Cell number regulator 13 OS=Zea mays	original description: none'
TRAESCS4D02G262500	Up	9.00301	1.12042420917107e-11	'14.5.2.1.2'	'RNA biosynthesis.DNA-binding transcriptional regulation.zinc-coordinating DNA-binding domain.Cys2-His2-related domain.IDD/IDZ-type transcription factor'	prot-scriber: c2h2 type domain containing protein	swissprot: Zinc finger protein MAGPIE OS=Arabidopsis thaliana	original description: none'
TRAESCS7D02G419900	Up	8.98549	1.73037181844743e-19	'50.2.4'	'Enzyme classification.EC_2 transferases.EC_2-4 glycosyltransferase'	prot-scriber: xyloglucan endotransglucosylase hydrolase protein	swissprot: Probable xyloglucan endotransglucosylase/hydrolase protein 23 OS=Arabidopsis thaliana	original description: none'
TRAESCS2B02G216400	Up	8.98486	4.80900799799952e-13	'50.1.2'	'Enzyme classification.EC_1 oxidoreductases.EC_1-2 oxidoreductase acting on aldehyde or oxo group of donor'	prot-scriber: nadp dependent glyceraldehyde phosphate dehydrogenase	swissprot: NADP-dependent glyceraldehyde-3-phosphate dehydrogenase OS=Triticum aestivum	original description: none'
TRAESCS2B02G216400	Up	8.98486	4.80900799799952e-13	'2.1.1.4.2'	'Cellular respiration.glycolysis.cytosolic glycolysis.glyceraldehyde 3-phosphate dehydrogenase activities.NADP-dependent glyceraldehyde 3-phosphate dehydrogenase'	prot-scriber: nadp dependent glyceraldehyde phosphate dehydrogenase	swissprot: NADP-dependent glyceraldehyde-3-phosphate dehydrogenase OS=Triticum aestivum	original description: none'
TRAESCS2D02G487200	Up	8.98387	1.79607614216929e-07	'35.1'	'not assigned.annotated'	prot-scriber: wound responsive family protein	swissprot: no annotation	original description: none'
TRAESCS1D02G350100	Up	8.97242	3.03914669111807e-12	'50.2.4'	'Enzyme classification.EC_2 transferases.EC_2-4 glycosyltransferase'	prot-scriber: arath udp glycosyltransferase	swissprot: Anthocyanidin 5,3-O-glucosyltransferase OS=Rosa hybrid cultivar	original description: none'
TRAESCS4A02G135500	Up	8.96733	3.13021478367724e-06	'19.4.1.4.2'	'Protein homeostasis.protein storage.seed storage protein activities.7S globulin family.Vicilin class-I seed storage protein'	prot-scriber: vicilin seed storage protein	swissprot: Vicilin-like seed storage protein At2g28490 OS=Arabidopsis thaliana	original description: none'
TRAESCS6B02G096700	Up	8.96609	1.96388010773164e-10	'35.1'	'not assigned.annotated'	prot-scriber: homeobox leucine zipper protein roc	swissprot: no annotation	original description: none'
TRAESCS7A02G093100	Up	8.9458	9.23632402094922e-11	'35.1'	'not assigned.annotated'	prot-scriber: early nodulin protein	swissprot: Early nodulin-93 OS=Glycine max	original description: none'
TRAESCS1D02G335200	Up	8.94527	5.01247530700985e-16	'35.1'	'not assigned.annotated'	prot-scriber: binding x8 domain containing protein	swissprot: PLASMODESMATA CALLOSE-BINDING PROTEIN 3 OS=Arabidopsis thaliana	original description: none'
TRAESCS2A02G407500	Up	8.94195	7.25747142592906e-12	'21.8.1.1'	'Cell wall organisation.cutin and suberin.cuticular lipid formation.fatty acyl omega-hydroxylase *(CYP86A)'	prot-scriber: cytochrome p450 86a1	swissprot: Cytochrome P450 86A22 OS=Petunia hybrida	original description: none'
TRAESCS2A02G407500	Up	8.94195	7.25747142592906e-12	'50.1.13'	'Enzyme classification.EC_1 oxidoreductases.EC_1-14 oxidoreductase acting on paired donor with incorporation or reduction of molecular oxygen'	prot-scriber: cytochrome p450 86a1	swissprot: Cytochrome P450 86A22 OS=Petunia hybrida	original description: none'
TRAESCS5A02G254900	Up	8.94073	2.61341060757731e-11	'35.1'	'not assigned.annotated'	prot-scriber: duf 2431 domain containing protein	swissprot: Heavy metal-associated isoprenylated plant protein 41 OS=Arabidopsis thaliana	original description: none'
TRAESCS1A02G127800	Up	8.94043	1.40121218311693e-11	'35.1'	'not assigned.annotated'	prot-scriber: grf type domain containing protein	swissprot: no annotation	original description: none'
TRAESCS6D02G167300	Up	8.93871	4.244966889431e-12	'19.2.2.10.3.3'	'Protein homeostasis.ubiquitin-proteasome system.ubiquitin-fold protein conjugation.U-Box E3 ubiquitin ligase activities.group-III.E3 ubiquitin ligase *(PUB22)'	prot-scriber: ring type e3 ubiquitin transferase	swissprot: E3 ubiquitin-protein ligase PUB23 OS=Arabidopsis thaliana	original description: none'
TRAESCS2B02G237800	Up	8.93574	2.62958851771387e-12	'35.1'	'not assigned.annotated'	prot-scriber: protein exordium	swissprot: Protein EXORDIUM-like 5 OS=Arabidopsis thaliana	original description: none'
TRAESCS6D02G114200	Up	8.93573	4.51978357240801e-12	'12.5.3.8'	'Cell division.plastid division.thylakoid organisation.regulatory protein *(EMB1303)'	prot-scriber: protein fertility restorer rf mitochondrial	swissprot: Protein YELLOW LEAF 1, choloroplastic OS=Oryza sativa subsp. japonica	original description: none'
TRAESCS7B02G381500	Up	8.93315	2.91495935131653e-12	'14.5.10.6'	'RNA biosynthesis.DNA-binding transcriptional regulation.undefined DNA-binding domain.PLATZ transcription factor'	prot-scriber: b box type domain containing protein	swissprot: Protein RGF1 INDUCIBLE TRANSCRIPTION FACTOR 1 OS=Arabidopsis thaliana	original description: none'
TRAESCS4B02G235300	Up	8.92369	2.30127546050879e-11	'14.5.3.1.1'	'RNA biosynthesis.DNA-binding transcriptional regulation.helix-turn-helix DNA-binding domain.HOMEO domain.HD-ZIP I/II-type transcription factor'	prot-scriber: homeobox leucine zipper protein hox	swissprot: Homeobox-leucine zipper protein HOX19 OS=Oryza sativa subsp. japonica	original description: none'
TRAESCS5B02G001600	Up	8.92016	8.8756897359858e-13	'10.5.2.1.1'	'Phytohormone action.ethylene.perception and signal transduction.ETR/ERS receptor activity.receptor protein *(ETR/ERS)'	prot-scriber: ethylene receptor	swissprot: Probable ethylene response sensor 1 OS=Oryza sativa subsp. japonica	original description: none'
TRAESCS5B02G001600	Up	8.92016	8.8756897359858e-13	'50.2.7'	'Enzyme classification.EC_2 transferases.EC_2-7 transferase transferring phosphorus-containing group'	prot-scriber: ethylene receptor	swissprot: Probable ethylene response sensor 1 OS=Oryza sativa subsp. japonica	original description: none'
TRAESCS4A02G005500	Up	8.91747	3.46864073353765e-07	'14.5.7.10.7'	'RNA biosynthesis.DNA-binding transcriptional regulation.beta-hairpin exposed by alpha/beta-scaffold structure.ERF transcription factor activity.subgroup ERF-VII transcription factor'	prot-scriber: ethylene responsive transcription factor erf	swissprot: Ethylene-responsive transcription factor ERF073 OS=Arabidopsis thaliana	original description: none'
TRAESCS6A02G162900	Up	8.9164	6.69789321890702e-10	'5.7.4'	'Lipid metabolism.cytoplasmic lipid droplet-associated activities.Caleosin-type peroxygenase *(CLO/PXG)'	prot-scriber: ef hand domain containing protein	swissprot: Peroxygenase OS=Pinus elliottii	original description: none'
TRAESCS6A02G078400	Up	8.91231	1.16760978505246e-19	'35.1'	'not assigned.annotated'	prot-scriber: basic secretory protease	swissprot: no annotation	original description: none'
TRAESCS2A02G427300	Up	8.9051	8.47029334186186e-10	'35.1'	'not assigned.annotated'	prot-scriber: cold responsive protein cor14b	swissprot: no annotation	original description: none'
TRAESCS3A02G421000	Up	8.89989	7.55696789590566e-12	'19.3.7.5'	'Protein homeostasis.proteolysis.protease inhibitor activities.Cystatin protease inhibitor'	prot-scriber: cysteine proteinase inhibitor	swissprot: Cysteine proteinase inhibitor 4 OS=Oryza sativa subsp. japonica	original description: none'
TRAESCS7A02G317500	Up	8.89896	2.80345922735532e-28	'9.4.8.2.1'	'Redox homeostasis.ascorbate-based redox regulation.ascorbate metabolism.L-gulose and D-gluconorate biosynthesis pathways.L-gulono-1,4-lactone oxidase *(GULLO)'	prot-scriber: l gulonolactone oxidase	swissprot: L-gulonolactone oxidase 2 OS=Arabidopsis thaliana	original description: none'
TRAESCS7B02G408900	Up	8.89735	3.48231138270136e-42	'21.8.1.7.1.2'	'Cell wall organisation.cutin and suberin.cuticular lipid formation.alkane-forming pathway.CER1-CER3 alkane-forming complex.aldehyde-generating component *(CER3)'	prot-scriber: very long chain aldehyde decarbonylase gl	swissprot: Very-long-chain aldehyde decarbonylase GL1-2 OS=Oryza sativa subsp. japonica	original description: none'
TRAESCS4D02G269300	Up	8.89582	8.99180132097014e-11	'50.1.13'	'Enzyme classification.EC_1 oxidoreductases.EC_1-14 oxidoreductase acting on paired donor with incorporation or reduction of molecular oxygen'	prot-scriber: fad binding 3 domain containing protein	swissprot: Monooxygenase 2 OS=Arabidopsis thaliana	original description: none'
TRAESCS6B02G091800	Up	8.89387	8.96242769584883e-17	'35.1'	'not assigned.annotated'	prot-scriber: protein egg apparatus	swissprot: no annotation	original description: none'
TRAESCS2A02G039300	Up	8.87884	3.58883839555676e-12	'19.2.2.8.4.2'	'Protein homeostasis.ubiquitin-proteasome system.ubiquitin-fold protein conjugation.RING E3 ubiquitin ligase activities.RING-v-class.E3 ubiquitin protein ligase *(ULS1/2)'	prot-scriber: ring ch type domain containing protein	swissprot: no annotation	original description: none'
TRAESCS7D02G487100	Up	8.87558	6.13744728340365e-11	'50.3.1'	'Enzyme classification.EC_3 hydrolases.EC_3-1 hydrolase acting on ester bond'	prot-scriber: gdsl esterase lipase	swissprot: GDSL esterase/lipase At1g28600 OS=Arabidopsis thaliana	original description: none'
TRAESCS1A02G212300	Up	8.8706	7.5868200392863e-07	'35.1'	'not assigned.annotated'	prot-scriber: expansin b1	swissprot: Expansin-B2 OS=Oryza sativa subsp. japonica	original description: none'
TRAESCS2B02G004500	Up	8.86693	2.04518919178789e-15	'10.3.1.5'	'Phytohormone action.brassinosteroid.biosynthesis.6-deoxocastasterone 6-oxidase *(BR6OX)'	prot-scriber: cytochrome p450 85a1	swissprot: Cytochrome P450 85A1 OS=Brachypodium distachyon	original description: none'
TRAESCS2B02G004500	Up	8.86693	2.04518919178789e-15	'50.1.13'	'Enzyme classification.EC_1 oxidoreductases.EC_1-14 oxidoreductase acting on paired donor with incorporation or reduction of molecular oxygen'	prot-scriber: cytochrome p450 85a1	swissprot: Cytochrome P450 85A1 OS=Brachypodium distachyon	original description: none'
TRAESCS6A02G316800	Up	8.86603	9.02341079697419e-12	'35.1'	'not assigned.annotated'	prot-scriber: protein exordium	swissprot: Protein PHOSPHATE-INDUCED 1 OS=Nicotiana tabacum	original description: none'
TRAESCS2B02G439800	Up	8.86453	3.69058753345576e-14	'35.1'	'not assigned.annotated'	prot-scriber: cystm domain containing protein	swissprot: no annotation	original description: none'
TRAESCS7B02G278600	Up	8.86446	1.82538355055043e-11	'35.2'	'not assigned.not annotated'	prot-scriber: no annotation	swissprot: no annotation	original description: none'
TRAESCS7D02G401000	Up	8.85763	3.43452926537713e-11	'35.1'	'not assigned.annotated'	prot-scriber: benzyl alcohol o benzoyltransferase protein	swissprot: Benzyl alcohol O-benzoyltransferase OS=Petunia hybrida	original description: none'
TRAESCS5B02G284300	Up	8.8569	1.34818957766234e-11	'35.1'	'not assigned.annotated'	prot-scriber: f box domain containing protein	swissprot: Putative F-box/LRR-repeat protein 23 OS=Arabidopsis thaliana	original description: none'
TRAESCS5B02G096200	Up	8.85426	5.1670262453688e-12	'21.2.3.1.1.2'	'Cell wall organisation.hemicellulose.heteromannan.biosynthesis.mannan synthase activities.mannan synthase *(CSLD)'	prot-scriber: cellulose synthase protein d2	swissprot: Cellulose synthase-like protein D4 OS=Oryza sativa subsp. japonica	original description: none'
TRAESCS2D02G202500	Up	8.84889	5.90661936345362e-13	'19.2.2.2.1'	'Protein homeostasis.ubiquitin-proteasome system.ubiquitin-fold protein conjugation.SUMO conjugation (sumoylation).SUMO ubiquitin-fold protein'	prot-scriber: ubiquitin domain containing protein	swissprot: no annotation	original description: none'
TRAESCS7D02G088100	Up	8.84201	7.89035523522003e-08	'35.1'	'not assigned.annotated'	prot-scriber: early nodulin protein	swissprot: Early nodulin-93 OS=Glycine max	original description: none'
TRAESCS2D02G206300	Up	8.84139	9.52784892330278e-09	'24.3.1.2'	'Solute transport.channel-mediated transport.MIP-type intrinsic protein activities.plasma membrane intrinsic protein *(PIP)'	prot-scriber: aquaporin pip	swissprot: Aquaporin PIP2-1 OS=Zea mays	original description: none'
TRAESCS3B02G329200	Up	8.83898	1.64317042131979e-12	'27.5.5.1'	'Multi-process regulation.ROP-GTPase regulatory system.ROP GTPase effector activities.GTPase effector *(RIP)'	prot-scriber: quality protein interactor of constitutive active rops	swissprot: no annotation	original description: none'
TRAESCS4A02G130800	Up	8.83491	2.74688859941454e-54	'35.1'	'not assigned.annotated'	prot-scriber: ricin b lectin domain containing protein	swissprot: Ricin B-like lectin R40C1 OS=Oryza sativa subsp. japonica	original description: none'
TRAESCS5A02G017900	Up	8.83069	1.44652400932057e-09	'35.1'	'not assigned.annotated'	prot-scriber: cryja pathogenesis thaumatin protein	swissprot: Thaumatin-like protein OS=Actinidia deliciosa	original description: none'
TRAESCS3B02G515800	Up	8.82605	8.07377080616179e-16	'35.1'	'not assigned.annotated'	prot-scriber: tf b3 domain containing protein	swissprot: no annotation	original description: none'
TRAESCS4B02G312300	Up	8.81408	7.42290843000963e-15	'50.1.13'	'Enzyme classification.EC_1 oxidoreductases.EC_1-14 oxidoreductase acting on paired donor with incorporation or reduction of molecular oxygen'	prot-scriber: cytochrome p450 711a1	swissprot: Cytochrome P450 711A1 OS=Arabidopsis thaliana	original description: none'
TRAESCS4B02G312300	Up	8.81408	7.42290843000963e-15	'10.9.1.5'	'Phytohormone action.strigolactone.biosynthesis.monooxygenase *(MAX1)'	prot-scriber: cytochrome p450 711a1	swissprot: Cytochrome P450 711A1 OS=Arabidopsis thaliana	original description: none'
TRAESCS2D02G063900	Up	8.8132	1.47014428998979e-11	'24.3.1.2'	'Solute transport.channel-mediated transport.MIP-type intrinsic protein activities.plasma membrane intrinsic protein *(PIP)'	prot-scriber: aquaporin pip	swissprot: Probable aquaporin PIP2-6 OS=Oryza sativa subsp. japonica	original description: none'
TRAESCS1D02G451500	Up	8.81243	3.35635898476088e-09	'21.3.1.2.1'	'Cell wall organisation.pectin.homogalacturonan.modification and degradation.pectin methylesterase'	prot-scriber: pectinesterase protein	swissprot: Probable pectinesterase/pectinesterase inhibitor 25 OS=Arabidopsis thaliana	original description: none'
TRAESCS1D02G451500	Up	8.81243	3.35635898476088e-09	'50.3.1'	'Enzyme classification.EC_3 hydrolases.EC_3-1 hydrolase acting on ester bond'	prot-scriber: pectinesterase protein	swissprot: Probable pectinesterase/pectinesterase inhibitor 25 OS=Arabidopsis thaliana	original description: none'
TRAESCSU02G145700	Up	8.80908	5.1152159349006e-08	'35.1'	'not assigned.annotated'	prot-scriber: germin protein member	swissprot: Germin-like protein 8-5 OS=Oryza sativa subsp. japonica	original description: none'
TRAESCS1A02G382200	Up	8.80126	8.12252350631905e-07	'50.3.1'	'Enzyme classification.EC_3 hydrolases.EC_3-1 hydrolase acting on ester bond'	prot-scriber: gdsl esterase lipase	swissprot: GDSL esterase/lipase At5g45910 OS=Arabidopsis thaliana	original description: none'
TRAESCS2D02G437200	Up	8.79851	3.25107563848164e-10	'10.11.1.13.1'	'Phytohormone action.signalling peptides.NCRP (non-cysteine-rich-peptide) category.CAPE-peptide activity.CAPE precursor polypeptide'	prot-scriber: scp domain containing protein	swissprot: Pathogenesis-related protein PRMS OS=Zea mays	original description: none'
TRAESCS2B02G350400	Up	8.79192	3.16891830553248e-09	'50.1.13'	'Enzyme classification.EC_1 oxidoreductases.EC_1-14 oxidoreductase acting on paired donor with incorporation or reduction of molecular oxygen'	prot-scriber: cytochrome p450 724b1	swissprot: Cytochrome P450 724B1 OS=Oryza sativa subsp. indica	original description: none'
TRAESCS2A02G361500	Up	8.77818	1.9971377931942e-10	'35.1'	'not assigned.annotated'	prot-scriber: ring type e3 ubiquitin transferase	swissprot: no annotation	original description: none'
TRAESCS5B02G404600	Up	8.7777	4.23668463666894e-11	'19.3.2.1.1'	'Protein homeostasis.proteolysis.serine peptidase activities.SBT-type protease activities.protease *(SBT1)'	prot-scriber: sp sbt subtilisin protease	swissprot: Subtilisin-like protease SBT1.7 OS=Arabidopsis thaliana	original description: none'
TRAESCS6B02G355600	Up	8.77683	8.26824669716445e-12	'50.3.2'	'Enzyme classification.EC_3 hydrolases.EC_3-2 glycosylase'	prot-scriber: glucan endo beta glucosidase	swissprot: Glucan endo-1,3-beta-glucosidase 13 OS=Arabidopsis thaliana	original description: none'
TRAESCS7D02G457600	Up	8.77466	7.18154788222412e-09	'14.5.3.3.4'	'RNA biosynthesis.DNA-binding transcriptional regulation.helix-turn-helix DNA-binding domain.GARP-G2-like domain.transcription factor *(CLAUSA)'	prot-scriber: myb family transcription factor phl	swissprot: Myb family transcription factor MPH1 OS=Oryza sativa subsp. japonica	original description: none'
TRAESCS2B02G407400	Up	8.77381	1.41921599141892e-11	'14.5.3.7.4'	'RNA biosynthesis.DNA-binding transcriptional regulation.helix-turn-helix DNA-binding domain.TRIHELIX family.transcription factor *(GT2)'	prot-scriber: quality protein trihelix transcription factor gtl	swissprot: Trihelix transcription factor DF1 OS=Arabidopsis thaliana	original description: none'
TRAESCS3B02G335300	Up	8.768	4.77144960464998e-11	'10.2.3.1'	'Phytohormone action.auxin.conjugation and degradation.indole-3-acetic acid-amido synthetase *(GH3)'	prot-scriber: indole acetic acid amido synthetase gh	swissprot: Probable indole-3-acetic acid-amido synthetase GH3.2 OS=Oryza sativa subsp. japonica	original description: none'
TRAESCS7A02G205100	Up	8.76691	1.97477420829268e-11	'14.5.3.9.2.23'	'RNA biosynthesis.DNA-binding transcriptional regulation.helix-turn-helix DNA-binding domain.MYB transcription factor family.R2R3-MYB transcription factor family.subgroup transcription factor *(MYB20/42/43/85)'	prot-scriber: myb transcription factor	swissprot: Transcription factor MYB20 OS=Arabidopsis thaliana	original description: none'
TRAESCS6D02G296500	Up	8.76105	3.51180829150776e-11	'10.11.2.3.1'	'Phytohormone action.signalling peptides.CRP (cysteine-rich-peptide) category.EPF/EPFL-peptide activity.EPF/EPFL-precursor polypeptide'	prot-scriber: epidermal patterning factor protein	swissprot: no annotation	original description: none'
TRAESCS3B02G547300	Up	8.75951	3.8093398242542e-12	'6.2.1.5'	'Nucleotide metabolism.pyrimidines.de novo biosynthesis.UMP synthase *(UMPS)'	prot-scriber: uridine 5 monophosphate synthase	swissprot: Uridine 5'-monophosphate synthase OS=Oryza sativa subsp. japonica	original description: none'
TRAESCS3B02G258500	Up	8.75735	2.27546606285452e-10	'35.1'	'not assigned.annotated'	prot-scriber: ab hydrolase domain containing protein	swissprot: no annotation	original description: none'
TRAESCS2B02G394900	Up	8.75668	9.221820604092e-15	'10.4.2.1.3.1'	'Phytohormone action.cytokinin.perception and signal transduction.histidine-aspartate phosphorelay signal transduction.response regulator activities.ARR A-type regulatory protein'	prot-scriber: two component response regulator	swissprot: Two-component response regulator ORR5 OS=Oryza sativa subsp. indica	original description: none'
TRAESCS7D02G140900	Up	8.75584	8.96491540312659e-12	'21.3.4.1.1'	'Cell wall organisation.pectin.xylogalacturonan.biosynthesis.xylogalacturonan xylosyltransferase'	prot-scriber: exostosin domain containing protein	swissprot: Probable glycosyltransferase At5g25310 OS=Arabidopsis thaliana	original description: none'
TRAESCS3B02G477400	Up	8.75242	1.45615753343985e-08	'50.2.7'	'Enzyme classification.EC_2 transferases.EC_2-7 transferase transferring phosphorus-containing group'	prot-scriber: protein kinase domain containing	swissprot: Wall-associated receptor kinase-like 20 OS=Arabidopsis thaliana	original description: none'
TRAESCS3B02G477400	Up	8.75242	1.45615753343985e-08	'18.4.1.35.1'	'Protein modification.phosphorylation.TKL protein kinase activities.RLCK-IX receptor-like protein kinase activities.RLCK-IXa receptor-like protein kinase'	prot-scriber: protein kinase domain containing	swissprot: Wall-associated receptor kinase-like 20 OS=Arabidopsis thaliana	original description: none'
TRAESCS1A02G262900	Up	8.74956	2.7409714811844e-12	'50.3.1'	'Enzyme classification.EC_3 hydrolases.EC_3-1 hydrolase acting on ester bond'	prot-scriber: gdsl esterase lipase	swissprot: GDSL esterase/lipase At1g71691 OS=Arabidopsis thaliana	original description: none'
TRAESCS3B02G262400	Up	8.74915	1.53779590889844e-10	'14.5.10.2'	'RNA biosynthesis.DNA-binding transcriptional regulation.undefined DNA-binding domain.GRAS transcription factor'	prot-scriber: della protein slr	swissprot: Protein SLENDER RICE1-LIKE 1 OS=Oryza sativa subsp. japonica	original description: none'
TRAESCS3B02G262400	Up	8.74915	1.53779590889844e-10	'10.6.2.2'	'Phytohormone action.gibberellin.perception and signal transduction.DELLA-type transcriptional repressor *(RGA1/2)'	prot-scriber: della protein slr	swissprot: Protein SLENDER RICE1-LIKE 1 OS=Oryza sativa subsp. japonica	original description: none'
TRAESCS3B02G262400	Up	8.74915	1.53779590889844e-10	'26.7.2.1'	'External stimuli response.salinity.gibberellin-abscisic acid signalling pathways crosstalk.DELLA-type transcription factor *(RGA1/2)'	prot-scriber: della protein slr	swissprot: Protein SLENDER RICE1-LIKE 1 OS=Oryza sativa subsp. japonica	original description: none'
TRAESCS5D02G548100	Up	8.74454	9.688251741306e-12	'18.4.1.12'	'Protein modification.phosphorylation.TKL protein kinase activities.LRR-XII protein kinase'	prot-scriber: lectin domain containing receptor kinase 4	swissprot: Probable LRR receptor-like serine/threonine-protein kinase At3g47570 OS=Arabidopsis thaliana	original description: none'
TRAESCS5D02G548100	Up	8.74454	9.688251741306e-12	'50.2.7'	'Enzyme classification.EC_2 transferases.EC_2-7 transferase transferring phosphorus-containing group'	prot-scriber: lectin domain containing receptor kinase 4	swissprot: Probable LRR receptor-like serine/threonine-protein kinase At3g47570 OS=Arabidopsis thaliana	original description: none'
TRAESCS2D02G447400	Up	8.7393	3.7692467819309e-11	'14.5.10.6'	'RNA biosynthesis.DNA-binding transcriptional regulation.undefined DNA-binding domain.PLATZ transcription factor'	prot-scriber: platz transcription factor	swissprot: Protein RGF1 INDUCIBLE TRANSCRIPTION FACTOR 1 OS=Arabidopsis thaliana	original description: none'
TRAESCS4D02G148300	Up	8.73906	1.13182720683123e-18	'5.1.6.1.1.1'	'Lipid metabolism.fatty acid metabolism.endoplasmic reticulum-localized fatty acid elongase (FAE) system.fatty acid elongation complex.condensing enzyme activities.3-ketoacyl-CoA synthase *(KCS)'	prot-scriber: 3 ketoacyl coa synthase	swissprot: 3-ketoacyl-CoA synthase 2 OS=Arabidopsis thaliana	original description: none'
TRAESCS2B02G244500	Up	8.73704	2.65279140195583e-10	'50.2.4'	'Enzyme classification.EC_2 transferases.EC_2-4 glycosyltransferase'	prot-scriber: xyloglucan endotransglucosylase hydrolase protein	swissprot: Probable xyloglucan endotransglucosylase/hydrolase protein 8 OS=Arabidopsis thaliana	original description: none'
TRAESCS1A02G332500	Up	8.73355	3.5854285209418e-10	'35.1'	'not assigned.annotated'	prot-scriber: binding x8 domain containing protein	swissprot: PLASMODESMATA CALLOSE-BINDING PROTEIN 3 OS=Arabidopsis thaliana	original description: none'
TRAESCS2D02G402400	Up	8.73339	9.16016794811697e-12	'35.1'	'not assigned.annotated'	prot-scriber: duf 632 domain containing protein	swissprot: Protein ALTERED PHOSPHATE STARVATION RESPONSE 1 OS=Arabidopsis thaliana	original description: none'
TRAESCS4D02G303500	Up	8.73028	5.84991262892441e-11	'14.5.3.1.1'	'RNA biosynthesis.DNA-binding transcriptional regulation.helix-turn-helix DNA-binding domain.HOMEO domain.HD-ZIP I/II-type transcription factor'	prot-scriber: homeobox leucine zipper protein hox	swissprot: Homeobox-leucine zipper protein HOX13 OS=Oryza sativa subsp. japonica	original description: none'
TRAESCS3A02G498000	Up	8.72959	1.48558321908538e-09	'35.1'	'not assigned.annotated'	prot-scriber: duf 295 domain containing protein	swissprot: no annotation	original description: none'
TRAESCS5A02G235200	Up	8.72089	3.0852943923127e-11	'35.1'	'not assigned.annotated'	prot-scriber: kiwellin	swissprot: Putative ripening-related protein 2 OS=Oryza sativa subsp. japonica	original description: none'
TRAESCS7D02G088200	Up	8.71442	6.58713299182587e-08	'35.1'	'not assigned.annotated'	prot-scriber: early nodulin protein	swissprot: Early nodulin-93 OS=Glycine max	original description: none'
TRAESCS7D02G352400	Up	8.7135	2.80510305687651e-09	'8.2.1.1.2'	'Secondary metabolism.phenolics biosynthesis.p-coumaroyl-CoA biosynthesis.phenylalanine ammonia lyase activity.substrate adaptor *(KFB-PAL) of SCF E3 ubiquitin ligase activity'	prot-scriber: f box domain containing protein	swissprot: F-box/kelch-repeat protein At1g80440 OS=Arabidopsis thaliana	original description: none'
TRAESCS6B02G354700	Up	8.70051	1.15848920505066e-10	'35.1'	'not assigned.annotated'	prot-scriber: protein xri	swissprot: no annotation	original description: none'
TRAESCS5B02G021800	Up	8.69869	1.95342369970383e-68	'9.2.3.4'	'Redox homeostasis.glutathione-based redox regulation.glutathione S-transferase activities.class phi glutathione S-transferase *(GSTF1/2/++)'	prot-scriber: arath glutathione s transferase	swissprot: Glutathione S-transferase 4 OS=Zea mays	original description: none'
TRAESCS7B02G192300	Up	8.69796	7.27057956238424e-11	'35.1'	'not assigned.annotated'	prot-scriber: o fucosyltransferase family protein	swissprot: no annotation	original description: none'
TRAESCS6B02G141300	Up	8.6971	1.88679302978043e-11	'10.2.2.4'	'Phytohormone action.auxin.perception and signal transduction.signal mediator *(ARF7/19)'	prot-scriber: auxin response factor	swissprot: Auxin response factor 5 OS=Oryza sativa subsp. japonica	original description: none'
TRAESCS6B02G141300	Up	8.6971	1.88679302978043e-11	'14.5.9.1'	'RNA biosynthesis.DNA-binding transcriptional regulation.beta-barrel DNA-binding domain.ARF transcription factor'	prot-scriber: auxin response factor	swissprot: Auxin response factor 5 OS=Oryza sativa subsp. japonica	original description: none'
TRAESCS2B02G369700	Up	8.69441	1.61659704650648e-10	'35.1'	'not assigned.annotated'	prot-scriber: duf 642 domain containing protein	swissprot: BIIDXI-like protein At5g11420 OS=Arabidopsis thaliana	original description: none'
TRAESCS5D02G325400	Up	8.68999	3.63693055249984e-11	'14.5.2.7'	'RNA biosynthesis.DNA-binding transcriptional regulation.zinc-coordinating DNA-binding domain.STY/SRS transcription factor'	prot-scriber: protein shi sequence isoform	swissprot: Protein SHORT INTERNODES 1 OS=Oryza sativa subsp. japonica	original description: none'
TRAESCS6B02G347300	Up	8.68577	6.03783330217514e-11	'35.1'	'not assigned.annotated'	prot-scriber: protein exordium	swissprot: Protein PHOSPHATE-INDUCED 1 OS=Nicotiana tabacum	original description: none'
TRAESCS2D02G045100	Up	8.68541	9.92737510011162e-09	'50.2.4'	'Enzyme classification.EC_2 transferases.EC_2-4 glycosyltransferase'	prot-scriber: xyloglucan endotransglucosylase hydrolase protein	swissprot: Xyloglucan endotransglucosylase protein 7 OS=Diospyros kaki	original description: none'
TRAESCS7A02G436600	Up	8.68294	1.53477611302055e-11	'35.1'	'not assigned.annotated'	prot-scriber: cryja pathogenesis thaumatin protein	swissprot: Thaumatin-like protein OS=Arabidopsis thaliana	original description: none'
TRAESCS2D02G267100	Up	8.68051	3.2079484755625e-08	'35.1'	'not assigned.annotated'	prot-scriber: suppressor protein srp	swissprot: no annotation	original description: none'
TRAESCS3D02G195400	Up	8.6768	5.40901635270366e-16	'35.1'	'not assigned.annotated'	prot-scriber: acyl coa binding domain containing protein	swissprot: Acyl-CoA-binding domain-containing protein 4 OS=Arabidopsis thaliana	original description: none'
TRAESCS5A02G225300	Up	8.67511	1.11150725804471e-10	'18.4.4.3'	'Protein modification.phosphorylation.CAMK protein kinase activities.SnRK3 SNF1-related protein kinase'	prot-scriber: cbl interacting serine threonine protein kinase	swissprot: CBL-interacting protein kinase 16 OS=Oryza sativa subsp. japonica	original description: none'
TRAESCS5A02G225300	Up	8.67511	1.11150725804471e-10	'27.8.1.6.2'	'Multi-process regulation.calcium homeostasis.Ca2+-dependent signalling.CBL-CIPK calcium sensor and kinase pathways.CBL-dependent protein kinase *(CIPK)'	prot-scriber: cbl interacting serine threonine protein kinase	swissprot: CBL-interacting protein kinase 16 OS=Oryza sativa subsp. japonica	original description: none'
TRAESCS5A02G225300	Up	8.67511	1.11150725804471e-10	'50.2.7'	'Enzyme classification.EC_2 transferases.EC_2-7 transferase transferring phosphorus-containing group'	prot-scriber: cbl interacting serine threonine protein kinase	swissprot: CBL-interacting protein kinase 16 OS=Oryza sativa subsp. japonica	original description: none'
TRAESCS2D02G322400	Up	8.67129	1.29013904895001e-23	'35.2'	'not assigned.not annotated'	prot-scriber: no annotation	swissprot: no annotation	original description: none'
TRAESCS6B02G336200	Up	8.66487	1.64788123505788e-11	'28.1.2.3'	'Plant reproduction.gametogenesis.female gametophyt.germ cell differentiation factor *(RKD)'	prot-scriber: rwp rk domain containing protein	swissprot: Protein RKD1 OS=Arabidopsis thaliana	original description: none'
TRAESCS6B02G336200	Up	8.66487	1.64788123505788e-11	'14.5.10.9.1'	'RNA biosynthesis.DNA-binding transcriptional regulation.undefined DNA-binding domain.NIN family.RKD transcription factor'	prot-scriber: rwp rk domain containing protein	swissprot: Protein RKD1 OS=Arabidopsis thaliana	original description: none'
TRAESCS6D02G406900	Up	8.66436	2.68059098379671e-08	'21.2.2.1.4'	'Cell wall organisation.hemicellulose.xylan.biosynthesis.xylan alpha-1,3-arabinosyltransferase'	prot-scriber: beta xylosyltransferease xax	swissprot: Alpha-1,3-arabinosyltransferase XAT3 OS=Oryza sativa subsp. japonica	original description: none'
TRAESCS2A02G374100	Up	8.66084	4.8889260551065e-79	'24.1.3.2.2.2'	'Solute transport.primary active transport.ABC-type transporter superfamily.ABC group-2 transporter activities.ABC2 subfamily-G transporter activities.ABC2 subfamily-G half-size transporter *(WBC1/2/3)'	prot-scriber: abc transporter g family member	swissprot: ABC transporter G family member 11 OS=Arabidopsis thaliana	original description: none'
TRAESCS2A02G374100	Up	8.66084	4.8889260551065e-79	'21.8.4.1'	'Cell wall organisation.cutin and suberin.export.suberin/cutin lipid exporter *(DSO)'	prot-scriber: abc transporter g family member	swissprot: ABC transporter G family member 11 OS=Arabidopsis thaliana	original description: none'
TRAESCS2D02G221800	Up	8.6569	7.69783284078598e-12	'50.3.2'	'Enzyme classification.EC_3 hydrolases.EC_3-2 glycosylase'	prot-scriber: glucan endo beta glucosidase	swissprot: Glucan endo-1,3-beta-glucosidase 13 OS=Arabidopsis thaliana	original description: none'
TRAESCS6D02G338700	Up	8.65228	3.89396249356018e-10	'50.3.4'	'Enzyme classification.EC_3 hydrolases.EC_3-4 hydrolase acting on peptide bond (peptidase)'	prot-scriber: serine carboxypeptidase	swissprot: Serine carboxypeptidase 24 OS=Arabidopsis thaliana	original description: none'
TRAESCS6D02G338700	Up	8.65228	3.89396249356018e-10	'19.3.2.2.1'	'Protein homeostasis.proteolysis.serine peptidase activities.SCPL-type carboxypeptidase activities.carboxypeptidase *(SCPL)'	prot-scriber: serine carboxypeptidase	swissprot: Serine carboxypeptidase 24 OS=Arabidopsis thaliana	original description: none'
TRAESCS3A02G357800	Up	8.65211	1.03761701207191e-09	'35.1'	'not assigned.annotated'	prot-scriber: cryja pathogenesis thaumatin protein	swissprot: Osmotin-like protein OS=Solanum lycopersicum	original description: none'
TRAESCS5D02G029400	Up	8.64823	4.99842164544929e-12	'35.1'	'not assigned.annotated'	prot-scriber: alpha arabinosyltransferase xat	swissprot: Alpha-1,3-arabinosyltransferase XAT2 OS=Oryza sativa subsp. japonica	original description: none'
TRAESCS4D02G007200	Up	8.6461	0.00115268	'50.1.16'	'Enzyme classification.EC_1 oxidoreductases.EC_1-17 oxidoreductase acting on CH or CH2 group'	prot-scriber: formate dehydrogenase 1 mitochondrial	swissprot: Formate dehydrogenase, mitochondrial OS=Hordeum vulgare	original description: none'
TRAESCS4D02G007200	Up	8.6461	0.00115268	'8.5.3'	'Secondary metabolism.oxalate homeostasis.formate dehydrogenase *(FDH1)'	prot-scriber: formate dehydrogenase 1 mitochondrial	swissprot: Formate dehydrogenase, mitochondrial OS=Hordeum vulgare	original description: none'
TRAESCS3A02G226000	Up	8.639	8.37709642739797e-47	'35.1'	'not assigned.annotated'	prot-scriber: ab hydrolase domain containing protein	swissprot: no annotation	original description: none'
TRAESCS5D02G234600	Up	8.63659	3.12959531322551e-21	'14.5.3.1.11'	'RNA biosynthesis.DNA-binding transcriptional regulation.helix-turn-helix DNA-binding domain.HOMEO domain.zf-HD-type transcription factor'	prot-scriber: zinc finger homeodomain protein	swissprot: Zinc-finger homeodomain protein 9 OS=Oryza sativa subsp. japonica	original description: none'
TRAESCS3B02G293000	Up	8.63369	6.96721180758953e-16	'29.5.1.4'	'Plant organogenesis.flower formation.photoperiodic pathway.transcriptional regulator *(EDF1/2/++)'	prot-scriber: ap erf and b3 domain containing transcription factor	swissprot: AP2/ERF and B3 domain-containing protein Os01g0693400 OS=Oryza sativa subsp. japonica	original description: none'
TRAESCS3B02G293000	Up	8.63369	6.96721180758953e-16	'14.5.7.9.1'	'RNA biosynthesis.DNA-binding transcriptional regulation.beta-hairpin exposed by alpha/beta-scaffold structure.RAV transcription factor activity.transcription factor *(EDF)'	prot-scriber: ap erf and b3 domain containing transcription factor	swissprot: AP2/ERF and B3 domain-containing protein Os01g0693400 OS=Oryza sativa subsp. japonica	original description: none'
TRAESCS2B02G305900	Up	8.62901	8.92090031785723e-57	'24.2.3.11'	'Solute transport.carrier-mediated transport.APC-type transporter superfamily.potassium cation transporter *(HAK/KUP/KT)'	prot-scriber: orysj potassium transporter	swissprot: Potassium transporter 1 OS=Oryza sativa subsp. japonica	original description: none'
TRAESCS2A02G198000	Up	8.62707	4.63282768055136e-10	'35.1'	'not assigned.annotated'	prot-scriber: phytocyanin domain containing protein	swissprot: Mavicyanin OS=Cucurbita pepo	original description: none'
TRAESCS7A02G398900	Up	8.62553	1.614350385314e-05	'50.1.13'	'Enzyme classification.EC_1 oxidoreductases.EC_1-14 oxidoreductase acting on paired donor with incorporation or reduction of molecular oxygen'	prot-scriber: trans cinnamate 4 monooxygenase	swissprot: Cytochrome P450 CYP73A100 OS=Panax ginseng	original description: none'
TRAESCS4A02G392200	Up	8.62456	1.79844791076404e-05	'35.1'	'not assigned.annotated'	prot-scriber: early nodulin protein	swissprot: Early nodulin-93 OS=Glycine max	original description: none'
TRAESCS4B02G191500	Up	8.62218	1.44621164649039e-10	'35.1'	'not assigned.annotated'	prot-scriber: gamma interferon inducible lysosomal thiol reductase	swissprot: Gamma-interferon-responsive lysosomal thiol protein OS=Arabidopsis thaliana	original description: none'
TRAESCS2A02G439700	Up	8.61968	1.24003314268466e-10	'10.11.1.13.1'	'Phytohormone action.signalling peptides.NCRP (non-cysteine-rich-peptide) category.CAPE-peptide activity.CAPE precursor polypeptide'	prot-scriber: scp domain containing protein	swissprot: Pathogenesis-related protein PRMS OS=Zea mays	original description: none'
TRAESCS2D02G182000	Up	8.61908	2.00029007677233e-08	'35.1'	'not assigned.annotated'	prot-scriber: nadh ubiquinone reductase complex mlrq subunit	swissprot: no annotation	original description: none'
TRAESCS4D02G217900	Up	8.61683	3.11171001570331e-19	'35.1'	'not assigned.annotated'	prot-scriber: interferon induced gtp binding protein mx	swissprot: Dynamin-related protein 4C OS=Arabidopsis thaliana	original description: none'
TRAESCS4B02G329300	Up	8.61096	5.67375497860257e-09	'35.2'	'not assigned.not annotated'	prot-scriber: no annotation	swissprot: no annotation	original description: none'
TRAESCS7A02G093300	Up	8.60879	5.70417434936922e-10	'35.1'	'not assigned.annotated'	prot-scriber: early nodulin protein	swissprot: Early nodulin-93 OS=Glycine max	original description: none'
TRAESCS6A02G307500	Up	8.60598	6.50258581116433e-10	'14.5.10.9.1'	'RNA biosynthesis.DNA-binding transcriptional regulation.undefined DNA-binding domain.NIN family.RKD transcription factor'	prot-scriber: rwp rk domain containing protein	swissprot: Protein RKD3 OS=Arabidopsis thaliana	original description: none'
TRAESCS6A02G307500	Up	8.60598	6.50258581116433e-10	'28.1.2.3'	'Plant reproduction.gametogenesis.female gametophyt.germ cell differentiation factor *(RKD)'	prot-scriber: rwp rk domain containing protein	swissprot: Protein RKD3 OS=Arabidopsis thaliana	original description: none'
TRAESCS6A02G285800	Up	8.60256	1.08354358735383e-10	'10.5.2.1.1'	'Phytohormone action.ethylene.perception and signal transduction.ETR/ERS receptor activity.receptor protein *(ETR/ERS)'	prot-scriber: ethylene receptor	swissprot: Ethylene receptor 4 OS=Oryza sativa subsp. japonica	original description: none'
TRAESCS6A02G285800	Up	8.60256	1.08354358735383e-10	'50.2.7'	'Enzyme classification.EC_2 transferases.EC_2-7 transferase transferring phosphorus-containing group'	prot-scriber: ethylene receptor	swissprot: Ethylene receptor 4 OS=Oryza sativa subsp. japonica	original description: none'
TRAESCS4D02G236600	Up	8.6015	8.63382901395281e-11	'14.5.3.1.1'	'RNA biosynthesis.DNA-binding transcriptional regulation.helix-turn-helix DNA-binding domain.HOMEO domain.HD-ZIP I/II-type transcription factor'	prot-scriber: homeobox leucine zipper protein hox	swissprot: Homeobox-leucine zipper protein HOX19 OS=Oryza sativa subsp. japonica	original description: none'
TRAESCS3D02G187400	Up	8.598	1.16662481648882e-11	'4.7.2'	'Amino acid metabolism.amino acid racemization.PLP-independent amino acid racemase *(DAAR1/2)'	prot-scriber: phenazine biosynthesis domain containing protein	swissprot: no annotation	original description: none'
TRAESCS1A02G305300	Up	8.59166	3.44614512196226e-10	'10.11.1.12.1'	'Phytohormone action.signalling peptides.NCRP (non-cysteine-rich-peptide) category.PSY-peptide activity.PSY precursor polypeptide'	prot-scriber: no annotation	swissprot: no annotation	original description: none'
TRAESCS3A02G040800	Up	8.58375	6.02635251338933e-27	'19.3.3.1'	'Protein homeostasis.proteolysis.aspartic peptidase activities.Pepsin-type protease'	prot-scriber: peptidase a1 domain containing protein	swissprot: Chitinase CLP OS=Oryza sativa subsp. japonica	original description: none'
TRAESCS4A02G406200	Up	8.57861	7.75357392025837e-11	'35.1'	'not assigned.annotated'	prot-scriber: alcohol dehydrogenase	swissprot: Alcohol dehydrogenase-like 2 OS=Arabidopsis thaliana	original description: none'
TRAESCS5A02G458700	Up	8.57618	9.69776166975503e-34	'35.1'	'not assigned.annotated'	prot-scriber: duf 642 domain containing protein	swissprot: Protein TEEBE OS=Arabidopsis thaliana	original description: none'
TRAESCS3D02G109300	Up	8.57548	1.88160875339314e-08	'16.6.1.9.2'	'RNA homeostasis.post-transcriptional regulator activities.C3H-ZF-type post-transcriptional regulator activity.tandem-ZF-type RNA-binding activity.regulatory protein *(TZF1/2/3)'	prot-scriber: arath zinc finger ccch domain containing protein	swissprot: Zinc finger CCCH domain-containing protein 2 OS=Oryza sativa subsp. japonica	original description: none'
TRAESCS1D02G271200	Up	8.57377	1.83078830326661e-10	'35.2'	'not assigned.not annotated'	prot-scriber: no annotation	swissprot: no annotation	original description: none'
TRAESCS4D02G015800	Up	8.57229	6.59921058962359e-17	'35.1'	'not assigned.annotated'	prot-scriber: cryja pathogenesis thaumatin protein	swissprot: Zeamatin OS=Zea mays	original description: none'
TRAESCS5A02G404900	Up	8.56697	6.78475995230735e-06	'35.1'	'not assigned.annotated'	prot-scriber: fkbp type peptidyl prolyl cis trans isomerase family protein	swissprot: no annotation	original description: none'
TRAESCS2B02G117900	Up	8.56475	1.5012771799278e-11	'14.5.3.1.5'	'RNA biosynthesis.DNA-binding transcriptional regulation.helix-turn-helix DNA-binding domain.HOMEO domain.WOX-type transcription factor'	prot-scriber: wuschel homeobox protein	swissprot: WUSCHEL-related homeobox 11 OS=Oryza sativa subsp. indica	original description: none'
TRAESCS2D02G145400	Up	8.56003	1.38734379584924e-10	'35.1'	'not assigned.annotated'	prot-scriber: glycoprotein membrane gpi anchored protein	swissprot: Uncharacterized GPI-anchored protein At3g06035 OS=Arabidopsis thaliana	original description: none'
TRAESCS5D02G362900	Up	8.55672	5.38270553435727e-21	'35.1'	'not assigned.annotated'	prot-scriber: f box domain containing protein	swissprot: no annotation	original description: none'
TRAESCS6B02G354900	Up	8.55585	1.61757808855336e-11	'28.3.2.6'	'Plant reproduction.embryogenesis.embryo axis formation.transcriptional regulator *(HDG11/12)'	prot-scriber: homeobox leucine zipper protein roc	swissprot: Homeobox-leucine zipper protein ROC8 OS=Oryza sativa subsp. japonica	original description: none'
TRAESCS6B02G354900	Up	8.55585	1.61757808855336e-11	'14.5.3.1.3'	'RNA biosynthesis.DNA-binding transcriptional regulation.helix-turn-helix DNA-binding domain.HOMEO domain.HD-ZIP IV-type transcription factor'	prot-scriber: homeobox leucine zipper protein roc	swissprot: Homeobox-leucine zipper protein ROC8 OS=Oryza sativa subsp. japonica	original description: none'
TRAESCS7D02G397800	Up	8.5498	4.09665179670414e-11	'14.5.2.1.3'	'RNA biosynthesis.DNA-binding transcriptional regulation.zinc-coordinating DNA-binding domain.Cys2-His2-related domain.WIP-type transcription factor'	prot-scriber: zinc finger protein wip	swissprot: Zinc finger protein WIP2 OS=Arabidopsis thaliana	original description: none'
TRAESCS1B02G043200	Up	8.54926	5.01020278416293e-05	'35.1'	'not assigned.annotated'	prot-scriber: cellulase domain containing protein	swissprot: no annotation	original description: none'
TRAESCS5D02G297300	Up	8.5471	7.21004152999954e-11	'35.2'	'not assigned.not annotated'	prot-scriber: no annotation	swissprot: no annotation	original description: none'
TRAESCS3D02G017900	Up	8.5431	6.63582652271461e-11	'35.1'	'not assigned.annotated'	prot-scriber: siah type domain containing protein	swissprot: no annotation	original description: none'
TRAESCS2B02G215300	Up	8.54029	8.15116163714811e-14	'10.1.2.2.5'	'Phytohormone action.abscisic acid.perception and signalling.signal transduction.transcriptional repressor *(AITR)'	prot-scriber: tpr malt domain containing protein	swissprot: no annotation	original description: none'
TRAESCS7B02G114600	Up	8.531	2.99767374338901e-10	'35.1'	'not assigned.annotated'	prot-scriber: gsdh domain containing protein	swissprot: HIPL1 protein OS=Arabidopsis thaliana	original description: none'
TRAESCS5D02G030000	Up	8.52967	1.3446020575755e-22	'9.2.3.4'	'Redox homeostasis.glutathione-based redox regulation.glutathione S-transferase activities.class phi glutathione S-transferase *(GSTF1/2/++)'	prot-scriber: arath glutathione s transferase	swissprot: Glutathione S-transferase 4 OS=Zea mays	original description: none'
TRAESCS1D02G414400	Up	8.52698	2.31200674858959e-09	'35.1'	'not assigned.annotated'	prot-scriber: amb all domain containing protein	swissprot: no annotation	original description: none'
TRAESCS4D02G113900	Up	8.52394	1.06119396052653e-09	'35.1'	'not assigned.annotated'	prot-scriber: phytocyanin domain containing protein	swissprot: Chemocyanin OS=Lilium longiflorum	original description: none'
TRAESCS7B02G351300	Up	8.51564	2.31511068901174e-06	'28.2.6'	'Plant reproduction.pollination and fertilization.gamete interaction factor *(EC1)'	prot-scriber: prolamin like domain containing protein	swissprot: Egg cell-secreted protein 1.1 OS=Arabidopsis thaliana	original description: none'
TRAESCS7B02G351300	Up	8.51564	2.31511068901174e-06	'10.11.2.5.1'	'Phytohormone action.signalling peptides.CRP (cysteine-rich-peptide) category.EC1-peptide activity.EC1-precursor polypeptide'	prot-scriber: prolamin like domain containing protein	swissprot: Egg cell-secreted protein 1.1 OS=Arabidopsis thaliana	original description: none'
TRAESCS5A02G364200	Up	8.50629	2.58777143481652e-11	'35.1'	'not assigned.annotated'	prot-scriber: casp protein 5a1	swissprot: CASP-like protein 5A3 OS=Zea mays	original description: none'
TRAESCS2B02G277200	Up	8.50529	2.05248018950339e-11	'50.1.10'	'Enzyme classification.EC_1 oxidoreductases.EC_1-10 oxidoreductase acting on diphenol or related substance as donor'	prot-scriber: l ascorbate oxidase protein	swissprot: L-ascorbate oxidase homolog OS=Nicotiana tabacum	original description: none'
TRAESCS6D02G302300	Up	8.50013	5.65854319636348e-70	'10.7.1.7'	'Phytohormone action.jasmonic acid.biosynthesis.4,5-didehydro-jasmonic acid reductase *(OPR1/2)'	prot-scriber: oxidored fmn domain containing protein	swissprot: Putative 12-oxophytodienoate reductase 11 OS=Oryza sativa subsp. japonica	original description: none'
TRAESCS6D02G302300	Up	8.50013	5.65854319636348e-70	'50.1.3'	'Enzyme classification.EC_1 oxidoreductases.EC_1-3 oxidoreductase acting on CH-CH group of donor'	prot-scriber: oxidored fmn domain containing protein	swissprot: Putative 12-oxophytodienoate reductase 11 OS=Oryza sativa subsp. japonica	original description: none'
TRAESCS7B02G327700	Up	8.49947	8.79545050141919e-24	'50.2.4'	'Enzyme classification.EC_2 transferases.EC_2-4 glycosyltransferase'	prot-scriber: xyloglucan endotransglucosylase hydrolase protein	swissprot: Probable xyloglucan endotransglucosylase/hydrolase protein 23 OS=Arabidopsis thaliana	original description: none'
TRAESCS2B02G459600	Up	8.49715	3.3626553515692e-09	'10.11.1.13.1'	'Phytohormone action.signalling peptides.NCRP (non-cysteine-rich-peptide) category.CAPE-peptide activity.CAPE precursor polypeptide'	prot-scriber: scp domain containing protein	swissprot: Pathogenesis-related protein PRMS OS=Zea mays	original description: none'
TRAESCS2D02G290300	Up	8.49558	1.18145150473543e-10	'21.8.1.2'	'Cell wall organisation.cutin and suberin.cuticular lipid formation.fatty acyl in-chain hydroxylase *(CYP77A)'	prot-scriber: cytochrome p450 77a3 protein	swissprot: Cytochrome P450 77A3 OS=Glycine max	original description: none'
TRAESCS2D02G290300	Up	8.49558	1.18145150473543e-10	'50.1.13'	'Enzyme classification.EC_1 oxidoreductases.EC_1-14 oxidoreductase acting on paired donor with incorporation or reduction of molecular oxygen'	prot-scriber: cytochrome p450 77a3 protein	swissprot: Cytochrome P450 77A3 OS=Glycine max	original description: none'
TRAESCS5D02G318800	Up	8.48998	2.36436574582411e-07	'35.1'	'not assigned.annotated'	prot-scriber: dehydration responsive element binding protein	swissprot: Dehydration-responsive element-binding protein 1H OS=Oryza sativa subsp. japonica	original description: none'
TRAESCS5D02G312100	Up	8.48716	1.01250573940321e-07	'50.2.4'	'Enzyme classification.EC_2 transferases.EC_2-4 glycosyltransferase'	prot-scriber: udp glycosyltransferase	swissprot: UDP-glucosyltransferase UGT13248 OS=Hordeum vulgare subsp. vulgare	original description: none'
TRAESCS1D02G422000	Up	8.4862	2.90019741648146e-10	'35.1'	'not assigned.annotated'	prot-scriber: kow domain containing protein	swissprot: no annotation	original description: none'
TRAESCS6D02G268000	Up	8.48578	4.97227128492941e-11	'28.5.1.1'	'Plant reproduction.seed formation.seed maturation.transcriptional regulator *(LEC1)'	prot-scriber: nuclear transcription factor y subunit b 1	swissprot: Nuclear transcription factor Y subunit B-6 OS=Arabidopsis thaliana	original description: none'
TRAESCS6D02G268000	Up	8.48578	4.97227128492941e-11	'14.5.4.3.2'	'RNA biosynthesis.DNA-binding transcriptional regulation.other all-alpha-helix DNA-binding domain.NF-Y transcription factor complex.component *(NF-YB)'	prot-scriber: nuclear transcription factor y subunit b 1	swissprot: Nuclear transcription factor Y subunit B-6 OS=Arabidopsis thaliana	original description: none'
TRAESCS2B02G412000	Up	8.47793	2.21620222011793e-08	'35.1'	'not assigned.annotated'	prot-scriber: regulator of nonsense transcripts homolog	swissprot: Probable helicase MAGATAMA 3 OS=Arabidopsis thaliana	original description: none'
TRAESCS7A02G093500	Up	8.47356	9.20153742990648e-05	'35.1'	'not assigned.annotated'	prot-scriber: early nodulin protein	swissprot: no annotation	original description: none'
TRAESCS7D02G088300	Up	8.47062	1.05879416306219e-05	'35.1'	'not assigned.annotated'	prot-scriber: early nodulin	swissprot: no annotation	original description: none'
TRAESCS7D02G090800	Up	8.46009	8.24618306956102e-09	'35.1'	'not assigned.annotated'	prot-scriber: cral trio domain containing protein	swissprot: no annotation	original description: none'
TRAESCS3B02G244800	Up	8.45721	8.43088452304168e-20	'50.3.4'	'Enzyme classification.EC_3 hydrolases.EC_3-4 hydrolase acting on peptide bond (peptidase)'	prot-scriber: peptidase a1 domain containing protein	swissprot: Aspartyl protease family protein 2 OS=Arabidopsis thaliana	original description: none'
TRAESCS3B02G244800	Up	8.45721	8.43088452304168e-20	'19.3.3.1'	'Protein homeostasis.proteolysis.aspartic peptidase activities.Pepsin-type protease'	prot-scriber: peptidase a1 domain containing protein	swissprot: Aspartyl protease family protein 2 OS=Arabidopsis thaliana	original description: none'
TRAESCS4A02G366000	Up	8.45486	9.80593050774876e-27	'21.8.1.8.2'	'Cell wall organisation.cutin and suberin.cuticular lipid formation.epoxidation.epoxide hydrolase *(EH)'	prot-scriber: ab hydrolase domain containing protein	swissprot: Epoxide hydrolase 3 OS=Siraitia grosvenorii	original description: none'
TRAESCS5B02G159000	Up	8.45281	2.52833926968587e-10	'50.2.7'	'Enzyme classification.EC_2 transferases.EC_2-7 transferase transferring phosphorus-containing group'	prot-scriber: l type lectin domain containing receptor kinase s 1	swissprot: Receptor like protein kinase S.2 OS=Arabidopsis thaliana	original description: none'
TRAESCS2A02G377900	Up	8.44562	9.1196214379855e-10	'10.4.2.1.3.1'	'Phytohormone action.cytokinin.perception and signal transduction.histidine-aspartate phosphorelay signal transduction.response regulator activities.ARR A-type regulatory protein'	prot-scriber: two component response regulator	swissprot: Two-component response regulator ORR5 OS=Oryza sativa subsp. indica	original description: none'
TRAESCS2A02G388900	Up	8.44078	1.82145823452163e-14	'50.1.2'	'Enzyme classification.EC_1 oxidoreductases.EC_1-2 oxidoreductase acting on aldehyde or oxo group of donor'	prot-scriber: quality protein aldehyde dehydrogenase family member	swissprot: Aldehyde dehydrogenase family 3 member F1 OS=Arabidopsis thaliana	original description: none'
TRAESCS7D02G091700	Up	8.43953	8.89520216825503e-11	'35.1'	'not assigned.annotated'	prot-scriber: 2 hydroxy palmitic acid dioxygenase mpo	swissprot: no annotation	original description: none'
TRAESCS1A02G333600	Up	8.43434	7.80901948644881e-15	'27.5.1'	'Multi-process regulation.ROP-GTPase regulatory system.small GTPase *(ROP)'	prot-scriber: rac gtp binding protein arac	swissprot: Rac-like GTP-binding protein 2 OS=Oryza sativa subsp. japonica	original description: none'
TRAESCS2B02G459500	Up	8.4331	6.04920140865127e-10	'10.11.1.13.1'	'Phytohormone action.signalling peptides.NCRP (non-cysteine-rich-peptide) category.CAPE-peptide activity.CAPE precursor polypeptide'	prot-scriber: scp domain containing protein	swissprot: Pathogenesis-related protein PRMS OS=Zea mays	original description: none'
TRAESCS1B02G477900	Up	8.43203	6.17343554337691e-19	'50.3.1'	'Enzyme classification.EC_3 hydrolases.EC_3-1 hydrolase acting on ester bond'	prot-scriber: pectinesterase protein	swissprot: Probable pectinesterase/pectinesterase inhibitor 58 OS=Arabidopsis thaliana	original description: none'
TRAESCS1B02G477900	Up	8.43203	6.17343554337691e-19	'21.3.1.2.1'	'Cell wall organisation.pectin.homogalacturonan.modification and degradation.pectin methylesterase'	prot-scriber: pectinesterase protein	swissprot: Probable pectinesterase/pectinesterase inhibitor 58 OS=Arabidopsis thaliana	original description: none'
TRAESCS2A02G452500	Up	8.432	1.20767158207489e-09	'24.2.1.6'	'Solute transport.carrier-mediated transport.DMT-type transporter superfamily.organic cation transporter *(PUP1/2/++)'	prot-scriber: caffeoyl coa o methyltransferase	swissprot: Probable purine permease 11 OS=Arabidopsis thaliana	original description: none'
TRAESCS4B02G027100	Up	8.43115	3.30639554672535e-11	'50.3.1'	'Enzyme classification.EC_3 hydrolases.EC_3-1 hydrolase acting on ester bond'	prot-scriber: gdsl esterase lipase	swissprot: GDSL esterase/lipase At5g03810 OS=Arabidopsis thaliana	original description: none'
TRAESCS4A02G173800	Up	8.43105	1.34426878978522e-07	'26.11.3.3.2.1'	'External stimuli response.pathogen.defense mechanisms.defense enzyme activities.chitinase activities.acidic chitinase *(CHIA)'	prot-scriber: gh domain containing protein	swissprot: Xylanase inhibitor protein 1 OS=Oryza sativa subsp. japonica	original description: none'
TRAESCS3A02G294300	Up	8.42273	1.03614225719271e-34	'35.1'	'not assigned.annotated'	prot-scriber: duf 642 domain containing protein	swissprot: Protein BIIDXI OS=Arabidopsis thaliana	original description: none'
TRAESCS7D02G488800	Up	8.42171	2.68315603995727e-43	'21.8.1.7.1.2'	'Cell wall organisation.cutin and suberin.cuticular lipid formation.alkane-forming pathway.CER1-CER3 alkane-forming complex.aldehyde-generating component *(CER3)'	prot-scriber: very long chain aldehyde decarbonylase gl	swissprot: Very-long-chain aldehyde decarbonylase GL1-2 OS=Oryza sativa subsp. japonica	original description: none'
TRAESCS3D02G029200	Up	8.42059	2.09915845048456e-18	'35.1'	'not assigned.annotated'	prot-scriber: jacalin type lectin domain containing protein	swissprot: Jacalin-related lectin 19 OS=Arabidopsis thaliana	original description: none'
TRAESCS3D02G370000	Up	8.41973	1.1950334608512e-09	'19.2.2.10.3.3'	'Protein homeostasis.ubiquitin-proteasome system.ubiquitin-fold protein conjugation.U-Box E3 ubiquitin ligase activities.group-III.E3 ubiquitin ligase *(PUB22)'	prot-scriber: ring type e3 ubiquitin transferase	swissprot: E3 ubiquitin-protein ligase PUB23 OS=Arabidopsis thaliana	original description: none'
TRAESCS4B02G347400	Up	8.41652	9.8284878053726e-19	'19.1.2.1.1'	'Protein homeostasis.protein quality control.ribosome-associated chaperone activities.NAC chaperone heterodimer.subunit alpha *(NACa1)'	prot-scriber: nascent polypeptide associated complex subunit alpha protein	swissprot: Nascent polypeptide-associated complex subunit alpha-like protein 2 OS=Arabidopsis thaliana	original description: none'
TRAESCS7D02G460100	Up	8.41439	2.97929780340296e-09	'35.1'	'not assigned.annotated'	prot-scriber: btb poz and domain containing protein	swissprot: BTB/POZ and MATH domain-containing protein 1 OS=Arabidopsis thaliana	original description: none'
TRAESCS3B02G472800	Up	8.41358	7.08722366950858e-13	'14.5.7.1'	'RNA biosynthesis.DNA-binding transcriptional regulation.beta-hairpin exposed by alpha/beta-scaffold structure.NAC transcription factor'	prot-scriber: nac domain containing protein	swissprot: NAC domain-containing protein 83 OS=Arabidopsis thaliana	original description: none'
TRAESCS6A02G172800	Up	8.41021	1.06147741011238e-09	'50.3.1'	'Enzyme classification.EC_3 hydrolases.EC_3-1 hydrolase acting on ester bond'	prot-scriber: gdsl esterase lipase	swissprot: GDSL esterase/lipase At4g26790 OS=Arabidopsis thaliana	original description: none'
TRAESCS7B02G050300	Up	8.40535	6.56913915438116e-11	'11.1.1.1.1'	'Chromatin organisation.chromatin structure.DNA wrapping.histone H2A-H2B dimer.histone *(H2A/HTA)'	prot-scriber: histone h2a 2 1	swissprot: Probable histone H2A.3 OS=Medicago truncatula	original description: none'
TRAESCS2B02G063700	Up	8.40148	1.76173920897415e-10	'35.1'	'not assigned.annotated'	prot-scriber: reverse transcriptase	swissprot: no annotation	original description: none'
TRAESCS3B02G522000	Up	8.39208	1.15249776426411e-05	'35.1'	'not assigned.annotated'	prot-scriber: lrrnt 2 domain containing protein	swissprot: Disease resistance protein BAK6 OS=Zea mays	original description: none'
TRAESCS2B02G341600	Up	8.39183	4.56773980455512e-24	'35.2'	'not assigned.not annotated'	prot-scriber: no annotation	swissprot: no annotation	original description: none'
TRAESCS2B02G469000	Up	8.38852	1.24840167877745e-27	'14.5.10.6'	'RNA biosynthesis.DNA-binding transcriptional regulation.undefined DNA-binding domain.PLATZ transcription factor'	prot-scriber: platz transcription factor	swissprot: Protein RGF1 INDUCIBLE TRANSCRIPTION FACTOR 1 OS=Arabidopsis thaliana	original description: none'
TRAESCS4D02G071700	Up	8.38348	6.81332983657984e-113	'35.1'	'not assigned.annotated'	prot-scriber: b3 domain containing protein	swissprot: B3 domain-containing protein Os03g0620400 OS=Oryza sativa subsp. japonica	original description: none'
TRAESCS1D02G226300	Up	8.38346	1.67182252207884e-06	'35.2'	'not assigned.not annotated'	prot-scriber: no annotation	swissprot: no annotation	original description: none'
TRAESCS2D02G219600	Up	8.37935	4.52624203444841e-10	'19.2.2.12.4.2.31'	'Protein homeostasis.ubiquitin-proteasome system.ubiquitin-fold protein conjugation.CULLIN-based E3 ubiquitin ligase activities.CUL3-based E3 ubiquitin ligase complexes.BTB/POZ substrate adaptor component activities.substrate adaptor'	prot-scriber: nph domain containing protein	swissprot: BTB/POZ domain-containing protein At3g22104 OS=Arabidopsis thaliana	original description: none'
TRAESCS3A02G232600	Up	8.37599	1.25818788055844e-10	'10.2.1.1.2'	'Phytohormone action.auxin.biosynthesis.indole-3-pyruvic acid (IPyA) pathway.flavin-dependent monooxygenase *(YUC1/2/++)'	prot-scriber: flavin containing monooxygenase	swissprot: Indole-3-pyruvate monooxygenase YUCCA1 OS=Oryza sativa subsp. japonica	original description: none'
TRAESCS4A02G256500	Up	8.37589	7.416094415654e-10	'50.4.4'	'Enzyme classification.EC_4 lyases.EC_4-4 carbon-sulfur lyase'	prot-scriber: 1 aminocyclopropane carboxylate synthase protein	swissprot: 1-aminocyclopropane-1-carboxylate synthase 1 OS=Oryza sativa subsp. indica	original description: none'
TRAESCS4A02G256500	Up	8.37589	7.416094415654e-10	'10.5.1.1'	'Phytohormone action.ethylene.biosynthesis.1-aminocyclopropane-1-carboxylate synthase *(ACS1/2/++)'	prot-scriber: 1 aminocyclopropane carboxylate synthase protein	swissprot: 1-aminocyclopropane-1-carboxylate synthase 1 OS=Oryza sativa subsp. indica	original description: none'
TRAESCS3A02G101600	Up	8.37425	1.18679215567955e-09	'35.1'	'not assigned.annotated'	prot-scriber: ring type e3 ubiquitin transferase	swissprot: Putative E3 ubiquitin-protein ligase SINA-like 6 OS=Arabidopsis thaliana	original description: none'
TRAESCS2B02G320900	Up	8.37104	1.12581028929471e-12	'3.1.4.1.3'	'Carbohydrate metabolism.sucrose metabolism.degradation.invertase activities.alkaline sucrose-specific invertase *(CIN)'	prot-scriber: neutral alkaline invertase 1	swissprot: Cytosolic invertase 1 OS=Oryza sativa subsp. japonica	original description: none'
TRAESCS3A02G280000	Up	8.36595	4.35104802172294e-09	'50.2.4'	'Enzyme classification.EC_2 transferases.EC_2-4 glycosyltransferase'	prot-scriber: arath udp glycosyltransferase	swissprot: Anthocyanidin 5,3-O-glucosyltransferase OS=Rosa hybrid cultivar	original description: none'
TRAESCS4A02G082800	Up	8.36231	1.52226386459009e-17	'35.1'	'not assigned.annotated'	prot-scriber: nb arc domain containing protein	swissprot: Disease resistance protein RPS2 OS=Arabidopsis thaliana	original description: none'
TRAESCS5A02G462700	Up	8.3594	6.60013642140091e-10	'35.2'	'not assigned.not annotated'	prot-scriber: no annotation	swissprot: no annotation	original description: none'
TRAESCS6D02G339600	Up	8.35885	4.59198272644782e-52	'50.2.7'	'Enzyme classification.EC_2 transferases.EC_2-7 transferase transferring phosphorus-containing group'	prot-scriber: heat shock cognate kda protein	swissprot: Heat shock cognate 70 kDa protein OS=Petunia hybrida	original description: none'
TRAESCS4A02G060800	Up	8.35861	4.4059276461252e-11	'10.11.2.3.4'	'Phytohormone action.signalling peptides.CRP (cysteine-rich-peptide) category.EPF/EPFL-peptide activity.regulatory E3 ubiquitin ligase *(PUB30/31)'	prot-scriber: u box domain containing protein	swissprot: U-box domain-containing protein 75 OS=Oryza sativa subsp. japonica	original description: none'
TRAESCS4A02G060800	Up	8.35861	4.4059276461252e-11	'19.2.2.10.3.2'	'Protein homeostasis.ubiquitin-proteasome system.ubiquitin-fold protein conjugation.U-Box E3 ubiquitin ligase activities.group-III.E3 ubiquitin ligase *(PUB30)'	prot-scriber: u box domain containing protein	swissprot: U-box domain-containing protein 75 OS=Oryza sativa subsp. japonica	original description: none'
TRAESCS1D02G202700	Up	8.35857	2.36322899774297e-09	'35.1'	'not assigned.annotated'	prot-scriber: arath patellin	swissprot: Patellin-6 OS=Arabidopsis thaliana	original description: none'
TRAESCS5B02G023100	Up	8.3577	1.35878748613882e-07	'19.2.1.2.1.2'	'Protein homeostasis.ubiquitin-proteasome system.N-degron pathways.Arg/N-degron pathway.N-terminal modification.cysteine oxidase *(PCO)'	prot-scriber: cysteine dioxygenase	swissprot: Plant cysteine oxidase 2 OS=Arabidopsis thaliana	original description: none'
TRAESCS3D02G186900	Up	8.35704	9.58244009968031e-07	'35.2'	'not assigned.not annotated'	prot-scriber: no annotation	swissprot: no annotation	original description: none'
TRAESCS4B02G393800	Up	8.35033	4.64727625480737e-26	'35.1'	'not assigned.annotated'	prot-scriber: f box domain containing protein	swissprot: no annotation	original description: none'
TRAESCS5A02G552600	Up	8.35021	9.29262241552912e-11	'35.1'	'not assigned.annotated'	prot-scriber: nab domain containing protein	swissprot: no annotation	original description: none'
TRAESCS5B02G566400	Up	8.34961	1.0482949703361e-10	'10.1.4.4'	'Phytohormone action.abscisic acid.transport.abscisic acid transporter *(PM1)'	prot-scriber: membrane protein pm19l	swissprot: Membrane protein PM19L OS=Oryza sativa subsp. japonica	original description: none'
TRAESCS2D02G441500	Up	8.34538	1.19026232230573e-09	'21.2.2.1.4'	'Cell wall organisation.hemicellulose.xylan.biosynthesis.xylan alpha-1,3-arabinosyltransferase'	prot-scriber: alpha arabinosyltransferase xat	swissprot: Alpha-1,3-arabinosyltransferase XAT3 OS=Oryza sativa subsp. japonica	original description: none'
TRAESCS1A02G360700	Up	8.34045	2.35585136396734e-10	'21.1.3.1'	'Cell wall organisation.cellulose.cellulose modification.class-B endo-1,4-beta-glucanase'	prot-scriber: endoglucanase	swissprot: Endoglucanase 3 OS=Oryza sativa subsp. japonica	original description: none'
TRAESCS3B02G389500	Up	8.33915	1.76248188328557e-08	'28.3.1.2'	'Plant reproduction.embryogenesis.asymmetric cell division.regulatory protein *(SOK)'	prot-scriber: protein upstream of flc	swissprot: Protein SOSEKI 5 OS=Arabidopsis thaliana	original description: none'
TRAESCS4D02G125300	Up	8.33679	1.04968639851129e-10	'24.2.4.3'	'Solute transport.carrier-mediated transport.BART-type transporter superfamily.auxin efflux transporter *(PIN1/2/3)'	prot-scriber: auxin efflux carrier component	swissprot: Probable auxin efflux carrier component 1b OS=Oryza sativa subsp. japonica	original description: none'
TRAESCS4D02G125300	Up	8.33679	1.04968639851129e-10	'10.2.4.1.1'	'Phytohormone action.auxin.transport.polar auxin transport system.auxin transporter *(PIN)'	prot-scriber: auxin efflux carrier component	swissprot: Probable auxin efflux carrier component 1b OS=Oryza sativa subsp. japonica	original description: none'
TRAESCS2D02G364100	Up	8.33164	6.43696273425649e-05	'5.7.4'	'Lipid metabolism.cytoplasmic lipid droplet-associated activities.Caleosin-type peroxygenase *(CLO/PXG)'	prot-scriber: peroxygenase	swissprot: Peroxygenase OS=Sesamum indicum	original description: none'
TRAESCS4A02G007400	Up	8.3294	2.05688914974334e-62	'5.1.6.1.1.1'	'Lipid metabolism.fatty acid metabolism.endoplasmic reticulum-localized fatty acid elongase (FAE) system.fatty acid elongation complex.condensing enzyme activities.3-ketoacyl-CoA synthase *(KCS)'	prot-scriber: 3 ketoacyl coa synthase	swissprot: 3-ketoacyl-CoA synthase 10 OS=Arabidopsis thaliana	original description: none'
TRAESCS2B02G606600	Up	8.32904	3.52420635099119e-08	'50.1.13'	'Enzyme classification.EC_1 oxidoreductases.EC_1-14 oxidoreductase acting on paired donor with incorporation or reduction of molecular oxygen'	prot-scriber: cytochrome p450 89a2	swissprot: Cytochrome P450 89A2 OS=Arabidopsis thaliana	original description: none'
TRAESCS5D02G558900	Up	8.3288	3.98282482607639e-10	'10.1.4.4'	'Phytohormone action.abscisic acid.transport.abscisic acid transporter *(PM1)'	prot-scriber: membrane protein pm19l	swissprot: Membrane protein PM19L OS=Oryza sativa subsp. japonica	original description: none'
TRAESCS3B02G468300	Up	8.32447	1.44907389869434e-10	'35.1'	'not assigned.annotated'	prot-scriber: pyrophosphate fructose 6 phosphate 1 phosphotransferase subunit beta	swissprot: no annotation	original description: none'
TRAESCS3B02G585900	Up	8.32371	1.78484896694416e-08	'35.1'	'not assigned.annotated'	prot-scriber: f box domain containing protein	swissprot: MEIOTIC F-BOX protein MOF OS=Oryza sativa subsp. japonica	original description: none'
TRAESCS4B02G236200	Up	8.32366	2.63504480805348e-07	'19.2.2.10.3.2'	'Protein homeostasis.ubiquitin-proteasome system.ubiquitin-fold protein conjugation.U-Box E3 ubiquitin ligase activities.group-III.E3 ubiquitin ligase *(PUB30)'	prot-scriber: u box domain containing protein	swissprot: U-box domain-containing protein 75 OS=Oryza sativa subsp. japonica	original description: none'
TRAESCS4B02G236200	Up	8.32366	2.63504480805348e-07	'10.11.2.3.4'	'Phytohormone action.signalling peptides.CRP (cysteine-rich-peptide) category.EPF/EPFL-peptide activity.regulatory E3 ubiquitin ligase *(PUB30/31)'	prot-scriber: u box domain containing protein	swissprot: U-box domain-containing protein 75 OS=Oryza sativa subsp. japonica	original description: none'
TRAESCS4B02G059100	Up	8.32023	2.03635610173941e-10	'9.2.3.4'	'Redox homeostasis.glutathione-based redox regulation.glutathione S-transferase activities.class phi glutathione S-transferase *(GSTF1/2/++)'	prot-scriber: arath glutathione s transferase	swissprot: Glutathione S-transferase 2 OS=Triticum aestivum	original description: none'
TRAESCS1B02G347000	Up	8.30731	3.48625578888753e-33	'27.5.1'	'Multi-process regulation.ROP-GTPase regulatory system.small GTPase *(ROP)'	prot-scriber: rac gtp binding protein arac	swissprot: Rac-like GTP-binding protein 2 OS=Oryza sativa subsp. japonica	original description: none'
TRAESCS4A02G304600	Up	8.30207	2.7549417998473e-10	'35.1'	'not assigned.annotated'	prot-scriber: gdsl esterase lipase	swissprot: GDSL esterase/lipase At5g03610 OS=Arabidopsis thaliana	original description: none'
TRAESCS4D02G008500	Up	8.2985	2.42573722113847e-09	'35.1'	'not assigned.annotated'	prot-scriber: gdsl esterase lipase	swissprot: GDSL esterase/lipase At5g03610 OS=Arabidopsis thaliana	original description: none'
TRAESCS5B02G254500	Up	8.2927	2.46609674228653e-07	'35.1'	'not assigned.annotated'	prot-scriber: duf 2431 domain containing protein	swissprot: Heavy metal-associated isoprenylated plant protein 41 OS=Arabidopsis thaliana	original description: none'
TRAESCS7B02G264600	Up	8.28182	2.9257470528314e-09	'35.1'	'not assigned.annotated'	prot-scriber: f box domain containing protein	swissprot: no annotation	original description: none'
TRAESCS4A02G235800	Up	8.28035	4.11652004363015e-31	'50.1.11'	'Enzyme classification.EC_1 oxidoreductases.EC_1-11 oxidoreductase acting on peroxide as acceptor'	prot-scriber: anionic peroxidase	swissprot: Peroxidase 2 OS=Zea mays	original description: none'
TRAESCS2B02G277600	Up	8.27691	4.6024808479964e-07	'24.2.2.7'	'Solute transport.carrier-mediated transport.MFS-type transporter superfamily.anion transporter *(NRT1/PTR)'	prot-scriber: protein nrt ptr family	swissprot: Protein NRT1/ PTR FAMILY 4.5 OS=Arabidopsis thaliana	original description: none'
TRAESCS6B02G314600	Up	8.27348	3.76902994684486e-10	'10.5.2.1.1'	'Phytohormone action.ethylene.perception and signal transduction.ETR/ERS receptor activity.receptor protein *(ETR/ERS)'	prot-scriber: ethylene receptor	swissprot: Ethylene receptor 4 OS=Oryza sativa subsp. japonica	original description: none'
TRAESCS6B02G314600	Up	8.27348	3.76902994684486e-10	'50.2.7'	'Enzyme classification.EC_2 transferases.EC_2-7 transferase transferring phosphorus-containing group'	prot-scriber: ethylene receptor	swissprot: Ethylene receptor 4 OS=Oryza sativa subsp. japonica	original description: none'
TRAESCS1B02G225900	Up	8.27323	2.29265202210791e-08	'35.1'	'not assigned.annotated'	prot-scriber: expansin b1	swissprot: Expansin-B2 OS=Oryza sativa subsp. japonica	original description: none'
TRAESCS1D02G288800	Up	8.27049	3.6743688636797e-07	'35.1'	'not assigned.annotated'	prot-scriber: abhydrolase 3 domain containing protein	swissprot: no annotation	original description: none'
TRAESCS3D02G148300	Up	8.26559	4.46664214811239e-10	'5.4.1.10'	'Lipid metabolism.phytosterol metabolism.plant sterol pathway.sterol C-22 desaturase *(CYP710A)'	prot-scriber: cytochrome p450 c 22 desaturase	swissprot: Cytochrome P450 710A1 OS=Arabidopsis thaliana	original description: none'
TRAESCS3D02G148300	Up	8.26559	4.46664214811239e-10	'50.1.13'	'Enzyme classification.EC_1 oxidoreductases.EC_1-14 oxidoreductase acting on paired donor with incorporation or reduction of molecular oxygen'	prot-scriber: cytochrome p450 c 22 desaturase	swissprot: Cytochrome P450 710A1 OS=Arabidopsis thaliana	original description: none'
TRAESCS7A02G443600	Up	8.26331	1.91620070629569e-08	'50.1.13'	'Enzyme classification.EC_1 oxidoreductases.EC_1-14 oxidoreductase acting on paired donor with incorporation or reduction of molecular oxygen'	prot-scriber: fe2og dioxygenase domain containing protein	swissprot: 1-aminocyclopropane-1-carboxylate oxidase homolog 1 OS=Arabidopsis thaliana	original description: none'
TRAESCS7D02G364600	Up	8.26121	3.92781010940511e-14	'10.1.2.1.1.1'	'Phytohormone action.abscisic acid.perception and signalling.receptor activities.cytoplasm-localized receptor complex.receptor component *(PYL/RCAR)'	prot-scriber: abscisic acid receptor pyl	swissprot: Abscisic acid receptor PYL9 OS=Oryza sativa subsp. japonica	original description: none'
TRAESCS1D02G215300	Up	8.26014	6.21335830919052e-06	'35.1'	'not assigned.annotated'	prot-scriber: expansin b1	swissprot: Expansin-B2 OS=Oryza sativa subsp. japonica	original description: none'
TRAESCS3D02G519100	Up	8.259	1.27614883410267e-09	'35.1'	'not assigned.annotated'	prot-scriber: kinectin protein	swissprot: no annotation	original description: none'
TRAESCS2B02G441600	Up	8.25795	1.09586251225652e-10	'35.1'	'not assigned.annotated'	prot-scriber: protein zinc induced facilitator	swissprot: no annotation	original description: none'
TRAESCS6D02G299800	Up	8.25771	7.10322954962983e-10	'21.2.1.1.4'	'Cell wall organisation.hemicellulose.xyloglucan.biosynthesis.1,2-alpha-fucosyltransferase *(FUT1/2/++)'	prot-scriber: galactoside 2 fucosyltransferase	swissprot: Galactoside 2-alpha-L-fucosyltransferase OS=Arabidopsis thaliana	original description: none'
TRAESCS6D02G304000	Up	8.2573	2.06494188683092e-08	'50.1.13'	'Enzyme classification.EC_1 oxidoreductases.EC_1-14 oxidoreductase acting on paired donor with incorporation or reduction of molecular oxygen'	prot-scriber: cytochrome p450	swissprot: Desmethyl-deoxy-podophyllotoxin synthase OS=Sinopodophyllum hexandrum	original description: none'
TRAESCS4A02G127600	Up	8.25558	6.22941969596789e-10	'19.2.2.12.3.3.12'	'Protein homeostasis.ubiquitin-proteasome system.ubiquitin-fold protein conjugation.CULLIN-based E3 ubiquitin ligase activities.CUL1-based/SCF E3 ubiquitin ligase complexes.F-BOX regulatory substrate adaptor activities.substrate adaptor *(AUF)'	prot-scriber: f box domain containing protein	swissprot: F-box protein At1g30200 OS=Arabidopsis thaliana	original description: none'
TRAESCS3B02G282500	Up	8.25426	3.22752399739108e-10	'35.1'	'not assigned.annotated'	prot-scriber: germin protein subfamily member	swissprot: Oxalate oxidase 2 OS=Hordeum vulgare	original description: none'
TRAESCS3B02G052700	Up	8.25306	0.00293512	'35.1'	'not assigned.annotated'	prot-scriber: ring type e3 ubiquitin transferase	swissprot: Putative E3 ubiquitin-protein ligase SINA-like 6 OS=Arabidopsis thaliana	original description: none'
TRAESCS3D02G448600	Up	8.24208	2.08513899970544e-09	'50.1.13'	'Enzyme classification.EC_1 oxidoreductases.EC_1-14 oxidoreductase acting on paired donor with incorporation or reduction of molecular oxygen'	prot-scriber: sp 1 aminocyclopropane carboxylate oxidase homolog	swissprot: 1-aminocyclopropane-1-carboxylate oxidase homolog 1 OS=Arabidopsis thaliana	original description: none'
TRAESCS2D02G165100	Up	8.2417	3.86374736175782e-07	'50.2.4'	'Enzyme classification.EC_2 transferases.EC_2-4 glycosyltransferase'	prot-scriber: arath udp glycosyltransferase	swissprot: UDP-glycosyltransferase 1 OS=Pueraria montana var. lobata	original description: none'
TRAESCS5B02G490400	Up	8.24124	2.25620422591431e-09	'14.5.2.8'	'RNA biosynthesis.DNA-binding transcriptional regulation.zinc-coordinating DNA-binding domain.ZAT transcription factor'	prot-scriber: zinc finger protein zat	swissprot: no annotation	original description: none'
TRAESCS3A02G489100	Up	8.24081	5.69183952949556e-10	'35.1'	'not assigned.annotated'	prot-scriber: cystm domain containing protein	swissprot: no annotation	original description: none'
TRAESCS5A02G317200	Up	8.23962	1.88987789507325e-09	'10.2.2.2'	'Phytohormone action.auxin.perception and signal transduction.transcriptional repressor *(IAA/AUX)'	prot-scriber: auxin responsive protein iaa	swissprot: Auxin-responsive protein IAA26 OS=Oryza sativa subsp. japonica	original description: none'
TRAESCS3B02G064700	Up	8.23784	5.89313722023235e-10	'50.3.4'	'Enzyme classification.EC_3 hydrolases.EC_3-4 hydrolase acting on peptide bond (peptidase)'	prot-scriber: peptidase a1 domain containing protein	swissprot: Protein ASPARTIC PROTEASE IN GUARD CELL 1 OS=Arabidopsis thaliana	original description: none'
TRAESCS3B02G064700	Up	8.23784	5.89313722023235e-10	'19.3.3.1'	'Protein homeostasis.proteolysis.aspartic peptidase activities.Pepsin-type protease'	prot-scriber: peptidase a1 domain containing protein	swissprot: Protein ASPARTIC PROTEASE IN GUARD CELL 1 OS=Arabidopsis thaliana	original description: none'
TRAESCS1A02G265900	Up	8.22718	6.36336229054716e-08	'35.1'	'not assigned.annotated'	prot-scriber: bowman birk domain containing protein	swissprot: no annotation	original description: none'
TRAESCS7A02G162600	Up	8.22557	4.32687430522488e-09	'35.1'	'not assigned.annotated'	prot-scriber: bet v 1 domain containing protein	swissprot: Pathogenesis-related protein 1 OS=Asparagus officinalis	original description: none'
TRAESCS5D02G364600	Up	8.22481	4.84986726892979e-11	'50.1.11'	'Enzyme classification.EC_1 oxidoreductases.EC_1-11 oxidoreductase acting on peroxide as acceptor'	prot-scriber: anionic peroxidase	swissprot: Peroxidase 2 OS=Zea mays	original description: none'
TRAESCS2D02G197200	Up	8.22452	5.96276715888379e-13	'35.1'	'not assigned.annotated'	prot-scriber: u box domain containing protein	swissprot: U-box domain-containing protein 4 OS=Arabidopsis thaliana	original description: none'
TRAESCS6B02G316800	Up	8.20874	8.01708899785961e-09	'35.1'	'not assigned.annotated'	prot-scriber: cbfd nfyb hmf domain containing protein	swissprot: no annotation	original description: none'
TRAESCS2B02G436300	Up	8.20814	1.59616206225702e-11	'14.5.7.10.9'	'RNA biosynthesis.DNA-binding transcriptional regulation.beta-hairpin exposed by alpha/beta-scaffold structure.ERF transcription factor activity.subgroup ERF-IX transcription factor'	prot-scriber: ethylene responsive transcription factor erf	swissprot: Ethylene-responsive transcription factor 2 OS=Nicotiana sylvestris	original description: none'
TRAESCS3D02G294100	Up	8.20324	8.8268964742943e-21	'35.1'	'not assigned.annotated'	prot-scriber: duf 642 domain containing protein	swissprot: Protein BIIDXI OS=Arabidopsis thaliana	original description: none'
TRAESCS4B02G288600	Up	8.19905	5.0545008013506e-09	'35.1'	'not assigned.annotated'	prot-scriber: cystatin domain containing protein	swissprot: no annotation	original description: none'
TRAESCS5A02G242300	Up	8.19561	1.73528284206726e-09	'50.3.1'	'Enzyme classification.EC_3 hydrolases.EC_3-1 hydrolase acting on ester bond'	prot-scriber: abhydrolase 3 domain containing protein	swissprot: Probable carboxylesterase 2 OS=Arabidopsis thaliana	original description: none'
TRAESCS2D02G081900	Up	8.19377	9.55552181686279e-10	'50.1.11'	'Enzyme classification.EC_1 oxidoreductases.EC_1-11 oxidoreductase acting on peroxide as acceptor'	prot-scriber: basic peroxidase	swissprot: Peroxidase 21 OS=Arabidopsis thaliana	original description: none'
TRAESCS2D02G257100	Up	8.18972	6.02898648835871e-10	'35.1'	'not assigned.annotated'	prot-scriber: glycine rich cell wall structural protein	swissprot: no annotation	original description: none'
TRAESCS5D02G431000	Up	8.1837	1.23039484913161e-08	'50.3.1'	'Enzyme classification.EC_3 hydrolases.EC_3-1 hydrolase acting on ester bond'	prot-scriber: gdsl esterase lipase	swissprot: Sinapine esterase OS=Brassica napus	original description: none'
TRAESCS1D02G130900	Up	8.17891	5.05886563860285e-10	'35.1'	'not assigned.annotated'	prot-scriber: lrrnt 2 domain containing protein	swissprot: Leucine-rich repeat extensin-like protein 4 OS=Arabidopsis thaliana	original description: none'
TRAESCS2B02G542000	Up	8.17669	1.78590796755664e-08	'35.1'	'not assigned.annotated'	prot-scriber: glycine rich cell wall structural protein	swissprot: no annotation	original description: none'
TRAESCS2D02G282500	Up	8.17525	1.82051223221513e-10	'35.2'	'not assigned.not annotated'	prot-scriber: no annotation	swissprot: no annotation	original description: none'
TRAESCS6A02G350500	Up	8.17413	1.34035248288553e-08	'35.1'	'not assigned.annotated'	prot-scriber: dehydrin dhn	swissprot: no annotation	original description: none'
TRAESCS7A02G240300	Up	8.17265	4.61598156184004e-08	'21.6.1.4'	'Cell wall organisation.lignin.monolignol biosynthesis.caffeoyl-CoA 3-O-methyltransferase *(CCoA-OMT)'	prot-scriber: caffeoyl coa o methyltransferase	swissprot: Tricin synthase 1 OS=Oryza sativa subsp. japonica	original description: none'
TRAESCS7A02G240300	Up	8.17265	4.61598156184004e-08	'50.2.1'	'Enzyme classification.EC_2 transferases.EC_2-1 transferase transferring one-carbon group'	prot-scriber: caffeoyl coa o methyltransferase	swissprot: Tricin synthase 1 OS=Oryza sativa subsp. japonica	original description: none'
TRAESCS7A02G376800	Up	8.17199	4.47699235986026e-47	'7.2.2.1'	'Coenzyme metabolism.thiamine pyrophosphate metabolism.thiazole moiety.thiazole synthase *(Thi1)'	prot-scriber: sorbi thiamine thiazole synthase 2 chloroplastic	swissprot: Thiamine thiazole synthase, chloroplastic OS=Oryza sativa subsp. japonica	original description: none'
TRAESCS7B02G388300	Up	8.16372	2.84196994895158e-05	'35.1'	'not assigned.annotated'	prot-scriber: nadp specific glutamate dehydrogenase	swissprot: no annotation	original description: none'
TRAESCS3A02G301200	Up	8.16329	4.47962254271376e-09	'10.2.3.1'	'Phytohormone action.auxin.conjugation and degradation.indole-3-acetic acid-amido synthetase *(GH3)'	prot-scriber: indole acetic acid amido synthetase gh	swissprot: Probable indole-3-acetic acid-amido synthetase GH3.2 OS=Oryza sativa subsp. japonica	original description: none'
TRAESCS5B02G223900	Up	8.16229	7.47521551045777e-17	'27.8.1.6.2'	'Multi-process regulation.calcium homeostasis.Ca2+-dependent signalling.CBL-CIPK calcium sensor and kinase pathways.CBL-dependent protein kinase *(CIPK)'	prot-scriber: cbl interacting serine threonine protein kinase	swissprot: CBL-interacting protein kinase 16 OS=Oryza sativa subsp. japonica	original description: none'
TRAESCS5B02G223900	Up	8.16229	7.47521551045777e-17	'50.2.7'	'Enzyme classification.EC_2 transferases.EC_2-7 transferase transferring phosphorus-containing group'	prot-scriber: cbl interacting serine threonine protein kinase	swissprot: CBL-interacting protein kinase 16 OS=Oryza sativa subsp. japonica	original description: none'
TRAESCS5B02G223900	Up	8.16229	7.47521551045777e-17	'18.4.4.3'	'Protein modification.phosphorylation.CAMK protein kinase activities.SnRK3 SNF1-related protein kinase'	prot-scriber: cbl interacting serine threonine protein kinase	swissprot: CBL-interacting protein kinase 16 OS=Oryza sativa subsp. japonica	original description: none'
TRAESCS4B02G324600	Up	8.16117	8.09801693626049e-09	'35.1'	'not assigned.annotated'	prot-scriber: pmei domain containing protein	swissprot: no annotation	original description: none'
TRAESCS5D02G245800	Up	8.15254	7.21803510402963e-09	'35.1'	'not assigned.annotated'	prot-scriber: alanine racemase	swissprot: no annotation	original description: none'
TRAESCS2A02G174600	Up	8.15252	1.92489645975243e-06	'35.1'	'not assigned.annotated'	prot-scriber: b12d protein	swissprot: no annotation	original description: none'
TRAESCS2D02G437000	Up	8.15072	9.03457313672166e-10	'10.11.1.13.1'	'Phytohormone action.signalling peptides.NCRP (non-cysteine-rich-peptide) category.CAPE-peptide activity.CAPE precursor polypeptide'	prot-scriber: scp domain containing protein	swissprot: Pathogenesis-related protein PRMS OS=Zea mays	original description: none'
TRAESCS7B02G289600	Up	8.14528	4.42926562729784e-12	'35.1'	'not assigned.annotated'	prot-scriber: germin protein member	swissprot: Germin-like protein 8-4 OS=Oryza sativa subsp. japonica	original description: none'
TRAESCS3D02G304900	Up	8.14383	1.05096131808473e-07	'21.8.1.6.2'	'Cell wall organisation.cutin and suberin.cuticular lipid formation.alcohol-forming pathway.wax ester synthase and diacylglycerol acyltransferase *(WSD)'	prot-scriber: wax ester synthase diacylglycerol acyltransferase	swissprot: Wax ester synthase/diacylglycerol acyltransferase 11 OS=Arabidopsis thaliana	original description: none'
TRAESCS4B02G313900	Up	8.1425	8.43828759054734e-11	'50.2.7'	'Enzyme classification.EC_2 transferases.EC_2-7 transferase transferring phosphorus-containing group'	prot-scriber: g type lectin s receptor serine threonine protein kinase	swissprot: Cysteine-rich receptor-like protein kinase 43 OS=Arabidopsis thaliana	original description: none'
TRAESCS7D02G390400	Up	8.14003	4.89444458747608e-10	'21.3.2.1.3'	'Cell wall organisation.pectin.rhamnogalacturonan I.biosynthesis.beta-1,4-galactosyltransferase *(GALS)'	prot-scriber: glycosyltransferase family protein	swissprot: Galactan beta-1,4-galactosyltransferase GALS1 OS=Arabidopsis thaliana	original description: none'
TRAESCS7D02G408100	Up	8.13052	1.13430000878492e-29	'21.4.1.3.2'	'Cell wall organisation.cell wall proteins.hydroxyproline-rich glycoprotein activities.extensin activities.LRR-domain extensin'	prot-scriber: leucine rich repeat extensin protein	swissprot: Leucine-rich repeat extensin-like protein 1 OS=Arabidopsis thaliana	original description: none'
TRAESCS7B02G335800	Up	8.12978	3.15734568708219e-10	'35.1'	'not assigned.annotated'	prot-scriber: poz and math domain containing protein	swissprot: no annotation	original description: none'
TRAESCS3B02G515000	Up	8.12858	1.84422913873159e-05	'19.3.3.1'	'Protein homeostasis.proteolysis.aspartic peptidase activities.Pepsin-type protease'	prot-scriber: peptidase a1 domain containing protein	swissprot: Chitinase CLP OS=Oryza sativa subsp. japonica	original description: none'
TRAESCS7B02G381400	Up	8.12293	1.46888541556707e-08	'14.5.7.5.5'	'RNA biosynthesis.DNA-binding transcriptional regulation.beta-hairpin exposed by alpha/beta-scaffold structure.WRKY transcription factor activity.regulatory protein *(JAV1)'	prot-scriber: vq domain containing protein	swissprot: no annotation	original description: none'
TRAESCS6B02G420200	Up	8.11703	3.867297371461e-08	'21.6.1.5'	'Cell wall organisation.lignin.monolignol biosynthesis.cinnamoyl-CoA reductase *(CCR)'	prot-scriber: bifunctional dihydroflavonol 4 reductase	swissprot: Cinnamoyl-CoA reductase 1 OS=Oryza sativa subsp. japonica	original description: none'
TRAESCS2B02G266700	Up	8.10857	5.80586936323235e-07	'50.2.7'	'Enzyme classification.EC_2 transferases.EC_2-7 transferase transferring phosphorus-containing group'	prot-scriber: leucine rich repeat receptor serine threonine protein kinase	swissprot: Leucine-rich repeat receptor-like serine/threonine-protein kinase BAM1 OS=Arabidopsis thaliana	original description: none'
TRAESCS2B02G266700	Up	8.10857	5.80586936323235e-07	'29.3.3'	'Plant organogenesis.stem formation.transcriptional regulator *(BAM1/2)'	prot-scriber: leucine rich repeat receptor serine threonine protein kinase	swissprot: Leucine-rich repeat receptor-like serine/threonine-protein kinase BAM1 OS=Arabidopsis thaliana	original description: none'
TRAESCS2B02G266700	Up	8.10857	5.80586936323235e-07	'18.4.1.11'	'Protein modification.phosphorylation.TKL protein kinase activities.LRR-XI protein kinase'	prot-scriber: leucine rich repeat receptor serine threonine protein kinase	swissprot: Leucine-rich repeat receptor-like serine/threonine-protein kinase BAM1 OS=Arabidopsis thaliana	original description: none'
TRAESCS5A02G077500	Up	8.10669	9.23800592472859e-12	'35.2'	'not assigned.not annotated'	prot-scriber: no annotation	swissprot: no annotation	original description: none'
TRAESCS6D02G127700	Up	8.1061	1.23428376510942e-47	'9.2.3.3'	'Redox homeostasis.glutathione-based redox regulation.glutathione S-transferase activities.class tau glutathione S-transferase *(GSTU1/2/++)'	prot-scriber: arath glutathione s transferase	swissprot: Probable glutathione S-transferase GSTU6 OS=Oryza sativa subsp. japonica	original description: none'
TRAESCS3D02G061500	Up	8.1054	8.99788608803906e-08	'50.1.13'	'Enzyme classification.EC_1 oxidoreductases.EC_1-14 oxidoreductase acting on paired donor with incorporation or reduction of molecular oxygen'	prot-scriber: cytochrome p450	swissprot: indole-2-monooxygenase OS=Zea mays	original description: none'
TRAESCS5A02G157300	Up	8.09935	4.3994817368782e-08	'14.5.3.1.5'	'RNA biosynthesis.DNA-binding transcriptional regulation.helix-turn-helix DNA-binding domain.HOMEO domain.WOX-type transcription factor'	prot-scriber: wuschel homeobox	swissprot: WUSCHEL-related homeobox 3A OS=Zea mays	original description: none'
TRAESCS2B02G405800	Up	8.09732	1.58762655619837e-09	'35.1'	'not assigned.annotated'	prot-scriber: repetitive matrix protein	swissprot: no annotation	original description: none'
TRAESCS4A02G009600	Up	8.09053	3.59467669339311e-08	'35.1'	'not assigned.annotated'	prot-scriber: serine threonine protein phosphatase	swissprot: no annotation	original description: none'
TRAESCS5A02G018200	Up	8.08661	3.42182142122107e-09	'35.1'	'not assigned.annotated'	prot-scriber: cryja pathogenesis thaumatin protein	swissprot: Thaumatin-like pathogenesis-related protein 2 OS=Avena sativa	original description: none'
TRAESCS7B02G355700	Up	8.08621	2.82638295956094e-09	'50.1.13'	'Enzyme classification.EC_1 oxidoreductases.EC_1-14 oxidoreductase acting on paired donor with incorporation or reduction of molecular oxygen'	prot-scriber: cytochrome p450 89a2	swissprot: Cytochrome P450 77A3 OS=Glycine max	original description: none'
TRAESCS7B02G355700	Up	8.08621	2.82638295956094e-09	'21.8.1.8.1'	'Cell wall organisation.cutin and suberin.cuticular lipid formation.epoxidation.fatty acid epoxygenase *(CYP77B)'	prot-scriber: cytochrome p450 89a2	swissprot: Cytochrome P450 77A3 OS=Glycine max	original description: none'
TRAESCS3A02G185900	Up	8.08601	1.02047828662601e-09	'50.1.11'	'Enzyme classification.EC_1 oxidoreductases.EC_1-11 oxidoreductase acting on peroxide as acceptor'	prot-scriber: cationic peroxidase	swissprot: Peroxidase 24 OS=Arabidopsis thaliana	original description: none'
TRAESCS3B02G125600	Up	8.0787	3.36683371697936e-12	'16.6.1.9.2'	'RNA homeostasis.post-transcriptional regulator activities.C3H-ZF-type post-transcriptional regulator activity.tandem-ZF-type RNA-binding activity.regulatory protein *(TZF1/2/3)'	prot-scriber: arath zinc finger ccch domain containing protein	swissprot: Zinc finger CCCH domain-containing protein 2 OS=Oryza sativa subsp. japonica	original description: none'
TRAESCS3D02G332500	Up	8.07665	4.38165478991498e-08	'10.11.1.12.1'	'Phytohormone action.signalling peptides.NCRP (non-cysteine-rich-peptide) category.PSY-peptide activity.PSY precursor polypeptide'	prot-scriber: no annotation	swissprot: no annotation	original description: none'
TRAESCS2D02G013100	Up	8.06453	2.84511240933516e-07	'50.2.7'	'Enzyme classification.EC_2 transferases.EC_2-7 transferase transferring phosphorus-containing group'	prot-scriber: protein kinase domain containing	swissprot: Probable LRR receptor-like serine/threonine-protein kinase At3g47570 OS=Arabidopsis thaliana	original description: none'
TRAESCS2D02G013100	Up	8.06453	2.84511240933516e-07	'18.4.1.12'	'Protein modification.phosphorylation.TKL protein kinase activities.LRR-XII protein kinase'	prot-scriber: protein kinase domain containing	swissprot: Probable LRR receptor-like serine/threonine-protein kinase At3g47570 OS=Arabidopsis thaliana	original description: none'
TRAESCS4A02G269400	Up	8.06205	1.89912085364899e-10	'35.1'	'not assigned.annotated'	prot-scriber: phytocyanin domain containing protein	swissprot: Chemocyanin OS=Lilium longiflorum	original description: none'
TRAESCS2A02G331800	Up	8.06103	3.93770429015304e-26	'50.1.13'	'Enzyme classification.EC_1 oxidoreductases.EC_1-14 oxidoreductase acting on paired donor with incorporation or reduction of molecular oxygen'	prot-scriber: cytochrome p450 724b1	swissprot: Cytochrome P450 724B1 OS=Oryza sativa subsp. indica	original description: none'
TRAESCS2D02G370400	Up	8.05586	1.61009403150712e-66	'24.1.3.2.2.2'	'Solute transport.primary active transport.ABC-type transporter superfamily.ABC group-2 transporter activities.ABC2 subfamily-G transporter activities.ABC2 subfamily-G half-size transporter *(WBC1/2/3)'	prot-scriber: abc transporter g family member	swissprot: ABC transporter G family member 11 OS=Arabidopsis thaliana	original description: none'
TRAESCS2D02G370400	Up	8.05586	1.61009403150712e-66	'21.8.4.1'	'Cell wall organisation.cutin and suberin.export.suberin/cutin lipid exporter *(DSO)'	prot-scriber: abc transporter g family member	swissprot: ABC transporter G family member 11 OS=Arabidopsis thaliana	original description: none'
TRAESCS7B02G437700	Up	8.05582	6.64332350704181e-37	'11.5.1.1.5'	'Chromatin organisation.epigenetic state regulation.RNA-directed DNA methylation (RdDM) pathway.RNA polymerase-IV branch (siRNA generation).siRNA-recruiting factor *(AGO4/6/8/9)'	prot-scriber: protein argonaute 4a	swissprot: Protein argonaute 4A OS=Oryza sativa subsp. japonica	original description: none'
TRAESCS2B02G110700	Up	8.05567	1.30235573502804e-07	'50.2.1'	'Enzyme classification.EC_2 transferases.EC_2-1 transferase transferring one-carbon group'	prot-scriber: isoflavone 4 o methyltransferase	swissprot: Acetylserotonin O-methyltransferase 1 OS=Oryza sativa subsp. japonica	original description: none'
TRAESCS4D02G306900	Up	8.05061	1.56433024135669e-13	'21.2.1.1.3'	'Cell wall organisation.hemicellulose.xyloglucan.biosynthesis.1,2-beta-galactosyltransferase *(MUR3-like)'	prot-scriber: exostosin domain containing protein	swissprot: Xyloglucan galactosyltransferase KATAMARI1 homolog OS=Oryza sativa subsp. japonica	original description: none'
TRAESCS3B02G547500	Up	8.0501	1.25609163289121e-08	'6.2.1.5'	'Nucleotide metabolism.pyrimidines.de novo biosynthesis.UMP synthase *(UMPS)'	prot-scriber: uridine 5 monophosphate synthase	swissprot: Uridine 5'-monophosphate synthase OS=Oryza sativa subsp. japonica	original description: none'
TRAESCS4B02G305300	Up	8.04968	3.28433353293587e-09	'14.5.3.1.1'	'RNA biosynthesis.DNA-binding transcriptional regulation.helix-turn-helix DNA-binding domain.HOMEO domain.HD-ZIP I/II-type transcription factor'	prot-scriber: homeobox leucine zipper protein hox	swissprot: Homeobox-leucine zipper protein HOX13 OS=Oryza sativa subsp. japonica	original description: none'
TRAESCS3A02G254900	Up	8.04747	9.99841443934628e-06	'35.1'	'not assigned.annotated'	prot-scriber: sp sbt subtilisin protease	swissprot: Subtilisin-like protease SBT5.3 OS=Arabidopsis thaliana	original description: none'
TRAESCS5B02G266600	Up	8.04686	5.81977462851595e-29	'14.5.8.1.2'	'RNA biosynthesis.DNA-binding transcriptional regulation.beta-sheet DNA-binding domain.AHL family.clade-B transcription factor'	prot-scriber: at hook motif nuclear localized protein	swissprot: AT-hook motif nuclear-localized protein 10 OS=Arabidopsis thaliana	original description: none'
TRAESCS2B02G174400	Up	8.04665	0.000144511	'9.3.2.3'	'Redox homeostasis.thiol-based redox regulation.peroxiredoxin activities.1-Cys peroxiredoxin *(PER1)'	prot-scriber: 1 cys peroxiredoxin	swissprot: 1-Cys peroxiredoxin PER1 OS=Triticum aestivum	original description: none'
TRAESCS2B02G174400	Up	8.04665	0.000144511	'50.1.11'	'Enzyme classification.EC_1 oxidoreductases.EC_1-11 oxidoreductase acting on peroxide as acceptor'	prot-scriber: 1 cys peroxiredoxin	swissprot: 1-Cys peroxiredoxin PER1 OS=Triticum aestivum	original description: none'
TRAESCS5A02G150700	Up	8.04349	2.96954407895788e-11	'18.5.1.2.5'	'Protein modification.dephosphorylation.protein serine/threonine protein phosphatase activities.PPM Mn/Mg-dependent protein phosphatase activities.clade E protein phosphatase'	prot-scriber: protein serine threonine phosphatase	swissprot: Probable protein phosphatase 2C 73 OS=Oryza sativa subsp. japonica	original description: none'
TRAESCS2A02G442600	Up	8.04151	1.22283088959948e-09	'21.2.2.1.4'	'Cell wall organisation.hemicellulose.xylan.biosynthesis.xylan alpha-1,3-arabinosyltransferase'	prot-scriber: alpha arabinosyltransferase xat	swissprot: Alpha-1,3-arabinosyltransferase XAT3 OS=Oryza sativa subsp. japonica	original description: none'
TRAESCS2A02G185200	Up	8.04128	3.48064589744246e-08	'19.2.2.2.1'	'Protein homeostasis.ubiquitin-proteasome system.ubiquitin-fold protein conjugation.SUMO conjugation (sumoylation).SUMO ubiquitin-fold protein'	prot-scriber: ubiquitin domain containing protein	swissprot: no annotation	original description: none'
TRAESCS3A02G043300	Up	8.04101	5.34236125673569e-09	'14.5.2.9'	'RNA biosynthesis.DNA-binding transcriptional regulation.zinc-coordinating DNA-binding domain.ZFP transcription factor'	prot-scriber: c2h2 type domain containing protein	swissprot: Zinc finger protein STAMENLESS 1 OS=Oryza sativa subsp. japonica	original description: none'
TRAESCS3A02G043300	Up	8.04101	5.34236125673569e-09	'28.1.1.8.3'	'Plant reproduction.gametogenesis.male gametophyt.stamen initiation.transcriptional regulator *(JAG/NUB)'	prot-scriber: c2h2 type domain containing protein	swissprot: Zinc finger protein STAMENLESS 1 OS=Oryza sativa subsp. japonica	original description: none'
TRAESCS3A02G043300	Up	8.04101	5.34236125673569e-09	'29.5.5.2'	'Plant organogenesis.flower formation.floral organ morphogenesis.transcriptional regulator *(JAG/NUB)'	prot-scriber: c2h2 type domain containing protein	swissprot: Zinc finger protein STAMENLESS 1 OS=Oryza sativa subsp. japonica	original description: none'
TRAESCS3D02G351700	Up	8.03915	1.39313629576756e-09	'35.1'	'not assigned.annotated'	prot-scriber: cryja pathogenesis thaumatin protein	swissprot: Osmotin-like protein OS=Solanum lycopersicum	original description: none'
TRAESCS7D02G305200	Up	8.0331	4.96772668204382e-31	'14.5.3.1.3'	'RNA biosynthesis.DNA-binding transcriptional regulation.helix-turn-helix DNA-binding domain.HOMEO domain.HD-ZIP IV-type transcription factor'	prot-scriber: homeobox leucine zipper protein roc	swissprot: Homeobox-leucine zipper protein ROC7 OS=Oryza sativa subsp. japonica	original description: none'
TRAESCS7D02G305200	Up	8.0331	4.96772668204382e-31	'28.3.2.7'	'Plant reproduction.embryogenesis.embryo axis formation.transcriptional regulator *(ATML1)'	prot-scriber: homeobox leucine zipper protein roc	swissprot: Homeobox-leucine zipper protein ROC7 OS=Oryza sativa subsp. japonica	original description: none'
TRAESCS2B02G040700	Up	8.03288	2.01195760486034e-08	'35.1'	'not assigned.annotated'	prot-scriber: duf 724 domain containing protein	swissprot: Protein AGENET DOMAIN (AGD)-CONTAINING P1 OS=Arabidopsis thaliana	original description: none'
TRAESCS4B02G360400	Up	8.02609	3.23823320522407e-08	'35.1'	'not assigned.annotated'	prot-scriber: btb poz and domain containing protein	swissprot: BTB/POZ and MATH domain-containing protein 2 OS=Arabidopsis thaliana	original description: none'
TRAESCS6A02G419500	Up	8.02532	5.38775913173958e-06	'21.2.2.1.4'	'Cell wall organisation.hemicellulose.xylan.biosynthesis.xylan alpha-1,3-arabinosyltransferase'	prot-scriber: beta xylosyltransferease xax	swissprot: Alpha-1,3-arabinosyltransferase XAT3 OS=Oryza sativa subsp. japonica	original description: none'
TRAESCS3B02G192500	Up	8.01979	3.33206220593066e-10	'10.11.1.5.2'	'Phytohormone action.signalling peptides.NCRP (non-cysteine-rich-peptide) category.IDL-peptide activity.IDA/IDL-peptide receptor kinase *(HAESA)'	prot-scriber: leucine rich repeat receptor serine threonine protein kinase	swissprot: Receptor-like protein kinase HSL1 OS=Arabidopsis thaliana	original description: none'
TRAESCS3B02G192500	Up	8.01979	3.33206220593066e-10	'50.2.7'	'Enzyme classification.EC_2 transferases.EC_2-7 transferase transferring phosphorus-containing group'	prot-scriber: leucine rich repeat receptor serine threonine protein kinase	swissprot: Receptor-like protein kinase HSL1 OS=Arabidopsis thaliana	original description: none'
TRAESCS3B02G192500	Up	8.01979	3.33206220593066e-10	'18.4.1.11'	'Protein modification.phosphorylation.TKL protein kinase activities.LRR-XI protein kinase'	prot-scriber: leucine rich repeat receptor serine threonine protein kinase	swissprot: Receptor-like protein kinase HSL1 OS=Arabidopsis thaliana	original description: none'
TRAESCS4D02G304700	Up	8.01618	2.66365423549788e-08	'10.1.2.2.6'	'Phytohormone action.abscisic acid.perception and signalling.signal transduction.transcriptional repressor *(EAU)'	prot-scriber: ww domain containing protein	swissprot: no annotation	original description: none'
TRAESCS2B02G282400	Up	8.01607	1.11090542755074e-22	'24.2.2.1.6'	'Solute transport.carrier-mediated transport.MFS-type transporter superfamily.SP-type sugar transporter activities.monosaccharide transporter *(STP1/2/++)'	prot-scriber: of sugar transport protein mst	swissprot: Sugar transport protein MST3 OS=Oryza sativa subsp. japonica	original description: none'
TRAESCS2D02G117400	Up	8.01467	5.04801628135731e-09	'35.1'	'not assigned.annotated'	prot-scriber: proline rich protein	swissprot: no annotation	original description: none'
TRAESCS2D02G432100	Up	8.01342	1.11688300154772e-07	'50.2.4'	'Enzyme classification.EC_2 transferases.EC_2-4 glycosyltransferase'	prot-scriber: xyloglucan endotransglucosylase hydrolase protein	swissprot: Probable xyloglucan endotransglucosylase/hydrolase protein 25 OS=Arabidopsis thaliana	original description: none'
TRAESCS6A02G242700	Up	8.01101	2.17595742472591e-08	'5.2.11.2.1.1'	'Lipid metabolism.glycerolipid metabolism.glycerolipid degradation.phospholipase activities.phospholipase A1 activities.phospholipase-A1 *(PC-PLA1)'	prot-scriber: quality protein phospholipase a1 chloroplastic	swissprot: Phospholipase A1-Ibeta2, chloroplastic OS=Arabidopsis thaliana	original description: none'
TRAESCS7B02G375400	Up	8.00721	5.38728085053483e-09	'19.3.4.1'	'Protein homeostasis.proteolysis.glutamic peptidase activities.Neprosin-type prolyl peptidase *(LOTR1)'	prot-scriber: trna splicing ligase rtcb	swissprot: Protein neprosin OS=Nepenthes x ventrata	original description: none'
TRAESCS5B02G130400	Up	8.00575	1.23084161315154e-09	'14.5.8.1.2'	'RNA biosynthesis.DNA-binding transcriptional regulation.beta-sheet DNA-binding domain.AHL family.clade-B transcription factor'	prot-scriber: at hook motif nuclear localized protein	swissprot: AT-hook motif nuclear-localized protein 1 OS=Arabidopsis thaliana	original description: none'
TRAESCS2B02G148200	Up	7.99837	1.60780726691633e-12	'35.1'	'not assigned.annotated'	prot-scriber: lactamase b domain containing protein	swissprot: no annotation	original description: none'
TRAESCS3A02G259900	Up	7.99582	4.8429026342694e-40	'29.5.1.4'	'Plant organogenesis.flower formation.photoperiodic pathway.transcriptional regulator *(EDF1/2/++)'	prot-scriber: ap erf and b3 domain containing transcription factor	swissprot: AP2/ERF and B3 domain-containing protein Os01g0693400 OS=Oryza sativa subsp. japonica	original description: none'
TRAESCS3A02G259900	Up	7.99582	4.8429026342694e-40	'14.5.7.9.1'	'RNA biosynthesis.DNA-binding transcriptional regulation.beta-hairpin exposed by alpha/beta-scaffold structure.RAV transcription factor activity.transcription factor *(EDF)'	prot-scriber: ap erf and b3 domain containing transcription factor	swissprot: AP2/ERF and B3 domain-containing protein Os01g0693400 OS=Oryza sativa subsp. japonica	original description: none'
TRAESCS2B02G603500	Up	7.99381	2.36245663246905e-16	'19.3.3.1'	'Protein homeostasis.proteolysis.aspartic peptidase activities.Pepsin-type protease'	prot-scriber: peptidase a1 domain containing protein	swissprot: Aspartic proteinase nepenthesin-1 OS=Nepenthes gracilis	original description: none'
TRAESCS5A02G161000	Up	7.99041	2.99924523856068e-09	'12.2.1.1.4'	'Cell division.cell cycle organisation.cell cycle control.CYCLIN regulatory protein activities.regulatory protein *(CYCD)'	prot-scriber: cyclin domain containing protein	swissprot: Cyclin-D3-2 OS=Oryza sativa subsp. japonica	original description: none'
TRAESCS2B02G425400	Up	7.98824	2.44828350309953e-09	'21.8.1.1'	'Cell wall organisation.cutin and suberin.cuticular lipid formation.fatty acyl omega-hydroxylase *(CYP86A)'	prot-scriber: cytochrome p450 86a1	swissprot: Cytochrome P450 86A22 OS=Petunia hybrida	original description: none'
TRAESCS2B02G425400	Up	7.98824	2.44828350309953e-09	'50.1.13'	'Enzyme classification.EC_1 oxidoreductases.EC_1-14 oxidoreductase acting on paired donor with incorporation or reduction of molecular oxygen'	prot-scriber: cytochrome p450 86a1	swissprot: Cytochrome P450 86A22 OS=Petunia hybrida	original description: none'
TRAESCS3A02G182400	Up	7.98477	1.30208263746422e-07	'35.2'	'not assigned.not annotated'	prot-scriber: no annotation	swissprot: no annotation	original description: none'
TRAESCS5D02G512000	Up	7.98294	5.4188780896164e-13	'5.2.1.3.1'	'Lipid metabolism.glycerolipid metabolism.phosphatidate homeostasis.mitochondrial lysophosphatidate biosynthesis.glycerol-3-phosphate acyltransferase *(GPAT1-3)'	prot-scriber: glycerol phosphate 1 acyltransferase	swissprot: Probable glycerol-3-phosphate acyltransferase 2 OS=Arabidopsis thaliana	original description: none'
TRAESCS5B02G386800	Up	7.97838	4.15190793879773e-13	'10.2.2.2'	'Phytohormone action.auxin.perception and signal transduction.transcriptional repressor *(IAA/AUX)'	prot-scriber: auxin responsive protein iaa	swissprot: Auxin-responsive protein IAA13 OS=Oryza sativa subsp. japonica	original description: none'
TRAESCS2D02G412400	Up	7.97223	6.43682467520403e-09	'14.5.7.10.3'	'RNA biosynthesis.DNA-binding transcriptional regulation.beta-hairpin exposed by alpha/beta-scaffold structure.ERF transcription factor activity.subgroup ERF-III transcription factor'	prot-scriber: ethylene responsive transcription factor erf	swissprot: Ethylene-responsive transcription factor ERF034 OS=Arabidopsis thaliana	original description: none'
TRAESCS2D02G302800	Up	7.96946	1.63222422308291e-09	'3.1.4.1.3'	'Carbohydrate metabolism.sucrose metabolism.degradation.invertase activities.alkaline sucrose-specific invertase *(CIN)'	prot-scriber: neutral alkaline invertase 1	swissprot: Cytosolic invertase 1 OS=Oryza sativa subsp. japonica	original description: none'
TRAESCS7A02G090100	Up	7.96831	3.13522864115569e-26	'35.1'	'not assigned.annotated'	prot-scriber: protein cadmium tolerance	swissprot: no annotation	original description: none'
TRAESCS6B02G125800	Up	7.96806	1.96782763504606e-09	'50.1.13'	'Enzyme classification.EC_1 oxidoreductases.EC_1-14 oxidoreductase acting on paired donor with incorporation or reduction of molecular oxygen'	prot-scriber: cytochrome p450 71a1	swissprot: Tryptamine 5-hydroxylase OS=Oryza sativa subsp. japonica	original description: none'
TRAESCS3D02G431700	Up	7.96602	9.09766176169851e-18	'14.5.7.1'	'RNA biosynthesis.DNA-binding transcriptional regulation.beta-hairpin exposed by alpha/beta-scaffold structure.NAC transcription factor'	prot-scriber: nac domain containing protein	swissprot: NAC domain-containing protein 83 OS=Arabidopsis thaliana	original description: none'
TRAESCS5B02G438400	Up	7.96196	2.26536049209964e-06	'35.1'	'not assigned.annotated'	prot-scriber: btb poz and domain containing protein	swissprot: BTB/POZ and MATH domain-containing protein 2 OS=Arabidopsis thaliana	original description: none'
TRAESCS5B02G149300	Up	7.96063	1.27839536941091e-24	'18.5.1.2.5'	'Protein modification.dephosphorylation.protein serine/threonine protein phosphatase activities.PPM Mn/Mg-dependent protein phosphatase activities.clade E protein phosphatase'	prot-scriber: protein serine threonine phosphatase	swissprot: Probable protein phosphatase 2C 73 OS=Oryza sativa subsp. japonica	original description: none'
TRAESCS2A02G013500	Up	7.95956	4.44044528156649e-09	'50.1.13'	'Enzyme classification.EC_1 oxidoreductases.EC_1-14 oxidoreductase acting on paired donor with incorporation or reduction of molecular oxygen'	prot-scriber: cytochrome p450 85a1	swissprot: Cytochrome P450 85A1 OS=Brachypodium distachyon	original description: none'
TRAESCS2A02G013500	Up	7.95956	4.44044528156649e-09	'10.3.1.5'	'Phytohormone action.brassinosteroid.biosynthesis.6-deoxocastasterone 6-oxidase *(BR6OX)'	prot-scriber: cytochrome p450 85a1	swissprot: Cytochrome P450 85A1 OS=Brachypodium distachyon	original description: none'
TRAESCS5B02G409800	Up	7.95767	5.03960222425714e-07	'35.1'	'not assigned.annotated'	prot-scriber: fkbp type peptidyl prolyl cis trans isomerase family protein	swissprot: no annotation	original description: none'
TRAESCS4A02G250500	Up	7.95581	6.46574927116482e-06	'35.2'	'not assigned.not annotated'	prot-scriber: no annotation	swissprot: no annotation	original description: none'
TRAESCS2A02G519700	Up	7.95442	1.40496849042063e-06	'35.1'	'not assigned.annotated'	prot-scriber: amb all domain containing protein	swissprot: no annotation	original description: none'
TRAESCS6B02G347400	Up	7.95177	5.51858944227041e-12	'35.1'	'not assigned.annotated'	prot-scriber: protein exordium	swissprot: Protein PHOSPHATE-INDUCED 1 OS=Nicotiana tabacum	original description: none'
TRAESCS1B02G407500	Up	7.94445	1.9542422259034e-07	'50.3.1'	'Enzyme classification.EC_3 hydrolases.EC_3-1 hydrolase acting on ester bond'	prot-scriber: gdsl esterase lipase	swissprot: GDSL esterase/lipase At5g45910 OS=Arabidopsis thaliana	original description: none'
TRAESCS3D02G246600	Up	7.9428	5.78866461794092e-09	'35.1'	'not assigned.annotated'	prot-scriber: zinc finger a20 and an domain containing stress associated protein	swissprot: Zinc finger A20 and AN1 domain-containing stress-associated protein 2 OS=Oryza sativa subsp. japonica	original description: none'
TRAESCS6B02G104800	Up	7.94015	1.08113862802074e-09	'35.1'	'not assigned.annotated'	prot-scriber: fbd domain containing protein	swissprot: no annotation	original description: none'
TRAESCS1B02G430400	Up	7.94003	7.46080092989582e-09	'35.1'	'not assigned.annotated'	prot-scriber: f box domain containing protein	swissprot: no annotation	original description: none'
TRAESCS2B02G581900	Up	7.93949	1.88011747731182e-08	'35.1'	'not assigned.annotated'	prot-scriber: barwin domain containing protein	swissprot: Barwin OS=Hordeum vulgare	original description: none'
TRAESCS1D02G203700	Up	7.93843	1.41792864676039e-08	'50.1.11'	'Enzyme classification.EC_1 oxidoreductases.EC_1-11 oxidoreductase acting on peroxide as acceptor'	prot-scriber: anionic peroxidase	swissprot: Peroxidase 5 OS=Vitis vinifera	original description: none'
TRAESCS3A02G107200	Up	7.93736	4.68215135207859e-30	'16.6.1.9.2'	'RNA homeostasis.post-transcriptional regulator activities.C3H-ZF-type post-transcriptional regulator activity.tandem-ZF-type RNA-binding activity.regulatory protein *(TZF1/2/3)'	prot-scriber: arath zinc finger ccch domain containing protein	swissprot: Zinc finger CCCH domain-containing protein 2 OS=Oryza sativa subsp. japonica	original description: none'
TRAESCS7D02G088000	Up	7.93667	8.93123711398749e-08	'35.1'	'not assigned.annotated'	prot-scriber: early nodulin protein	swissprot: Early nodulin-93 OS=Glycine max	original description: none'
TRAESCS7D02G254100	Up	7.93653	2.72795336150274e-09	'35.1'	'not assigned.annotated'	prot-scriber: b561 and domon domain containing protein	swissprot: Auxin-induced in root cultures protein 12 OS=Arabidopsis thaliana	original description: none'
TRAESCS1A02G178800	Up	7.93453	4.75994310391706e-07	'35.1'	'not assigned.annotated'	prot-scriber: rrm domain containing protein	swissprot: no annotation	original description: none'
TRAESCS5A02G093600	Up	7.93449	5.83451403926193e-08	'9.6.1.1'	'Redox homeostasis.reactive oxygen-induced signalling.NADPH-oxidase activity.NADPH-oxidase *(RbohA/B/++)'	prot-scriber: respiratory burst oxidase homolog protein b	swissprot: Respiratory burst oxidase homolog protein B OS=Solanum tuberosum	original description: none'
TRAESCS4B02G081200	Up	7.93303	1.4228290427342e-22	'50.1.13'	'Enzyme classification.EC_1 oxidoreductases.EC_1-14 oxidoreductase acting on paired donor with incorporation or reduction of molecular oxygen'	prot-scriber: fe2og dioxygenase domain containing protein	swissprot: Jasmonate-induced oxygenase 2 OS=Arabidopsis thaliana	original description: none'
TRAESCS4A02G110300	Up	7.93197	4.81587426731526e-08	'27.14.3.1'	'Multi-process regulation.MAP kinase cascade signalling.MAP3K-MEKK protein kinase activities.protein kinase *(MAPKKK13/14)'	prot-scriber: mitogen activated protein kinase	swissprot: Mitogen-activated protein kinase kinase kinase 17 OS=Arabidopsis thaliana	original description: none'
TRAESCS4A02G110300	Up	7.93197	4.81587426731526e-08	'50.2.7'	'Enzyme classification.EC_2 transferases.EC_2-7 transferase transferring phosphorus-containing group'	prot-scriber: mitogen activated protein kinase	swissprot: Mitogen-activated protein kinase kinase kinase 17 OS=Arabidopsis thaliana	original description: none'
TRAESCS5B02G302600	Up	7.92944	3.36760758764122e-09	'35.2'	'not assigned.not annotated'	prot-scriber: no annotation	swissprot: no annotation	original description: none'
TRAESCS4A02G349700	Up	7.92924	7.0307752302905e-08	'9.2.3.4'	'Redox homeostasis.glutathione-based redox regulation.glutathione S-transferase activities.class phi glutathione S-transferase *(GSTF1/2/++)'	prot-scriber: glutathione s transferase 1	swissprot: Glutathione S-transferase 4 OS=Zea mays	original description: none'
TRAESCS2A02G551000	Up	7.92735	3.78664654737814e-13	'35.1'	'not assigned.annotated'	prot-scriber: barwin domain containing protein	swissprot: Barwin OS=Hordeum vulgare	original description: none'
TRAESCS5B02G243800	Up	7.923	4.05858793837239e-09	'14.5.3.1.11'	'RNA biosynthesis.DNA-binding transcriptional regulation.helix-turn-helix DNA-binding domain.HOMEO domain.zf-HD-type transcription factor'	prot-scriber: zinc finger homeodomain protein	swissprot: Zinc-finger homeodomain protein 1 OS=Oryza sativa subsp. japonica	original description: none'
TRAESCS2B02G184300	Up	7.92248	2.68377675993838e-07	'19.3.7.4'	'Protein homeostasis.proteolysis.protease inhibitor activities.PR6 protease inhibitor'	prot-scriber: subtilisin chymotrypsin inhibitor	swissprot: no annotation	original description: none'
TRAESCS1B02G439400	Up	7.91814	8.05720975793252e-09	'35.1'	'not assigned.annotated'	prot-scriber: disease resistance protein rga	swissprot: Disease resistance protein Piks-2 OS=Oryza sativa subsp. japonica	original description: none'
TRAESCS7A02G519400	Up	7.917	2.26280744866197e-11	'35.1'	'not assigned.annotated'	prot-scriber: fbd domain containing protein	swissprot: no annotation	original description: none'
TRAESCS1B02G454400	Up	7.91635	6.37334475828134e-08	'18.4.1.17'	'Protein modification.phosphorylation.TKL protein kinase activities.DUF26 protein kinase'	prot-scriber: arath cysteine rich receptor protein kinase	swissprot: Cysteine-rich receptor-like protein kinase 6 OS=Oryza sativa subsp. japonica	original description: none'
TRAESCS1B02G454400	Up	7.91635	6.37334475828134e-08	'50.2.7'	'Enzyme classification.EC_2 transferases.EC_2-7 transferase transferring phosphorus-containing group'	prot-scriber: arath cysteine rich receptor protein kinase	swissprot: Cysteine-rich receptor-like protein kinase 6 OS=Oryza sativa subsp. japonica	original description: none'
TRAESCS7D02G444200	Up	7.9153	8.92065080640287e-09	'21.8.1.8.1'	'Cell wall organisation.cutin and suberin.cuticular lipid formation.epoxidation.fatty acid epoxygenase *(CYP77B)'	prot-scriber: cytochrome p450 89a2	swissprot: Cytochrome P450 77A3 OS=Glycine max	original description: none'
TRAESCS7D02G444200	Up	7.9153	8.92065080640287e-09	'50.1.13'	'Enzyme classification.EC_1 oxidoreductases.EC_1-14 oxidoreductase acting on paired donor with incorporation or reduction of molecular oxygen'	prot-scriber: cytochrome p450 89a2	swissprot: Cytochrome P450 77A3 OS=Glycine max	original description: none'
TRAESCS6A02G324500	Up	7.91407	9.02547714677253e-10	'14.5.3.1.3'	'RNA biosynthesis.DNA-binding transcriptional regulation.helix-turn-helix DNA-binding domain.HOMEO domain.HD-ZIP IV-type transcription factor'	prot-scriber: homeobox leucine zipper protein roc	swissprot: Homeobox-leucine zipper protein ROC8 OS=Oryza sativa subsp. japonica	original description: none'
TRAESCS6A02G324500	Up	7.91407	9.02547714677253e-10	'28.3.2.6'	'Plant reproduction.embryogenesis.embryo axis formation.transcriptional regulator *(HDG11/12)'	prot-scriber: homeobox leucine zipper protein roc	swissprot: Homeobox-leucine zipper protein ROC8 OS=Oryza sativa subsp. japonica	original description: none'
TRAESCS5B02G125400	Up	7.91388	2.85994329360922e-11	'14.6.2'	'RNA biosynthesis.transcriptional co-regulation.OVATE transcriptional co-regulator *(OFP)'	prot-scriber: transcription repressor	swissprot: no annotation	original description: none'
TRAESCS5B02G158400	Up	7.91137	5.36500061423537e-09	'12.2.1.1.4'	'Cell division.cell cycle organisation.cell cycle control.CYCLIN regulatory protein activities.regulatory protein *(CYCD)'	prot-scriber: cyclin domain containing protein	swissprot: Cyclin-D3-2 OS=Oryza sativa subsp. japonica	original description: none'
TRAESCS7D02G088500	Up	7.90752	1.10718866033692e-06	'35.1'	'not assigned.annotated'	prot-scriber: early nodulin protein	swissprot: Early nodulin-93 OS=Glycine max	original description: none'
TRAESCS7A02G092800	Up	7.90525	7.62650008019063e-07	'35.1'	'not assigned.annotated'	prot-scriber: early nodulin protein	swissprot: no annotation	original description: none'
TRAESCSU02G049500	Up	7.90524	3.00136937025091e-07	'19.3.7.4'	'Protein homeostasis.proteolysis.protease inhibitor activities.PR6 protease inhibitor'	prot-scriber: subtilisin chymotrypsin inhibitor ci	swissprot: no annotation	original description: none'
TRAESCS3D02G284300	Up	7.90508	3.2812067434523e-08	'35.1'	'not assigned.annotated'	prot-scriber: non classical arabinogalactan protein	swissprot: no annotation	original description: none'
TRAESCSU02G034600	Up	7.90444	3.4748624824906e-07	'50.1.1'	'Enzyme classification.EC_1 oxidoreductases.EC_1-1 oxidoreductase acting on CH-OH group of donor'	prot-scriber: berberine bridge enzyme	swissprot: Berberine bridge enzyme-like Cyn d 4 OS=Cynodon dactylon	original description: none'
TRAESCS3B02G140600	Up	7.89976	1.39387119364254e-08	'19.3.3.1'	'Protein homeostasis.proteolysis.aspartic peptidase activities.Pepsin-type protease'	prot-scriber: peptidase a1 domain containing protein	swissprot: Aspartic proteinase CDR1 OS=Arabidopsis thaliana	original description: none'
TRAESCS5A02G144000	Up	7.89476	1.74090950069889e-09	'14.5.10.2'	'RNA biosynthesis.DNA-binding transcriptional regulation.undefined DNA-binding domain.GRAS transcription factor'	prot-scriber: protein scarecrow	swissprot: Protein SCARECROW 1 OS=Oryza sativa subsp. indica	original description: none'
TRAESCS5A02G144000	Up	7.89476	1.74090950069889e-09	'29.2.3.2'	'Plant organogenesis.root formation.endodermis apical meristem.transcriptional regulator *(SCR)'	prot-scriber: protein scarecrow	swissprot: Protein SCARECROW 1 OS=Oryza sativa subsp. indica	original description: none'
TRAESCS5A02G144000	Up	7.89476	1.74090950069889e-09	'26.4.1.6'	'External stimuli response.gravity.sensing and signalling.transcription factor *(SCR)'	prot-scriber: protein scarecrow	swissprot: Protein SCARECROW 1 OS=Oryza sativa subsp. indica	original description: none'
TRAESCS2D02G515500	Up	7.88938	1.66382761519928e-07	'35.1'	'not assigned.annotated'	prot-scriber: glycine rich cell wall structural protein	swissprot: no annotation	original description: none'
TRAESCS3A02G462100	Up	7.88805	2.95156316261632e-08	'35.1'	'not assigned.annotated'	prot-scriber: b3 domain containing protein	swissprot: Putative B3 domain-containing protein Os03g0621600 OS=Oryza sativa subsp. japonica	original description: none'
TRAESCS4B02G305700	Up	7.8878	3.72367195642253e-08	'35.1'	'not assigned.annotated'	prot-scriber: alcohol dehydrogenase	swissprot: Alcohol dehydrogenase-like 2 OS=Arabidopsis thaliana	original description: none'
TRAESCS2D02G212300	Up	7.8854	3.12026880994345e-06	'35.1'	'not assigned.annotated'	prot-scriber: ftcd n domain containing protein	swissprot: no annotation	original description: none'
TRAESCS2B02G288100	Up	7.88304	3.0719527351316e-79	'35.1'	'not assigned.annotated'	prot-scriber: casp protein 2a1	swissprot: CASP-like protein 2A1 OS=Oryza sativa subsp. japonica	original description: none'
TRAESCS4A02G083900	Up	7.88074	1.1426332594552e-148	'3.10.1'	'Carbohydrate metabolism.gluconeogenesis.phosphoenolpyruvate carboxykinase'	prot-scriber: ashgo phosphoenolpyruvate carboxykinase atp	swissprot: Phosphoenolpyruvate carboxykinase (ATP) OS=Zea mays	original description: none'
TRAESCS4A02G083900	Up	7.88074	1.1426332594552e-148	'50.4.1'	'Enzyme classification.EC_4 lyases.EC_4-1 carbon-carbon lyase'	prot-scriber: ashgo phosphoenolpyruvate carboxykinase atp	swissprot: Phosphoenolpyruvate carboxykinase (ATP) OS=Zea mays	original description: none'
TRAESCS2B02G510200	Up	7.88025	6.02439285147762e-17	'35.1'	'not assigned.annotated'	prot-scriber: xyloglucan endotransglucosylase hydrolase protein	swissprot: no annotation	original description: none'
TRAESCS1D02G189400	Up	7.87994	1.37613727599365e-09	'35.1'	'not assigned.annotated'	prot-scriber: quality protein subtilisin protease sbt	swissprot: Subtilisin-like protease 4 OS=Lotus japonicus	original description: none'
TRAESCS1B02G276800	Up	7.87829	1.04790785796361e-09	'35.1'	'not assigned.annotated'	prot-scriber: bowman birk domain containing protein	swissprot: no annotation	original description: none'
TRAESCS5D02G256400	Up	7.87772	1.07978623203113e-75	'50.1.11'	'Enzyme classification.EC_1 oxidoreductases.EC_1-11 oxidoreductase acting on peroxide as acceptor'	prot-scriber: cationic peroxidase	swissprot: Peroxidase 17 OS=Arabidopsis thaliana	original description: none'
TRAESCS3B02G560700	Up	7.87374	0.00610476	'35.1'	'not assigned.annotated'	prot-scriber: duf 295 domain containing protein	swissprot: no annotation	original description: none'
TRAESCS5B02G021600	Up	7.87122	8.30027598700283e-09	'35.1'	'not assigned.annotated'	prot-scriber: alpha arabinosyltransferase xat	swissprot: Alpha-1,3-arabinosyltransferase XAT2 OS=Oryza sativa subsp. japonica	original description: none'
TRAESCS7B02G147400	Up	7.86623	1.74052997156818e-09	'14.5.2.1.3'	'RNA biosynthesis.DNA-binding transcriptional regulation.zinc-coordinating DNA-binding domain.Cys2-His2-related domain.WIP-type transcription factor'	prot-scriber: zinc finger protein wip	swissprot: Zinc finger protein WIP2 OS=Arabidopsis thaliana	original description: none'
TRAESCS3D02G016900	Up	7.86392	1.36021348683026e-09	'35.1'	'not assigned.annotated'	prot-scriber: ring type e3 ubiquitin transferase	swissprot: E3 ubiquitin-protein ligase SINA-like 10 OS=Arabidopsis thaliana	original description: none'
TRAESCS4A02G371100	Up	7.86377	7.62123289829004e-10	'50.2.7'	'Enzyme classification.EC_2 transferases.EC_2-7 transferase transferring phosphorus-containing group'	prot-scriber: protein kinase domain containing	swissprot: Protein NSP-INTERACTING KINASE 3 OS=Arabidopsis thaliana	original description: none'
TRAESCS4A02G371100	Up	7.86377	7.62123289829004e-10	'18.4.1.4'	'Protein modification.phosphorylation.TKL protein kinase activities.LRR-IV protein kinase'	prot-scriber: protein kinase domain containing	swissprot: Protein NSP-INTERACTING KINASE 3 OS=Arabidopsis thaliana	original description: none'
TRAESCS2D02G285600	Up	7.85964	6.10053829924735e-10	'50.3.4'	'Enzyme classification.EC_3 hydrolases.EC_3-4 hydrolase acting on peptide bond (peptidase)'	prot-scriber: serine carboxypeptidase	swissprot: Serine carboxypeptidase-like 45 OS=Arabidopsis thaliana	original description: none'
TRAESCS2D02G285600	Up	7.85964	6.10053829924735e-10	'19.3.2.2.1'	'Protein homeostasis.proteolysis.serine peptidase activities.SCPL-type carboxypeptidase activities.carboxypeptidase *(SCPL)'	prot-scriber: serine carboxypeptidase	swissprot: Serine carboxypeptidase-like 45 OS=Arabidopsis thaliana	original description: none'
TRAESCS2B02G443500	Up	7.85759	1.22276548670204e-09	'21.3.5.1.2'	'Cell wall organisation.pectin.modification and degradation.polygalacturonase activities.polygalacturonase *(QRT3)'	prot-scriber: pectate lyase 3 domain containing protein	swissprot: Polygalacturonase QRT3 OS=Arabidopsis thaliana	original description: none'
TRAESCS1A02G279200	Up	7.85574	2.11609475783079e-09	'29.4.3.1.1'	'Plant organogenesis.vascular system formation.phloem differentiation.coordination.regulatory protein *(OCTOPUS)'	prot-scriber: upf protein chloroplastic	swissprot: Protein OCTOPUS-like OS=Arabidopsis thaliana	original description: none'
TRAESCS1A02G036700	Up	7.85449	2.35571146797658e-09	'35.1'	'not assigned.annotated'	prot-scriber: quality protein short chain dehydrogenase reductase	swissprot: Short-chain dehydrogenase reductase 2a OS=Arabidopsis thaliana	original description: none'
TRAESCS5D02G162600	Up	7.84806	0.00118701	'14.5.3.1.5'	'RNA biosynthesis.DNA-binding transcriptional regulation.helix-turn-helix DNA-binding domain.HOMEO domain.WOX-type transcription factor'	prot-scriber: wuschel homeobox	swissprot: WUSCHEL-related homeobox 3A OS=Zea mays	original description: none'
TRAESCS5A02G312000	Up	7.84783	8.92687721358253e-09	'35.1'	'not assigned.annotated'	prot-scriber: dehydration responsive element binding protein	swissprot: Dehydration-responsive element-binding protein 1A OS=Oryza sativa subsp. japonica	original description: none'
TRAESCS6D02G306000	Up	7.84266	6.84492086035406e-11	'50.1.7'	'Enzyme classification.EC_1 oxidoreductases.EC_1-7 oxidoreductase acting on other nitrogenous compound as donor'	prot-scriber: quality protein nitrate reductase [nadh]	swissprot: Nitrate reductase [NAD(P)H] OS=Hordeum vulgare	original description: none'
TRAESCS6D02G306000	Up	7.84266	6.84492086035406e-11	'25.1.3.1'	'Nutrient uptake.nitrogen assimilation.nitrate assimilation.nitrate reductase *(NIA1/2)'	prot-scriber: quality protein nitrate reductase [nadh]	swissprot: Nitrate reductase [NAD(P)H] OS=Hordeum vulgare	original description: none'
TRAESCS5A02G500800	Up	7.842	7.5112312333541e-07	'35.2'	'not assigned.not annotated'	prot-scriber: no annotation	swissprot: no annotation	original description: none'
TRAESCS6B02G117300	Up	7.84186	1.7529389604685e-08	'25.2.4.2'	'Nutrient uptake.sulfur assimilation.sulfate homeostasis.regulatory protein *(LSU)'	prot-scriber: protein response to low sulfur	swissprot: no annotation	original description: none'
TRAESCS2B02G359000	Up	7.84174	4.33639731373455e-16	'50.1.13'	'Enzyme classification.EC_1 oxidoreductases.EC_1-14 oxidoreductase acting on paired donor with incorporation or reduction of molecular oxygen'	prot-scriber: fe2og dioxygenase domain containing protein	swissprot: 2-oxoglutarate-dependent dioxygenase DAO OS=Oryza sativa subsp. indica	original description: none'
TRAESCS2B02G359000	Up	7.84174	4.33639731373455e-16	'10.2.3.2'	'Phytohormone action.auxin.conjugation and degradation.indole-3-acetic acid dioxygenase *(DAO)'	prot-scriber: fe2og dioxygenase domain containing protein	swissprot: 2-oxoglutarate-dependent dioxygenase DAO OS=Oryza sativa subsp. indica	original description: none'
TRAESCS1B02G253200	Up	7.83486	3.59792573531545e-09	'14.5.2.7'	'RNA biosynthesis.DNA-binding transcriptional regulation.zinc-coordinating DNA-binding domain.STY/SRS transcription factor'	prot-scriber: protein shi sequence	swissprot: Protein SHI RELATED SEQUENCE 7 OS=Arabidopsis thaliana	original description: none'
TRAESCS6A02G277700	Up	7.83428	2.41969771876253e-09	'14.5.8.1.1'	'RNA biosynthesis.DNA-binding transcriptional regulation.beta-sheet DNA-binding domain.AHL family.clade-A transcription factor'	prot-scriber: arath at hook motif nuclear localized protein	swissprot: AT-hook motif nuclear-localized protein 25 OS=Arabidopsis thaliana	original description: none'
TRAESCS6D02G236700	Up	7.83272	3.85659831466037e-09	'14.5.2.3'	'RNA biosynthesis.DNA-binding transcriptional regulation.zinc-coordinating DNA-binding domain.DOF transcription factor'	prot-scriber: dof zinc finger protein	swissprot: Dof zinc finger protein 2 OS=Oryza sativa subsp. japonica	original description: none'
TRAESCS5A02G319200	Up	7.82392	1.24790476390489e-09	'14.5.2.7'	'RNA biosynthesis.DNA-binding transcriptional regulation.zinc-coordinating DNA-binding domain.STY/SRS transcription factor'	prot-scriber: protein shi sequence	swissprot: Protein SHORT INTERNODES 1 OS=Oryza sativa subsp. japonica	original description: none'
TRAESCS1B02G187500	Up	7.82256	2.66864770648999e-17	'8.1.6.2.5'	'Secondary metabolism.terpenoid biosynthesis.carotenoid biosynthesis.xanthophylls.neoxanthin biosynthesis cofactor *(NXD1)'	prot-scriber: protein neoxanthin deficient	swissprot: Protein NEOXANTHIN-DEFICIENT 1 OS=Oryza sativa subsp. japonica	original description: none'
TRAESCS1B02G187500	Up	7.82256	2.66864770648999e-17	'10.1.1.3'	'Phytohormone action.abscisic acid.biosynthesis.neoxanthin biosynthesis cofactor *(NXD1)'	prot-scriber: protein neoxanthin deficient	swissprot: Protein NEOXANTHIN-DEFICIENT 1 OS=Oryza sativa subsp. japonica	original description: none'
TRAESCS7B02G103900	Up	7.81852	1.30615260394321e-05	'26.11.3.3.1'	'External stimuli response.pathogen.defense mechanisms.defense enzyme activities.pathogen polygalacturonase inhibitor *(PGIP1/2)'	prot-scriber: lrrnt 2 domain containing protein	swissprot: Polygalacturonase inhibitor OS=Pyrus communis	original description: none'
TRAESCS6D02G227200	Up	7.81714	1.34907789600694e-08	'21.8.1.1'	'Cell wall organisation.cutin and suberin.cuticular lipid formation.fatty acyl omega-hydroxylase *(CYP86A)'	prot-scriber: cytochrome p450 86a1	swissprot: Cytochrome P450 86A4 OS=Arabidopsis thaliana	original description: none'
TRAESCS6D02G227200	Up	7.81714	1.34907789600694e-08	'50.1.13'	'Enzyme classification.EC_1 oxidoreductases.EC_1-14 oxidoreductase acting on paired donor with incorporation or reduction of molecular oxygen'	prot-scriber: cytochrome p450 86a1	swissprot: Cytochrome P450 86A4 OS=Arabidopsis thaliana	original description: none'
TRAESCS6B02G336100	Up	7.81402	1.86867680251924e-08	'14.5.10.9.1'	'RNA biosynthesis.DNA-binding transcriptional regulation.undefined DNA-binding domain.NIN family.RKD transcription factor'	prot-scriber: rwp rk domain containing protein	swissprot: Protein RKD3 OS=Arabidopsis thaliana	original description: none'
TRAESCS6B02G336100	Up	7.81402	1.86867680251924e-08	'28.1.2.3'	'Plant reproduction.gametogenesis.female gametophyt.germ cell differentiation factor *(RKD)'	prot-scriber: rwp rk domain containing protein	swissprot: Protein RKD3 OS=Arabidopsis thaliana	original description: none'
TRAESCS2D02G437100	Up	7.81152	1.06709687273527e-07	'10.11.1.13.1'	'Phytohormone action.signalling peptides.NCRP (non-cysteine-rich-peptide) category.CAPE-peptide activity.CAPE precursor polypeptide'	prot-scriber: scp domain containing protein	swissprot: Pathogenesis-related protein 1A1 OS=Solanum lycopersicum	original description: none'
TRAESCS4D02G194700	Up	7.81084	1.07523554655146e-06	'50.2.7'	'Enzyme classification.EC_2 transferases.EC_2-7 transferase transferring phosphorus-containing group'	prot-scriber: mitogen activated protein kinase	swissprot: Mitogen-activated protein kinase kinase kinase 17 OS=Arabidopsis thaliana	original description: none'
TRAESCS4D02G194700	Up	7.81084	1.07523554655146e-06	'27.14.3.1'	'Multi-process regulation.MAP kinase cascade signalling.MAP3K-MEKK protein kinase activities.protein kinase *(MAPKKK13/14)'	prot-scriber: mitogen activated protein kinase	swissprot: Mitogen-activated protein kinase kinase kinase 17 OS=Arabidopsis thaliana	original description: none'
TRAESCS3D02G449900	Up	7.80994	1.76600379958014e-09	'14.5.2.1.2'	'RNA biosynthesis.DNA-binding transcriptional regulation.zinc-coordinating DNA-binding domain.Cys2-His2-related domain.IDD/IDZ-type transcription factor'	prot-scriber: c2h2 type domain containing protein	swissprot: Zinc finger protein MAGPIE OS=Arabidopsis thaliana	original description: none'
TRAESCS3D02G473200	Up	7.80917	1.18715973994578e-05	'35.1'	'not assigned.annotated'	prot-scriber: lrrnt 2 domain containing protein	swissprot: Disease resistance protein BAK6 OS=Zea mays	original description: none'
TRAESCS6B02G148800	Up	7.80583	3.18143551758955e-08	'14.5.3.1.1'	'RNA biosynthesis.DNA-binding transcriptional regulation.helix-turn-helix DNA-binding domain.HOMEO domain.HD-ZIP I/II-type transcription factor'	prot-scriber: homeobox leucine zipper protein hox	swissprot: Putative homeobox-leucine zipper protein HOX26 OS=Oryza sativa subsp. japonica	original description: none'
TRAESCS7D02G347000	Up	7.80543	1.67847115553682e-09	'50.3.1'	'Enzyme classification.EC_3 hydrolases.EC_3-1 hydrolase acting on ester bond'	prot-scriber: gdsl esterase lipase	swissprot: GDSL esterase/lipase EXL1 OS=Arabidopsis thaliana	original description: none'
TRAESCS2B02G119300	Up	7.79893	5.02216548484233e-13	'35.2'	'not assigned.not annotated'	prot-scriber: no annotation	swissprot: no annotation	original description: none'
TRAESCS2A02G398900	Up	7.79595	1.35714803264858e-12	'19.3.2.1.1'	'Protein homeostasis.proteolysis.serine peptidase activities.SBT-type protease activities.protease *(SBT1)'	prot-scriber: sp sbt subtilisin protease	swissprot: Subtilisin-like protease SBT1.3 OS=Arabidopsis thaliana	original description: none'
TRAESCS4B02G312000	Up	7.79479	6.94326981169087e-07	'35.1'	'not assigned.annotated'	prot-scriber: btb and domain containing protein	swissprot: BTB/POZ and MATH domain-containing protein 2 OS=Arabidopsis thaliana	original description: none'
TRAESCSU02G104800	Up	7.793	1.29116749731269e-09	'35.1'	'not assigned.annotated'	prot-scriber: arath protein iq domain	swissprot: Protein IQ-DOMAIN 17 OS=Arabidopsis thaliana	original description: none'
TRAESCS6D02G406800	Up	7.78857	3.30180099997163e-08	'21.2.2.1.4'	'Cell wall organisation.hemicellulose.xylan.biosynthesis.xylan alpha-1,3-arabinosyltransferase'	prot-scriber: beta xylosyltransferease xax	swissprot: Alpha-1,3-arabinosyltransferase XAT3 OS=Oryza sativa subsp. japonica	original description: none'
TRAESCSU02G201400	Up	7.7885	3.089530544701e-06	'50.2.8'	'Enzyme classification.EC_2 transferases.EC_2-8 transferase transferring sulfur-containing group'	prot-scriber: flavonol 3 sulfotransferase	swissprot: Cytosolic sulfotransferase 17 OS=Arabidopsis thaliana	original description: none'
TRAESCS5A02G329000	Up	7.78747	1.62458318907704e-06	'26.11.3.3.3.2'	'External stimuli response.pathogen.defense mechanisms.defense enzyme activities.defensin activities.defensin *(PDF2)'	prot-scriber: defensin tk amp 1	swissprot: no annotation	original description: none'
TRAESCS4B02G077900	Up	7.78595	3.4022625763212e-09	'10.11.2.1.1'	'Phytohormone action.signalling peptides.CRP (cysteine-rich-peptide) category.GASA/GAST-peptide activity.GASA-precursor polypeptide'	prot-scriber: peamaclein	swissprot: no annotation	original description: none'
TRAESCS4D02G020900	Up	7.7857	1.23195513083886e-07	'35.1'	'not assigned.annotated'	prot-scriber: glycine rich protein	swissprot: no annotation	original description: none'
TRAESCS3D02G538100	Up	7.77764	2.55798514135732e-07	'35.2'	'not assigned.not annotated'	prot-scriber: no annotation	swissprot: no annotation	original description: none'
TRAESCS1D02G325100	Up	7.77639	7.75833408152334e-11	'35.1'	'not assigned.annotated'	prot-scriber: phosphoribosylglycinamide formyltransferase	swissprot: no annotation	original description: none'
TRAESCS3D02G278400	Up	7.77446	9.9842634059382e-10	'18.4.1.22'	'Protein modification.phosphorylation.TKL protein kinase activities.PERK protein kinase'	prot-scriber: proline rich receptor protein kinase perk	swissprot: Proline-rich receptor-like protein kinase PERK9 OS=Arabidopsis thaliana	original description: none'
TRAESCS3D02G278400	Up	7.77446	9.9842634059382e-10	'50.2.7'	'Enzyme classification.EC_2 transferases.EC_2-7 transferase transferring phosphorus-containing group'	prot-scriber: proline rich receptor protein kinase perk	swissprot: Proline-rich receptor-like protein kinase PERK9 OS=Arabidopsis thaliana	original description: none'
TRAESCS4A02G408200	Up	7.774	3.22583457628775e-09	'21.2.1.1.3'	'Cell wall organisation.hemicellulose.xyloglucan.biosynthesis.1,2-beta-galactosyltransferase *(MUR3-like)'	prot-scriber: exostosin domain containing protein	swissprot: Xyloglucan galactosyltransferase KATAMARI1 homolog OS=Oryza sativa subsp. japonica	original description: none'
TRAESCS5B02G088100	Up	7.76117	1.33428223816721e-13	'35.2'	'not assigned.not annotated'	prot-scriber: no annotation	swissprot: no annotation	original description: none'
TRAESCS3B02G447800	Up	7.76016	6.92600694617366e-07	'35.1'	'not assigned.annotated'	prot-scriber: rrm domain containing protein	swissprot: Protein terminal ear1 homolog OS=Oryza sativa subsp. indica	original description: none'
TRAESCS6B02G316700	Up	7.75503	5.93049285246759e-07	'14.5.4.3.2'	'RNA biosynthesis.DNA-binding transcriptional regulation.other all-alpha-helix DNA-binding domain.NF-Y transcription factor complex.component *(NF-YB)'	prot-scriber: cbfd nfyb hmf domain containing protein	swissprot: Nuclear transcription factor Y subunit B-1 OS=Oryza sativa subsp. japonica	original description: none'
TRAESCS2D02G419600	Up	7.7535	1.65212363430007e-08	'35.1'	'not assigned.annotated'	prot-scriber: protein zinc induced facilitator	swissprot: no annotation	original description: none'
TRAESCS1D02G038300	Up	7.75209	4.63563217965935e-08	'35.1'	'not assigned.annotated'	prot-scriber: quality protein short chain dehydrogenase reductase	swissprot: Short-chain dehydrogenase reductase 2a OS=Arabidopsis thaliana	original description: none'
TRAESCS3B02G125100	Up	7.75149	2.45692594180703e-09	'14.5.2.3'	'RNA biosynthesis.DNA-binding transcriptional regulation.zinc-coordinating DNA-binding domain.DOF transcription factor'	prot-scriber: dof zinc finger protein	swissprot: Dof zinc finger protein DOF4.6 OS=Arabidopsis thaliana	original description: none'
TRAESCS2A02G484100	Up	7.74714	1.69515038881048e-06	'35.1'	'not assigned.annotated'	prot-scriber: xyloglucan endotransglucosylase hydrolase protein	swissprot: no annotation	original description: none'
TRAESCS6D02G258400	Up	7.74536	1.48162343407663e-08	'14.5.8.1.1'	'RNA biosynthesis.DNA-binding transcriptional regulation.beta-sheet DNA-binding domain.AHL family.clade-A transcription factor'	prot-scriber: arath at hook motif nuclear localized protein	swissprot: AT-hook motif nuclear-localized protein 25 OS=Arabidopsis thaliana	original description: none'
TRAESCS5B02G319600	Up	7.74502	2.95827425247355e-09	'14.5.2.7'	'RNA biosynthesis.DNA-binding transcriptional regulation.zinc-coordinating DNA-binding domain.STY/SRS transcription factor'	prot-scriber: protein shi sequence	swissprot: Protein SHORT INTERNODES 1 OS=Oryza sativa subsp. japonica	original description: none'
TRAESCS7A02G122700	Up	7.7417	2.58467980972214e-100	'50.2.7'	'Enzyme classification.EC_2 transferases.EC_2-7 transferase transferring phosphorus-containing group'	prot-scriber: u box domain containing protein	swissprot: U-box domain-containing protein 70 OS=Oryza sativa subsp. japonica	original description: none'
TRAESCS7A02G122700	Up	7.7417	2.58467980972214e-100	'19.1.6.9'	'Protein homeostasis.protein quality control.Hsp90 chaperone system.co-chaperone of Hsp90/Hsp70 activity *(HOP1/2/3)'	prot-scriber: u box domain containing protein	swissprot: U-box domain-containing protein 70 OS=Oryza sativa subsp. japonica	original description: none'
TRAESCS7D02G067100	Up	7.7413	6.55598001221623e-09	'35.1'	'not assigned.annotated'	prot-scriber: protein exordium	swissprot: Protein EXORDIUM-like 3 OS=Arabidopsis thaliana	original description: none'
TRAESCS4B02G381200	Up	7.74096	3.78052325451693e-18	'10.5.2.3.1'	'Phytohormone action.ethylene.perception and signal transduction.EIN2 signal transducer activity.signal transducer *(EIN2)'	prot-scriber: divalent metal cation transporter mnth	swissprot: Protein ETHYLENE-INSENSITIVE 2 OS=Oryza sativa subsp. japonica	original description: none'
TRAESCS2D02G437400	Up	7.74048	3.19330554005851e-08	'10.11.1.13.1'	'Phytohormone action.signalling peptides.NCRP (non-cysteine-rich-peptide) category.CAPE-peptide activity.CAPE precursor polypeptide'	prot-scriber: scp domain containing protein	swissprot: Pathogenesis-related protein PRMS OS=Zea mays	original description: none'
TRAESCS2B02G454100	Up	7.73617	3.06884517632805e-23	'35.1'	'not assigned.annotated'	prot-scriber: plant intracellular ras group lrr protein	swissprot: Plant intracellular Ras-group-related LRR protein 1 OS=Oryza sativa subsp. japonica	original description: none'
TRAESCS5D02G440000	Up	7.73448	0.000517806	'19.4.1.4.3'	'Protein homeostasis.protein storage.seed storage protein activities.7S globulin family.Vicilin class-I seed storage protein *(PAP85)'	prot-scriber: vicilin antimicrobial peptides	swissprot: Cupincin OS=Oryza sativa subsp. indica	original description: none'
TRAESCS3D02G221900	Up	7.72696	1.25796498277467e-08	'24.2.4.3'	'Solute transport.carrier-mediated transport.BART-type transporter superfamily.auxin efflux transporter *(PIN1/2/3)'	prot-scriber: auxin efflux carrier component	swissprot: Auxin efflux carrier component 3a OS=Oryza sativa subsp. japonica	original description: none'
TRAESCS3D02G221900	Up	7.72696	1.25796498277467e-08	'10.2.4.1.1'	'Phytohormone action.auxin.transport.polar auxin transport system.auxin transporter *(PIN)'	prot-scriber: auxin efflux carrier component	swissprot: Auxin efflux carrier component 3a OS=Oryza sativa subsp. japonica	original description: none'
TRAESCS5B02G222700	Up	7.72695	1.23085876807717e-24	'29.2.6.4'	'Plant organogenesis.root formation.polar auxin transport activity.regulatory E3 ubiquitin ligase substrate adaptor *(MEL1/2/++)'	prot-scriber: btb poz domain containing protein npy	swissprot: Phototropic-responsive NPH3 family protein NPY1 OS=Arabidopsis thaliana	original description: none'
TRAESCS4A02G164400	Up	7.72077	7.89743020709913e-09	'5.1.6.1.1.1'	'Lipid metabolism.fatty acid metabolism.endoplasmic reticulum-localized fatty acid elongase (FAE) system.fatty acid elongation complex.condensing enzyme activities.3-ketoacyl-CoA synthase *(KCS)'	prot-scriber: 3 ketoacyl coa synthase	swissprot: 3-ketoacyl-CoA synthase 2 OS=Arabidopsis thaliana	original description: none'
TRAESCS7B02G269600	Up	7.71974	5.64418190990757e-07	'10.1.2.1.1.1'	'Phytohormone action.abscisic acid.perception and signalling.receptor activities.cytoplasm-localized receptor complex.receptor component *(PYL/RCAR)'	prot-scriber: abscisic acid receptor pyl	swissprot: Abscisic acid receptor PYL9 OS=Oryza sativa subsp. japonica	original description: none'
TRAESCS6B02G098300	Up	7.71917	1.10206362400123e-15	'5.1.6.1.1.1'	'Lipid metabolism.fatty acid metabolism.endoplasmic reticulum-localized fatty acid elongase (FAE) system.fatty acid elongation complex.condensing enzyme activities.3-ketoacyl-CoA synthase *(KCS)'	prot-scriber: 3 ketoacyl coa synthase	swissprot: 3-ketoacyl-CoA synthase 2 OS=Arabidopsis thaliana	original description: none'
TRAESCS2D02G224300	Up	7.71822	6.45627255463771e-12	'50.2.4'	'Enzyme classification.EC_2 transferases.EC_2-4 glycosyltransferase'	prot-scriber: xyloglucan endotransglucosylase hydrolase protein	swissprot: Probable xyloglucan endotransglucosylase/hydrolase protein 8 OS=Arabidopsis thaliana	original description: none'
TRAESCS7B02G322900	Up	7.71714	1.77606412455178e-17	'27.14.1'	'Multi-process regulation.MAP kinase cascade signalling.MAPK protein kinase *(MPK1/2/++)'	prot-scriber: mitogen activated protein kinase	swissprot: Mitogen-activated protein kinase 4 OS=Oryza sativa subsp. japonica	original description: none'
TRAESCS7B02G322900	Up	7.71714	1.77606412455178e-17	'50.2.7'	'Enzyme classification.EC_2 transferases.EC_2-7 transferase transferring phosphorus-containing group'	prot-scriber: mitogen activated protein kinase	swissprot: Mitogen-activated protein kinase 4 OS=Oryza sativa subsp. japonica	original description: none'
TRAESCS7D02G094100	Up	7.71532	1.57471796294741e-07	'35.1'	'not assigned.annotated'	prot-scriber: duf 295 domain containing protein	swissprot: no annotation	original description: none'
TRAESCS5A02G024000	Up	7.71433	7.73458517259192e-08	'9.2.3.4'	'Redox homeostasis.glutathione-based redox regulation.glutathione S-transferase activities.class phi glutathione S-transferase *(GSTF1/2/++)'	prot-scriber: arath glutathione s transferase	swissprot: Glutathione S-transferase 4 OS=Zea mays	original description: none'
TRAESCS3B02G404000	Up	7.71356	1.84921495988596e-12	'14.5.2.1.3'	'RNA biosynthesis.DNA-binding transcriptional regulation.zinc-coordinating DNA-binding domain.Cys2-His2-related domain.WIP-type transcription factor'	prot-scriber: c2h2 type domain containing protein	swissprot: Zinc finger protein WIP4 OS=Arabidopsis thaliana	original description: none'
TRAESCS7B02G105200	Up	7.71158	3.20718440990384e-06	'10.11.1.13.1'	'Phytohormone action.signalling peptides.NCRP (non-cysteine-rich-peptide) category.CAPE-peptide activity.CAPE precursor polypeptide'	prot-scriber: scp domain containing protein	swissprot: Pathogenesis-related protein PRMS OS=Zea mays	original description: none'
TRAESCS7D02G182700	Up	7.70951	1.39766198583307e-31	'14.5.7.10.4'	'RNA biosynthesis.DNA-binding transcriptional regulation.beta-hairpin exposed by alpha/beta-scaffold structure.ERF transcription factor activity.subgroup ERF-IV/DREB2 transcription factor'	prot-scriber: ethylene responsive transcription factor erf	swissprot: Ethylene-responsive transcription factor RAP2-4 OS=Arabidopsis thaliana	original description: none'
TRAESCS7D02G182700	Up	7.70951	1.39766198583307e-31	'14.5.7.10.1'	'RNA biosynthesis.DNA-binding transcriptional regulation.beta-hairpin exposed by alpha/beta-scaffold structure.ERF transcription factor activity.subgroup ERF-I transcription factor'	prot-scriber: ethylene responsive transcription factor erf	swissprot: Ethylene-responsive transcription factor RAP2-4 OS=Arabidopsis thaliana	original description: none'
TRAESCS2B02G591800	Up	7.70903	0.000101075	'5.6.2.2'	'Lipid metabolism.lipid trafficking.endoplasmic reticulum-plasma membrane lipid transfer.lipid trafficking protein *(PLAT)'	prot-scriber: plat domain containing protein	swissprot: no annotation	original description: none'
TRAESCS1B02G236700	Up	7.70593	2.10206653589556e-09	'28.6.1.2'	'Plant reproduction.seed germination.seed dormancy.transcriptional regulator *(ABI4)'	prot-scriber: ethylene responsive transcription factor erf	swissprot: Ethylene-responsive transcription factor ABI4 OS=Oryza sativa subsp. japonica	original description: none'
TRAESCS1B02G236700	Up	7.70593	2.10206653589556e-09	'14.5.7.10.4'	'RNA biosynthesis.DNA-binding transcriptional regulation.beta-hairpin exposed by alpha/beta-scaffold structure.ERF transcription factor activity.subgroup ERF-IV/DREB2 transcription factor'	prot-scriber: ethylene responsive transcription factor erf	swissprot: Ethylene-responsive transcription factor ABI4 OS=Oryza sativa subsp. japonica	original description: none'
TRAESCS1B02G218700	Up	7.70297	4.76852212688973e-07	'19.2.2.8.1.1'	'Protein homeostasis.ubiquitin-proteasome system.ubiquitin-fold protein conjugation.RING E3 ubiquitin ligase activities.RING-H2-class.ATL-subclass E3 ubiquitin ligase'	prot-scriber: ring type domain containing protein	swissprot: NEP1-interacting protein 2 OS=Arabidopsis thaliana	original description: none'
TRAESCS1A02G066200	Up	7.69793	5.64999998705285e-09	'18.4.1.19.2'	'Protein modification.phosphorylation.TKL protein kinase activities.Lectin-type receptor-like protein kinase activities.L-Lectin protein kinase'	prot-scriber: l type lectin domain containing receptor kinase 1	swissprot: L-type lectin-domain containing receptor kinase VIII.1 OS=Arabidopsis thaliana	original description: none'
TRAESCS1A02G066200	Up	7.69793	5.64999998705285e-09	'50.2.7'	'Enzyme classification.EC_2 transferases.EC_2-7 transferase transferring phosphorus-containing group'	prot-scriber: l type lectin domain containing receptor kinase 1	swissprot: L-type lectin-domain containing receptor kinase VIII.1 OS=Arabidopsis thaliana	original description: none'
TRAESCS2A02G305300	Up	7.69185	1.86307502887664e-07	'35.1'	'not assigned.annotated'	prot-scriber: duf 4149 domain containing protein	swissprot: no annotation	original description: none'
TRAESCS1D02G044900	Up	7.69119	1.83186226129618e-07	'35.1'	'not assigned.annotated'	prot-scriber: duf 569 domain containing protein	swissprot: no annotation	original description: none'
TRAESCS2B02G547700	Up	7.68485	1.147299958094e-15	'35.1'	'not assigned.annotated'	prot-scriber: amb all domain containing protein	swissprot: no annotation	original description: none'
TRAESCS2B02G226600	Up	7.68209	3.46732387953474e-09	'35.1'	'not assigned.annotated'	prot-scriber: remorin c domain containing protein	swissprot: Remorin 4.1 OS=Oryza sativa subsp. japonica	original description: none'
TRAESCS7A02G276300	Up	7.67976	2.39170713141415e-09	'21.3.2.2.4'	'Cell wall organisation.pectin.rhamnogalacturonan I.modification and degradation.rhamnogalacturonan-I endolyase *(RGL)'	prot-scriber: rhamnogalacturonan endolyase	swissprot: no annotation	original description: none'
TRAESCS7B02G314900	Up	7.67544	2.49528141275638e-28	'21.4.1.3.2'	'Cell wall organisation.cell wall proteins.hydroxyproline-rich glycoprotein activities.extensin activities.LRR-domain extensin'	prot-scriber: quality protein leucine rich repeat extensin	swissprot: Leucine-rich repeat extensin-like protein 1 OS=Arabidopsis thaliana	original description: none'
TRAESCS5B02G181700	Up	7.6718	4.1353726978024e-07	'5.7.3'	'Lipid metabolism.cytoplasmic lipid droplet-associated activities.Oleosin-type lipid droplet structural protein'	prot-scriber: oleosin kda	swissprot: no annotation	original description: none'
TRAESCS4A02G021700	Up	7.67047	1.95583227088858e-06	'35.1'	'not assigned.annotated'	prot-scriber: protein sulfur deficiency induced	swissprot: Protein SULFUR DEFICIENCY-INDUCED 1 OS=Arabidopsis thaliana	original description: none'
TRAESCS5B02G012000	Up	7.66868	5.2935874100641e-08	'10.11.1.1.2'	'Phytohormone action.signalling peptides.NCRP (non-cysteine-rich-peptide) category.PIP/PIPL-peptide activity.PIP/PIPL peptide receptor *(RLK7)'	prot-scriber: leucine rich repeat receptor serine threonine protein kinase	swissprot: Receptor-like protein kinase 7 OS=Arabidopsis thaliana	original description: none'
TRAESCS5B02G012000	Up	7.66868	5.2935874100641e-08	'50.2.7'	'Enzyme classification.EC_2 transferases.EC_2-7 transferase transferring phosphorus-containing group'	prot-scriber: leucine rich repeat receptor serine threonine protein kinase	swissprot: Receptor-like protein kinase 7 OS=Arabidopsis thaliana	original description: none'
TRAESCS5B02G012000	Up	7.66868	5.2935874100641e-08	'18.4.1.11'	'Protein modification.phosphorylation.TKL protein kinase activities.LRR-XI protein kinase'	prot-scriber: leucine rich repeat receptor serine threonine protein kinase	swissprot: Receptor-like protein kinase 7 OS=Arabidopsis thaliana	original description: none'
TRAESCS3D02G189900	Up	7.66851	2.13886063643718e-09	'50.1.11'	'Enzyme classification.EC_1 oxidoreductases.EC_1-11 oxidoreductase acting on peroxide as acceptor'	prot-scriber: basic peroxidase	swissprot: Peroxidase 24 OS=Arabidopsis thaliana	original description: none'
TRAESCS2D02G425400	Up	7.66797	6.66868007521657e-08	'35.1'	'not assigned.annotated'	prot-scriber: cold responsive protein cor14b	swissprot: no annotation	original description: none'
TRAESCS6A02G256000	Up	7.66613	1.70625404137135e-09	'35.1'	'not assigned.annotated'	prot-scriber: methyltransferase	swissprot: Probable methyltransferase PMT15 OS=Arabidopsis thaliana	original description: none'
TRAESCS4D02G178800	Up	7.66541	1.69491650713966e-10	'19.2.2.12.3.3.12'	'Protein homeostasis.ubiquitin-proteasome system.ubiquitin-fold protein conjugation.CULLIN-based E3 ubiquitin ligase activities.CUL1-based/SCF E3 ubiquitin ligase complexes.F-BOX regulatory substrate adaptor activities.substrate adaptor *(AUF)'	prot-scriber: f box domain containing protein	swissprot: F-box protein At1g30200 OS=Arabidopsis thaliana	original description: none'
TRAESCS7D02G138700	Up	7.66434	5.00629073096369e-38	'35.2'	'not assigned.not annotated'	prot-scriber: no annotation	swissprot: no annotation	original description: none'
TRAESCS5D02G275500	Up	7.66286	1.00628722797382e-07	'27.11.1.3'	'Multi-process regulation.UPR (Unfolded Protein Response) signalling.IRE1-bZIP60 pathway.regulatory mediator *(SVB)'	prot-scriber: f box domain containing protein	swissprot: no annotation	original description: none'
TRAESCS2B02G614400	Up	7.65967	3.71614996247018e-07	'50.1.11'	'Enzyme classification.EC_1 oxidoreductases.EC_1-11 oxidoreductase acting on peroxide as acceptor'	prot-scriber: cationic peroxidase	swissprot: Peroxidase 12 OS=Arabidopsis thaliana	original description: none'
TRAESCS7D02G354900	Up	7.64676	2.62261261283014e-12	'50.2.7'	'Enzyme classification.EC_2 transferases.EC_2-7 transferase transferring phosphorus-containing group'	prot-scriber: protein kinase domain containing	swissprot: Probable LRR receptor-like serine/threonine-protein kinase At1g14390 OS=Arabidopsis thaliana	original description: none'
TRAESCS7D02G354900	Up	7.64676	2.62261261283014e-12	'18.4.1.6.1'	'Protein modification.phosphorylation.TKL protein kinase activities.LRR-VI protein kinase activities.LRR-VI-1 protein kinase'	prot-scriber: protein kinase domain containing	swissprot: Probable LRR receptor-like serine/threonine-protein kinase At1g14390 OS=Arabidopsis thaliana	original description: none'
TRAESCS1D02G350000	Up	7.64133	1.33012057788468e-08	'50.2.4'	'Enzyme classification.EC_2 transferases.EC_2-4 glycosyltransferase'	prot-scriber: arath udp glycosyltransferase	swissprot: Anthocyanidin 5,3-O-glucosyltransferase OS=Rosa hybrid cultivar	original description: none'
TRAESCS6A02G350600	Up	7.63995	1.81515101888248e-08	'35.1'	'not assigned.annotated'	prot-scriber: dehydrin dhn	swissprot: no annotation	original description: none'
TRAESCS7A02G308400	Up	7.63973	1.02282145141465e-37	'14.5.3.1.3'	'RNA biosynthesis.DNA-binding transcriptional regulation.helix-turn-helix DNA-binding domain.HOMEO domain.HD-ZIP IV-type transcription factor'	prot-scriber: homeobox leucine zipper protein roc	swissprot: Homeobox-leucine zipper protein ROC7 OS=Oryza sativa subsp. japonica	original description: none'
TRAESCS7A02G308400	Up	7.63973	1.02282145141465e-37	'28.3.2.7'	'Plant reproduction.embryogenesis.embryo axis formation.transcriptional regulator *(ATML1)'	prot-scriber: homeobox leucine zipper protein roc	swissprot: Homeobox-leucine zipper protein ROC7 OS=Oryza sativa subsp. japonica	original description: none'
TRAESCS4A02G384500	Up	7.63924	2.69303585584855e-07	'18.4.1.19.2'	'Protein modification.phosphorylation.TKL protein kinase activities.Lectin-type receptor-like protein kinase activities.L-Lectin protein kinase'	prot-scriber: l type lectin domain containing receptor kinase 3	swissprot: L-type lectin-domain containing receptor kinase SIT2 OS=Oryza sativa subsp. japonica	original description: none'
TRAESCS4A02G384500	Up	7.63924	2.69303585584855e-07	'50.2.7'	'Enzyme classification.EC_2 transferases.EC_2-7 transferase transferring phosphorus-containing group'	prot-scriber: l type lectin domain containing receptor kinase 3	swissprot: L-type lectin-domain containing receptor kinase SIT2 OS=Oryza sativa subsp. japonica	original description: none'
TRAESCS5B02G358400	Up	7.63729	4.43269712100752e-08	'50.1.11'	'Enzyme classification.EC_1 oxidoreductases.EC_1-11 oxidoreductase acting on peroxide as acceptor'	prot-scriber: anionic peroxidase	swissprot: Peroxidase 2 OS=Zea mays	original description: none'
TRAESCS7A02G063300	Up	7.63636	2.03710659305508e-08	'50.2.4'	'Enzyme classification.EC_2 transferases.EC_2-4 glycosyltransferase'	prot-scriber: xyloglucan endotransglucosylase hydrolase protein	swissprot: Xyloglucan endotransglycosylase/hydrolase protein 8 OS=Oryza sativa subsp. japonica	original description: none'
TRAESCS7B02G250800	Up	7.63556	6.0100371513488e-05	'50.3.1'	'Enzyme classification.EC_3 hydrolases.EC_3-1 hydrolase acting on ester bond'	prot-scriber: gdsl esterase lipase	swissprot: GDSL esterase/lipase EXL1 OS=Arabidopsis thaliana	original description: none'
TRAESCS6B02G420600	Up	7.63455	8.28291420763703e-05	'19.2.2.10.3.3'	'Protein homeostasis.ubiquitin-proteasome system.ubiquitin-fold protein conjugation.U-Box E3 ubiquitin ligase activities.group-III.E3 ubiquitin ligase *(PUB22)'	prot-scriber: ring type e3 ubiquitin transferase	swissprot: E3 ubiquitin-protein ligase PUB23 OS=Arabidopsis thaliana	original description: none'
TRAESCS2B02G346900	Up	7.63449	7.79457431552317e-09	'10.11.2.1.1'	'Phytohormone action.signalling peptides.CRP (cysteine-rich-peptide) category.GASA/GAST-peptide activity.GASA-precursor polypeptide'	prot-scriber: gibberellin regulated protein	swissprot: no annotation	original description: none'
TRAESCS1D02G084200	Up	7.63432	4.89130316567128e-09	'14.5.1.2.16'	'RNA biosynthesis.DNA-binding transcriptional regulation.basic DNA-binding domain.basic helix-loop-helix (bHLH) domain.bHLH class-VIIa/b transcription factor'	prot-scriber: bhlh transcription factor	swissprot: Transcription factor APG OS=Oryza sativa subsp. japonica	original description: none'
TRAESCS1B02G016400	Up	7.6341	6.33211858777043e-06	'35.1'	'not assigned.annotated'	prot-scriber: cellulase domain containing protein	swissprot: no annotation	original description: none'
TRAESCS7B02G159600	Up	7.63168	2.35673169644069e-05	'35.1'	'not assigned.annotated'	prot-scriber: act domain containing protein acr	swissprot: ACT domain-containing protein ACR4 OS=Arabidopsis thaliana	original description: none'
TRAESCS5D02G138400	Up	7.63084	1.35624522538417e-09	'50.2.7'	'Enzyme classification.EC_2 transferases.EC_2-7 transferase transferring phosphorus-containing group'	prot-scriber: protein kinase domain containing	swissprot: Leucine-rich repeat receptor-like protein kinase PXC1 OS=Arabidopsis thaliana	original description: none'
TRAESCS3D02G153400	Up	7.62951	3.69073749952955e-08	'21.1.3.2'	'Cell wall organisation.cellulose.cellulose modification.class-C endo-1,4-beta-glucanase'	prot-scriber: endoglucanase	swissprot: Endoglucanase 2 OS=Oryza sativa subsp. japonica	original description: none'
TRAESCS1D02G432300	Up	7.628	5.25127316467527e-08	'35.1'	'not assigned.annotated'	prot-scriber: lea 2 domain containing protein	swissprot: no annotation	original description: none'
TRAESCS3B02G550200	Up	7.62715	1.06413630048813e-05	'25.5.1.6'	'Nutrient uptake.other micronutrient homeostasis.copper.bHLH-Ib-class transcriptional regulator *(CITF1)'	prot-scriber: transcription factor bhlh protein	swissprot: Protein IRON-RELATED TRANSCRIPTION FACTOR 2 OS=Oryza sativa subsp. indica	original description: none'
TRAESCS3B02G550200	Up	7.62715	1.06413630048813e-05	'14.5.1.2.2'	'RNA biosynthesis.DNA-binding transcriptional regulation.basic DNA-binding domain.basic helix-loop-helix (bHLH) domain.bHLH class-Ib transcription factor'	prot-scriber: transcription factor bhlh protein	swissprot: Protein IRON-RELATED TRANSCRIPTION FACTOR 2 OS=Oryza sativa subsp. indica	original description: none'
TRAESCS4B02G081800	Up	7.62467	3.71987609390316e-14	'35.1'	'not assigned.annotated'	prot-scriber: b3 domain containing protein	swissprot: B3 domain-containing protein Os03g0619600 OS=Oryza sativa subsp. japonica	original description: none'
TRAESCS3D02G123300	Up	7.6194	1.28499690880709e-07	'19.3.3.1'	'Protein homeostasis.proteolysis.aspartic peptidase activities.Pepsin-type protease'	prot-scriber: peptidase a1 domain containing protein	swissprot: Aspartic proteinase CDR1 OS=Arabidopsis thaliana	original description: none'
TRAESCS4D02G024900	Up	7.61906	1.08997824334901e-11	'50.3.1'	'Enzyme classification.EC_3 hydrolases.EC_3-1 hydrolase acting on ester bond'	prot-scriber: gdsl esterase lipase	swissprot: GDSL esterase/lipase At5g03810 OS=Arabidopsis thaliana	original description: none'
TRAESCS5A02G227100	Up	7.61486	1.53176416265548e-15	'14.5.3.1.11'	'RNA biosynthesis.DNA-binding transcriptional regulation.helix-turn-helix DNA-binding domain.HOMEO domain.zf-HD-type transcription factor'	prot-scriber: zinc finger homeodomain protein	swissprot: Zinc-finger homeodomain protein 9 OS=Oryza sativa subsp. japonica	original description: none'
TRAESCS2D02G013300	Up	7.60718	1.03911601441287e-07	'18.4.1.12'	'Protein modification.phosphorylation.TKL protein kinase activities.LRR-XII protein kinase'	prot-scriber: protein kinase domain containing	swissprot: Probable LRR receptor-like serine/threonine-protein kinase At3g47570 OS=Arabidopsis thaliana	original description: none'
TRAESCS2D02G013300	Up	7.60718	1.03911601441287e-07	'50.2.7'	'Enzyme classification.EC_2 transferases.EC_2-7 transferase transferring phosphorus-containing group'	prot-scriber: protein kinase domain containing	swissprot: Probable LRR receptor-like serine/threonine-protein kinase At3g47570 OS=Arabidopsis thaliana	original description: none'
TRAESCS4B02G211800	Up	7.59875	3.6285984200974e-23	'26.6.3.2'	'External stimuli response.water and drought.hydrotropism.signalling protein kinase *(FEI1/2)'	prot-scriber: lrr receptor serine threonine protein kinase fei	swissprot: LRR receptor-like serine/threonine-protein kinase FEI 1 OS=Arabidopsis thaliana	original description: none'
TRAESCS4B02G211800	Up	7.59875	3.6285984200974e-23	'50.2.7'	'Enzyme classification.EC_2 transferases.EC_2-7 transferase transferring phosphorus-containing group'	prot-scriber: lrr receptor serine threonine protein kinase fei	swissprot: LRR receptor-like serine/threonine-protein kinase FEI 1 OS=Arabidopsis thaliana	original description: none'
TRAESCS4B02G211800	Up	7.59875	3.6285984200974e-23	'18.4.1.13.1'	'Protein modification.phosphorylation.TKL protein kinase activities.LRR-XIII protein kinase activities.LRR-XIIIa protein kinase'	prot-scriber: lrr receptor serine threonine protein kinase fei	swissprot: LRR receptor-like serine/threonine-protein kinase FEI 1 OS=Arabidopsis thaliana	original description: none'
TRAESCSU02G234900	Up	7.59825	4.96231466370574e-09	'35.1'	'not assigned.annotated'	prot-scriber: flavin containing monooxygenase	swissprot: Probable flavin-containing monooxygenase 1 OS=Arabidopsis thaliana	original description: none'
TRAESCS3D02G306100	Up	7.59665	2.56469330633354e-08	'35.2'	'not assigned.not annotated'	prot-scriber: no annotation	swissprot: no annotation	original description: none'
TRAESCS7D02G092200	Up	7.59418	8.35633282794106e-09	'35.1'	'not assigned.annotated'	prot-scriber: 2 hydroxy palmitic acid dioxygenase mpo	swissprot: no annotation	original description: none'
TRAESCS6D02G304300	Up	7.5937	3.26046712430432e-11	'14.5.3.1.3'	'RNA biosynthesis.DNA-binding transcriptional regulation.helix-turn-helix DNA-binding domain.HOMEO domain.HD-ZIP IV-type transcription factor'	prot-scriber: homeobox leucine zipper protein roc	swissprot: Homeobox-leucine zipper protein ROC8 OS=Oryza sativa subsp. japonica	original description: none'
TRAESCS6D02G304300	Up	7.5937	3.26046712430432e-11	'28.3.2.6'	'Plant reproduction.embryogenesis.embryo axis formation.transcriptional regulator *(HDG11/12)'	prot-scriber: homeobox leucine zipper protein roc	swissprot: Homeobox-leucine zipper protein ROC8 OS=Oryza sativa subsp. japonica	original description: none'
TRAESCS1B02G241500	Up	7.59105	2.93072638758146e-08	'35.1'	'not assigned.annotated'	prot-scriber: nucleolar protein	swissprot: no annotation	original description: none'
TRAESCS1B02G363600	Up	7.5882	1.37078744852095e-06	'35.1'	'not assigned.annotated'	prot-scriber: duf 4220 domain containing protein	swissprot: no annotation	original description: none'
TRAESCS3A02G053600	Up	7.58516	8.71995936410641e-09	'19.3.3.1'	'Protein homeostasis.proteolysis.aspartic peptidase activities.Pepsin-type protease'	prot-scriber: peptidase a1 domain containing protein	swissprot: Protein ASPARTIC PROTEASE IN GUARD CELL 1 OS=Arabidopsis thaliana	original description: none'
TRAESCS3A02G053600	Up	7.58516	8.71995936410641e-09	'50.3.4'	'Enzyme classification.EC_3 hydrolases.EC_3-4 hydrolase acting on peptide bond (peptidase)'	prot-scriber: peptidase a1 domain containing protein	swissprot: Protein ASPARTIC PROTEASE IN GUARD CELL 1 OS=Arabidopsis thaliana	original description: none'
TRAESCS4B02G191600	Up	7.58511	1.76481802798998e-08	'19.2.2.8.1.1'	'Protein homeostasis.ubiquitin-proteasome system.ubiquitin-fold protein conjugation.RING E3 ubiquitin ligase activities.RING-H2-class.ATL-subclass E3 ubiquitin ligase'	prot-scriber: ring h2 finger protein atl	swissprot: Putative RING-H2 finger protein ATL49 OS=Arabidopsis thaliana	original description: none'
TRAESCS3D02G106300	Up	7.58358	2.92689970024305e-11	'35.2'	'not assigned.not annotated'	prot-scriber: no annotation	swissprot: no annotation	original description: none'
TRAESCS5D02G038400	Up	7.58259	2.91098246008992e-08	'50.2.4'	'Enzyme classification.EC_2 transferases.EC_2-4 glycosyltransferase'	prot-scriber: xyloglucan endotransglucosylase hydrolase protein	swissprot: Xyloglucan endotransglycosylase/hydrolase protein 8 OS=Oryza sativa subsp. japonica	original description: none'
TRAESCS7D02G242600	Up	7.58224	5.76761459964783e-12	'14.5.2.1.3'	'RNA biosynthesis.DNA-binding transcriptional regulation.zinc-coordinating DNA-binding domain.Cys2-His2-related domain.WIP-type transcription factor'	prot-scriber: zinc finger protein wip	swissprot: Zinc finger protein WIP2 OS=Arabidopsis thaliana	original description: none'
TRAESCS1D02G266100	Up	7.57974	4.04676584982752e-07	'35.1'	'not assigned.annotated'	prot-scriber: bowman birk domain containing protein	swissprot: no annotation	original description: none'
TRAESCS1D02G177300	Up	7.57965	0.000147586	'35.1'	'not assigned.annotated'	prot-scriber: rrm domain containing protein	swissprot: no annotation	original description: none'
TRAESCS3A02G056400	Up	7.57511	6.12068843531662e-23	'24.2.2.7'	'Solute transport.carrier-mediated transport.MFS-type transporter superfamily.anion transporter *(NRT1/PTR)'	prot-scriber: protein nrt ptr family	swissprot: Protein NRT1/ PTR FAMILY 8.1 OS=Arabidopsis thaliana	original description: none'
TRAESCS4A02G037000	Up	7.57398	4.9700867588833e-08	'50.1.13'	'Enzyme classification.EC_1 oxidoreductases.EC_1-14 oxidoreductase acting on paired donor with incorporation or reduction of molecular oxygen'	prot-scriber: fad binding 3 domain containing protein	swissprot: Monooxygenase 3 OS=Arabidopsis thaliana	original description: none'
TRAESCS3D02G120200	Up	7.57152	7.92029029619442e-08	'50.2.4'	'Enzyme classification.EC_2 transferases.EC_2-4 glycosyltransferase'	prot-scriber: udp glycosyltransferase	swissprot: Crocetin glucosyltransferase, chloroplastic OS=Gardenia jasminoides	original description: none'
TRAESCS3D02G513100	Up	7.57096	4.50899258762467e-07	'35.1'	'not assigned.annotated'	prot-scriber: btb poz and math domain containing protein	swissprot: BTB/POZ and MATH domain-containing protein 2 OS=Arabidopsis thaliana	original description: none'
TRAESCS3B02G328900	Up	7.57043	1.48731165228887e-38	'35.1'	'not assigned.annotated'	prot-scriber: duf 642 domain containing protein	swissprot: Protein BIIDXI OS=Arabidopsis thaliana	original description: none'
TRAESCS2B02G200500	Up	7.56871	1.40290380833913e-49	'35.1'	'not assigned.annotated'	prot-scriber: protein egg apparatus	swissprot: no annotation	original description: none'
TRAESCS5D02G200200	Up	7.56588	2.83637927786203e-06	'35.1'	'not assigned.annotated'	prot-scriber: sp dnaj chaperone protein dnaj	swissprot: no annotation	original description: none'
TRAESCS2D02G268400	Up	7.5646	2.29517897074832e-85	'35.1'	'not assigned.annotated'	prot-scriber: casp protein 2a1	swissprot: CASP-like protein 2A1 OS=Oryza sativa subsp. japonica	original description: none'
TRAESCS6B02G185200	Up	7.56455	0.000128576	'50.2.3'	'Enzyme classification.EC_2 transferases.EC_2-3 acyltransferase'	prot-scriber: chalcone synthase protein	swissprot: Chalcone synthase OS=Perilla frutescens	original description: none'
TRAESCS1A02G205100	Up	7.56399	1.97384348881433e-05	'19.2.2.8.1.1'	'Protein homeostasis.ubiquitin-proteasome system.ubiquitin-fold protein conjugation.RING E3 ubiquitin ligase activities.RING-H2-class.ATL-subclass E3 ubiquitin ligase'	prot-scriber: ring type domain containing protein	swissprot: NEP1-interacting protein 2 OS=Arabidopsis thaliana	original description: none'
TRAESCS5A02G267000	Up	7.56343	9.19283105544049e-22	'14.5.8.1.2'	'RNA biosynthesis.DNA-binding transcriptional regulation.beta-sheet DNA-binding domain.AHL family.clade-B transcription factor'	prot-scriber: at hook motif nuclear localized protein	swissprot: AT-hook motif nuclear-localized protein 3 OS=Arabidopsis thaliana	original description: none'
TRAESCS1D02G449100	Up	7.55927	4.00306084379702e-08	'35.1'	'not assigned.annotated'	prot-scriber: btb poz and domain containing protein	swissprot: BTB/POZ and MATH domain-containing protein 2 OS=Arabidopsis thaliana	original description: none'
TRAESCS3B02G132800	Up	7.5589	1.04464531205812e-05	'35.1'	'not assigned.annotated'	prot-scriber: duf 1618 domain containing protein	swissprot: no annotation	original description: none'
TRAESCS2D02G386700	Up	7.55878	1.10292987601739e-50	'50.1.2'	'Enzyme classification.EC_1 oxidoreductases.EC_1-2 oxidoreductase acting on aldehyde or oxo group of donor'	prot-scriber: quality protein aldehyde dehydrogenase family member	swissprot: Aldehyde dehydrogenase family 3 member F1 OS=Arabidopsis thaliana	original description: none'
TRAESCS6A02G316400	Up	7.55599	1.05628447554838e-08	'16.5.1.2.5'	'RNA homeostasis.mRNA silencing.miRNA pathway.RNA-induced silencing complex (RISC) assembly and export.regulatory protein *(FBW2)'	prot-scriber: f box domain protein	swissprot: F-box protein FBW2 OS=Arabidopsis thaliana	original description: none'
TRAESCS6A02G316400	Up	7.55599	1.05628447554838e-08	'19.2.2.12.3.3.26'	'Protein homeostasis.ubiquitin-proteasome system.ubiquitin-fold protein conjugation.CULLIN-based E3 ubiquitin ligase activities.CUL1-based/SCF E3 ubiquitin ligase complexes.F-BOX regulatory substrate adaptor activities.substrate adaptor *(SKIP18)'	prot-scriber: f box domain protein	swissprot: F-box protein FBW2 OS=Arabidopsis thaliana	original description: none'
TRAESCS5A02G411500	Up	7.55388	2.1212357391962e-14	'50.6.2'	'Enzyme classification.EC_6 ligases.EC_6-2 ligase forming carbon-sulfur bond'	prot-scriber: long chain fatty acid coa ligase	swissprot: Probable CoA ligase CCL6 OS=Humulus lupulus	original description: none'
TRAESCS5B02G016800	Up	7.55224	3.79067329196407e-08	'35.1'	'not assigned.annotated'	prot-scriber: nascent polypeptide associated complex subunit alpha muscle specific form	swissprot: no annotation	original description: none'
TRAESCS4B02G202900	Up	7.55087	1.34595141307062e-12	'14.6.9'	'RNA biosynthesis.transcriptional co-regulation.transcriptional co-regulator *(RPGE1/2/3)'	prot-scriber: polycomb group protein pc isoform x1	swissprot: no annotation	original description: none'
TRAESCS6A02G255500	Up	7.54938	4.57298418509072e-08	'14.5.2.3'	'RNA biosynthesis.DNA-binding transcriptional regulation.zinc-coordinating DNA-binding domain.DOF transcription factor'	prot-scriber: dof zinc finger protein	swissprot: Dof zinc finger protein 2 OS=Oryza sativa subsp. japonica	original description: none'
TRAESCS3D02G450500	Up	7.54861	3.39053012707097e-07	'50.1.13'	'Enzyme classification.EC_1 oxidoreductases.EC_1-14 oxidoreductase acting on paired donor with incorporation or reduction of molecular oxygen'	prot-scriber: fe2og dioxygenase domain containing protein	swissprot: Protein LATERAL BRANCHING OXIDOREDUCTASE 1 OS=Arabidopsis thaliana	original description: none'
TRAESCS3D02G450500	Up	7.54861	3.39053012707097e-07	'10.9.1.6'	'Phytohormone action.strigolactone.biosynthesis.oxidoreductase *(LBO)'	prot-scriber: fe2og dioxygenase domain containing protein	swissprot: Protein LATERAL BRANCHING OXIDOREDUCTASE 1 OS=Arabidopsis thaliana	original description: none'
TRAESCS5A02G390600	Up	7.54824	6.48357162610468e-09	'50.3.2'	'Enzyme classification.EC_3 hydrolases.EC_3-2 glycosylase'	prot-scriber: glucan endo beta glucosidase	swissprot: Probable glucan endo-1,3-beta-glucosidase A6 OS=Arabidopsis thaliana	original description: none'
TRAESCS3B02G514800	Up	7.54691	5.32032161011226e-12	'19.3.3.1'	'Protein homeostasis.proteolysis.aspartic peptidase activities.Pepsin-type protease'	prot-scriber: peptidase a1 domain containing protein	swissprot: Chitinase CLP OS=Oryza sativa subsp. japonica	original description: none'
TRAESCS6B02G188300	Up	7.54638	1.96106346878573e-06	'5.7.4'	'Lipid metabolism.cytoplasmic lipid droplet-associated activities.Caleosin-type peroxygenase *(CLO/PXG)'	prot-scriber: ef hand domain containing protein	swissprot: Peroxygenase OS=Pinus elliottii	original description: none'
TRAESCS5A02G237900	Up	7.54566	6.39501442560946e-08	'14.5.3.4'	'RNA biosynthesis.DNA-binding transcriptional regulation.helix-turn-helix DNA-binding domain.HSF transcription factor'	prot-scriber: heat stress transcription factor b 1 protein	swissprot: Heat stress transcription factor B-1 OS=Oryza sativa subsp. japonica	original description: none'
TRAESCS3A02G062400	Up	7.54384	3.66898324668295e-08	'35.1'	'not assigned.annotated'	prot-scriber: beta n acetylglucosaminyltransferase family protein	swissprot: no annotation	original description: none'
TRAESCS5D02G023600	Up	7.53364	4.71533337358058e-07	'35.2'	'not assigned.not annotated'	prot-scriber: no annotation	swissprot: no annotation	original description: none'
TRAESCS2B02G436100	Up	7.52868	5.00503366000624e-11	'14.5.7.10.9'	'RNA biosynthesis.DNA-binding transcriptional regulation.beta-hairpin exposed by alpha/beta-scaffold structure.ERF transcription factor activity.subgroup ERF-IX transcription factor'	prot-scriber: ethylene responsive transcription factor erf protein	swissprot: Ethylene-responsive transcription factor 5 OS=Arabidopsis thaliana	original description: none'
TRAESCS7D02G252300	Up	7.52627	3.88022166228071e-08	'19.2.2.8.1.1'	'Protein homeostasis.ubiquitin-proteasome system.ubiquitin-fold protein conjugation.RING E3 ubiquitin ligase activities.RING-H2-class.ATL-subclass E3 ubiquitin ligase'	prot-scriber: ring h2 finger protein atl	swissprot: RING-H2 finger protein ATL16 OS=Arabidopsis thaliana	original description: none'
TRAESCS5D02G137300	Up	7.52602	5.09254949392544e-09	'21.2.1.1.2'	'Cell wall organisation.hemicellulose.xyloglucan.biosynthesis.1,6-alpha-xylosyltransferase *(XXT1/2/++)'	prot-scriber: quality protein xyloglucan 6 xylosyltransferase	swissprot: Probable glycosyltransferase 3 OS=Oryza sativa subsp. japonica	original description: none'
TRAESCS2B02G322100	Up	7.52531	7.72755170856243e-11	'35.1'	'not assigned.annotated'	prot-scriber: duf 4149 domain containing protein	swissprot: no annotation	original description: none'
TRAESCS4B02G255700	Up	7.52377	1.61139110423587e-06	'35.1'	'not assigned.annotated'	prot-scriber: cchc type domain containing protein	swissprot: no annotation	original description: none'
TRAESCS1B02G377100	Up	7.52112	2.3566355041964e-08	'21.1.3.1'	'Cell wall organisation.cellulose.cellulose modification.class-B endo-1,4-beta-glucanase'	prot-scriber: endoglucanase	swissprot: Endoglucanase 3 OS=Oryza sativa subsp. japonica	original description: none'
TRAESCS4B02G175600	Up	7.51995	1.15515419948551e-07	'35.1'	'not assigned.annotated'	prot-scriber: late embryogenesis abundant protein	swissprot: Late embryogenesis abundant protein 17 OS=Oryza sativa subsp. japonica	original description: none'
TRAESCS5D02G091000	Up	7.51802	6.58171003727734e-08	'50.2.7'	'Enzyme classification.EC_2 transferases.EC_2-7 transferase transferring phosphorus-containing group'	prot-scriber: l type lectin domain containing receptor kinase 3	swissprot: L-type lectin-domain containing receptor kinase S.4 OS=Arabidopsis thaliana	original description: none'
TRAESCS5D02G091000	Up	7.51802	6.58171003727734e-08	'18.4.1.19.2'	'Protein modification.phosphorylation.TKL protein kinase activities.Lectin-type receptor-like protein kinase activities.L-Lectin protein kinase'	prot-scriber: l type lectin domain containing receptor kinase 3	swissprot: L-type lectin-domain containing receptor kinase S.4 OS=Arabidopsis thaliana	original description: none'
TRAESCS7A02G451600	Up	7.51717	2.94580673363552e-06	'10.11.2.5.1'	'Phytohormone action.signalling peptides.CRP (cysteine-rich-peptide) category.EC1-peptide activity.EC1-precursor polypeptide'	prot-scriber: egg cell secreted protein	swissprot: Egg cell-secreted protein 1.1 OS=Arabidopsis thaliana	original description: none'
TRAESCS7A02G451600	Up	7.51717	2.94580673363552e-06	'28.2.6'	'Plant reproduction.pollination and fertilization.gamete interaction factor *(EC1)'	prot-scriber: egg cell secreted protein	swissprot: Egg cell-secreted protein 1.1 OS=Arabidopsis thaliana	original description: none'
TRAESCS4D02G209000	Up	7.5161	1.1898054941272e-05	'10.11.1.6.1'	'Phytohormone action.signalling peptides.NCRP (non-cysteine-rich-peptide) category.DVL/ROT-peptide activity.DVL/RTFL-precursor polypeptide'	prot-scriber: small polypeptide devil	swissprot: no annotation	original description: none'
TRAESCS2D02G414800	Up	7.51287	3.66738012235217e-06	'5.7.3'	'Lipid metabolism.cytoplasmic lipid droplet-associated activities.Oleosin-type lipid droplet structural protein'	prot-scriber: arahy oleosin ara h	swissprot: Oleosin 16 kDa OS=Bromus secalinus	original description: none'
TRAESCS2A02G441400	Up	7.51184	3.0293650629567e-07	'10.11.1.13.1'	'Phytohormone action.signalling peptides.NCRP (non-cysteine-rich-peptide) category.CAPE-peptide activity.CAPE precursor polypeptide'	prot-scriber: scp domain containing protein	swissprot: Pathogenesis-related protein PRMS OS=Zea mays	original description: none'
TRAESCS3D02G192200	Up	7.51046	5.88389314554922e-07	'35.1'	'not assigned.annotated'	prot-scriber: duf 1618 domain containing protein	swissprot: no annotation	original description: none'
TRAESCS4B02G308500	Up	7.51012	1.79202518236217e-08	'21.2.1.1.3'	'Cell wall organisation.hemicellulose.xyloglucan.biosynthesis.1,2-beta-galactosyltransferase *(MUR3-like)'	prot-scriber: exostosin domain containing protein	swissprot: Xyloglucan galactosyltransferase KATAMARI1 homolog OS=Oryza sativa subsp. japonica	original description: none'
TRAESCS1D02G278500	Up	7.50779	4.82881026979523e-09	'29.4.3.1.1'	'Plant organogenesis.vascular system formation.phloem differentiation.coordination.regulatory protein *(OCTOPUS)'	prot-scriber: upf protein chloroplastic	swissprot: Protein OCTOPUS-like OS=Arabidopsis thaliana	original description: none'
TRAESCS7A02G501400	Up	7.50771	2.60305234105679e-27	'21.8.1.7.1.2'	'Cell wall organisation.cutin and suberin.cuticular lipid formation.alkane-forming pathway.CER1-CER3 alkane-forming complex.aldehyde-generating component *(CER3)'	prot-scriber: very long chain aldehyde decarbonylase gl	swissprot: Very-long-chain aldehyde decarbonylase GL1-2 OS=Oryza sativa subsp. japonica	original description: none'
TRAESCS5B02G315100	Up	7.50741	2.30934552327946e-11	'14.5.3.1.3'	'RNA biosynthesis.DNA-binding transcriptional regulation.helix-turn-helix DNA-binding domain.HOMEO domain.HD-ZIP IV-type transcription factor'	prot-scriber: homeobox leucine zipper protein roc	swissprot: Homeobox-leucine zipper protein ROC6 OS=Oryza sativa subsp. japonica	original description: none'
TRAESCS3D02G039300	Up	7.50709	8.59960179033134e-22	'19.3.3.1'	'Protein homeostasis.proteolysis.aspartic peptidase activities.Pepsin-type protease'	prot-scriber: peptidase a1 domain containing protein	swissprot: Chitinase CLP OS=Oryza sativa subsp. japonica	original description: none'
TRAESCS7B02G327400	Up	7.50388	4.31496434469638e-05	'50.2.4'	'Enzyme classification.EC_2 transferases.EC_2-4 glycosyltransferase'	prot-scriber: xyloglucan endotransglucosylase hydrolase protein	swissprot: Probable xyloglucan endotransglucosylase/hydrolase protein 23 OS=Arabidopsis thaliana	original description: none'
TRAESCS7D02G487300	Up	7.50373	7.10896051035023e-08	'50.3.1'	'Enzyme classification.EC_3 hydrolases.EC_3-1 hydrolase acting on ester bond'	prot-scriber: gdsl esterase lipase	swissprot: GDSL esterase/lipase At1g28600 OS=Arabidopsis thaliana	original description: none'
TRAESCS5B02G468300	Up	7.50305	1.25945980065969e-07	'50.4.3'	'Enzyme classification.EC_4 lyases.EC_4-3 carbon-nitrogen lyase'	prot-scriber: phenylalanine ammonia lyase	swissprot: Phenylalanine ammonia-lyase OS=Triticum aestivum	original description: none'
TRAESCS5B02G468300	Up	7.50305	1.25945980065969e-07	'8.2.1.1.1'	'Secondary metabolism.phenolics biosynthesis.p-coumaroyl-CoA biosynthesis.phenylalanine ammonia lyase activity.phenylalanine ammonia lyase *(PAL)'	prot-scriber: phenylalanine ammonia lyase	swissprot: Phenylalanine ammonia-lyase OS=Triticum aestivum	original description: none'
TRAESCS3D02G235200	Up	7.50009	3.98469904766414e-08	'35.1'	'not assigned.annotated'	prot-scriber: protein trichome birefringence	swissprot: Protein trichome birefringence-like 38 OS=Arabidopsis thaliana	original description: none'
TRAESCS6B02G353200	Up	7.49882	3.22223398127608e-136	'50.1.3'	'Enzyme classification.EC_1 oxidoreductases.EC_1-3 oxidoreductase acting on CH-CH group of donor'	prot-scriber: oxidored fmn domain containing protein	swissprot: Putative 12-oxophytodienoate reductase 11 OS=Oryza sativa subsp. japonica	original description: none'
TRAESCS6B02G353200	Up	7.49882	3.22223398127608e-136	'10.7.1.7'	'Phytohormone action.jasmonic acid.biosynthesis.4,5-didehydro-jasmonic acid reductase *(OPR1/2)'	prot-scriber: oxidored fmn domain containing protein	swissprot: Putative 12-oxophytodienoate reductase 11 OS=Oryza sativa subsp. japonica	original description: none'
TRAESCS3A02G361500	Up	7.49387	1.60570599671624e-08	'19.3.3.1'	'Protein homeostasis.proteolysis.aspartic peptidase activities.Pepsin-type protease'	prot-scriber: peptidase a1 domain containing protein	swissprot: Aspartic proteinase PCS1 OS=Arabidopsis thaliana	original description: none'
TRAESCS3A02G361500	Up	7.49387	1.60570599671624e-08	'28.1.1.12.1'	'Plant reproduction.gametogenesis.male gametophyt.anther dehiscence.regulatory factor *(PCS1) of tapetal programmed cell death'	prot-scriber: peptidase a1 domain containing protein	swissprot: Aspartic proteinase PCS1 OS=Arabidopsis thaliana	original description: none'
TRAESCS1B02G275500	Up	7.49332	1.7978995327669e-08	'35.1'	'not assigned.annotated'	prot-scriber: duf 630 domain containing protein	swissprot: Protein ALTERED PHOSPHATE STARVATION RESPONSE 1 OS=Arabidopsis thaliana	original description: none'
TRAESCS6D02G167600	Up	7.48613	5.87879474841956e-08	'14.5.8.1.1'	'RNA biosynthesis.DNA-binding transcriptional regulation.beta-sheet DNA-binding domain.AHL family.clade-A transcription factor'	prot-scriber: arath at hook motif nuclear localized protein	swissprot: AT-hook motif nuclear-localized protein 23 OS=Arabidopsis thaliana	original description: none'
TRAESCS3A02G021000	Up	7.48506	7.38273178195091e-07	'35.1'	'not assigned.annotated'	prot-scriber: beta fructofuranosidase insoluble isoenzyme	swissprot: no annotation	original description: none'
TRAESCS5D02G253200	Up	7.48339	3.2025595720859e-08	'12.2.1.1.4'	'Cell division.cell cycle organisation.cell cycle control.CYCLIN regulatory protein activities.regulatory protein *(CYCD)'	prot-scriber: cyclin n terminal domain containing protein	swissprot: Cyclin-D4-1 OS=Oryza sativa subsp. japonica	original description: none'
TRAESCS1B02G042200	Up	7.48092	0.00751597	'26.8.1.1.1'	'External stimuli response.toxic compounds.heavy metal.metallothionein activities.type-2 metallothionein *(MT2)'	prot-scriber: metallothionein protein 2c	swissprot: no annotation	original description: none'
TRAESCS7B02G105300	Up	7.47705	3.62183179752435e-05	'10.11.1.13.1'	'Phytohormone action.signalling peptides.NCRP (non-cysteine-rich-peptide) category.CAPE-peptide activity.CAPE precursor polypeptide'	prot-scriber: scp domain containing protein	swissprot: Pathogenesis-related protein PRMS OS=Zea mays	original description: none'
TRAESCS5A02G516100	Up	7.47037	2.15883350625748e-15	'19.1.2.1.1'	'Protein homeostasis.protein quality control.ribosome-associated chaperone activities.NAC chaperone heterodimer.subunit alpha *(NACa1)'	prot-scriber: nascent polypeptide associated complex subunit alpha protein	swissprot: Nascent polypeptide-associated complex subunit alpha-like protein 2 OS=Arabidopsis thaliana	original description: none'
TRAESCS4A02G129100	Up	7.46653	1.27898315641163e-09	'35.1'	'not assigned.annotated'	prot-scriber: late embryogenesis abundant protein	swissprot: Late embryogenesis abundant protein 17 OS=Oryza sativa subsp. japonica	original description: none'
TRAESCS2A02G287100	Up	7.46531	1.11008053662764e-11	'50.3.4'	'Enzyme classification.EC_3 hydrolases.EC_3-4 hydrolase acting on peptide bond (peptidase)'	prot-scriber: serine carboxypeptidase	swissprot: Serine carboxypeptidase-like 45 OS=Arabidopsis thaliana	original description: none'
TRAESCS2A02G287100	Up	7.46531	1.11008053662764e-11	'19.3.2.2.1'	'Protein homeostasis.proteolysis.serine peptidase activities.SCPL-type carboxypeptidase activities.carboxypeptidase *(SCPL)'	prot-scriber: serine carboxypeptidase	swissprot: Serine carboxypeptidase-like 45 OS=Arabidopsis thaliana	original description: none'
TRAESCS7A02G451500	Up	7.464	5.41449643552032e-08	'28.2.6'	'Plant reproduction.pollination and fertilization.gamete interaction factor *(EC1)'	prot-scriber: prolamin like domain containing protein	swissprot: Egg cell-secreted protein 1.1 OS=Arabidopsis thaliana	original description: none'
TRAESCS7A02G451500	Up	7.464	5.41449643552032e-08	'10.11.2.5.1'	'Phytohormone action.signalling peptides.CRP (cysteine-rich-peptide) category.EC1-peptide activity.EC1-precursor polypeptide'	prot-scriber: prolamin like domain containing protein	swissprot: Egg cell-secreted protein 1.1 OS=Arabidopsis thaliana	original description: none'
TRAESCS7D02G262500	Up	7.46229	4.18321734202854e-16	'21.8.4.4'	'Cell wall organisation.cutin and suberin.export.cuticular lipid transfer accessory factor *(LTPG)'	prot-scriber: aai domain containing protein	swissprot: Non-specific lipid transfer protein GPI-anchored 1 OS=Arabidopsis thaliana	original description: none'
TRAESCS5D02G044800	Up	7.46198	2.30640837429072e-07	'10.2.4.1.2'	'Phytohormone action.auxin.transport.polar auxin transport system.regulatory protein kinase *(PINOID)'	prot-scriber: protein kinase domain containing	swissprot: Protein kinase PINOID OS=Oryza sativa subsp. japonica	original description: none'
TRAESCS5D02G044800	Up	7.46198	2.30640837429072e-07	'50.2.7'	'Enzyme classification.EC_2 transferases.EC_2-7 transferase transferring phosphorus-containing group'	prot-scriber: protein kinase domain containing	swissprot: Protein kinase PINOID OS=Oryza sativa subsp. japonica	original description: none'
TRAESCS5D02G044800	Up	7.46198	2.30640837429072e-07	'29.2.6.3'	'Plant organogenesis.root formation.polar auxin transport activity.regulatory protein kinase *(PID/PID2)'	prot-scriber: protein kinase domain containing	swissprot: Protein kinase PINOID OS=Oryza sativa subsp. japonica	original description: none'
TRAESCS2D02G331100	Up	7.46185	6.50100211731503e-08	'50.1.13'	'Enzyme classification.EC_1 oxidoreductases.EC_1-14 oxidoreductase acting on paired donor with incorporation or reduction of molecular oxygen'	prot-scriber: cytochrome p450 724b1	swissprot: Cytochrome P450 724B1 OS=Oryza sativa subsp. indica	original description: none'
TRAESCS7D02G208300	Up	7.46119	8.46371111109844e-11	'35.1'	'not assigned.annotated'	prot-scriber: tify domain containing protein	swissprot: Uncharacterized protein At1g66480 OS=Arabidopsis thaliana	original description: none'
TRAESCS5B02G372200	Up	7.45823	1.82169819917266e-07	'35.1'	'not assigned.annotated'	prot-scriber: dehydrin dhn	swissprot: Dehydrin DHN1 OS=Hordeum vulgare	original description: none'
TRAESCS4D02G279400	Up	7.45766	4.4579143541984e-09	'50.3.2'	'Enzyme classification.EC_3 hydrolases.EC_3-2 glycosylase'	prot-scriber: beta galactosidase	swissprot: Beta-galactosidase 5 OS=Oryza sativa subsp. japonica	original description: none'
TRAESCS4D02G279400	Up	7.45766	4.4579143541984e-09	'21.3.2.2.7.1'	'Cell wall organisation.pectin.rhamnogalacturonan I.modification and degradation.beta-galactosidase activities.beta-galactosidase *(BGAL1)'	prot-scriber: beta galactosidase	swissprot: Beta-galactosidase 5 OS=Oryza sativa subsp. japonica	original description: none'
TRAESCS3A02G104100	Up	7.45647	2.67875438034446e-07	'35.2'	'not assigned.not annotated'	prot-scriber: no annotation	swissprot: no annotation	original description: none'
TRAESCS7A02G531500	Up	7.45598	2.14418015092274e-11	'11.5.2.2'	'Chromatin organisation.epigenetic state regulation.RNA-independent DNA methylation.DNA methyltransferase *(MET)'	prot-scriber: quality protein dna cytosine methyltransferase	swissprot: DNA (cytosine-5)-methyltransferase 1A OS=Oryza sativa subsp. japonica	original description: none'
TRAESCS7A02G149100	Up	7.45483	5.50399546296232e-09	'29.2.6.4'	'Plant organogenesis.root formation.polar auxin transport activity.regulatory E3 ubiquitin ligase substrate adaptor *(MEL1/2/++)'	prot-scriber: btb poz domain containing protein npy	swissprot: Phototropic-responsive NPH3 family protein NPY1 OS=Arabidopsis thaliana	original description: none'
TRAESCS1A02G169500	Up	7.45325	3.75567195204192e-06	'8.1.6.2.5'	'Secondary metabolism.terpenoid biosynthesis.carotenoid biosynthesis.xanthophylls.neoxanthin biosynthesis cofactor *(NXD1)'	prot-scriber: protein neoxanthin deficient	swissprot: Protein NEOXANTHIN-DEFICIENT 1 OS=Oryza sativa subsp. japonica	original description: none'
TRAESCS1A02G169500	Up	7.45325	3.75567195204192e-06	'10.1.1.3'	'Phytohormone action.abscisic acid.biosynthesis.neoxanthin biosynthesis cofactor *(NXD1)'	prot-scriber: protein neoxanthin deficient	swissprot: Protein NEOXANTHIN-DEFICIENT 1 OS=Oryza sativa subsp. japonica	original description: none'
TRAESCS3D02G061800	Up	7.45182	3.43378988377511e-07	'35.1'	'not assigned.annotated'	prot-scriber: beta n acetylglucosaminyltransferase family protein	swissprot: no annotation	original description: none'
TRAESCS7D02G363200	Up	7.44766	1.83705812636075e-08	'18.4.1.3'	'Protein modification.phosphorylation.TKL protein kinase activities.LRR-III protein kinase'	prot-scriber: protein kinase domain containing	swissprot: Putative kinase-like protein TMKL1 OS=Arabidopsis thaliana	original description: none'
TRAESCS7D02G363200	Up	7.44766	1.83705812636075e-08	'50.2.7'	'Enzyme classification.EC_2 transferases.EC_2-7 transferase transferring phosphorus-containing group'	prot-scriber: protein kinase domain containing	swissprot: Putative kinase-like protein TMKL1 OS=Arabidopsis thaliana	original description: none'
TRAESCS3D02G505300	Up	7.44602	7.94188210753398e-08	'14.5.2.9'	'RNA biosynthesis.DNA-binding transcriptional regulation.zinc-coordinating DNA-binding domain.ZFP transcription factor'	prot-scriber: c2h2 type domain containing protein	swissprot: no annotation	original description: none'
TRAESCS2B02G561900	Up	7.44575	1.22919976011612e-06	'35.1'	'not assigned.annotated'	prot-scriber: genome assembly chromosome ii	swissprot: no annotation	original description: none'
TRAESCS5A02G305100	Up	7.44248	1.94632791886571e-07	'50.2.4'	'Enzyme classification.EC_2 transferases.EC_2-4 glycosyltransferase'	prot-scriber: udp glycosyltransferase	swissprot: UDP-glucosyltransferase UGT13248 OS=Hordeum vulgare subsp. vulgare	original description: none'
TRAESCS3D02G224000	Up	7.433	1.60948927649011e-39	'35.1'	'not assigned.annotated'	prot-scriber: ab hydrolase domain containing protein	swissprot: no annotation	original description: none'
TRAESCS4D02G042200	Up	7.42739	1.21525639912794e-07	'35.1'	'not assigned.annotated'	prot-scriber: phytocyanin domain containing protein	swissprot: Chemocyanin OS=Lilium longiflorum	original description: none'
TRAESCS3A02G306800	Up	7.42723	1.26698715596831e-35	'14.5.2.3'	'RNA biosynthesis.DNA-binding transcriptional regulation.zinc-coordinating DNA-binding domain.DOF transcription factor'	prot-scriber: zinc finger dof type	swissprot: Dof zinc finger protein 5 OS=Oryza sativa subsp. japonica	original description: none'
TRAESCS7A02G363000	Up	7.42424	6.22445210787832e-06	'50.2.4'	'Enzyme classification.EC_2 transferases.EC_2-4 glycosyltransferase'	prot-scriber: xyloglucan endotransglucosylase hydrolase protein	swissprot: Probable xyloglucan endotransglucosylase/hydrolase protein 32 OS=Arabidopsis thaliana	original description: none'
TRAESCS7A02G363000	Up	7.42424	6.22445210787832e-06	'21.2.1.2.6'	'Cell wall organisation.hemicellulose.xyloglucan.modification and degradation.xyloglucan endotransglucosylase/hydrolase *(XTH)'	prot-scriber: xyloglucan endotransglucosylase hydrolase protein	swissprot: Probable xyloglucan endotransglucosylase/hydrolase protein 32 OS=Arabidopsis thaliana	original description: none'
TRAESCS2A02G218500	Up	7.42225	7.17075104375758e-09	'35.2'	'not assigned.not annotated'	prot-scriber: no annotation	swissprot: no annotation	original description: none'
TRAESCS7A02G272800	Up	7.42143	4.10398806803247e-08	'24.2.9.1'	'Solute transport.carrier-mediated transport.MATE-type transporter activities.metabolite transporter *(DTX1/2/++)'	prot-scriber: protein detoxification	swissprot: Protein DETOXIFICATION 33 OS=Arabidopsis thaliana	original description: none'
TRAESCS1D02G263800	Up	7.41784	2.68483796233275e-10	'14.5.7.1'	'RNA biosynthesis.DNA-binding transcriptional regulation.beta-hairpin exposed by alpha/beta-scaffold structure.NAC transcription factor'	prot-scriber: nac domain containing protein	swissprot: NAC domain-containing protein 48 OS=Oryza sativa subsp. japonica	original description: none'
TRAESCS4A02G296100	Up	7.41666	0.000132474	'19.4.1.4.3'	'Protein homeostasis.protein storage.seed storage protein activities.7S globulin family.Vicilin class-I seed storage protein *(PAP85)'	prot-scriber: vicilin protein antimicrobial peptides	swissprot: 63 kDa globulin-like protein OS=Oryza sativa subsp. japonica	original description: none'
TRAESCS1A02G231200	Up	7.41006	1.38668781977628e-05	'26.2.1.1'	'External stimuli response.oxygen.plasma-membrane-associated oxygen-sensor activity.transcription factor component *(HRE/RAP2-12)'	prot-scriber: ethylene responsive transcription factor erf	swissprot: Ethylene-responsive transcription factor RAP2-3 OS=Arabidopsis thaliana	original description: none'
TRAESCS5B02G329200	Up	7.40919	3.28099326266854e-06	'35.1'	'not assigned.annotated'	prot-scriber: defensin protein	swissprot: no annotation	original description: none'
TRAESCS3B02G562500	Up	7.40727	1.53729876269919e-09	'24.2.9.1'	'Solute transport.carrier-mediated transport.MATE-type transporter activities.metabolite transporter *(DTX1/2/++)'	prot-scriber: protein detoxification	swissprot: Protein DETOXIFICATION 40 OS=Arabidopsis thaliana	original description: none'
TRAESCS6D02G221600	Up	7.40467	6.28568596181587e-08	'14.5.2.2.1'	'RNA biosynthesis.DNA-binding transcriptional regulation.zinc-coordinating DNA-binding domain.Cys4-GATA-related domain.A/B-GATA-type transcription factor'	prot-scriber: arath gata transcription factor	swissprot: GATA transcription factor 5 OS=Arabidopsis thaliana	original description: none'
TRAESCS3B02G526400	Up	7.40334	2.57030559855695e-07	'27.11.1.5'	'Multi-process regulation.UPR (Unfolded Protein Response) signalling.IRE1-bZIP60 pathway.regulatory protein *(GAAP)'	prot-scriber: protein lifeguard	swissprot: Protein LIFEGUARD 2 OS=Arabidopsis thaliana	original description: none'
TRAESCS1A02G323800	Up	7.40101	3.26783344006158e-07	'35.1'	'not assigned.annotated'	prot-scriber: phosphoribosylglycinamide formyltransferase	swissprot: no annotation	original description: none'
TRAESCS3A02G356700	Up	7.39819	2.95876510387172e-07	'28.3.1.2'	'Plant reproduction.embryogenesis.asymmetric cell division.regulatory protein *(SOK)'	prot-scriber: protein upstream of flc	swissprot: Protein SOSEKI 5 OS=Arabidopsis thaliana	original description: none'
TRAESCS1B02G281200	Up	7.39806	4.30004640710883e-11	'35.2'	'not assigned.not annotated'	prot-scriber: no annotation	swissprot: no annotation	original description: none'
TRAESCS4A02G064900	Up	7.39543	4.62866365633585e-16	'21.7.2.2'	'Cell wall organisation.callose.degradation.beta-1,3 glucanase *(pdBG)'	prot-scriber: glucan endo 3 beta glucosidase	swissprot: Glucan endo-1,3-beta-glucosidase 3 OS=Arabidopsis thaliana	original description: none'
TRAESCS4A02G064900	Up	7.39543	4.62866365633585e-16	'50.3.2'	'Enzyme classification.EC_3 hydrolases.EC_3-2 glycosylase'	prot-scriber: glucan endo 3 beta glucosidase	swissprot: Glucan endo-1,3-beta-glucosidase 3 OS=Arabidopsis thaliana	original description: none'
TRAESCS1B02G276500	Up	7.39013	2.33670705997991e-43	'35.1'	'not assigned.annotated'	prot-scriber: bowman birk domain containing protein	swissprot: no annotation	original description: none'
TRAESCSU02G212500	Up	7.38356	4.61090097751792e-06	'50.2.7'	'Enzyme classification.EC_2 transferases.EC_2-7 transferase transferring phosphorus-containing group'	prot-scriber: g type lectin s receptor serine threonine protein kinase	swissprot: G-type lectin S-receptor-like serine/threonine-protein kinase B120 OS=Arabidopsis thaliana	original description: none'
TRAESCS7B02G148100	Up	7.38308	1.97455317814388e-08	'21.4.1.1.2.3'	'Cell wall organisation.cell wall proteins.hydroxyproline-rich glycoprotein activities.arabinogalactan-protein activities.Fasciclin-type arabinogalactan protein activities.Fasciclin-type arabinogalactan protein *(FLA7)'	prot-scriber: fas domain containing protein	swissprot: Fasciclin-like arabinogalactan protein 7 OS=Arabidopsis thaliana	original description: none'
TRAESCS6A02G316600	Up	7.37869	1.92427680925242e-16	'35.1'	'not assigned.annotated'	prot-scriber: protein exordium	swissprot: Protein PHOSPHATE-INDUCED 1 homolog OS=Oryza sativa subsp. japonica	original description: none'
TRAESCS2D02G299400	Up	7.37778	1.88727816988081e-08	'35.1'	'not assigned.annotated'	prot-scriber: early nodulin	swissprot: no annotation	original description: none'
TRAESCS2B02G532000	Up	7.37676	1.43111451633614e-07	'18.4.1.41'	'Protein modification.phosphorylation.TKL protein kinase activities.RLCK-Os receptor-like protein kinase'	prot-scriber: g type lectin s receptor serine threonine protein kinase	swissprot: G-type lectin S-receptor-like serine/threonine-protein kinase SD2-5 OS=Arabidopsis thaliana	original description: none'
TRAESCS2B02G532000	Up	7.37676	1.43111451633614e-07	'50.2.7'	'Enzyme classification.EC_2 transferases.EC_2-7 transferase transferring phosphorus-containing group'	prot-scriber: g type lectin s receptor serine threonine protein kinase	swissprot: G-type lectin S-receptor-like serine/threonine-protein kinase SD2-5 OS=Arabidopsis thaliana	original description: none'
TRAESCS3B02G420700	Up	7.36354	2.15507286029745e-37	'24.2.3.4.1'	'Solute transport.carrier-mediated transport.APC-type transporter superfamily.AAAP-type transporter activities.amino acid transporter *(AAP1/2/++)'	prot-scriber: aa trans domain containing protein	swissprot: Amino acid permease 3 OS=Arabidopsis thaliana	original description: none'
TRAESCS5A02G289400	Up	7.36091	1.12992448081607e-08	'35.2'	'not assigned.not annotated'	prot-scriber: no annotation	swissprot: no annotation	original description: none'
TRAESCS1A02G042900	Up	7.35996	4.71597579749762e-08	'50.2.1'	'Enzyme classification.EC_2 transferases.EC_2-1 transferase transferring one-carbon group'	prot-scriber: histone lysine n methyltransferase family member suvh protein	swissprot: Histone-lysine N-methyltransferase family member SUVH9 OS=Arabidopsis thaliana	original description: none'
TRAESCS1A02G042900	Up	7.35996	4.71597579749762e-08	'11.5.1.2.1'	'Chromatin organisation.epigenetic state regulation.RNA-directed DNA methylation (RdDM) pathway.RNA polymerase-V branch.methyl-DNA-binding factor *(SUVH2/9)'	prot-scriber: histone lysine n methyltransferase family member suvh protein	swissprot: Histone-lysine N-methyltransferase family member SUVH9 OS=Arabidopsis thaliana	original description: none'
TRAESCS7B02G349300	Up	7.35914	5.21737373825593e-05	'35.1'	'not assigned.annotated'	prot-scriber: poz and math domain containing protein	swissprot: BTB/POZ and MATH domain-containing protein 2 OS=Arabidopsis thaliana	original description: none'
TRAESCS6B02G209000	Up	7.35835	1.5973197461395e-07	'19.2.2.10.3.3'	'Protein homeostasis.ubiquitin-proteasome system.ubiquitin-fold protein conjugation.U-Box E3 ubiquitin ligase activities.group-III.E3 ubiquitin ligase *(PUB22)'	prot-scriber: ring type e3 ubiquitin transferase	swissprot: E3 ubiquitin-protein ligase PUB23 OS=Arabidopsis thaliana	original description: none'
TRAESCS7A02G449100	Up	7.35815	1.56794534890349e-08	'35.1'	'not assigned.annotated'	prot-scriber: duf 4220 domain containing protein	swissprot: no annotation	original description: none'
TRAESCS1B02G243200	Up	7.35571	4.96960480845758e-08	'35.1'	'not assigned.annotated'	prot-scriber: ethylene responsive transcription factor erf	swissprot: Ethylene-responsive transcription factor RAP2-3 OS=Arabidopsis thaliana	original description: none'
TRAESCS4D02G142000	Up	7.35403	0.0070192	'26.11.3.3.2.1'	'External stimuli response.pathogen.defense mechanisms.defense enzyme activities.chitinase activities.acidic chitinase *(CHIA)'	prot-scriber: gh domain containing protein	swissprot: Xylanase inhibitor protein 1 OS=Triticum aestivum	original description: none'
TRAESCS1A02G372300	Up	7.34598	2.37320755135066e-07	'14.5.7.9.1'	'RNA biosynthesis.DNA-binding transcriptional regulation.beta-hairpin exposed by alpha/beta-scaffold structure.RAV transcription factor activity.transcription factor *(EDF)'	prot-scriber: ap erf and b3 domain containing transcription factor	swissprot: AP2/ERF and B3 domain-containing protein Os05g0549800 OS=Oryza sativa subsp. japonica	original description: none'
TRAESCS1A02G372300	Up	7.34598	2.37320755135066e-07	'29.5.1.4'	'Plant organogenesis.flower formation.photoperiodic pathway.transcriptional regulator *(EDF1/2/++)'	prot-scriber: ap erf and b3 domain containing transcription factor	swissprot: AP2/ERF and B3 domain-containing protein Os05g0549800 OS=Oryza sativa subsp. japonica	original description: none'
TRAESCS3D02G497300	Up	7.34572	5.14007218571868e-14	'14.5.2.7'	'RNA biosynthesis.DNA-binding transcriptional regulation.zinc-coordinating DNA-binding domain.STY/SRS transcription factor'	prot-scriber: lateral root primordium protein	swissprot: Protein LATERAL ROOT PRIMORDIUM 1 OS=Arabidopsis thaliana	original description: none'
TRAESCSU02G031600	Up	7.34377	1.43333933030005e-06	'50.1.13'	'Enzyme classification.EC_1 oxidoreductases.EC_1-14 oxidoreductase acting on paired donor with incorporation or reduction of molecular oxygen'	prot-scriber: cytochrome p450 87a3	swissprot: Cytochrome P450 87A3 OS=Oryza sativa subsp. japonica	original description: none'
TRAESCS7A02G092900	Up	7.34231	3.84355646067878e-05	'35.1'	'not assigned.annotated'	prot-scriber: early nodulin protein	swissprot: Early nodulin-93 OS=Glycine max	original description: none'
TRAESCS3B02G530600	Up	7.34061	1.14333382490474e-09	'50.3.2'	'Enzyme classification.EC_3 hydrolases.EC_3-2 glycosylase'	prot-scriber: glucan endo beta glucosidase isoform protein	swissprot: Glucan endo-1,3-beta-glucosidase GIV OS=Hordeum vulgare	original description: none'
TRAESCS7D02G140800	Up	7.33476	2.91166220696023e-06	'21.3.4.1.1'	'Cell wall organisation.pectin.xylogalacturonan.biosynthesis.xylogalacturonan xylosyltransferase'	prot-scriber: exostosin domain containing protein	swissprot: Probable glycosyltransferase At5g25310 OS=Arabidopsis thaliana	original description: none'
TRAESCS7D02G030700	Up	7.33295	9.357482815028e-99	'9.2.3.3'	'Redox homeostasis.glutathione-based redox regulation.glutathione S-transferase activities.class tau glutathione S-transferase *(GSTU1/2/++)'	prot-scriber: arath glutathione s transferase	swissprot: Probable glutathione S-transferase GSTU6 OS=Oryza sativa subsp. japonica	original description: none'
TRAESCS7A02G092700	Up	7.33214	1.01863317889053e-07	'35.1'	'not assigned.annotated'	prot-scriber: early nodulin protein	swissprot: no annotation	original description: none'
TRAESCS4A02G219400	Up	7.33158	0.000791579	'35.1'	'not assigned.annotated'	prot-scriber: heavy metal associated isoprenylated plant protein	swissprot: Heavy metal-associated isoprenylated plant protein 7 OS=Arabidopsis thaliana	original description: none'
TRAESCS5D02G568000	Up	7.32761	1.01316192710035e-05	'35.2'	'not assigned.not annotated'	prot-scriber: no annotation	swissprot: no annotation	original description: none'
TRAESCS7B02G012884	Up	7.32622	4.49665583143687e-07	'35.1'	'not assigned.annotated'	prot-scriber: non specific lipid transfer protein	swissprot: no annotation	original description: none'
TRAESCS5A02G192300	Up	7.32545	1.16902039232896e-59	'21.8.1.4'	'Cell wall organisation.cutin and suberin.cuticular lipid formation.omega-hydroxy fatty acyl dehydrogenase *(HOTHEAD)'	prot-scriber: gmc oxrdtase n domain containing protein	swissprot: Protein HOTHEAD OS=Arabidopsis thaliana	original description: none'
TRAESCS7B02G073900	Up	7.32317	3.53435402133319e-17	'24.2.1.5'	'Solute transport.carrier-mediated transport.DMT-type transporter superfamily.solute transporter *(UmamiT1/2/++)'	prot-scriber: wat protein	swissprot: WAT1-related protein At1g21890 OS=Arabidopsis thaliana	original description: none'
TRAESCS6B02G078800	Up	7.31962	3.9342439462937e-08	'21.2.3.1.3'	'Cell wall organisation.hemicellulose.heteromannan.biosynthesis.galactoglucomannan galactosyltransferase *(MUCI10)'	prot-scriber: cyate galactomannan galactosyltransferase	swissprot: Probable glycosyltransferase 6 OS=Oryza sativa subsp. indica	original description: none'
TRAESCS7A02G479100	Up	7.31855	1.48162343407663e-08	'14.5.10.6'	'RNA biosynthesis.DNA-binding transcriptional regulation.undefined DNA-binding domain.PLATZ transcription factor'	prot-scriber: b box type domain containing protein	swissprot: Protein RGF1 INDUCIBLE TRANSCRIPTION FACTOR 1 OS=Arabidopsis thaliana	original description: none'
TRAESCS2D02G154300	Up	7.31775	1.72430291317601e-05	'9.3.2.3'	'Redox homeostasis.thiol-based redox regulation.peroxiredoxin activities.1-Cys peroxiredoxin *(PER1)'	prot-scriber: 1 cys peroxiredoxin	swissprot: 1-Cys peroxiredoxin PER1 OS=Hordeum vulgare	original description: none'
TRAESCS2D02G154300	Up	7.31775	1.72430291317601e-05	'50.1.11'	'Enzyme classification.EC_1 oxidoreductases.EC_1-11 oxidoreductase acting on peroxide as acceptor'	prot-scriber: 1 cys peroxiredoxin	swissprot: 1-Cys peroxiredoxin PER1 OS=Hordeum vulgare	original description: none'
TRAESCS5B02G234000	Up	7.31397	3.37256685474858e-25	'35.1'	'not assigned.annotated'	prot-scriber: annexin a4	swissprot: Annexin Gh1 (Fragment) OS=Gossypium hirsutum	original description: none'
TRAESCS4D02G062500	Up	7.31285	4.48206544604185e-08	'10.11.1.13.1'	'Phytohormone action.signalling peptides.NCRP (non-cysteine-rich-peptide) category.CAPE-peptide activity.CAPE precursor polypeptide'	prot-scriber: scp domain containing protein	swissprot: STS14 protein OS=Solanum tuberosum	original description: none'
TRAESCS2D02G487000	Up	7.31284	2.80626027753225e-06	'35.1'	'not assigned.annotated'	prot-scriber: wound responsive family protein	swissprot: no annotation	original description: none'
TRAESCS4D02G132100	Up	7.31212	4.44177104672436e-07	'50.2.7'	'Enzyme classification.EC_2 transferases.EC_2-7 transferase transferring phosphorus-containing group'	prot-scriber: protein kinase domain containing	swissprot: Probably inactive leucine-rich repeat receptor-like protein kinase IMK2 OS=Arabidopsis thaliana	original description: none'
TRAESCS4D02G132100	Up	7.31212	4.44177104672436e-07	'18.4.1.3'	'Protein modification.phosphorylation.TKL protein kinase activities.LRR-III protein kinase'	prot-scriber: protein kinase domain containing	swissprot: Probably inactive leucine-rich repeat receptor-like protein kinase IMK2 OS=Arabidopsis thaliana	original description: none'
TRAESCS2D02G137400	Up	7.31	7.28512610468097e-06	'18.4.1.19.2'	'Protein modification.phosphorylation.TKL protein kinase activities.Lectin-type receptor-like protein kinase activities.L-Lectin protein kinase'	prot-scriber: l type lectin domain containing receptor kinase 3	swissprot: L-type lectin-domain containing receptor kinase SIT2 OS=Oryza sativa subsp. japonica	original description: none'
TRAESCS2D02G137400	Up	7.31	7.28512610468097e-06	'50.2.7'	'Enzyme classification.EC_2 transferases.EC_2-7 transferase transferring phosphorus-containing group'	prot-scriber: l type lectin domain containing receptor kinase 3	swissprot: L-type lectin-domain containing receptor kinase SIT2 OS=Oryza sativa subsp. japonica	original description: none'
TRAESCS7A02G404400	Up	7.30911	1.67556800503724e-07	'14.5.2.1.3'	'RNA biosynthesis.DNA-binding transcriptional regulation.zinc-coordinating DNA-binding domain.Cys2-His2-related domain.WIP-type transcription factor'	prot-scriber: zinc finger protein wip	swissprot: Zinc finger protein WIP2 OS=Arabidopsis thaliana	original description: none'
TRAESCS7B02G254100	Up	7.30747	1.10785748962334e-12	'10.3.3.2'	'Phytohormone action.brassinosteroid.conjugation and degradation.brassinosteroid hydroxylase *(BAS1)'	prot-scriber: cytochrome p450 734a1	swissprot: Cytochrome P450 734A4 OS=Oryza sativa subsp. japonica	original description: none'
TRAESCS7B02G254100	Up	7.30747	1.10785748962334e-12	'50.1.13'	'Enzyme classification.EC_1 oxidoreductases.EC_1-14 oxidoreductase acting on paired donor with incorporation or reduction of molecular oxygen'	prot-scriber: cytochrome p450 734a1	swissprot: Cytochrome P450 734A4 OS=Oryza sativa subsp. japonica	original description: none'
TRAESCS3D02G109900	Up	7.30626	3.43434595412867e-08	'35.1'	'not assigned.annotated'	prot-scriber: duf 4005 domain containing protein	swissprot: Protein IQ-domain 26 OS=Arabidopsis thaliana	original description: none'
TRAESCS2B02G184400	Up	7.30188	0.000379416	'19.3.7.4'	'Protein homeostasis.proteolysis.protease inhibitor activities.PR6 protease inhibitor'	prot-scriber: subtilisin chymotrypsin inhibitor	swissprot: no annotation	original description: none'
TRAESCS3D02G397200	Up	7.30161	1.08915285103534e-07	'14.5.2.5'	'RNA biosynthesis.DNA-binding transcriptional regulation.zinc-coordinating DNA-binding domain.AS2/LOB transcription factor'	prot-scriber: lob domain containing protein	swissprot: LOB domain-containing protein 6 OS=Oryza sativa subsp. japonica	original description: none'
TRAESCS3D02G397200	Up	7.30161	1.08915285103534e-07	'29.1.1.3.2'	'Plant organogenesis.leaf formation.adaxial polarity.regulatory AS1-AS2 complex.transcriptional regulator component *(AS2)'	prot-scriber: lob domain containing protein	swissprot: LOB domain-containing protein 6 OS=Oryza sativa subsp. japonica	original description: none'
TRAESCS6B02G330400	Up	7.29877	5.24488166497402e-06	'14.5.7.5.5'	'RNA biosynthesis.DNA-binding transcriptional regulation.beta-hairpin exposed by alpha/beta-scaffold structure.WRKY transcription factor activity.regulatory protein *(JAV1)'	prot-scriber: vq domain containing protein	swissprot: no annotation	original description: none'
TRAESCS2A02G583100	Up	7.29811	4.89200104822464e-10	'19.3.3.1'	'Protein homeostasis.proteolysis.aspartic peptidase activities.Pepsin-type protease'	prot-scriber: peptidase a1 domain containing protein	swissprot: Aspartic proteinase nepenthesin-1 OS=Nepenthes gracilis	original description: none'
TRAESCS1D02G196500	Up	7.29633	5.80255561153278e-27	'35.1'	'not assigned.annotated'	prot-scriber: ubiquitin carboxyl terminal hydrolase protein	swissprot: Ubiquitin carboxyl-terminal hydrolase 23 OS=Arabidopsis thaliana	original description: none'
TRAESCS5B02G434100	Up	7.29133	7.93788457276423e-05	'19.4.1.4.3'	'Protein homeostasis.protein storage.seed storage protein activities.7S globulin family.Vicilin class-I seed storage protein *(PAP85)'	prot-scriber: vicilin antimicrobial peptides	swissprot: Cupincin OS=Oryza sativa subsp. indica	original description: none'
TRAESCS5D02G234800	Up	7.29044	4.94432155996201e-10	'14.5.3.9.2.1'	'RNA biosynthesis.DNA-binding transcriptional regulation.helix-turn-helix DNA-binding domain.MYB transcription factor family.R2R3-MYB transcription factor family.subgroup-1 transcription factor'	prot-scriber: myb transcription factor	swissprot: Myb-related protein 306 OS=Antirrhinum majus	original description: none'
TRAESCS4A02G300400	Up	7.28999	3.34749031834087e-08	'35.1'	'not assigned.annotated'	prot-scriber: ft interacting protein	swissprot: Multiple C2 domain and transmembrane region protein 14 OS=Arabidopsis thaliana	original description: none'
TRAESCS6A02G013200	Up	7.28859	3.98282482607639e-10	'14.5.3.7.4'	'RNA biosynthesis.DNA-binding transcriptional regulation.helix-turn-helix DNA-binding domain.TRIHELIX family.transcription factor *(GT2)'	prot-scriber: myb domain containing protein	swissprot: Trihelix transcription factor GT-2 OS=Arabidopsis thaliana	original description: none'
TRAESCS4A02G236000	Up	7.28828	7.34615673961248e-07	'14.5.2.8'	'RNA biosynthesis.DNA-binding transcriptional regulation.zinc-coordinating DNA-binding domain.ZAT transcription factor'	prot-scriber: zinc finger protein zat	swissprot: Zinc finger protein 1 OS=Triticum aestivum	original description: none'
TRAESCS1B02G426500	Up	7.28527	4.15064298103984e-08	'35.1'	'not assigned.annotated'	prot-scriber: duf 295 domain containing protein	swissprot: no annotation	original description: none'
TRAESCS7D02G440400	Up	7.28266	2.8546403098077e-07	'10.11.2.5.1'	'Phytohormone action.signalling peptides.CRP (cysteine-rich-peptide) category.EC1-peptide activity.EC1-precursor polypeptide'	prot-scriber: egg cell secreted protein	swissprot: Egg cell-secreted protein 1.1 OS=Arabidopsis thaliana	original description: none'
TRAESCS7D02G440400	Up	7.28266	2.8546403098077e-07	'28.2.6'	'Plant reproduction.pollination and fertilization.gamete interaction factor *(EC1)'	prot-scriber: egg cell secreted protein	swissprot: Egg cell-secreted protein 1.1 OS=Arabidopsis thaliana	original description: none'
TRAESCS6B02G056700	Up	7.28043	3.01718094334635e-10	'50.2.7'	'Enzyme classification.EC_2 transferases.EC_2-7 transferase transferring phosphorus-containing group'	prot-scriber: cysteine rich receptor protein kinase	swissprot: G-type lectin S-receptor-like serine/threonine-protein kinase SRK OS=Arabidopsis thaliana	original description: none'
TRAESCS3A02G137300	Up	7.27752	0.000286018	'35.1'	'not assigned.annotated'	prot-scriber: myb domain containing protein	swissprot: no annotation	original description: none'
TRAESCS1B02G392300	Up	7.27519	1.51155707791002e-06	'14.5.7.9.1'	'RNA biosynthesis.DNA-binding transcriptional regulation.beta-hairpin exposed by alpha/beta-scaffold structure.RAV transcription factor activity.transcription factor *(EDF)'	prot-scriber: ap erf and b3 domain containing transcription factor	swissprot: AP2/ERF and B3 domain-containing protein Os05g0549800 OS=Oryza sativa subsp. japonica	original description: none'
TRAESCS1B02G392300	Up	7.27519	1.51155707791002e-06	'29.5.1.4'	'Plant organogenesis.flower formation.photoperiodic pathway.transcriptional regulator *(EDF1/2/++)'	prot-scriber: ap erf and b3 domain containing transcription factor	swissprot: AP2/ERF and B3 domain-containing protein Os05g0549800 OS=Oryza sativa subsp. japonica	original description: none'
TRAESCS7D02G516200	Up	7.27388	2.94932906293263e-06	'50.1.13'	'Enzyme classification.EC_1 oxidoreductases.EC_1-14 oxidoreductase acting on paired donor with incorporation or reduction of molecular oxygen'	prot-scriber: 1 aminocyclopropane carboxylate oxidase	swissprot: 1-aminocyclopropane-1-carboxylate oxidase 1 OS=Arabidopsis thaliana	original description: none'
TRAESCS7D02G516200	Up	7.27388	2.94932906293263e-06	'10.5.1.2'	'Phytohormone action.ethylene.biosynthesis.1-aminocyclopropane-1-carboxylate oxidase *(ACO1/2/++)'	prot-scriber: 1 aminocyclopropane carboxylate oxidase	swissprot: 1-aminocyclopropane-1-carboxylate oxidase 1 OS=Arabidopsis thaliana	original description: none'
TRAESCS3D02G362100	Up	7.27284	5.65825875418825e-24	'10.2.4.2.1'	'Phytohormone action.auxin.transport.auxin influx.auxin transporter *(AUX/LAX)'	prot-scriber: auxin transporter protein	swissprot: Auxin transporter-like protein 1 OS=Oryza sativa subsp. japonica	original description: none'
TRAESCS3D02G362100	Up	7.27284	5.65825875418825e-24	'24.2.3.4.5'	'Solute transport.carrier-mediated transport.APC-type transporter superfamily.AAAP-type transporter activities.auxin transporter *(AUX1/LAX1)'	prot-scriber: auxin transporter protein	swissprot: Auxin transporter-like protein 1 OS=Oryza sativa subsp. japonica	original description: none'
TRAESCS1D02G167400	Up	7.27165	2.77535743717401e-13	'8.1.6.2.5'	'Secondary metabolism.terpenoid biosynthesis.carotenoid biosynthesis.xanthophylls.neoxanthin biosynthesis cofactor *(NXD1)'	prot-scriber: protein neoxanthin deficient	swissprot: Protein NEOXANTHIN-DEFICIENT 1 OS=Oryza sativa subsp. japonica	original description: none'
TRAESCS1D02G167400	Up	7.27165	2.77535743717401e-13	'10.1.1.3'	'Phytohormone action.abscisic acid.biosynthesis.neoxanthin biosynthesis cofactor *(NXD1)'	prot-scriber: protein neoxanthin deficient	swissprot: Protein NEOXANTHIN-DEFICIENT 1 OS=Oryza sativa subsp. japonica	original description: none'
TRAESCS2A02G131700	Up	7.27114	6.71125053860048e-08	'50.2.7'	'Enzyme classification.EC_2 transferases.EC_2-7 transferase transferring phosphorus-containing group'	prot-scriber: protein kinase domain containing	swissprot: Probable leucine-rich repeat receptor-like protein kinase IMK3 OS=Arabidopsis thaliana	original description: none'
TRAESCS2A02G131700	Up	7.27114	6.71125053860048e-08	'18.4.1.3'	'Protein modification.phosphorylation.TKL protein kinase activities.LRR-III protein kinase'	prot-scriber: protein kinase domain containing	swissprot: Probable leucine-rich repeat receptor-like protein kinase IMK3 OS=Arabidopsis thaliana	original description: none'
TRAESCS3B02G401000	Up	7.26878	4.16754640104247e-24	'24.2.3.4.5'	'Solute transport.carrier-mediated transport.APC-type transporter superfamily.AAAP-type transporter activities.auxin transporter *(AUX1/LAX1)'	prot-scriber: auxin transporter protein	swissprot: Auxin transporter-like protein 1 OS=Oryza sativa subsp. japonica	original description: none'
TRAESCS3B02G401000	Up	7.26878	4.16754640104247e-24	'10.2.4.2.1'	'Phytohormone action.auxin.transport.auxin influx.auxin transporter *(AUX/LAX)'	prot-scriber: auxin transporter protein	swissprot: Auxin transporter-like protein 1 OS=Oryza sativa subsp. japonica	original description: none'
TRAESCS4A02G188100	Up	7.26702	8.20224023580745e-08	'24.2.4.3'	'Solute transport.carrier-mediated transport.BART-type transporter superfamily.auxin efflux transporter *(PIN1/2/3)'	prot-scriber: auxin efflux carrier component	swissprot: Probable auxin efflux carrier component 1d OS=Oryza sativa subsp. japonica	original description: none'
TRAESCS4A02G188100	Up	7.26702	8.20224023580745e-08	'10.2.4.1.1'	'Phytohormone action.auxin.transport.polar auxin transport system.auxin transporter *(PIN)'	prot-scriber: auxin efflux carrier component	swissprot: Probable auxin efflux carrier component 1d OS=Oryza sativa subsp. japonica	original description: none'
TRAESCS5B02G305100	Up	7.26702	9.0091076606778e-31	'20.2.2.7.1'	'Cytoskeleton organisation.microfilament network.actin polymerisation.Formin actin filament elongation factor activities.group-I formin'	prot-scriber: formin protein	swissprot: Formin-like protein 15 OS=Oryza sativa subsp. japonica	original description: none'
TRAESCS6B02G336500	Up	7.26542	7.98380906589153e-11	'21.4.2.1'	'Cell wall organisation.cell wall proteins.expansin activities.alpha-class expansin'	prot-scriber: expansin	swissprot: Expansin-A5 OS=Oryza sativa subsp. japonica	original description: none'
TRAESCS5A02G376500	Up	7.26398	1.49028315282295e-12	'14.5.1.2.16'	'RNA biosynthesis.DNA-binding transcriptional regulation.basic DNA-binding domain.basic helix-loop-helix (bHLH) domain.bHLH class-VIIa/b transcription factor'	prot-scriber: bhlh transcription factor	swissprot: Transcription factor PHYTOCHROME INTERACTING FACTOR-LIKE 13 OS=Oryza sativa subsp. japonica	original description: none'
TRAESCS5A02G376500	Up	7.26398	1.49028315282295e-12	'26.1.1.1.2'	'External stimuli response.light.red/far red light.phytochrome-mediated photoperception.transcriptional regulator *(PIF)'	prot-scriber: bhlh transcription factor	swissprot: Transcription factor PHYTOCHROME INTERACTING FACTOR-LIKE 13 OS=Oryza sativa subsp. japonica	original description: none'
TRAESCS5A02G036300	Up	7.26306	4.87255107543407e-23	'21.3.4.1.1'	'Cell wall organisation.pectin.xylogalacturonan.biosynthesis.xylogalacturonan xylosyltransferase'	prot-scriber: exostosin domain containing protein	swissprot: Probable glycosyltransferase At5g03795 OS=Arabidopsis thaliana	original description: none'
TRAESCS4D02G113700	Up	7.25902	1.20926042515792e-67	'35.1'	'not assigned.annotated'	prot-scriber: 5 3 exoribonuclease	swissprot: 5'-3' exoribonuclease 3 OS=Arabidopsis thaliana	original description: none'
TRAESCS5D02G039100	Up	7.25471	6.16653080602095e-14	'35.1'	'not assigned.annotated'	prot-scriber: hma domain containing protein	swissprot: no annotation	original description: none'
TRAESCS7B02G052800	Up	7.25037	2.85699190741875e-08	'29.2.6.4'	'Plant organogenesis.root formation.polar auxin transport activity.regulatory E3 ubiquitin ligase substrate adaptor *(MEL1/2/++)'	prot-scriber: btb poz domain containing protein npy	swissprot: Phototropic-responsive NPH3 family protein NPY1 OS=Arabidopsis thaliana	original description: none'
TRAESCS1B02G143500	Up	7.25013	3.64495742558763e-08	'35.1'	'not assigned.annotated'	prot-scriber: lrrnt 2 domain containing protein	swissprot: Leucine-rich repeat extensin-like protein 4 OS=Arabidopsis thaliana	original description: none'
TRAESCS3A02G345800	Up	7.24747	1.21331511456717e-07	'19.2.2.10.2.7'	'Protein homeostasis.ubiquitin-proteasome system.ubiquitin-fold protein conjugation.U-Box E3 ubiquitin ligase activities.group-II.E3 ubiquitin ligase *(PUB16/17)'	prot-scriber: arath u box domain containing protein	swissprot: U-box domain-containing protein 16 OS=Arabidopsis thaliana	original description: none'
TRAESCS5B02G427000	Up	7.2474	1.8950119658838e-06	'14.5.2.9'	'RNA biosynthesis.DNA-binding transcriptional regulation.zinc-coordinating DNA-binding domain.ZFP transcription factor'	prot-scriber: c2h2 type domain containing protein	swissprot: no annotation	original description: none'
TRAESCS6A02G244900	Up	7.24723	6.24078812050278e-07	'21.8.1.1'	'Cell wall organisation.cutin and suberin.cuticular lipid formation.fatty acyl omega-hydroxylase *(CYP86A)'	prot-scriber: cytochrome p450 86a1	swissprot: Cytochrome P450 86A22 OS=Petunia hybrida	original description: none'
TRAESCS6A02G244900	Up	7.24723	6.24078812050278e-07	'50.1.13'	'Enzyme classification.EC_1 oxidoreductases.EC_1-14 oxidoreductase acting on paired donor with incorporation or reduction of molecular oxygen'	prot-scriber: cytochrome p450 86a1	swissprot: Cytochrome P450 86A22 OS=Petunia hybrida	original description: none'
TRAESCS7A02G202700	Up	7.24168	4.55185161182561e-07	'23.6.3'	'Protein translocation.plasmodesmata intercellular trafficking.plasmodesmal protein *(PDLP)'	prot-scriber: cysteine rich repeat secretory protein	swissprot: Plasmodesmata-located protein 6 OS=Arabidopsis thaliana	original description: none'
TRAESCS4B02G063600	Up	7.24043	4.65179620703084e-14	'10.11.1.13.1'	'Phytohormone action.signalling peptides.NCRP (non-cysteine-rich-peptide) category.CAPE-peptide activity.CAPE precursor polypeptide'	prot-scriber: scp domain containing protein	swissprot: STS14 protein OS=Solanum tuberosum	original description: none'
TRAESCS2B02G561400	Up	7.23997	2.01711396068449e-10	'35.1'	'not assigned.annotated'	prot-scriber: wound responsive family protein	swissprot: no annotation	original description: none'
TRAESCS2D02G043700	Up	7.23743	2.06456147338122e-07	'29.2.6.5'	'Plant organogenesis.root formation.polar auxin transport activity.regulatory E3 ubiquitin ligase *(WAV3)'	prot-scriber: ring type domain containing protein	swissprot: E3 ubiquitin-protein ligase WAV3 OS=Arabidopsis thaliana	original description: none'
TRAESCS7B02G224200	Up	7.23675	5.53387397663247e-07	'3.1.4.1.4'	'Carbohydrate metabolism.sucrose metabolism.degradation.invertase activities.vacuolar/cell wall invertase inhibitor *(VIF2)'	prot-scriber: pmei domain containing protein	swissprot: Pectinesterase inhibitor 28 OS=Oryza sativa subsp. japonica	original description: none'
TRAESCS2A02G532200	Up	7.23166	5.18482998471653e-06	'35.1'	'not assigned.annotated'	prot-scriber: wound responsive family protein	swissprot: no annotation	original description: none'
TRAESCS4A02G015700	Up	7.23151	3.87748147826099e-08	'35.2'	'not assigned.not annotated'	prot-scriber: no annotation	swissprot: no annotation	original description: none'
TRAESCS6A02G373300	Up	7.23044	9.14447149807606e-08	'10.2.2.2'	'Phytohormone action.auxin.perception and signal transduction.transcriptional repressor *(IAA/AUX)'	prot-scriber: auxin responsive protein iaa	swissprot: Auxin-responsive protein IAA9 OS=Oryza sativa subsp. japonica	original description: none'
TRAESCS3B02G261900	Up	7.22803	1.76444102322677e-05	'10.2.1.1.2'	'Phytohormone action.auxin.biosynthesis.indole-3-pyruvic acid (IPyA) pathway.flavin-dependent monooxygenase *(YUC1/2/++)'	prot-scriber: flavin containing monooxygenase	swissprot: Indole-3-pyruvate monooxygenase YUCCA1 OS=Oryza sativa subsp. japonica	original description: none'
TRAESCS1B02G478700	Up	7.22792	4.16563460877517e-08	'35.1'	'not assigned.annotated'	prot-scriber: cct domain containing protein	swissprot: no annotation	original description: none'
TRAESCS3B02G535100	Up	7.22463	2.29264121669206e-07	'14.5.10.2'	'RNA biosynthesis.DNA-binding transcriptional regulation.undefined DNA-binding domain.GRAS transcription factor'	prot-scriber: della protein rga	swissprot: GRAS family protein TF80 OS=Medicago truncatula	original description: none'
TRAESCS6A02G308600	Up	7.22461	1.03390338322295e-09	'10.2.4.1.1'	'Phytohormone action.auxin.transport.polar auxin transport system.auxin transporter *(PIN)'	prot-scriber: auxin efflux carrier component	swissprot: Auxin efflux carrier component 1a OS=Oryza sativa subsp. japonica	original description: none'
TRAESCS6A02G308600	Up	7.22461	1.03390338322295e-09	'24.2.4.3'	'Solute transport.carrier-mediated transport.BART-type transporter superfamily.auxin efflux transporter *(PIN1/2/3)'	prot-scriber: auxin efflux carrier component	swissprot: Auxin efflux carrier component 1a OS=Oryza sativa subsp. japonica	original description: none'
TRAESCS7D02G111000	Up	7.2217	5.4173145655398e-07	'35.1'	'not assigned.annotated'	prot-scriber: non specific lipid transfer protein	swissprot: no annotation	original description: none'
TRAESCS2A02G288000	Up	7.21556	5.4989197318081e-25	'14.5.7.10.10'	'RNA biosynthesis.DNA-binding transcriptional regulation.beta-hairpin exposed by alpha/beta-scaffold structure.ERF transcription factor activity.subgroup ERF-X transcription factor'	prot-scriber: ethylene responsive transcription factor erf	swissprot: Ethylene-responsive transcription factor ERF113 OS=Arabidopsis thaliana	original description: none'
TRAESCS4D02G226100	Up	7.21404	3.68870165124985e-33	'5.1.6.1.1.1'	'Lipid metabolism.fatty acid metabolism.endoplasmic reticulum-localized fatty acid elongase (FAE) system.fatty acid elongation complex.condensing enzyme activities.3-ketoacyl-CoA synthase *(KCS)'	prot-scriber: 3 ketoacyl coa synthase	swissprot: 3-ketoacyl-CoA synthase 1 OS=Arabidopsis thaliana	original description: none'
TRAESCS5B02G135800	Up	7.21027	5.15102043803961e-08	'35.1'	'not assigned.annotated'	prot-scriber: glucosyl phosphoglycerate phosphatase	swissprot: Phosphoglycerate mutase-like protein 4 OS=Arabidopsis thaliana	original description: none'
TRAESCS3A02G441100	Up	7.20645	6.60246775111967e-10	'35.1'	'not assigned.annotated'	prot-scriber: cral trio domain containing protein	swissprot: no annotation	original description: none'
TRAESCS3B02G456500	Up	7.20425	3.32396797982192e-06	'19.3.7.5'	'Protein homeostasis.proteolysis.protease inhibitor activities.Cystatin protease inhibitor'	prot-scriber: cysteine proteinase inhibitor	swissprot: Cysteine proteinase inhibitor 4 OS=Oryza sativa subsp. japonica	original description: none'
TRAESCS7D02G257800	Up	7.20392	1.36899025344464e-07	'3.13.4.1'	'Carbohydrate metabolism.nucleotide sugar biosynthesis.UDP-D-galacturonic acid biosynthesis.UDP-D-glucuronic acid 4-epimerase'	prot-scriber: adp l glycero d manno heptose epimerase	swissprot: UDP-glucuronate 4-epimerase 6 OS=Arabidopsis thaliana	original description: none'
TRAESCSU02G034500	Up	7.20085	0.000289972	'9.4.8.2.1'	'Redox homeostasis.ascorbate-based redox regulation.ascorbate metabolism.L-gulose and D-gluconorate biosynthesis pathways.L-gulono-1,4-lactone oxidase *(GULLO)'	prot-scriber: l gulonolactone oxidase	swissprot: L-gulonolactone oxidase 5 OS=Arabidopsis thaliana	original description: none'
TRAESCS2B02G047300	Up	7.19932	1.43321911585429e-08	'26.11.3.3.2.2'	'External stimuli response.pathogen.defense mechanisms.defense enzyme activities.chitinase activities.basic chitinase *(CHIB)'	prot-scriber: basic endochitinase	swissprot: Chitinase 9 OS=Oryza sativa subsp. japonica	original description: none'
TRAESCS7D02G412900	Up	7.19297	1.17132248202084e-07	'25.4.1.2.2'	'Nutrient uptake.iron uptake.reduction-based strategy.mesophyll cell-localised system.iron cation transporter *(IRT3)'	prot-scriber: zinc transporter 4 chloroplastic	swissprot: Zinc transporter 1 OS=Arabidopsis thaliana	original description: none'
TRAESCS7D02G412900	Up	7.19297	1.17132248202084e-07	'25.4.1.1.2.1'	'Nutrient uptake.iron uptake.reduction-based strategy.root-localised system.metal cation transporter activity.iron/zinc/manganese/cobalt cation transporter *(IRT1/ZIP1/++)'	prot-scriber: zinc transporter 4 chloroplastic	swissprot: Zinc transporter 1 OS=Arabidopsis thaliana	original description: none'
TRAESCS7D02G412900	Up	7.19297	1.17132248202084e-07	'24.2.11.1'	'Solute transport.carrier-mediated transport.ZIP-type metal cation transporter activities.subclass-X1 metal cation transporter *(IRT1)'	prot-scriber: zinc transporter 4 chloroplastic	swissprot: Zinc transporter 1 OS=Arabidopsis thaliana	original description: none'
TRAESCS4A02G250400	Up	7.19269	9.09845579868635e-10	'35.2'	'not assigned.not annotated'	prot-scriber: no annotation	swissprot: no annotation	original description: none'
TRAESCS7B02G316300	Up	7.19229	3.09403913662403e-05	'35.1'	'not assigned.annotated'	prot-scriber: mcafunc domain containing protein	swissprot: Cell number regulator 13 OS=Zea mays	original description: none'
TRAESCS3D02G133200	Up	7.19046	1.90921643653936e-07	'9.2.3.4'	'Redox homeostasis.glutathione-based redox regulation.glutathione S-transferase activities.class phi glutathione S-transferase *(GSTF1/2/++)'	prot-scriber: arath glutathione s transferase	swissprot: Glutathione S-transferase 1 OS=Triticum aestivum	original description: none'
TRAESCS6D02G208100	Up	7.18933	2.8684751974522e-07	'35.1'	'not assigned.annotated'	prot-scriber: cupin 3 domain containing protein	swissprot: no annotation	original description: none'
TRAESCS2D02G317800	Up	7.18823	2.36337499037046e-07	'35.1'	'not assigned.annotated'	prot-scriber: bet v 1 domain containing protein	swissprot: Pathogenesis-related protein 1 OS=Asparagus officinalis	original description: none'
TRAESCSU02G032600	Up	7.18823	1.16068020367109e-06	'35.1'	'not assigned.annotated'	prot-scriber: hma domain containing protein	swissprot: no annotation	original description: none'
TRAESCS3B02G336500	Up	7.18605	3.46425416937884e-05	'35.2'	'not assigned.not annotated'	prot-scriber: no annotation	swissprot: no annotation	original description: none'
TRAESCS7B02G149600	Up	7.18487	1.41206158019562e-16	'4.5.2.1'	'Amino acid metabolism.shikimate group amino acid biosynthesis.phenylalanine and tyrosine.chorismate mutase *(CM)'	prot-scriber: chorismate mutase 1	swissprot: Chorismate mutase 2 OS=Arabidopsis thaliana	original description: none'
TRAESCS7B02G149600	Up	7.18487	1.41206158019562e-16	'50.5.4'	'Enzyme classification.EC_5 isomerases.EC_5-4 intramolecular transferase'	prot-scriber: chorismate mutase 1	swissprot: Chorismate mutase 2 OS=Arabidopsis thaliana	original description: none'
TRAESCS3B02G339800	Up	7.1834	4.06909286753708e-07	'50.1.11'	'Enzyme classification.EC_1 oxidoreductases.EC_1-11 oxidoreductase acting on peroxide as acceptor'	prot-scriber: anionic peroxidase	swissprot: Peroxidase 2 OS=Zea mays	original description: none'
TRAESCS7A02G348600	Up	7.18277	1.58489985616508e-09	'50.3.1'	'Enzyme classification.EC_3 hydrolases.EC_3-1 hydrolase acting on ester bond'	prot-scriber: gdsl esterase lipase	swissprot: GDSL esterase/lipase At5g45910 OS=Arabidopsis thaliana	original description: none'
TRAESCSU02G030200	Up	7.1826	0.0013771	'35.2'	'not assigned.not annotated'	prot-scriber: no annotation	swissprot: no annotation	original description: none'
TRAESCS6A02G126500	Up	7.18193	1.66686137137539e-07	'35.1'	'not assigned.annotated'	prot-scriber: peptide n4 n acetyl beta glucosaminyl asparagine amidase a	swissprot: Peptide-N4-(N-acetyl-beta-glucosaminyl)asparagine amidase A OS=Prunus dulcis	original description: none'
TRAESCS6A02G420600	Up	7.17595	3.12722265971994e-07	'11.5.1.1.2'	'Chromatin organisation.epigenetic state regulation.RNA-directed DNA methylation (RdDM) pathway.RNA polymerase-IV branch (siRNA generation).polymerase-IV-positioning factor *(SHH)'	prot-scriber: homeobox domain containing protein	swissprot: Protein SAWADEE HOMEODOMAIN HOMOLOG 2 OS=Arabidopsis thaliana	original description: none'
TRAESCS6A02G420600	Up	7.17595	3.12722265971994e-07	'11.4.1.4.10'	'Chromatin organisation.nucleosome remodeling.SWI/SNF chromatin remodeling complexes.MINU-associated complex.component *(SHH2)'	prot-scriber: homeobox domain containing protein	swissprot: Protein SAWADEE HOMEODOMAIN HOMOLOG 2 OS=Arabidopsis thaliana	original description: none'
TRAESCS5D02G118500	Up	7.17116	1.59321412984684e-07	'1.1.1.3.20'	'Photosynthesis.photophosphorylation.photosystem II.assembly.thioredoxin *(TRX-M)'	prot-scriber: thioredoxin domain containing protein	swissprot: Thioredoxin M-type, chloroplastic OS=Triticum aestivum	original description: none'
TRAESCS2B02G183100	Up	7.17031	4.37531578415285e-23	'14.5.3.9.2.1'	'RNA biosynthesis.DNA-binding transcriptional regulation.helix-turn-helix DNA-binding domain.MYB transcription factor family.R2R3-MYB transcription factor family.subgroup-1 transcription factor'	prot-scriber: myb transcription factor	swissprot: Transcription factor MYB96 OS=Arabidopsis thaliana	original description: none'
TRAESCS1D02G354300	Up	7.16718	0.000878729	'35.1'	'not assigned.annotated'	prot-scriber: pollen ole e allergen and family protein	swissprot: no annotation	original description: none'
TRAESCS6A02G316700	Up	7.16501	3.12226509565171e-15	'35.1'	'not assigned.annotated'	prot-scriber: protein exordium	swissprot: Protein PHOSPHATE-INDUCED 1 OS=Nicotiana tabacum	original description: none'
TRAESCS1B02G099000	Up	7.16295	2.9201533283494e-44	'24.1.3.1.1.1'	'Solute transport.primary active transport.ABC-type transporter superfamily.ABC group-1 transporter activities.ABC1 subfamily-B transporter activities.ABCB-type transporter *(MDR/PGP)'	prot-scriber: abc transporter b family member	swissprot: ABC transporter B family member 21 OS=Arabidopsis thaliana	original description: none'
TRAESCS5A02G403600	Up	7.16154	2.85138891466593e-29	'26.5.3.4.3'	'External stimuli response.temperature.cold response.ICE-CBF-COR cold acclimation signalling.regulatory protein *(COR413-PM)'	prot-scriber: cold regulated plasma membrane protein	swissprot: Cold-regulated 413 plasma membrane protein 2 OS=Arabidopsis thaliana	original description: none'
TRAESCS6D02G357500	Up	7.16148	8.20855867688863e-08	'10.2.2.2'	'Phytohormone action.auxin.perception and signal transduction.transcriptional repressor *(IAA/AUX)'	prot-scriber: auxin responsive protein iaa	swissprot: Auxin-responsive protein IAA9 OS=Oryza sativa subsp. japonica	original description: none'
TRAESCS6D02G158300	Up	7.15422	9.7674423507674e-08	'18.4.1.21'	'Protein modification.phosphorylation.TKL protein kinase activities.LysM protein kinase'	prot-scriber: lysm domain receptor kinase	swissprot: Protein LYK5 OS=Arabidopsis thaliana	original description: none'
TRAESCS6D02G158300	Up	7.15422	9.7674423507674e-08	'26.10.1.1'	'External stimuli response.symbiont.common symbiotic signalling pathway (CSSP).LysM receptor kinase *(NFR1/LYK3)'	prot-scriber: lysm domain receptor kinase	swissprot: Protein LYK5 OS=Arabidopsis thaliana	original description: none'
TRAESCS6D02G158300	Up	7.15422	9.7674423507674e-08	'50.2.7'	'Enzyme classification.EC_2 transferases.EC_2-7 transferase transferring phosphorus-containing group'	prot-scriber: lysm domain receptor kinase	swissprot: Protein LYK5 OS=Arabidopsis thaliana	original description: none'
TRAESCS6A02G307600	Up	7.15374	3.76028066482282e-06	'14.5.10.9.1'	'RNA biosynthesis.DNA-binding transcriptional regulation.undefined DNA-binding domain.NIN family.RKD transcription factor'	prot-scriber: rwp rk domain containing protein	swissprot: Protein RKD1 OS=Arabidopsis thaliana	original description: none'
TRAESCS6A02G307600	Up	7.15374	3.76028066482282e-06	'28.1.2.3'	'Plant reproduction.gametogenesis.female gametophyt.germ cell differentiation factor *(RKD)'	prot-scriber: rwp rk domain containing protein	swissprot: Protein RKD1 OS=Arabidopsis thaliana	original description: none'
TRAESCS7B02G123100	Up	7.15157	1.02121244403107e-05	'18.1.3.1'	'Protein modification.glycosylation.C-linked glycosylation.C-glucosyltransferase *(CGT)'	prot-scriber: udp glycosyltransferase	swissprot: UDP-glycosyltransferase CGT OS=Oryza sativa subsp. indica	original description: none'
TRAESCS7B02G123100	Up	7.15157	1.02121244403107e-05	'50.2.4'	'Enzyme classification.EC_2 transferases.EC_2-4 glycosyltransferase'	prot-scriber: udp glycosyltransferase	swissprot: UDP-glycosyltransferase CGT OS=Oryza sativa subsp. indica	original description: none'
TRAESCS6B02G469700	Up	7.1505	6.20891666379616e-07	'21.2.2.1.4'	'Cell wall organisation.hemicellulose.xylan.biosynthesis.xylan alpha-1,3-arabinosyltransferase'	prot-scriber: beta xylosyltransferease xax	swissprot: Alpha-1,3-arabinosyltransferase XAT3 OS=Oryza sativa subsp. japonica	original description: none'
TRAESCS2D02G443800	Up	7.14993	2.03488673322914e-05	'35.1'	'not assigned.annotated'	prot-scriber: amb all domain containing protein	swissprot: no annotation	original description: none'
TRAESCS6B02G332700	Up	7.1496	0.000609433	'35.1'	'not assigned.annotated'	prot-scriber: glycine rich cell wall structural protein	swissprot: no annotation	original description: none'
TRAESCS2A02G158700	Up	7.14739	9.02802636804471e-07	'19.3.7.4'	'Protein homeostasis.proteolysis.protease inhibitor activities.PR6 protease inhibitor'	prot-scriber: subtilisin chymotrypsin inhibitor	swissprot: no annotation	original description: none'
TRAESCS2B02G233100	Up	7.14653	3.30903854549828e-05	'35.2'	'not assigned.not annotated'	prot-scriber: no annotation	swissprot: no annotation	original description: none'
TRAESCS5A02G502500	Up	7.14469	3.60353597934521e-10	'9.2.3.4'	'Redox homeostasis.glutathione-based redox regulation.glutathione S-transferase activities.class phi glutathione S-transferase *(GSTF1/2/++)'	prot-scriber: arath glutathione s transferase	swissprot: Glutathione S-transferase F11 OS=Arabidopsis thaliana	original description: none'
TRAESCS6B02G344600	Up	7.14313	3.39591221056559e-08	'1.1.1.5.3.2'	'Photosynthesis.photophosphorylation.photosystem II.photosynthetic acclimation.thylakoid grana stacking.regulatory factor *(CURT)'	prot-scriber: caad domain containing protein	swissprot: no annotation	original description: none'
TRAESCS3D02G104100	Up	7.14297	8.13386786180659e-08	'18.4.1.19.2'	'Protein modification.phosphorylation.TKL protein kinase activities.Lectin-type receptor-like protein kinase activities.L-Lectin protein kinase'	prot-scriber: l type lectin domain containing receptor kinase 3	swissprot: L-type lectin-domain containing receptor kinase SIT2 OS=Oryza sativa subsp. japonica	original description: none'
TRAESCS3D02G104100	Up	7.14297	8.13386786180659e-08	'50.2.7'	'Enzyme classification.EC_2 transferases.EC_2-7 transferase transferring phosphorus-containing group'	prot-scriber: l type lectin domain containing receptor kinase 3	swissprot: L-type lectin-domain containing receptor kinase SIT2 OS=Oryza sativa subsp. japonica	original description: none'
TRAESCS2D02G436900	Up	7.14297	1.08836069812652e-06	'10.11.1.13.1'	'Phytohormone action.signalling peptides.NCRP (non-cysteine-rich-peptide) category.CAPE-peptide activity.CAPE precursor polypeptide'	prot-scriber: scp domain containing protein	swissprot: Pathogenesis-related protein 1A1 OS=Solanum lycopersicum	original description: none'
TRAESCS7B02G494500	Up	7.14123	2.8483612608683e-08	'50.2.7'	'Enzyme classification.EC_2 transferases.EC_2-7 transferase transferring phosphorus-containing group'	prot-scriber: cysteine rich receptor protein kinase	swissprot: Cysteine-rich receptor-like protein kinase 26 OS=Arabidopsis thaliana	original description: none'
TRAESCS3B02G073900	Up	7.13984	2.43319637439912e-06	'35.1'	'not assigned.annotated'	prot-scriber: ent domain containing protein	swissprot: no annotation	original description: none'
TRAESCS1A02G338700	Up	7.13981	4.12637218697495e-07	'14.5.7.5.2'	'RNA biosynthesis.DNA-binding transcriptional regulation.beta-hairpin exposed by alpha/beta-scaffold structure.WRKY transcription factor activity.regulatory protein *(VQ4)'	prot-scriber: vq domain containing protein	swissprot: VQ motif-containing protein 4 OS=Arabidopsis thaliana	original description: none'
TRAESCS7A02G394900	Up	7.13889	3.88295021795671e-07	'21.3.2.1.3'	'Cell wall organisation.pectin.rhamnogalacturonan I.biosynthesis.beta-1,4-galactosyltransferase *(GALS)'	prot-scriber: glycosyltransferase family protein	swissprot: Galactan beta-1,4-galactosyltransferase GALS1 OS=Arabidopsis thaliana	original description: none'
TRAESCS1A02G193200	Up	7.13549	1.78170162269074e-07	'14.5.1.2.8'	'RNA biosynthesis.DNA-binding transcriptional regulation.basic DNA-binding domain.basic helix-loop-helix (bHLH) domain.bHLH class-IIIe transcription factor'	prot-scriber: loop bhlh transcription factor	swissprot: Transcription factor MYC2 OS=Oryza sativa subsp. japonica	original description: none'
TRAESCS1A02G193200	Up	7.13549	1.78170162269074e-07	'10.7.2.1.2'	'Phytohormone action.jasmonic acid.perception and signal transduction.receptor activities.regulatory protein *(MYC2)'	prot-scriber: loop bhlh transcription factor	swissprot: Transcription factor MYC2 OS=Oryza sativa subsp. japonica	original description: none'
TRAESCS5D02G490900	Up	7.13141	1.69646286775333e-06	'14.5.2.8'	'RNA biosynthesis.DNA-binding transcriptional regulation.zinc-coordinating DNA-binding domain.ZAT transcription factor'	prot-scriber: zinc finger protein zat	swissprot: no annotation	original description: none'
TRAESCS7A02G173900	Up	7.13125	2.09130933152173e-06	'50.2.7'	'Enzyme classification.EC_2 transferases.EC_2-7 transferase transferring phosphorus-containing group'	prot-scriber: l type lectin domain containing receptor kinase 1	swissprot: Probable L-type lectin-domain containing receptor kinase S.5 OS=Arabidopsis thaliana	original description: none'
TRAESCS7D02G481600	Up	7.12679	1.76104562089282e-06	'24.2.2.15'	'Solute transport.carrier-mediated transport.MFS-type transporter superfamily.UMF23-type solute transporter'	prot-scriber: nodulin domain containing protein	swissprot: Protein NUCLEAR FUSION DEFECTIVE 4 OS=Arabidopsis thaliana	original description: none'
TRAESCS1A02G295900	Up	7.12624	2.12716366150367e-06	'35.1'	'not assigned.annotated'	prot-scriber: ring h2 finger protein atl	swissprot: no annotation	original description: none'
TRAESCS3A02G042100	Up	7.12558	6.81156033560323e-08	'50.3.2'	'Enzyme classification.EC_3 hydrolases.EC_3-2 glycosylase'	prot-scriber: lysosomal alpha glucosidase	swissprot: Alpha-xylosidase 1 OS=Arabidopsis thaliana	original description: none'
TRAESCS3A02G042100	Up	7.12558	6.81156033560323e-08	'21.2.1.2.5'	'Cell wall organisation.hemicellulose.xyloglucan.modification and degradation.1,6-alpha-xylosidase *(AXYL1/2)'	prot-scriber: lysosomal alpha glucosidase	swissprot: Alpha-xylosidase 1 OS=Arabidopsis thaliana	original description: none'
TRAESCS3D02G407600	Up	7.12387	0.000111799	'50.3.4'	'Enzyme classification.EC_3 hydrolases.EC_3-4 hydrolase acting on peptide bond (peptidase)'	prot-scriber: kdel tailed cysteine endopeptidase cep	swissprot: Cysteine proteinase EP-B 2 OS=Hordeum vulgare	original description: none'
TRAESCS2A02G058100	Up	7.11754	1.85282340296005e-05	'26.11.3.3.2.1'	'External stimuli response.pathogen.defense mechanisms.defense enzyme activities.chitinase activities.acidic chitinase *(CHIA)'	prot-scriber: gh domain containing protein	swissprot: Xylanase inhibitor protein 1 OS=Oryza sativa subsp. japonica	original description: none'
TRAESCS5A02G429900	Up	7.11606	5.38775913173958e-06	'35.1'	'not assigned.annotated'	prot-scriber: prolamin like domain containing protein	swissprot: no annotation	original description: none'
TRAESCS2D02G547700	Up	7.1158	5.53201554931447e-17	'50.1.13'	'Enzyme classification.EC_1 oxidoreductases.EC_1-14 oxidoreductase acting on paired donor with incorporation or reduction of molecular oxygen'	prot-scriber: cytochrome p450 76c2	swissprot: Geraniol 8-hydroxylase OS=Catharanthus roseus	original description: none'
TRAESCS1A02G011800	Up	7.11427	3.49653905018631e-08	'20.2.2.7.1'	'Cytoskeleton organisation.microfilament network.actin polymerisation.Formin actin filament elongation factor activities.group-I formin'	prot-scriber: formin protein	swissprot: Formin-like protein 14 OS=Oryza sativa subsp. japonica	original description: none'
TRAESCS7A02G551400	Up	7.11368	0.00109616	'19.2.2.8.1.1'	'Protein homeostasis.ubiquitin-proteasome system.ubiquitin-fold protein conjugation.RING E3 ubiquitin ligase activities.RING-H2-class.ATL-subclass E3 ubiquitin ligase'	prot-scriber: e3 ubiquitin protein ligase ring	swissprot: E3 ubiquitin-protein ligase ATL15 OS=Arabidopsis thaliana	original description: none'
TRAESCS1A02G103900	Up	7.11158	3.23850092559327e-09	'18.4.1.11'	'Protein modification.phosphorylation.TKL protein kinase activities.LRR-XI protein kinase'	prot-scriber: leucine rich repeat receptor serine threonine protein kinase	swissprot: Receptor-like protein kinase 7 OS=Arabidopsis thaliana	original description: none'
TRAESCS1A02G103900	Up	7.11158	3.23850092559327e-09	'50.2.7'	'Enzyme classification.EC_2 transferases.EC_2-7 transferase transferring phosphorus-containing group'	prot-scriber: leucine rich repeat receptor serine threonine protein kinase	swissprot: Receptor-like protein kinase 7 OS=Arabidopsis thaliana	original description: none'
TRAESCS1A02G103900	Up	7.11158	3.23850092559327e-09	'10.11.1.1.2'	'Phytohormone action.signalling peptides.NCRP (non-cysteine-rich-peptide) category.PIP/PIPL-peptide activity.PIP/PIPL peptide receptor *(RLK7)'	prot-scriber: leucine rich repeat receptor serine threonine protein kinase	swissprot: Receptor-like protein kinase 7 OS=Arabidopsis thaliana	original description: none'
TRAESCS5A02G154300	Up	7.11046	4.20056182319621e-19	'35.2'	'not assigned.not annotated'	prot-scriber: no annotation	swissprot: no annotation	original description: none'
TRAESCS2D02G137300	Up	7.11028	1.82446337904914e-06	'18.4.1.19.2'	'Protein modification.phosphorylation.TKL protein kinase activities.Lectin-type receptor-like protein kinase activities.L-Lectin protein kinase'	prot-scriber: l type lectin domain containing receptor kinase 3	swissprot: L-type lectin-domain containing receptor kinase SIT2 OS=Oryza sativa subsp. japonica	original description: none'
TRAESCS2D02G137300	Up	7.11028	1.82446337904914e-06	'50.2.7'	'Enzyme classification.EC_2 transferases.EC_2-7 transferase transferring phosphorus-containing group'	prot-scriber: l type lectin domain containing receptor kinase 3	swissprot: L-type lectin-domain containing receptor kinase SIT2 OS=Oryza sativa subsp. japonica	original description: none'
TRAESCS2B02G312800	Up	7.10985	4.56287210532801e-08	'14.6.10'	'RNA biosynthesis.transcriptional co-regulation.transcriptional co-regulator *(GIR1/2)'	prot-scriber: protein gl interacting repressor	swissprot: no annotation	original description: none'
TRAESCS4D02G358900	Up	7.10696	0.00422447	'14.5.3.4'	'RNA biosynthesis.DNA-binding transcriptional regulation.helix-turn-helix DNA-binding domain.HSF transcription factor'	prot-scriber: heat stress transcription factor a 1	swissprot: Heat stress transcription factor C-2a OS=Oryza sativa subsp. japonica	original description: none'
TRAESCS4B02G393600	Up	7.10473	1.09388875359e-05	'35.1'	'not assigned.annotated'	prot-scriber: hma domain containing protein	swissprot: no annotation	original description: none'
TRAESCS2B02G582000	Up	7.10394	7.77991982183594e-09	'35.1'	'not assigned.annotated'	prot-scriber: barwin domain containing protein	swissprot: Barwin OS=Hordeum vulgare	original description: none'
TRAESCS4D02G016000	Up	7.10201	0.00477324	'19.4.1.4.3'	'Protein homeostasis.protein storage.seed storage protein activities.7S globulin family.Vicilin class-I seed storage protein *(PAP85)'	prot-scriber: vicilin protein antimicrobial peptides	swissprot: 63 kDa globulin-like protein OS=Oryza sativa subsp. japonica	original description: none'
TRAESCS2D02G082100	Up	7.10104	0.00104323	'50.1.11'	'Enzyme classification.EC_1 oxidoreductases.EC_1-11 oxidoreductase acting on peroxide as acceptor'	prot-scriber: basic peroxidase	swissprot: Peroxidase 21 OS=Arabidopsis thaliana	original description: none'
TRAESCS3D02G039400	Up	7.10059	1.13738839145204e-19	'19.3.3.1'	'Protein homeostasis.proteolysis.aspartic peptidase activities.Pepsin-type protease'	prot-scriber: peptidase a1 domain containing protein	swissprot: Chitinase CLP OS=Oryza sativa subsp. japonica	original description: none'
TRAESCS5B02G015500	Up	7.09751	1.22119746803505e-07	'35.1'	'not assigned.annotated'	prot-scriber: cryja pathogenesis thaumatin protein	swissprot: Thaumatin-like protein OS=Actinidia deliciosa	original description: none'
TRAESCS2D02G370500	Up	7.0971	2.68487252560155e-05	'35.2'	'not assigned.not annotated'	prot-scriber: no annotation	swissprot: no annotation	original description: none'
TRAESCS5D02G037800	Up	7.09706	4.72805302491769e-51	'14.5.4.3.1'	'RNA biosynthesis.DNA-binding transcriptional regulation.other all-alpha-helix DNA-binding domain.NF-Y transcription factor complex.component *(NF-YA)'	prot-scriber: arath nuclear transcription factor y subunit 9	swissprot: Nuclear transcription factor Y subunit A-2 OS=Arabidopsis thaliana	original description: none'
TRAESCS2B02G447800	Up	7.08874	2.79028821355196e-07	'35.1'	'not assigned.annotated'	prot-scriber: cold responsive protein cor14b	swissprot: no annotation	original description: none'
TRAESCS2D02G543300	Up	7.08638	0.000337918	'35.1'	'not assigned.annotated'	prot-scriber: phytocyanin domain containing protein	swissprot: Uclacyanin 1 OS=Arabidopsis thaliana	original description: none'
TRAESCS1D02G425200	Up	7.08578	7.88976207024539e-07	'35.2'	'not assigned.not annotated'	prot-scriber: no annotation	swissprot: no annotation	original description: none'
TRAESCS1D02G207200	Up	7.08529	7.57318223771843e-08	'50.4.3'	'Enzyme classification.EC_4 lyases.EC_4-3 carbon-nitrogen lyase'	prot-scriber: str synth domain containing protein	swissprot: Protein STRICTOSIDINE SYNTHASE-LIKE 5 OS=Arabidopsis thaliana	original description: none'
TRAESCS7D02G356300	Up	7.08455	2.31556022011864e-07	'35.1'	'not assigned.annotated'	prot-scriber: early nodulin protein isoform x1	swissprot: no annotation	original description: none'
TRAESCS5B02G293800	Up	7.08448	4.84458376556358e-06	'35.2'	'not assigned.not annotated'	prot-scriber: no annotation	swissprot: no annotation	original description: none'
TRAESCS2B02G316900	Up	7.08239	3.46002212975524e-07	'35.1'	'not assigned.annotated'	prot-scriber: genome assembly chromosome ii	swissprot: no annotation	original description: none'
TRAESCS7B02G104900	Up	7.0813	1.11893983565393e-05	'10.11.1.13.1'	'Phytohormone action.signalling peptides.NCRP (non-cysteine-rich-peptide) category.CAPE-peptide activity.CAPE precursor polypeptide'	prot-scriber: scp domain containing protein	swissprot: Pathogenesis-related protein PRMS OS=Zea mays	original description: none'
TRAESCS7A02G142100	Up	7.08127	4.13360948993782e-07	'35.1'	'not assigned.annotated'	prot-scriber: f box domain containing protein	swissprot: no annotation	original description: none'
TRAESCS3A02G528900	Up	7.07902	6.62830426419316e-05	'27.2.12.1'	'Multi-process regulation.Programmed Cell Death (PCD) system.vacuole-mediated cell death.cysteine proteinase *(VPE)'	prot-scriber: vacuolar processing enzyme isozyme	swissprot: Vacuolar-processing enzyme OS=Citrus sinensis	original description: none'
TRAESCS3A02G528900	Up	7.07902	6.62830426419316e-05	'19.3.1.3'	'Protein homeostasis.proteolysis.cysteine peptidase activities.Legumain-type asparaginyl endopeptidase *(AEP)'	prot-scriber: vacuolar processing enzyme isozyme	swissprot: Vacuolar-processing enzyme OS=Citrus sinensis	original description: none'
TRAESCS3A02G528900	Up	7.07902	6.62830426419316e-05	'50.3.4'	'Enzyme classification.EC_3 hydrolases.EC_3-4 hydrolase acting on peptide bond (peptidase)'	prot-scriber: vacuolar processing enzyme isozyme	swissprot: Vacuolar-processing enzyme OS=Citrus sinensis	original description: none'
TRAESCS3A02G471900	Up	7.07886	3.41788891492835e-10	'19.3.3.1'	'Protein homeostasis.proteolysis.aspartic peptidase activities.Pepsin-type protease'	prot-scriber: peptidase a1 domain containing protein	swissprot: Chitinase CLP OS=Oryza sativa subsp. japonica	original description: none'
TRAESCS6A02G166700	Up	7.07597	2.39312906717537e-06	'29.5.2.6'	'Plant organogenesis.flower formation.autonomous floral-promotion pathway.post-transcriptional regulator *(KHZ)'	prot-scriber: arath zinc finger ccch domain containing protein	swissprot: Zinc finger CCCH domain-containing protein 14 OS=Oryza sativa subsp. japonica	original description: none'
TRAESCS7D02G514800	Up	7.07347	1.73444283602406e-06	'14.5.3.9.2.17'	'RNA biosynthesis.DNA-binding transcriptional regulation.helix-turn-helix DNA-binding domain.MYB transcription factor family.R2R3-MYB transcription factor family.subgroup-22/23 transcription factor'	prot-scriber: arath transcription factor myb	swissprot: Transcription factor MYB73 OS=Arabidopsis thaliana	original description: none'
TRAESCS1B02G360300	Up	7.0721	2.06110791135114e-10	'35.1'	'not assigned.annotated'	prot-scriber: arath zinc finger ccch domain containing protein	swissprot: Zinc finger CCCH domain-containing protein 37 OS=Oryza sativa subsp. japonica	original description: none'
TRAESCS2A02G523300	Up	7.07142	5.15547891119039e-22	'21.3.2.2.5.2'	'Cell wall organisation.pectin.rhamnogalacturonan I.modification and degradation.alpha-L-arabinofuranosidase activities.bifunctional alpha-L-arabinofuranosidase and beta-D-xylosidase *(BXL)'	prot-scriber: fn3 like domain containing protein	swissprot: Beta-D-xylosidase 4 OS=Arabidopsis thaliana	original description: none'
TRAESCS2A02G523300	Up	7.07142	5.15547891119039e-22	'50.3.2'	'Enzyme classification.EC_3 hydrolases.EC_3-2 glycosylase'	prot-scriber: fn3 like domain containing protein	swissprot: Beta-D-xylosidase 4 OS=Arabidopsis thaliana	original description: none'
TRAESCS1D02G158900	Up	7.06892	1.19269445337565e-05	'35.1'	'not assigned.annotated'	prot-scriber: f box domain containing protein	swissprot: no annotation	original description: none'
TRAESCS2B02G561500	Up	7.06811	1.61918317662398e-06	'35.1'	'not assigned.annotated'	prot-scriber: wound responsive family protein	swissprot: no annotation	original description: none'
TRAESCSU02G152800	Up	7.06738	3.64952669406316e-05	'35.1'	'not assigned.annotated'	prot-scriber: germin protein member	swissprot: Germin-like protein 8-11 OS=Oryza sativa subsp. japonica	original description: none'
TRAESCS5A02G024100	Up	7.05877	5.14685477823305e-11	'9.2.3.4'	'Redox homeostasis.glutathione-based redox regulation.glutathione S-transferase activities.class phi glutathione S-transferase *(GSTF1/2/++)'	prot-scriber: arath glutathione s transferase	swissprot: Glutathione S-transferase 4 OS=Zea mays	original description: none'
TRAESCS2B02G154100	Up	7.05724	4.15740901709872e-08	'18.4.1.3'	'Protein modification.phosphorylation.TKL protein kinase activities.LRR-III protein kinase'	prot-scriber: protein kinase domain containing	swissprot: Probable leucine-rich repeat receptor-like protein kinase IMK3 OS=Arabidopsis thaliana	original description: none'
TRAESCS2B02G154100	Up	7.05724	4.15740901709872e-08	'50.2.7'	'Enzyme classification.EC_2 transferases.EC_2-7 transferase transferring phosphorus-containing group'	prot-scriber: protein kinase domain containing	swissprot: Probable leucine-rich repeat receptor-like protein kinase IMK3 OS=Arabidopsis thaliana	original description: none'
TRAESCS6A02G393500	Up	7.05722	8.86039248328746e-07	'35.2'	'not assigned.not annotated'	prot-scriber: no annotation	swissprot: no annotation	original description: none'
TRAESCS1D02G242300	Up	7.05598	6.28346968700879e-08	'35.1'	'not assigned.annotated'	prot-scriber: late embryogenesis abundant protein group	swissprot: Late embryogenesis abundant protein 19 OS=Oryza sativa subsp. indica	original description: none'
TRAESCS5D02G320600	Up	7.05362	3.06149868947786e-34	'14.5.3.1.3'	'RNA biosynthesis.DNA-binding transcriptional regulation.helix-turn-helix DNA-binding domain.HOMEO domain.HD-ZIP IV-type transcription factor'	prot-scriber: homeobox leucine zipper protein roc	swissprot: Homeobox-leucine zipper protein ROC6 OS=Oryza sativa subsp. japonica	original description: none'
TRAESCS3D02G381500	Up	7.05122	7.28237238224742e-24	'24.2.3.4.1'	'Solute transport.carrier-mediated transport.APC-type transporter superfamily.AAAP-type transporter activities.amino acid transporter *(AAP1/2/++)'	prot-scriber: aa trans domain containing protein	swissprot: Amino acid permease 3 OS=Arabidopsis thaliana	original description: none'
TRAESCS5D02G558700	Up	7.04932	4.94115147913924e-05	'10.1.4.4'	'Phytohormone action.abscisic acid.transport.abscisic acid transporter *(PM1)'	prot-scriber: membrane protein pm19l	swissprot: Membrane protein PM19L OS=Oryza sativa subsp. japonica	original description: none'
TRAESCS7A02G518300	Up	7.04881	1.06795743458329e-05	'35.1'	'not assigned.annotated'	prot-scriber: heptahelical transmembrane protein adipor	swissprot: Heptahelical transmembrane protein ADIPOR1 OS=Oryza sativa subsp. japonica	original description: none'
TRAESCS6A02G226900	Up	7.04666	1.87639116729712e-08	'35.1'	'not assigned.annotated'	prot-scriber: cupin 3 domain containing protein	swissprot: no annotation	original description: none'
TRAESCSU02G253900	Up	7.04404	2.26786346236153e-06	'50.2.1'	'Enzyme classification.EC_2 transferases.EC_2-1 transferase transferring one-carbon group'	prot-scriber: isoflavone 4 o methyltransferase	swissprot: Acetylserotonin O-methyltransferase 1 OS=Oryza sativa subsp. japonica	original description: none'
TRAESCS7B02G306500	Up	7.04142	1.46418498941353e-07	'21.3.1.2.2'	'Cell wall organisation.pectin.homogalacturonan.modification and degradation.pectin status regulatory protein *(PMEI1/2/++)'	prot-scriber: pmei domain containing protein	swissprot: 21 kDa protein OS=Daucus carota	original description: none'
TRAESCS5D02G379300	Up	7.03978	6.87580204254866e-06	'35.1'	'not assigned.annotated'	prot-scriber: dehydrin dhn	swissprot: Dehydrin DHN1 OS=Hordeum vulgare	original description: none'
TRAESCS7D02G383300	Up	7.03784	1.39076027664017e-07	'35.1'	'not assigned.annotated'	prot-scriber: germin protein member	swissprot: Germin-like protein 8-4 OS=Oryza sativa subsp. japonica	original description: none'
TRAESCS2A02G453800	Up	7.03641	4.00483248630707e-07	'27.3.3'	'Multi-process regulation.SnRK1-kinase regulatory system.regulatory protein *(FLZ) of SnRK1 complex'	prot-scriber: flz type domain containing protein	swissprot: no annotation	original description: none'
TRAESCS4A02G103900	Up	7.03481	5.07985471164318e-80	'26.8.2.3.2'	'External stimuli response.toxic compounds.arsenic.glutathione-mediated detoxification.class lambda glutathione S-transferase'	prot-scriber: gst n terminal domain containing protein	swissprot: Protein IN2-1 homolog B OS=Oryza sativa subsp. japonica	original description: none'
TRAESCS4A02G103900	Up	7.03481	5.07985471164318e-80	'9.2.3.5'	'Redox homeostasis.glutathione-based redox regulation.glutathione S-transferase activities.class lambda glutathione S-transferase *(GSTL1/2/++)'	prot-scriber: gst n terminal domain containing protein	swissprot: Protein IN2-1 homolog B OS=Oryza sativa subsp. japonica	original description: none'
TRAESCS6D02G296300	Up	7.03256	2.08384911289504e-07	'35.1'	'not assigned.annotated'	prot-scriber: protein exordium	swissprot: Protein PHOSPHATE-INDUCED 1 OS=Nicotiana tabacum	original description: none'
TRAESCS5D02G148000	Up	7.02911	1.30066734000604e-06	'26.4.1.6'	'External stimuli response.gravity.sensing and signalling.transcription factor *(SCR)'	prot-scriber: protein scarecrow	swissprot: Protein SCARECROW 1 OS=Oryza sativa subsp. indica	original description: none'
TRAESCS5D02G148000	Up	7.02911	1.30066734000604e-06	'14.5.10.2'	'RNA biosynthesis.DNA-binding transcriptional regulation.undefined DNA-binding domain.GRAS transcription factor'	prot-scriber: protein scarecrow	swissprot: Protein SCARECROW 1 OS=Oryza sativa subsp. indica	original description: none'
TRAESCS5D02G148000	Up	7.02911	1.30066734000604e-06	'29.2.3.2'	'Plant organogenesis.root formation.endodermis apical meristem.transcriptional regulator *(SCR)'	prot-scriber: protein scarecrow	swissprot: Protein SCARECROW 1 OS=Oryza sativa subsp. indica	original description: none'
TRAESCS1D02G293900	Up	7.02858	8.02889527665885e-08	'24.2.11.1'	'Solute transport.carrier-mediated transport.ZIP-type metal cation transporter activities.subclass-X1 metal cation transporter *(IRT1)'	prot-scriber: zinc transporter 4	swissprot: Zinc transporter 5 OS=Oryza sativa subsp. japonica	original description: none'
TRAESCS1D02G293900	Up	7.02858	8.02889527665885e-08	'25.4.1.1.2.1'	'Nutrient uptake.iron uptake.reduction-based strategy.root-localised system.metal cation transporter activity.iron/zinc/manganese/cobalt cation transporter *(IRT1/ZIP1/++)'	prot-scriber: zinc transporter 4	swissprot: Zinc transporter 5 OS=Oryza sativa subsp. japonica	original description: none'
TRAESCS4B02G071500	Up	7.02452	7.59495774640943e-11	'50.1.2'	'Enzyme classification.EC_1 oxidoreductases.EC_1-2 oxidoreductase acting on aldehyde or oxo group of donor'	prot-scriber: 2 oxoisovalerate dehydrogenase e1 component alpha subunit	swissprot: 2-oxoisovalerate dehydrogenase subunit alpha 2, mitochondrial OS=Arabidopsis thaliana	original description: none'
TRAESCS4B02G071500	Up	7.02452	7.59495774640943e-11	'4.6.7.2.1.1'	'Amino acid metabolism.amino acid degradation.branched-chain amino acids.branched-chain alpha-keto acid dehydrogenase complex.E1 2-oxoisovalerate dehydrogenase subcomplex.subunit alpha'	prot-scriber: 2 oxoisovalerate dehydrogenase e1 component alpha subunit	swissprot: 2-oxoisovalerate dehydrogenase subunit alpha 2, mitochondrial OS=Arabidopsis thaliana	original description: none'
TRAESCS5A02G058800	Up	7.02449	6.91238427057071e-06	'35.1'	'not assigned.annotated'	prot-scriber: pmei domain containing protein	swissprot: no annotation	original description: none'
TRAESCS3D02G486600	Up	7.02394	6.86664325307984e-05	'35.1'	'not assigned.annotated'	prot-scriber: arath dirigent protein	swissprot: Dirigent protein 19 OS=Arabidopsis thaliana	original description: none'
TRAESCS7A02G370700	Up	7.02172	1.38576518017375e-06	'50.2.3'	'Enzyme classification.EC_2 transferases.EC_2-3 acyltransferase'	prot-scriber: alcohol acyl transferase allele	swissprot: Acyl transferase 7 OS=Oryza sativa subsp. japonica	original description: none'
TRAESCS4D02G217400	Up	7.02136	2.2255499870496e-07	'35.1'	'not assigned.annotated'	prot-scriber: protein faf chloroplastic	swissprot: no annotation	original description: none'
TRAESCS2B02G498300	Up	7.02098	5.08486844560449e-07	'50.2.4'	'Enzyme classification.EC_2 transferases.EC_2-4 glycosyltransferase'	prot-scriber: arath udp glycosyltransferase	swissprot: Cis-zeatin O-glucosyltransferase 2 OS=Zea mays	original description: none'
TRAESCS2B02G498300	Up	7.02098	5.08486844560449e-07	'10.4.3.1'	'Phytohormone action.cytokinin.conjugation and degradation.zeatin O-glucosyltransferase *(ZOG)'	prot-scriber: arath udp glycosyltransferase	swissprot: Cis-zeatin O-glucosyltransferase 2 OS=Zea mays	original description: none'
TRAESCS3B02G177800	Up	7.01995	2.80874849093856e-07	'10.2.2.5.4'	'Phytohormone action.auxin.perception and signal transduction.receptor complex.kinase-regulatory protein *(MAKR2)'	prot-scriber: membrane associated kinase regulator	swissprot: Probable membrane-associated kinase regulator 2 OS=Arabidopsis thaliana	original description: none'
TRAESCS2D02G490500	Up	7.017	3.65931289911177e-06	'50.1.13'	'Enzyme classification.EC_1 oxidoreductases.EC_1-14 oxidoreductase acting on paired donor with incorporation or reduction of molecular oxygen'	prot-scriber: cytochrome p450 84a1	swissprot: Cytochrome P450 84A1 OS=Arabidopsis thaliana	original description: none'
TRAESCS2D02G490500	Up	7.017	3.65931289911177e-06	'21.6.1.6'	'Cell wall organisation.lignin.monolignol biosynthesis.ferulate 5-hydroxylase *(F5H)'	prot-scriber: cytochrome p450 84a1	swissprot: Cytochrome P450 84A1 OS=Arabidopsis thaliana	original description: none'
TRAESCS1A02G297400	Up	7.01677	1.09179467571909e-06	'25.4.1.1.2.1'	'Nutrient uptake.iron uptake.reduction-based strategy.root-localised system.metal cation transporter activity.iron/zinc/manganese/cobalt cation transporter *(IRT1/ZIP1/++)'	prot-scriber: zinc transporter 4	swissprot: Zinc transporter 5 OS=Oryza sativa subsp. japonica	original description: none'
TRAESCS1A02G297400	Up	7.01677	1.09179467571909e-06	'24.2.11.1'	'Solute transport.carrier-mediated transport.ZIP-type metal cation transporter activities.subclass-X1 metal cation transporter *(IRT1)'	prot-scriber: zinc transporter 4	swissprot: Zinc transporter 5 OS=Oryza sativa subsp. japonica	original description: none'
TRAESCS5D02G548000	Up	7.0157	9.4103037398807e-08	'35.1'	'not assigned.annotated'	prot-scriber: protein kinase domain containing	swissprot: LRR receptor-like serine/threonine-protein kinase GSO2 OS=Arabidopsis thaliana	original description: none'
TRAESCS3A02G108100	Up	7.01454	1.76481281401363e-06	'35.1'	'not assigned.annotated'	prot-scriber: protein iq domain	swissprot: Protein IQ-domain 26 OS=Arabidopsis thaliana	original description: none'
TRAESCS1D02G241300	Up	7.01441	6.60671631240159e-07	'14.5.2.7'	'RNA biosynthesis.DNA-binding transcriptional regulation.zinc-coordinating DNA-binding domain.STY/SRS transcription factor'	prot-scriber: protein shi sequence	swissprot: Protein SHI RELATED SEQUENCE 7 OS=Arabidopsis thaliana	original description: none'
TRAESCS2D02G089000	Up	7.01419	8.80217183828571e-07	'35.1'	'not assigned.annotated'	prot-scriber: short chain dehydrogenase reductase 2a	swissprot: Sex determination protein tasselseed-2 OS=Zea mays	original description: none'
TRAESCS4B02G288400	Up	7.01124	1.49675370843272e-06	'35.2'	'not assigned.not annotated'	prot-scriber: no annotation	swissprot: no annotation	original description: none'
TRAESCS2D02G303800	Up	7.01114	9.55515881306525e-13	'35.1'	'not assigned.annotated'	prot-scriber: duf 4149 domain containing protein	swissprot: no annotation	original description: none'
TRAESCS4A02G140500	Up	7.00982	1.55070952908937e-06	'24.2.5.1'	'Solute transport.carrier-mediated transport.TOC-type transporter superfamily.sugar efflux transporter *(SWEET1/2/3)'	prot-scriber: bidirectional sugar transporter sweet protein	swissprot: Bidirectional sugar transporter SWEET16 OS=Oryza sativa subsp. japonica	original description: none'
TRAESCS6A02G324200	Up	7.0071	4.43366795639843e-06	'50.1.11'	'Enzyme classification.EC_1 oxidoreductases.EC_1-11 oxidoreductase acting on peroxide as acceptor'	prot-scriber: anionic peroxidase	swissprot: Peroxidase 56 OS=Arabidopsis thaliana	original description: none'
TRAESCS5B02G357600	Up	7.00532	2.90501806240923e-06	'35.1'	'not assigned.annotated'	prot-scriber: f box domain containing protein	swissprot: no annotation	original description: none'
TRAESCS7A02G382100	Up	7.00318	0.00012481	'35.1'	'not assigned.annotated'	prot-scriber: cchc type domain containing protein	swissprot: no annotation	original description: none'
TRAESCS4B02G320100	Up	7.00187	5.98971290094863e-09	'35.2'	'not assigned.not annotated'	prot-scriber: no annotation	swissprot: no annotation	original description: none'
TRAESCS1B02G225700	Up	6.99981	4.09914730786991e-07	'35.1'	'not assigned.annotated'	prot-scriber: expansin b1	swissprot: Expansin-B6 OS=Oryza sativa subsp. japonica	original description: none'
TRAESCS5B02G272600	Up	6.99974	1.65343432651893e-07	'21.1.2.1'	'Cell wall organisation.cellulose.cellulose-hemicellulose network assembly.regulatory protein *(CTL1/2)'	prot-scriber: chitinase protein	swissprot: Chitinase-like protein 1 OS=Arabidopsis thaliana	original description: none'
TRAESCS7D02G160100	Up	6.99889	5.77174011070037e-08	'50.1.13'	'Enzyme classification.EC_1 oxidoreductases.EC_1-14 oxidoreductase acting on paired donor with incorporation or reduction of molecular oxygen'	prot-scriber: fe2og dioxygenase domain containing protein	swissprot: 2'-deoxymugineic-acid 2'-dioxygenase OS=Hordeum vulgare	original description: none'
TRAESCS1D02G043600	Up	6.99825	8.3504279156752e-08	'14.5.8.1.1'	'RNA biosynthesis.DNA-binding transcriptional regulation.beta-sheet DNA-binding domain.AHL family.clade-A transcription factor'	prot-scriber: arath at hook motif nuclear localized protein	swissprot: AT-hook motif nuclear-localized protein 20 OS=Arabidopsis thaliana	original description: none'
TRAESCS2A02G460500	Up	6.99566	7.15476965809871e-05	'35.1'	'not assigned.annotated'	prot-scriber: genome assembly chromosome ii	swissprot: no annotation	original description: none'
TRAESCS7B02G164300	Up	6.99463	7.01709622138475e-07	'17.6.2.2.33'	'Protein biosynthesis.organellar translation machinery.plastidial ribosome biogenesis.large ribosomal subunit proteome.component *(cL38)'	prot-scriber: 50s ribosomal protein 6 chloroplastic	swissprot: Large ribosomal subunit protein cL38 OS=Spinacia oleracea	original description: none'
TRAESCS3B02G137400	Up	6.99392	2.52815247773222e-07	'50.2.4'	'Enzyme classification.EC_2 transferases.EC_2-4 glycosyltransferase'	prot-scriber: udp glycosyltransferase	swissprot: Crocetin glucosyltransferase, chloroplastic OS=Gardenia jasminoides	original description: none'
TRAESCS3D02G122500	Up	6.99152	2.53561939970837e-07	'19.3.3.1'	'Protein homeostasis.proteolysis.aspartic peptidase activities.Pepsin-type protease'	prot-scriber: peptidase a1 domain containing protein	swissprot: Aspartic proteinase CDR1 OS=Arabidopsis thaliana	original description: none'
TRAESCS6A02G033400	Up	6.99052	5.53453602549595e-06	'50.3.1'	'Enzyme classification.EC_3 hydrolases.EC_3-1 hydrolase acting on ester bond'	prot-scriber: abhydrolase 3 domain containing protein	swissprot: 2-hydroxyisoflavanone dehydratase OS=Glycyrrhiza echinata	original description: none'
TRAESCS1D02G266000	Up	6.98992	5.66655627670626e-07	'35.1'	'not assigned.annotated'	prot-scriber: bowman birk domain containing protein	swissprot: no annotation	original description: none'
TRAESCS5D02G155800	Up	6.98844	8.64733343081119e-09	'18.5.1.2.5'	'Protein modification.dephosphorylation.protein serine/threonine protein phosphatase activities.PPM Mn/Mg-dependent protein phosphatase activities.clade E protein phosphatase'	prot-scriber: protein phosphatase	swissprot: Probable protein phosphatase 2C 73 OS=Oryza sativa subsp. japonica	original description: none'
TRAESCS7B02G041200	Up	6.98803	1.24329196086415e-09	'21.3.4.1.1'	'Cell wall organisation.pectin.xylogalacturonan.biosynthesis.xylogalacturonan xylosyltransferase'	prot-scriber: exostosin domain containing protein	swissprot: Probable glycosyltransferase At5g25310 OS=Arabidopsis thaliana	original description: none'
TRAESCS3A02G020900	Up	6.98794	8.48776031013905e-06	'35.1'	'not assigned.annotated'	prot-scriber: ring type e3 ubiquitin transferase	swissprot: no annotation	original description: none'
TRAESCSU02G040400	Up	6.98794	8.48776031013905e-06	'35.1'	'not assigned.annotated'	prot-scriber: ring type e3 ubiquitin transferase	swissprot: no annotation	original description: none'
TRAESCS5B02G130800	Up	6.9863	5.10131924528579e-15	'50.2.7'	'Enzyme classification.EC_2 transferases.EC_2-7 transferase transferring phosphorus-containing group'	prot-scriber: protein kinase domain containing	swissprot: Leucine-rich repeat receptor-like protein kinase PXC1 OS=Arabidopsis thaliana	original description: none'
TRAESCS2A02G439600	Up	6.98453	9.15749834536019e-06	'10.11.1.13.1'	'Phytohormone action.signalling peptides.NCRP (non-cysteine-rich-peptide) category.CAPE-peptide activity.CAPE precursor polypeptide'	prot-scriber: scp domain containing protein	swissprot: Pathogenesis-related protein 1A1 OS=Solanum lycopersicum	original description: none'
TRAESCS4A02G069100	Up	6.98274	1.84639890973622e-06	'35.1'	'not assigned.annotated'	prot-scriber: sp dnaj chaperone protein dnaj	swissprot: Chaperone protein dnaJ 11, chloroplastic OS=Arabidopsis thaliana	original description: none'
TRAESCS2B02G388800	Up	6.98158	6.2015830392278e-19	'50.2.7'	'Enzyme classification.EC_2 transferases.EC_2-7 transferase transferring phosphorus-containing group'	prot-scriber: l type lectin domain containing receptor kinase 3	swissprot: L-type lectin-domain containing receptor kinase SIT2 OS=Oryza sativa subsp. japonica	original description: none'
TRAESCS2B02G388800	Up	6.98158	6.2015830392278e-19	'18.4.1.19.2'	'Protein modification.phosphorylation.TKL protein kinase activities.Lectin-type receptor-like protein kinase activities.L-Lectin protein kinase'	prot-scriber: l type lectin domain containing receptor kinase 3	swissprot: L-type lectin-domain containing receptor kinase SIT2 OS=Oryza sativa subsp. japonica	original description: none'
TRAESCS6A02G176800	Up	6.97925	3.33552930363547e-09	'19.2.2.10.3.3'	'Protein homeostasis.ubiquitin-proteasome system.ubiquitin-fold protein conjugation.U-Box E3 ubiquitin ligase activities.group-III.E3 ubiquitin ligase *(PUB22)'	prot-scriber: ring type e3 ubiquitin transferase	swissprot: E3 ubiquitin-protein ligase PUB23 OS=Arabidopsis thaliana	original description: none'
TRAESCS7D02G460900	Up	6.97716	2.868655112972e-06	'19.3.4.1'	'Protein homeostasis.proteolysis.glutamic peptidase activities.Neprosin-type prolyl peptidase *(LOTR1)'	prot-scriber: trna splicing ligase rtcb	swissprot: Protein neprosin OS=Nepenthes x ventrata	original description: none'
TRAESCS2B02G550700	Up	6.97551	1.59661925476975e-58	'10.3.4.1'	'Phytohormone action.brassinosteroid.transport.brassinosteroid efflux transporter *(ABCB1/ABCB19)'	prot-scriber: abc transporter b family member	swissprot: ABC transporter B family member 19 OS=Arabidopsis thaliana	original description: none'
TRAESCS2B02G550700	Up	6.97551	1.59661925476975e-58	'24.1.3.1.1.1'	'Solute transport.primary active transport.ABC-type transporter superfamily.ABC group-1 transporter activities.ABC1 subfamily-B transporter activities.ABCB-type transporter *(MDR/PGP)'	prot-scriber: abc transporter b family member	swissprot: ABC transporter B family member 19 OS=Arabidopsis thaliana	original description: none'
TRAESCS1D02G298300	Up	6.97171	7.12018330720909e-08	'28.3.1.1.3'	'Plant reproduction.embryogenesis.asymmetric cell division.cell polarisation.actin filament-regulatory protein *(WPRb)'	prot-scriber: web family protein	swissprot: WEB family protein At2g38370 OS=Arabidopsis thaliana	original description: none'
TRAESCS7D02G466700	Up	6.97164	1.44956794308367e-05	'35.1'	'not assigned.annotated'	prot-scriber: protein kinase domain containing	swissprot: no annotation	original description: none'
TRAESCS3B02G406000	Up	6.97022	3.69375770113723e-06	'26.11.3.3.2.1'	'External stimuli response.pathogen.defense mechanisms.defense enzyme activities.chitinase activities.acidic chitinase *(CHIA)'	prot-scriber: chitinase	swissprot: Acidic endochitinase OS=Arabidopsis thaliana	original description: none'
TRAESCS7D02G175800	Up	6.96987	1.4267389214705e-07	'50.1.3'	'Enzyme classification.EC_1 oxidoreductases.EC_1-3 oxidoreductase acting on CH-CH group of donor'	prot-scriber: oxidored fmn domain containing protein	swissprot: Putative 12-oxophytodienoate reductase 2 OS=Oryza sativa subsp. japonica	original description: none'
TRAESCS3D02G056800	Up	6.96907	3.45658212626331e-15	'50.3.1'	'Enzyme classification.EC_3 hydrolases.EC_3-1 hydrolase acting on ester bond'	prot-scriber: gdsl esterase lipase	swissprot: Sinapine esterase OS=Brassica napus	original description: none'
TRAESCS6D02G237200	Up	6.96656	3.00814182176619e-07	'35.1'	'not assigned.annotated'	prot-scriber: methyltransferase	swissprot: Probable methyltransferase PMT15 OS=Arabidopsis thaliana	original description: none'
TRAESCS2B02G287300	Up	6.96622	1.26123723868425e-07	'35.1'	'not assigned.annotated'	prot-scriber: lectin legb domain containing protein	swissprot: no annotation	original description: none'
TRAESCS1A02G435100	Up	6.95673	0.000236096	'27.8.1.2.1'	'Multi-process regulation.calcium homeostasis.Ca2+-dependent signalling.CML-type calcium sensor activities.calcium sensor *(CML2/3/++)'	prot-scriber: calcineurin subunit b	swissprot: no annotation	original description: none'
TRAESCS7D02G542800	Up	6.95614	4.13424293740858e-06	'27.6.2.4.1'	'Multi-process regulation.phosphoinositide signalling.phosphoinositide homeostasis.phosphatidylinositol 5-kinase activities.phosphatidylinositol 4-phosphate 5-kinase *(PIP5K)'	prot-scriber: 1 phosphatidylinositol phosphate 5 kinase	swissprot: Phosphatidylinositol 4-phosphate 5-kinase 9 OS=Arabidopsis thaliana	original description: none'
TRAESCS7D02G542800	Up	6.95614	4.13424293740858e-06	'50.2.7'	'Enzyme classification.EC_2 transferases.EC_2-7 transferase transferring phosphorus-containing group'	prot-scriber: 1 phosphatidylinositol phosphate 5 kinase	swissprot: Phosphatidylinositol 4-phosphate 5-kinase 9 OS=Arabidopsis thaliana	original description: none'
TRAESCS3A02G401900	Up	6.95566	1.93875952231328e-13	'50.1.1'	'Enzyme classification.EC_1 oxidoreductases.EC_1-1 oxidoreductase acting on CH-OH group of donor'	prot-scriber: tropinone reductase homolog	swissprot: Noroxomaritidine/norcraugsodine reductase OS=Narcissus aff. pseudonarcissus MK-2014	original description: none'
TRAESCS3B02G393900	Up	6.9553	8.76863909874093e-08	'28.1.1.12.1'	'Plant reproduction.gametogenesis.male gametophyt.anther dehiscence.regulatory factor *(PCS1) of tapetal programmed cell death'	prot-scriber: peptidase a1 domain containing protein	swissprot: Aspartic proteinase PCS1 OS=Arabidopsis thaliana	original description: none'
TRAESCS3B02G393900	Up	6.9553	8.76863909874093e-08	'19.3.3.1'	'Protein homeostasis.proteolysis.aspartic peptidase activities.Pepsin-type protease'	prot-scriber: peptidase a1 domain containing protein	swissprot: Aspartic proteinase PCS1 OS=Arabidopsis thaliana	original description: none'
TRAESCS5B02G446800	Up	6.94859	1.51368506349603e-54	'35.1'	'not assigned.annotated'	prot-scriber: e3 ubiquitin protein ligase hectd	swissprot: no annotation	original description: none'
TRAESCS2B02G561100	Up	6.9478	1.51314293443224e-07	'35.1'	'not assigned.annotated'	prot-scriber: genome assembly chromosome ii	swissprot: no annotation	original description: none'
TRAESCSU02G246000	Up	6.94694	2.26536049209964e-06	'50.2.1'	'Enzyme classification.EC_2 transferases.EC_2-1 transferase transferring one-carbon group'	prot-scriber: isoflavone 4 o methyltransferase	swissprot: Acetylserotonin O-methyltransferase 1 OS=Oryza sativa subsp. japonica	original description: none'
TRAESCS7A02G034300	Up	6.94291	3.66512627923824e-07	'9.2.3.3'	'Redox homeostasis.glutathione-based redox regulation.glutathione S-transferase activities.class tau glutathione S-transferase *(GSTU1/2/++)'	prot-scriber: arath glutathione s transferase	swissprot: Probable glutathione S-transferase GSTU6 OS=Oryza sativa subsp. japonica	original description: none'
TRAESCS6B02G400500	Up	6.93926	7.08067363179665e-06	'35.1'	'not assigned.annotated'	prot-scriber: peptidyl prolyl cis trans isomerase	swissprot: no annotation	original description: none'
TRAESCS1D02G037600	Up	6.938	3.24948983478178e-07	'35.2'	'not assigned.not annotated'	prot-scriber: no annotation	swissprot: no annotation	original description: none'
TRAESCS3B02G328700	Up	6.93554	3.27072476335693e-39	'10.6.3.3'	'Phytohormone action.gibberellin.conjugation and degradation.gibberellin 2-oxidase *(Ga2-Ox)'	prot-scriber: quality protein gibberellin 2 beta dioxygenase	swissprot: Gibberellin 2-beta-dioxygenase 3 OS=Oryza sativa subsp. japonica	original description: none'
TRAESCS3B02G328700	Up	6.93554	3.27072476335693e-39	'50.1.13'	'Enzyme classification.EC_1 oxidoreductases.EC_1-14 oxidoreductase acting on paired donor with incorporation or reduction of molecular oxygen'	prot-scriber: quality protein gibberellin 2 beta dioxygenase	swissprot: Gibberellin 2-beta-dioxygenase 3 OS=Oryza sativa subsp. japonica	original description: none'
TRAESCS5D02G043600	Up	6.93343	3.01161492535719e-06	'21.3.4.1.1'	'Cell wall organisation.pectin.xylogalacturonan.biosynthesis.xylogalacturonan xylosyltransferase'	prot-scriber: exostosin domain containing protein	swissprot: Probable glycosyltransferase At5g03795 OS=Arabidopsis thaliana	original description: none'
TRAESCS3D02G323400	Up	6.93314	1.63724852137612e-06	'35.1'	'not assigned.annotated'	prot-scriber: f box domain containing protein	swissprot: no annotation	original description: none'
TRAESCS7B02G215700	Up	6.93296	5.0670048322267e-17	'35.1'	'not assigned.annotated'	prot-scriber: act domain containing protein acr	swissprot: ACT domain-containing protein ACR8 OS=Arabidopsis thaliana	original description: none'
TRAESCS6B02G065300	Up	6.93125	4.54792444060679e-07	'1.1.8.1.6.5'	'Photosynthesis.photophosphorylation.chlororespiration.NADH dehydrogenase-like (NDH) complex.assembly and maintenance.assembly factor *(CRR6)'	prot-scriber: protein chlororespiratory reduction 6 chloroplastic	swissprot: Protein CHLORORESPIRATORY REDUCTION 6, chloroplastic OS=Arabidopsis thaliana	original description: none'
TRAESCS4A02G392100	Up	6.93042	3.49759661737618e-06	'35.1'	'not assigned.annotated'	prot-scriber: early nodulin protein	swissprot: no annotation	original description: none'
TRAESCS3D02G175900	Up	6.92647	8.44762943507547e-17	'35.1'	'not assigned.annotated'	prot-scriber: expressed protein	swissprot: no annotation	original description: none'
TRAESCS7B02G109700	Up	6.92506	6.61458698526068e-07	'23.6.3'	'Protein translocation.plasmodesmata intercellular trafficking.plasmodesmal protein *(PDLP)'	prot-scriber: cysteine rich repeat secretory protein	swissprot: Plasmodesmata-located protein 6 OS=Arabidopsis thaliana	original description: none'
TRAESCS6A02G274000	Up	6.92462	9.81694751137551e-07	'14.5.2.3'	'RNA biosynthesis.DNA-binding transcriptional regulation.zinc-coordinating DNA-binding domain.DOF transcription factor'	prot-scriber: dof zinc finger protein	swissprot: Dof zinc finger protein DOF5.6 OS=Arabidopsis thaliana	original description: none'
TRAESCS5D02G537900	Up	6.92239	3.43376688395612e-05	'35.2'	'not assigned.not annotated'	prot-scriber: no annotation	swissprot: no annotation	original description: none'
TRAESCS5B02G131500	Up	6.92106	4.51684418661535e-16	'35.1'	'not assigned.annotated'	prot-scriber: duf 3700 domain containing protein	swissprot: Stem-specific protein TSJT1 OS=Nicotiana tabacum	original description: none'
TRAESCS2D02G264200	Up	6.91712	5.27302462251318e-12	'24.2.2.1.6'	'Solute transport.carrier-mediated transport.MFS-type transporter superfamily.SP-type sugar transporter activities.monosaccharide transporter *(STP1/2/++)'	prot-scriber: of sugar transport protein mst	swissprot: Sugar transport protein MST3 OS=Oryza sativa subsp. japonica	original description: none'
TRAESCS4D02G349600	Up	6.91405	4.37858482648864e-10	'26.8.2.3.1'	'External stimuli response.toxic compounds.arsenic.glutathione-mediated detoxification.phytochelatin synthase *(PCS)'	prot-scriber: glutathione gamma glutamylcysteinyltransferase	swissprot: Glutathione gamma-glutamylcysteinyltransferase 1 OS=Triticum aestivum	original description: none'
TRAESCS4D02G054700	Up	6.91372	6.18071181139233e-06	'35.2'	'not assigned.not annotated'	prot-scriber: no annotation	swissprot: no annotation	original description: none'
TRAESCS4B02G324000	Up	6.91334	0.00156813	'26.11.3.3.3.2'	'External stimuli response.pathogen.defense mechanisms.defense enzyme activities.defensin activities.defensin *(PDF2)'	prot-scriber: knot domain containing protein	swissprot: no annotation	original description: none'
TRAESCS3B02G000400	Up	6.91161	9.67341632937715e-14	'27.14.6.5'	'Multi-process regulation.MAP kinase cascade signalling.MAP3K-RAF/subgroup-C protein kinase activities.subgroup-C5 protein kinase *(RAF19/36/43)'	prot-scriber: protein kinase domain containing	swissprot: Serine/threonine/tyrosine-protein kinase HT1 OS=Arabidopsis thaliana	original description: none'
TRAESCS3B02G000400	Up	6.91161	9.67341632937715e-14	'50.2.7'	'Enzyme classification.EC_2 transferases.EC_2-7 transferase transferring phosphorus-containing group'	prot-scriber: protein kinase domain containing	swissprot: Serine/threonine/tyrosine-protein kinase HT1 OS=Arabidopsis thaliana	original description: none'
TRAESCS2B02G561000	Up	6.90985	2.10645421714928e-05	'35.1'	'not assigned.annotated'	prot-scriber: wound responsive family protein	swissprot: no annotation	original description: none'
TRAESCS6D02G127800	Up	6.90848	1.0799615489267e-61	'9.2.3.3'	'Redox homeostasis.glutathione-based redox regulation.glutathione S-transferase activities.class tau glutathione S-transferase *(GSTU1/2/++)'	prot-scriber: arath glutathione s transferase	swissprot: Probable glutathione S-transferase GSTU6 OS=Oryza sativa subsp. japonica	original description: none'
TRAESCS4D02G303900	Up	6.90768	1.40234258055331e-07	'35.1'	'not assigned.annotated'	prot-scriber: alcohol dehydrogenase	swissprot: Alcohol dehydrogenase-like 2 OS=Arabidopsis thaliana	original description: none'
TRAESCS3B02G040200	Up	6.90768	1.38878441751335e-07	'29.5.5.2'	'Plant organogenesis.flower formation.floral organ morphogenesis.transcriptional regulator *(JAG/NUB)'	prot-scriber: c2h2 type domain containing protein	swissprot: Zinc finger protein STAMENLESS 1 OS=Oryza sativa subsp. japonica	original description: none'
TRAESCS3B02G040200	Up	6.90768	1.38878441751335e-07	'28.1.1.8.3'	'Plant reproduction.gametogenesis.male gametophyt.stamen initiation.transcriptional regulator *(JAG/NUB)'	prot-scriber: c2h2 type domain containing protein	swissprot: Zinc finger protein STAMENLESS 1 OS=Oryza sativa subsp. japonica	original description: none'
TRAESCS3B02G040200	Up	6.90768	1.38878441751335e-07	'14.5.2.9'	'RNA biosynthesis.DNA-binding transcriptional regulation.zinc-coordinating DNA-binding domain.ZFP transcription factor'	prot-scriber: c2h2 type domain containing protein	swissprot: Zinc finger protein STAMENLESS 1 OS=Oryza sativa subsp. japonica	original description: none'
TRAESCS3A02G491500	Up	6.9073	2.92959204473272e-17	'14.5.2.7'	'RNA biosynthesis.DNA-binding transcriptional regulation.zinc-coordinating DNA-binding domain.STY/SRS transcription factor'	prot-scriber: protein lateral root primordium	swissprot: Protein LATERAL ROOT PRIMORDIUM 1 OS=Arabidopsis thaliana	original description: none'
TRAESCS2B02G304800	Up	6.90061	2.66391009522961e-23	'14.5.7.10.10'	'RNA biosynthesis.DNA-binding transcriptional regulation.beta-hairpin exposed by alpha/beta-scaffold structure.ERF transcription factor activity.subgroup ERF-X transcription factor'	prot-scriber: ethylene responsive transcription factor erf	swissprot: Ethylene-responsive transcription factor ERF113 OS=Arabidopsis thaliana	original description: none'
TRAESCS4D02G080200	Up	6.89956	1.28737290041539e-05	'14.5.9.2.1'	'RNA biosynthesis.DNA-binding transcriptional regulation.beta-barrel DNA-binding domain.REM family.subgroup-A transcription factor'	prot-scriber: b3 domain containing protein	swissprot: B3 domain-containing protein Os03g0619800 OS=Oryza sativa subsp. japonica	original description: none'
TRAESCS5D02G376200	Up	6.8991	4.50407471630038e-90	'35.1'	'not assigned.annotated'	prot-scriber: pollen specific leucine rich repeat extensin protein	swissprot: no annotation	original description: none'
TRAESCSU02G173900	Up	6.89895	2.41609790611649e-26	'50.3.2'	'Enzyme classification.EC_3 hydrolases.EC_3-2 glycosylase'	prot-scriber: beta fructofuranosidase insoluble isoenzyme cwinv	swissprot: Beta-fructofuranosidase, insoluble isoenzyme 3 OS=Oryza sativa subsp. japonica	original description: none'
TRAESCSU02G173900	Up	6.89895	2.41609790611649e-26	'3.1.4.1.1'	'Carbohydrate metabolism.sucrose metabolism.degradation.invertase activities.cell wall acid beta-fructofuranosidase *(CWIN)'	prot-scriber: beta fructofuranosidase insoluble isoenzyme cwinv	swissprot: Beta-fructofuranosidase, insoluble isoenzyme 3 OS=Oryza sativa subsp. japonica	original description: none'
TRAESCS2B02G066400	Up	6.89776	8.72592249072087e-06	'50.1.1'	'Enzyme classification.EC_1 oxidoreductases.EC_1-1 oxidoreductase acting on CH-OH group of donor'	prot-scriber: fad binding pcmh type domain containing protein	swissprot: Berberine bridge enzyme-like Cyn d 4 OS=Cynodon dactylon	original description: none'
TRAESCS5A02G005300	Up	6.89709	9.76118037037179e-08	'18.4.1.13.1'	'Protein modification.phosphorylation.TKL protein kinase activities.LRR-XIII protein kinase activities.LRR-XIIIa protein kinase'	prot-scriber: lrr receptor serine threonine protein kinase fei	swissprot: LRR receptor-like serine/threonine-protein kinase FEI 1 OS=Arabidopsis thaliana	original description: none'
TRAESCS5A02G005300	Up	6.89709	9.76118037037179e-08	'50.2.7'	'Enzyme classification.EC_2 transferases.EC_2-7 transferase transferring phosphorus-containing group'	prot-scriber: lrr receptor serine threonine protein kinase fei	swissprot: LRR receptor-like serine/threonine-protein kinase FEI 1 OS=Arabidopsis thaliana	original description: none'
TRAESCS5A02G005300	Up	6.89709	9.76118037037179e-08	'26.6.3.3'	'External stimuli response.water and drought.hydrotropism.signalling protein kinase *(ARH1)'	prot-scriber: lrr receptor serine threonine protein kinase fei	swissprot: LRR receptor-like serine/threonine-protein kinase FEI 1 OS=Arabidopsis thaliana	original description: none'
TRAESCS5A02G321000	Up	6.89495	4.80984501261571e-05	'35.1'	'not assigned.annotated'	prot-scriber: metallophos domain containing protein	swissprot: Probable inactive purple acid phosphatase 29 OS=Arabidopsis thaliana	original description: none'
TRAESCSU02G071300	Up	6.89195	1.92709975061311e-19	'35.2'	'not assigned.not annotated'	prot-scriber: no annotation	swissprot: no annotation	original description: none'
TRAESCS3D02G254400	Up	6.89091	6.87058769650062e-05	'50.3.1'	'Enzyme classification.EC_3 hydrolases.EC_3-1 hydrolase acting on ester bond'	prot-scriber: gdsl esterase lipase	swissprot: Sinapine esterase OS=Brassica napus	original description: none'
TRAESCS6B02G024900	Up	6.88902	0.000299421	'50.1.7'	'Enzyme classification.EC_1 oxidoreductases.EC_1-7 oxidoreductase acting on other nitrogenous compound as donor'	prot-scriber: quality protein nitrate reductase [nadh]	swissprot: Nitrate reductase [NADH] OS=Hordeum vulgare	original description: none'
TRAESCS6B02G024900	Up	6.88902	0.000299421	'25.1.3.1'	'Nutrient uptake.nitrogen assimilation.nitrate assimilation.nitrate reductase *(NIA1/2)'	prot-scriber: quality protein nitrate reductase [nadh]	swissprot: Nitrate reductase [NADH] OS=Hordeum vulgare	original description: none'
TRAESCS6D02G296200	Up	6.88893	5.17430116641894e-11	'35.1'	'not assigned.annotated'	prot-scriber: protein exordium	swissprot: Protein PHOSPHATE-INDUCED 1 OS=Nicotiana tabacum	original description: none'
TRAESCS3B02G328200	Up	6.888	8.45542705107624e-05	'19.2.2.8.1.1'	'Protein homeostasis.ubiquitin-proteasome system.ubiquitin-fold protein conjugation.RING E3 ubiquitin ligase activities.RING-H2-class.ATL-subclass E3 ubiquitin ligase'	prot-scriber: ring h2 finger protein atl	swissprot: E3 ubiquitin-protein ligase ATL41 OS=Arabidopsis thaliana	original description: none'
TRAESCS6D02G333800	Up	6.88695	0.000252706	'35.1'	'not assigned.annotated'	prot-scriber: receptor protein	swissprot: Receptor like protein 22 OS=Arabidopsis thaliana	original description: none'
TRAESCS7B02G112800	Up	6.88688	1.29373528311276e-28	'35.1'	'not assigned.annotated'	prot-scriber: tify domain containing protein	swissprot: Uncharacterized protein At1g66480 OS=Arabidopsis thaliana	original description: none'
TRAESCS4B02G193700	Up	6.8856	1.46719142035668e-06	'50.2.7'	'Enzyme classification.EC_2 transferases.EC_2-7 transferase transferring phosphorus-containing group'	prot-scriber: mitogen activated protein kinase	swissprot: Mitogen-activated protein kinase kinase kinase 18 OS=Arabidopsis thaliana	original description: none'
TRAESCS4B02G193700	Up	6.8856	1.46719142035668e-06	'27.14.3.1'	'Multi-process regulation.MAP kinase cascade signalling.MAP3K-MEKK protein kinase activities.protein kinase *(MAPKKK13/14)'	prot-scriber: mitogen activated protein kinase	swissprot: Mitogen-activated protein kinase kinase kinase 18 OS=Arabidopsis thaliana	original description: none'
TRAESCS2D02G544100	Up	6.88496	6.87700082132497e-36	'35.2'	'not assigned.not annotated'	prot-scriber: no annotation	swissprot: no annotation	original description: none'
TRAESCS4B02G077400	Up	6.88453	9.66468251703158e-14	'35.1'	'not assigned.annotated'	prot-scriber: quinoprotein amine dehydrogenase	swissprot: no annotation	original description: none'
TRAESCS4D02G351800	Up	6.8838	2.17901893292506e-07	'35.1'	'not assigned.annotated'	prot-scriber: short chain dehydrogenase tic 32 chloroplastic	swissprot: Short-chain dehydrogenase TIC 32 B, chloroplastic OS=Brassica napus	original description: none'
TRAESCS7B02G122600	Up	6.88336	4.3626666070837e-21	'24.3.1.1'	'Solute transport.channel-mediated transport.MIP-type intrinsic protein activities.Nodulin-26-like intrinsic protein *(NIP)'	prot-scriber: aquaporin nip	swissprot: Aquaporin NIP1-1 OS=Oryza sativa subsp. japonica	original description: none'
TRAESCS6A02G123900	Up	6.88325	9.16969581790675e-08	'12.5.3.8'	'Cell division.plastid division.thylakoid organisation.regulatory protein *(EMB1303)'	prot-scriber: protein fertility restorer rf mitochondrial	swissprot: Protein YELLOW LEAF 1, choloroplastic OS=Oryza sativa subsp. japonica	original description: none'
TRAESCS4A02G425200	Up	6.88297	0.00332196	'35.2'	'not assigned.not annotated'	prot-scriber: no annotation	swissprot: no annotation	original description: none'
TRAESCSU02G122100	Up	6.88099	1.8559549522358e-06	'50.2.4'	'Enzyme classification.EC_2 transferases.EC_2-4 glycosyltransferase'	prot-scriber: udp glycosyltransferase	swissprot: DIMBOA UDP-glucosyltransferase BX9 OS=Zea mays	original description: none'
TRAESCS2D02G442500	Up	6.8796	2.5651368824406e-17	'35.1'	'not assigned.annotated'	prot-scriber: late embryogenesis abundant protein	swissprot: no annotation	original description: none'
TRAESCS4B02G239900	Up	6.87917	1.76156788593731e-34	'50.2.4'	'Enzyme classification.EC_2 transferases.EC_2-4 glycosyltransferase'	prot-scriber: alpha trehalose phosphate synthase [udp forming]	swissprot: Alpha,alpha-trehalose-phosphate synthase [UDP-forming] 6 OS=Arabidopsis thaliana	original description: none'
TRAESCS7D02G360100	Up	6.87135	0.000191784	'50.2.4'	'Enzyme classification.EC_2 transferases.EC_2-4 glycosyltransferase'	prot-scriber: xyloglucan endotransglucosylase hydrolase protein	swissprot: Probable xyloglucan endotransglucosylase/hydrolase protein 32 OS=Arabidopsis thaliana	original description: none'
TRAESCS7D02G360100	Up	6.87135	0.000191784	'21.2.1.2.6'	'Cell wall organisation.hemicellulose.xyloglucan.modification and degradation.xyloglucan endotransglucosylase/hydrolase *(XTH)'	prot-scriber: xyloglucan endotransglucosylase hydrolase protein	swissprot: Probable xyloglucan endotransglucosylase/hydrolase protein 32 OS=Arabidopsis thaliana	original description: none'
TRAESCS5A02G291200	Up	6.87	5.41304591948645e-06	'14.5.7.1'	'RNA biosynthesis.DNA-binding transcriptional regulation.beta-hairpin exposed by alpha/beta-scaffold structure.NAC transcription factor'	prot-scriber: nac domain containing protein	swissprot: NAC domain-containing protein 41 OS=Arabidopsis thaliana	original description: none'
TRAESCS1D02G059500	Up	6.86835	4.20889656296241e-06	NA	NA	NA	NA	NA
TRAESCS3D02G379400	Up	6.86774	4.829807558839e-07	'35.1'	'not assigned.annotated'	prot-scriber: dnaj domain containing protein	swissprot: DnaJ protein ERDJ3B OS=Arabidopsis thaliana	original description: none'
TRAESCS6A02G296400	Up	6.86647	1.01086485900543e-07	'35.1'	'not assigned.annotated'	prot-scriber: nudix hydrolase domain containing protein	swissprot: Nudix hydrolase 18, mitochondrial OS=Arabidopsis thaliana	original description: none'
TRAESCS5B02G255800	Up	6.86518	1.7510173225408e-18	'35.2'	'not assigned.not annotated'	prot-scriber: no annotation	swissprot: no annotation	original description: none'
TRAESCS2D02G368000	Up	6.86362	1.54633901436794e-37	'18.4.1.19.2'	'Protein modification.phosphorylation.TKL protein kinase activities.Lectin-type receptor-like protein kinase activities.L-Lectin protein kinase'	prot-scriber: l type lectin domain containing receptor kinase 3	swissprot: L-type lectin-domain containing receptor kinase SIT2 OS=Oryza sativa subsp. japonica	original description: none'
TRAESCS2D02G368000	Up	6.86362	1.54633901436794e-37	'50.2.7'	'Enzyme classification.EC_2 transferases.EC_2-7 transferase transferring phosphorus-containing group'	prot-scriber: l type lectin domain containing receptor kinase 3	swissprot: L-type lectin-domain containing receptor kinase SIT2 OS=Oryza sativa subsp. japonica	original description: none'
TRAESCS3B02G272200	Up	6.8633	2.74634748977372e-06	'14.5.3.1.5'	'RNA biosynthesis.DNA-binding transcriptional regulation.helix-turn-helix DNA-binding domain.HOMEO domain.WOX-type transcription factor'	prot-scriber: orysj wuschel homeobox	swissprot: WUSCHEL-related homeobox 7 OS=Oryza sativa subsp. japonica	original description: none'
TRAESCS5B02G030300	Up	6.86038	3.71381235889614e-06	'35.1'	'not assigned.annotated'	prot-scriber: hma domain containing protein	swissprot: no annotation	original description: none'
TRAESCS5D02G455500	Up	6.86008	1.64373817422057e-08	'50.2.7'	'Enzyme classification.EC_2 transferases.EC_2-7 transferase transferring phosphorus-containing group'	prot-scriber: protein kinase domain containing	swissprot: LEAF RUST 10 DISEASE-RESISTANCE LOCUS RECEPTOR-LIKE PROTEIN KINASE-like 1.5 OS=Arabidopsis thaliana	original description: none'
TRAESCS5D02G455500	Up	6.86008	1.64373817422057e-08	'18.4.1.20'	'Protein modification.phosphorylation.TKL protein kinase activities.LRK10-1-like protein kinase'	prot-scriber: protein kinase domain containing	swissprot: LEAF RUST 10 DISEASE-RESISTANCE LOCUS RECEPTOR-LIKE PROTEIN KINASE-like 1.5 OS=Arabidopsis thaliana	original description: none'
TRAESCS4A02G407300	Up	6.85872	3.6647906259932e-06	'10.1.2.2.6'	'Phytohormone action.abscisic acid.perception and signalling.signal transduction.transcriptional repressor *(EAU)'	prot-scriber: ww domain containing protein	swissprot: no annotation	original description: none'
TRAESCS3D02G055600	Up	6.85753	0.000159877	'35.1'	'not assigned.annotated'	prot-scriber: ring type e3 ubiquitin transferase	swissprot: no annotation	original description: none'
TRAESCS7D02G440500	Up	6.85681	4.66062725628327e-07	'28.2.6'	'Plant reproduction.pollination and fertilization.gamete interaction factor *(EC1)'	prot-scriber: prolamin like domain containing protein	swissprot: Egg cell-secreted protein 1.1 OS=Arabidopsis thaliana	original description: none'
TRAESCS7D02G440500	Up	6.85681	4.66062725628327e-07	'10.11.2.5.1'	'Phytohormone action.signalling peptides.CRP (cysteine-rich-peptide) category.EC1-peptide activity.EC1-precursor polypeptide'	prot-scriber: prolamin like domain containing protein	swissprot: Egg cell-secreted protein 1.1 OS=Arabidopsis thaliana	original description: none'
TRAESCS2B02G170900	Up	6.85275	4.22500745946763e-15	'50.3.1'	'Enzyme classification.EC_3 hydrolases.EC_3-1 hydrolase acting on ester bond'	prot-scriber: gdsl esterase lipase	swissprot: Sinapine esterase OS=Brassica napus	original description: none'
TRAESCS1A02G382900	Up	6.85205	8.17040655171116e-14	'18.5.1.1.2.3'	'Protein modification.dephosphorylation.protein serine/threonine protein phosphatase activities.PPP Fe/Zn-dependent protein phosphatase activities.PP2A-class protein phosphatase complexes.regulatory component B1'	prot-scriber: serine threonine protein phosphatase 2a kda regulatory subunit isoform	swissprot: Serine/threonine protein phosphatase 2A 57 kDa regulatory subunit B' kappa isoform OS=Oryza sativa subsp. japonica	original description: none'
TRAESCS2D02G365500	Up	6.84945	8.83958283695158e-07	'35.1'	'not assigned.annotated'	prot-scriber: f box domain containing protein	swissprot: no annotation	original description: none'
TRAESCS1D02G062000	Up	6.84779	0.00128638	'35.2'	'not assigned.not annotated'	prot-scriber: no annotation	swissprot: no annotation	original description: none'
TRAESCS3B02G021300	Up	6.84704	1.1746306588547e-06	'50.2.7'	'Enzyme classification.EC_2 transferases.EC_2-7 transferase transferring phosphorus-containing group'	prot-scriber: g type lectin s receptor serine threonine protein kinase	swissprot: Coatomer subunit beta'-2 OS=Oryza sativa subsp. japonica	original description: none'
TRAESCS4D02G324000	Up	6.84678	1.31053308953819e-05	'21.4.2.2'	'Cell wall organisation.cell wall proteins.expansin activities.alpha-like-class expansin'	prot-scriber: expansin eg domain containing protein	swissprot: Expansin-like A1 OS=Oryza sativa subsp. japonica	original description: none'
TRAESCS3D02G158800	Up	6.84488	5.2946633774849e-07	'10.2.2.5.4'	'Phytohormone action.auxin.perception and signal transduction.receptor complex.kinase-regulatory protein *(MAKR2)'	prot-scriber: membrane associated kinase regulator	swissprot: Probable membrane-associated kinase regulator 2 OS=Arabidopsis thaliana	original description: none'
TRAESCS4B02G077600	Up	6.84276	1.09841854247224e-06	'19.3.2.1.1'	'Protein homeostasis.proteolysis.serine peptidase activities.SBT-type protease activities.protease *(SBT1)'	prot-scriber: sp sbt subtilisin protease	swissprot: Subtilisin-like protease SBT1.7 OS=Arabidopsis thaliana	original description: none'
TRAESCS2A02G517000	Up	6.84264	2.97853611817954e-06	'35.1'	'not assigned.annotated'	prot-scriber: vq containing protein	swissprot: no annotation	original description: none'
TRAESCS5A02G314400	Up	6.84177	2.08950329446496e-14	'14.5.3.1.3'	'RNA biosynthesis.DNA-binding transcriptional regulation.helix-turn-helix DNA-binding domain.HOMEO domain.HD-ZIP IV-type transcription factor'	prot-scriber: homeobox leucine zipper protein roc	swissprot: Homeobox-leucine zipper protein ROC6 OS=Oryza sativa subsp. japonica	original description: none'
TRAESCS2B02G392500	Up	6.84126	6.33316802658824e-09	'19.3.7.2'	'Protein homeostasis.proteolysis.protease inhibitor activities.Kunitz protease inhibitor'	prot-scriber: alpha amylase subtilisin inhibitor	swissprot: Endogenous alpha-amylase/subtilisin inhibitor OS=Triticum aestivum	original description: none'
TRAESCS4A02G401400	Up	6.83929	1.62632053827433e-57	'4.6.7.5.1.2'	'Amino acid metabolism.amino acid degradation.branched-chain amino acids.leucine degradation.methylcrotonoyl-CoA carboxylase heterodimer.subunit beta'	prot-scriber: methylcrotonoyl coa carboxylase beta chain mitochondrial	swissprot: Methylcrotonoyl-CoA carboxylase beta chain, mitochondrial OS=Arabidopsis thaliana	original description: none'
TRAESCS3B02G163300	Up	6.83134	7.87513013703691e-10	'50.3.1'	'Enzyme classification.EC_3 hydrolases.EC_3-1 hydrolase acting on ester bond'	prot-scriber: gdsl esterase lipase	swissprot: GDSL esterase/lipase At5g45910 OS=Arabidopsis thaliana	original description: none'
TRAESCS4A02G119400	Up	6.82937	9.53393458230934e-07	'35.1'	'not assigned.annotated'	prot-scriber: usp domain containing protein	swissprot: no annotation	original description: none'
TRAESCS1B02G456500	Up	6.82851	0.00457548	'24.3.13'	'Solute transport.channel-mediated transport.anion channel *(SLAC1/SLAH1)'	prot-scriber: s type anion channel slah	swissprot: S-type anion channel SLAH2 OS=Arabidopsis thaliana	original description: none'
TRAESCS1B02G249000	Up	6.82781	0.00084508	'50.3.2'	'Enzyme classification.EC_3 hydrolases.EC_3-2 glycosylase'	prot-scriber: glucan endo beta glucosidase basic isoform	swissprot: Lichenase-2 (Fragment) OS=Hordeum vulgare	original description: none'
TRAESCS5A02G134000	Up	6.82556	1.31493973257458e-60	'35.1'	'not assigned.annotated'	prot-scriber: duf 3700 domain containing protein	swissprot: Stem-specific protein TSJT1 OS=Nicotiana tabacum	original description: none'
TRAESCS7A02G427600	Up	6.82261	3.91142647500602e-20	'50.2.4'	'Enzyme classification.EC_2 transferases.EC_2-4 glycosyltransferase'	prot-scriber: xyloglucan endotransglucosylase hydrolase protein	swissprot: Xyloglucan endotransglucosylase/hydrolase protein 22 OS=Arabidopsis thaliana	original description: none'
TRAESCS1D02G165000	Up	6.82145	3.50760846987867e-07	'50.2.3'	'Enzyme classification.EC_2 transferases.EC_2-3 acyltransferase'	prot-scriber: quality protein benzyl alcohol o benzoyltransferase	swissprot: Benzyl alcohol O-benzoyltransferase OS=Petunia hybrida	original description: none'
TRAESCS3A02G233000	Up	6.80958	8.31440488439903e-13	'26.7.2.1'	'External stimuli response.salinity.gibberellin-abscisic acid signalling pathways crosstalk.DELLA-type transcription factor *(RGA1/2)'	prot-scriber: della protein slr	swissprot: Protein SLENDER RICE1-LIKE 1 OS=Oryza sativa subsp. japonica	original description: none'
TRAESCS3A02G233000	Up	6.80958	8.31440488439903e-13	'14.5.10.2'	'RNA biosynthesis.DNA-binding transcriptional regulation.undefined DNA-binding domain.GRAS transcription factor'	prot-scriber: della protein slr	swissprot: Protein SLENDER RICE1-LIKE 1 OS=Oryza sativa subsp. japonica	original description: none'
TRAESCS3A02G233000	Up	6.80958	8.31440488439903e-13	'10.6.2.2'	'Phytohormone action.gibberellin.perception and signal transduction.DELLA-type transcriptional repressor *(RGA1/2)'	prot-scriber: della protein slr	swissprot: Protein SLENDER RICE1-LIKE 1 OS=Oryza sativa subsp. japonica	original description: none'
TRAESCS5D02G438000	Up	6.80854	1.83187538441948e-05	'35.1'	'not assigned.annotated'	prot-scriber: prolamin like domain containing protein	swissprot: no annotation	original description: none'
TRAESCS4D02G287100	Up	6.80829	9.52976275615369e-08	'35.2'	'not assigned.not annotated'	prot-scriber: no annotation	swissprot: no annotation	original description: none'
TRAESCS7B02G276000	Up	6.80792	1.0441505915734e-05	'19.2.2.8.1.1'	'Protein homeostasis.ubiquitin-proteasome system.ubiquitin-fold protein conjugation.RING E3 ubiquitin ligase activities.RING-H2-class.ATL-subclass E3 ubiquitin ligase'	prot-scriber: ring h2 finger protein atl	swissprot: E3 ubiquitin-protein ligase EL5 OS=Oryza sativa subsp. japonica	original description: none'
TRAESCS1B02G439200	Up	6.80758	5.18792694609936e-07	'35.1'	'not assigned.annotated'	prot-scriber: disease resistance protein rpp	swissprot: Disease resistance protein RGA5 OS=Oryza sativa subsp. japonica	original description: none'
TRAESCS3A02G062300	Up	6.80632	1.03954208936921e-05	'35.1'	'not assigned.annotated'	prot-scriber: beta n acetylglucosaminyltransferase family protein	swissprot: no annotation	original description: none'
TRAESCS2A02G455400	Up	6.80102	4.94577711175549e-07	'19.2.2.8.1.1'	'Protein homeostasis.ubiquitin-proteasome system.ubiquitin-fold protein conjugation.RING E3 ubiquitin ligase activities.RING-H2-class.ATL-subclass E3 ubiquitin ligase'	prot-scriber: ring type domain containing protein	swissprot: Probable E3 ubiquitin-protein ligase ATL44 OS=Arabidopsis thaliana	original description: none'
TRAESCS7A02G190600	Up	6.80048	8.56650370058712e-05	'10.2.4.1.1'	'Phytohormone action.auxin.transport.polar auxin transport system.auxin transporter *(PIN)'	prot-scriber: auxin efflux carrier component	swissprot: Probable auxin efflux carrier component 1c OS=Oryza sativa subsp. japonica	original description: none'
TRAESCS7A02G190600	Up	6.80048	8.56650370058712e-05	'24.2.4.3'	'Solute transport.carrier-mediated transport.BART-type transporter superfamily.auxin efflux transporter *(PIN1/2/3)'	prot-scriber: auxin efflux carrier component	swissprot: Probable auxin efflux carrier component 1c OS=Oryza sativa subsp. japonica	original description: none'
TRAESCS5B02G260100	Up	6.79958	3.90945936822165e-09	'21.4.1.1.2.3'	'Cell wall organisation.cell wall proteins.hydroxyproline-rich glycoprotein activities.arabinogalactan-protein activities.Fasciclin-type arabinogalactan protein activities.Fasciclin-type arabinogalactan protein *(FLA7)'	prot-scriber: fas domain containing protein	swissprot: Fasciclin-like arabinogalactan protein 7 OS=Arabidopsis thaliana	original description: none'
TRAESCS4A02G092500	Up	6.79917	1.34144285159962e-07	'26.6.3.2'	'External stimuli response.water and drought.hydrotropism.signalling protein kinase *(FEI1/2)'	prot-scriber: lrr receptor serine threonine protein kinase fei	swissprot: LRR receptor-like serine/threonine-protein kinase FEI 1 OS=Arabidopsis thaliana	original description: none'
TRAESCS4A02G092500	Up	6.79917	1.34144285159962e-07	'18.4.1.13.1'	'Protein modification.phosphorylation.TKL protein kinase activities.LRR-XIII protein kinase activities.LRR-XIIIa protein kinase'	prot-scriber: lrr receptor serine threonine protein kinase fei	swissprot: LRR receptor-like serine/threonine-protein kinase FEI 1 OS=Arabidopsis thaliana	original description: none'
TRAESCS4A02G092500	Up	6.79917	1.34144285159962e-07	'50.2.7'	'Enzyme classification.EC_2 transferases.EC_2-7 transferase transferring phosphorus-containing group'	prot-scriber: lrr receptor serine threonine protein kinase fei	swissprot: LRR receptor-like serine/threonine-protein kinase FEI 1 OS=Arabidopsis thaliana	original description: none'
TRAESCS6D02G382600	Up	6.79637	8.33294039535057e-15	'14.5.2.5'	'RNA biosynthesis.DNA-binding transcriptional regulation.zinc-coordinating DNA-binding domain.AS2/LOB transcription factor'	prot-scriber: lob domain containing protein	swissprot: LOB domain-containing protein 16 OS=Arabidopsis thaliana	original description: none'
TRAESCS6B02G105400	Up	6.79566	6.06075788146272e-08	'35.1'	'not assigned.annotated'	prot-scriber: basic secretory protease	swissprot: no annotation	original description: none'
TRAESCS2D02G201700	Up	6.79515	3.13860887902577e-06	'18.4.1.19.2'	'Protein modification.phosphorylation.TKL protein kinase activities.Lectin-type receptor-like protein kinase activities.L-Lectin protein kinase'	prot-scriber: l type lectin domain containing receptor kinase 3	swissprot: L-type lectin-domain containing receptor kinase SIT2 OS=Oryza sativa subsp. japonica	original description: none'
TRAESCS2D02G201700	Up	6.79515	3.13860887902577e-06	'50.2.7'	'Enzyme classification.EC_2 transferases.EC_2-7 transferase transferring phosphorus-containing group'	prot-scriber: l type lectin domain containing receptor kinase 3	swissprot: L-type lectin-domain containing receptor kinase SIT2 OS=Oryza sativa subsp. japonica	original description: none'
TRAESCS4D02G122000	Up	6.79491	3.9630316686986e-36	'29.2.3.2'	'Plant organogenesis.root formation.endodermis apical meristem.transcriptional regulator *(SCR)'	prot-scriber: protein scarecrow	swissprot: Protein SCARECROW 1 OS=Oryza sativa subsp. indica	original description: none'
TRAESCS4D02G122000	Up	6.79491	3.9630316686986e-36	'26.4.1.6'	'External stimuli response.gravity.sensing and signalling.transcription factor *(SCR)'	prot-scriber: protein scarecrow	swissprot: Protein SCARECROW 1 OS=Oryza sativa subsp. indica	original description: none'
TRAESCS4D02G122000	Up	6.79491	3.9630316686986e-36	'14.5.10.2'	'RNA biosynthesis.DNA-binding transcriptional regulation.undefined DNA-binding domain.GRAS transcription factor'	prot-scriber: protein scarecrow	swissprot: Protein SCARECROW 1 OS=Oryza sativa subsp. indica	original description: none'
TRAESCS6B02G342800	Up	6.79298	6.12538319870345e-06	'19.2.2.10.3.4'	'Protein homeostasis.ubiquitin-proteasome system.ubiquitin-fold protein conjugation.U-Box E3 ubiquitin ligase activities.group-III.E3 ubiquitin ligase *(PUB20)'	prot-scriber: ring type e3 ubiquitin transferase	swissprot: U-box domain-containing protein 21 OS=Arabidopsis thaliana	original description: none'
TRAESCS5A02G052600	Up	6.79184	1.45877475949078e-07	'35.1'	'not assigned.annotated'	prot-scriber: cellulase domain containing protein	swissprot: no annotation	original description: none'
TRAESCS5B02G435000	Up	6.78973	5.00828014547796e-49	'9.2.3.4'	'Redox homeostasis.glutathione-based redox regulation.glutathione S-transferase activities.class phi glutathione S-transferase *(GSTF1/2/++)'	prot-scriber: glutathione s transferase	swissprot: Probable glutathione S-transferase GSTF1 OS=Oryza sativa subsp. japonica	original description: none'
TRAESCS1D02G126600	Up	6.78919	9.78802325286829e-58	'21.8.4.2'	'Cell wall organisation.cutin and suberin.export.wax lipid exporter *(CER5)'	prot-scriber: abc transporter g family member protein	swissprot: ABC transporter G family member 15 OS=Arabidopsis thaliana	original description: none'
TRAESCS1D02G126600	Up	6.78919	9.78802325286829e-58	'24.1.3.2.2.2'	'Solute transport.primary active transport.ABC-type transporter superfamily.ABC group-2 transporter activities.ABC2 subfamily-G transporter activities.ABC2 subfamily-G half-size transporter *(WBC1/2/3)'	prot-scriber: abc transporter g family member protein	swissprot: ABC transporter G family member 15 OS=Arabidopsis thaliana	original description: none'
TRAESCS4A02G405800	Up	6.78662	5.60621247889562e-05	'14.5.3.1.1'	'RNA biosynthesis.DNA-binding transcriptional regulation.helix-turn-helix DNA-binding domain.HOMEO domain.HD-ZIP I/II-type transcription factor'	prot-scriber: homeobox leucine zipper protein hox	swissprot: Homeobox-leucine zipper protein HOX13 OS=Oryza sativa subsp. japonica	original description: none'
TRAESCS1B02G407300	Up	6.78619	3.50107008464818e-06	'50.3.1'	'Enzyme classification.EC_3 hydrolases.EC_3-1 hydrolase acting on ester bond'	prot-scriber: gdsl esterase lipase	swissprot: GDSL esterase/lipase At5g45910 OS=Arabidopsis thaliana	original description: none'
TRAESCS5A02G161500	Up	6.78556	6.19994065627681e-06	'50.2.7'	'Enzyme classification.EC_2 transferases.EC_2-7 transferase transferring phosphorus-containing group'	prot-scriber: l type lectin domain containing receptor kinase s 1	swissprot: Receptor like protein kinase S.2 OS=Arabidopsis thaliana	original description: none'
[truncated: 24,710 more rows]

## Sheet: ND21_D7
gene_id	ND21_D7	ND21_D7_log2FC	ND21_D7_adjPval	BINCODE	NAME	X.y	X.1	X.2
[truncated: 25,820 more rows]

[truncated: 3 more sheets: NS_D0, NS_D7, NS_D21]
