# Supplementary material for: Transcriptomic analyses reveal regulatory plasticity and metabolic reprogramming underlying genotype-specific microspore embryogenesis in wheat
Source: Plant Cell Rep. 2026 Feb 4;45(2):51. doi: 10.1007/s00299-026-03731-x (PMC12872716; doi:10.1007/s00299-026-03731-x)
Supplement: Supplementary file 8 — Supplementary file8 Additional File S2_wheatDH_triad_exp_5TPM (XLSX 6523 KB) [file 299_2026_3731_MOESM8_ESM.xlsx]

## Sheet: wheatDH_triad_exp_5TPM
ID	sub_A	Nanda_D0	Nanda_D7	Nanda_D21	Sadash_D0	Sadash_D7	Sadash_D21	sub_B	Nanda_D0	Nanda_D7	Nanda_D21	Sadash_D0	Sadash_D7	Sadash_D21	sub_D	Nanda_D0	Nanda_D7	Nanda_D21	Sadash_D0	Sadash_D7	Sadash_D21	sum_ND0	sum_ND7	sum_ND21	sum_SD0	sum_SD7	sum_SD21
17223	TRAESCS7A02G316300	473.9	579.7	269.8	367.9	411.1	558	TRAESCS7B02G217900	814.9	990.4	421.9	575.6	652.1	874.5	TRAESCS7D02G313800	767.9	956.2	715.3	859.7	705.3	1123.8	2056.8	2526.3	1407	1803.2	1768.5	2556.3
9530	TRAESCS4A02G139600	231.6	414.6	293.5	149.2	172.2	408.5	TRAESCS4B02G154700	200.8	408.3	367	165.3	276.3	566.7	TRAESCS4D02G167600	386.5	828.2	554.1	446.8	633.5	1119.9	818.8	1651.1	1214.6	761.2	1081.9	2095
486	TRAESCS1A02G112500	964.5	1449.1	899.8	614.4	1076.7	1032.8	TRAESCS1B02G132700	660.9	677.4	626.4	249.3	262.6	314.9	TRAESCS1D02G114100	724.2	1047.1	580.6	663.8	1086.8	1025.2	2349.6	3173.6	2106.7	1527.5	2426.1	2373
11184	TRAESCS5A02G015000	670.3	1608.9	756.1	680.3	837.5	352	TRAESCS5B02G013200	398.4	527	397.9	346.5	402.8	365.5	TRAESCS5D02G020900	800.2	1581.5	1064	944	869.6	962.3	1868.9	3717.4	2218	1970.9	2110	1679.9
7617	TRAESCS3A02G344700	0.1	614	602	0.2	171.9	1378.4	TRAESCS3B02G376700	0	218	191.9	0	118.2	627.9	TRAESCS3D02G338300	0.2	194.5	434.6	0.1	67.9	943.9	0.3	1026.5	1228.5	0.3	357.9	2950.3
369	TRAESCS1A02G092900	670.1	587.2	909.5	818.3	367.6	988.8	TRAESCS1B02G120600	745.9	524.9	866.4	277.8	107.5	289.6	TRAESCS1D02G101600	749.6	581.7	998.7	849.2	363.4	933.8	2165.6	1693.8	2774.6	1945.2	838.5	2212.1
7584	TRAESCS3A02G339200	333	240.6	242.6	374.5	207.4	283.3	TRAESCS3B02G370900	809	633.3	428.4	643.6	430.5	682.4	TRAESCS3D02G332800	979.5	718.4	552	820.4	519.4	814.4	2121.5	1592.3	1223	1838.5	1157.3	1780.1
14086	TRAESCS6A02G068900	207.6	353.8	166	299.9	289.1	404.2	TRAESCS6B02G093100	478.4	879.2	304.2	531.3	486.4	982.6	TRAESCS6D02G066700	447.4	757.6	259.5	573.8	479.6	793.3	1133.4	1990.6	729.7	1405	1255.1	2180.1
3871	TRAESCS2A02G276100	779.2	645.4	542	929.8	513.7	707.8	TRAESCS2B02G293800	1125.1	893	798.9	1170.2	704.2	1034.3	TRAESCS2D02G275100	730.2	674.9	585.2	886.7	565	787.4	2634.6	2213.2	1926.1	2986.6	1782.9	2529.5
14803	TRAESCS6A02G213700	1390.3	980.7	278.3	1765.4	1113.9	748.8	TRAESCS6B02G243700	1423.8	1187.1	319.1	1464.4	954.6	920.2	TRAESCS6D02G196300	1608.4	1131.2	365.5	1892.5	1006.6	787.2	4422.5	3299	962.8	5122.4	3075.1	2456.2
109	TRAESCS1A02G038200	24.2	333.3	153.4	50.2	254.8	823.2	TRAESCS1B02G049100	20.7	363	334.1	0.2	1.2	3.5	TRAESCS1D02G039900	10.8	237	191.4	27.2	161.7	765.7	55.8	933.3	679	77.6	417.7	1592.5
9082	TRAESCS4A02G077000	402.8	684	422.6	368.8	467.6	625.6	TRAESCS4B02G233100	669.1	956	497.1	557.3	719.1	810.1	TRAESCS4D02G234300	505.2	705	481	491.6	672.6	748.1	1577	2345.1	1400.8	1417.7	1859.3	2183.7
1962	TRAESCS1A02G350200	165.3	464.4	1141.7	465.5	419.4	839.6	TRAESCS1B02G364500	151.9	333.2	729.5	413	442.6	1017	TRAESCS1D02G353100	109.1	303.8	1194	287.8	300.3	740.6	426.3	1101.5	3065.2	1166.3	1162.3	2597.2
4436	TRAESCS2A02G354200	692.3	666.4	492.1	619.6	481.8	840.7	TRAESCS2B02G375100	805.7	700.3	510.7	829	593.7	976.1	TRAESCS2D02G354800	716.9	628	408.9	630.9	433.9	669.3	2214.9	1994.7	1411.8	2079.6	1509.5	2486.1
3236	TRAESCS2A02G170800	693.1	747.4	365.4	441.4	554.6	613.9	TRAESCS2B02G197200	760.6	766.8	461.5	451	567.1	729.4	TRAESCS2D02G178300	785.7	780.8	474.4	525.6	537.2	653.9	2239.4	2295.1	1301.2	1418	1659	1997.2
1603	TRAESCS1A02G286300	210.4	227.4	153.6	213.6	169.7	243.5	TRAESCS1B02G295700	251.2	221.3	121.5	215.9	182.1	228.5	TRAESCS3D02G349900	500.9	441.7	425.5	372	277.5	621.5	962.5	890.4	700.5	801.4	629.3	1093.5
9356	TRAESCS4A02G114100	466.6	511.1	401.2	572.5	353	538.7	TRAESCS4B02G190000	324.6	290.9	434.5	531.5	240.1	447.5	TRAESCS4D02G191400	448	579.5	512.2	537.4	403.9	610.3	1239.2	1381.5	1348	1641.4	997	1596.6
16023	TRAESCS7A02G145700	392.6	471.7	218.7	293.4	308.9	310.8	TRAESCS6B02G393300	415.7	403.8	192.2	325.1	239.3	329.4	TRAESCS7D02G147000	681.2	861.4	451.2	455.2	463	598	1489.4	1736.9	862.1	1073.7	1011.2	1238.2
10414	TRAESCS4A02G293000	348.5	222.9	568.1	448	148.3	328.3	TRAESCS4B02G020300	554.6	483.6	1269.4	819.7	399.8	752.9	TRAESCS4D02G018500	441.7	502.4	982.6	619.7	321.4	585.7	1344.8	1209	2820.1	1887.3	869.5	1666.8
17493	TRAESCS7A02G356300	508.1	466.5	341.3	392.5	343.2	590.2	TRAESCS7B02G271400	275.5	501.8	296.1	197.7	297.7	543.7	TRAESCS7D02G366400	368	526.7	310.1	264.2	348.5	585.5	1151.5	1494.9	947.5	854.3	989.5	1719.4
8862	TRAESCS4A02G044700	500.8	317.8	528.2	586.4	368	580.4	TRAESCS4B02G260600	502.5	327.9	489.3	531.7	335	539	TRAESCS4D02G260400	523.1	350.1	495.1	552.1	395.2	569.2	1526.4	995.9	1512.6	1670.2	1098.3	1688.6
5971	TRAESCS3A02G085600	405.2	366.9	255.6	396.2	315.7	393.9	TRAESCS3B02G100800	348.9	368	269	406	296.9	396.3	TRAESCS3D02G085600	462.5	491.6	357.3	535.3	446.2	560.7	1216.7	1226.5	881.9	1337.5	1058.8	1350.9
11652	TRAESCS5A02G104000	470.2	526.1	464.5	388.6	340.4	567.7	TRAESCS5B02G112200	464.1	486.7	476.3	396.3	302.9	555.4	TRAESCS5D02G121600	392.7	499.7	389.5	320.8	310.9	559.2	1327	1512.5	1330.2	1105.7	954.2	1682.2
14072	TRAESCS6A02G061300	8.6	71.4	28.6	2.9	32.6	58.4	TRAESCS6B02G078400	16	103.3	57.3	14.8	38.4	114.7	TRAESCS5D02G360900	39.1	234.7	216.8	37.1	154.8	538.8	63.7	409.4	302.7	54.7	225.8	711.8
12670	TRAESCS5A02G260600	396.5	377.1	903.8	538.4	356.8	478.7	TRAESCS5B02G258900	256.6	244.5	797.5	415.8	271.3	322	TRAESCS5D02G268000	457	402.8	841.8	581.7	429.8	538.5	1110.2	1024.4	2543.1	1535.9	1057.9	1339.3
7090	TRAESCS3A02G267900	550.3	343.1	182.1	402.1	175.3	312.1	TRAESCS3B02G302300	785.3	643.2	534.1	580	376.6	629.6	TRAESCS3D02G268000	659.2	555.1	455.4	478.1	368.6	526.5	1994.8	1541.4	1171.6	1460.2	920.5	1468.2
12084	TRAESCS5A02G170200	617.4	490.3	350.6	517.7	362.4	593.9	TRAESCS5B02G167000	445.9	383	270.1	409.5	284.5	452.9	TRAESCS5D02G174600	518.7	494.1	303.7	493.1	366.8	525.5	1582	1367.3	924.5	1420.4	1013.7	1572.3
17175	TRAESCS7A02G309900	293.2	392.4	317.5	439.9	271.2	420.7	TRAESCS7B02G209900	364.6	473.3	446.5	588	318.5	478.7	TRAESCS7D02G306600	327.8	479.6	410.3	494.8	329.8	521.6	985.7	1345.3	1174.3	1522.7	919.5	1421
1596	TRAESCS1A02G284800	68.1	63	43.9	42.6	40.8	83	TRAESCS1B02G294200	393.1	389.3	341.6	364.6	282.3	651	TRAESCS1D02G283800	376.3	340.5	294.9	335.2	243.9	518.7	837.4	792.8	680.4	742.3	567.1	1252.7
3785	TRAESCS2A02G262500	228.8	297.9	405.4	319.4	222	314.3	TRAESCS2B02G279600	449.6	601.6	492.8	482.7	448.9	510.1	TRAESCS2D02G261500	433.7	622.6	462	459	377.6	517.5	1112.1	1522.1	1360.1	1261.1	1048.5	1341.9
750	TRAESCS1A02G159100	372.1	371.7	317.1	348.6	373.5	534.5	TRAESCS1B02G174800	282.3	372.7	202.5	227	297.2	372.4	TRAESCS1D02G156400	287.2	487.5	299.6	247.5	381.9	509.7	941.5	1231.9	819.2	823.1	1052.6	1416.6
3229	TRAESCS2A02G169800	310.1	323.8	371	355.5	294.6	343.8	TRAESCS2B02G196100	370.8	358.3	534.1	399.3	250	504.3	TRAESCS2D02G177300	410.7	349.9	577.6	522.4	318.5	499	1091.6	1032	1482.7	1277.2	863.1	1347.1
6088	TRAESCS3A02G107800	555.7	613.4	735.1	530.6	497.6	745	TRAESCS7B02G198400	345.5	421.6	325.8	365.3	290.1	436.1	TRAESCS7D02G291300	384.5	410.7	401	398.4	293.9	498.8	1285.6	1445.6	1461.9	1294.3	1081.6	1679.8
18255	TRAESCS7A02G527600	452.1	446.7	227	299	305.7	426.5	TRAESCS7B02G444400	830.2	778	786.8	802.9	644.9	983	TRAESCS7D02G515600	464.5	439.9	377	346.6	304.7	494.6	1746.7	1664.6	1390.8	1448.4	1255.3	1904.1
14758	TRAESCS6A02G204900	355	347.4	230	267.9	292.8	414.1	TRAESCS6B02G225600	405.6	405.8	307	337.5	304.6	543.7	TRAESCS6D02G190100	458.4	438.4	294.4	360.2	388.9	485.7	1219	1191.6	831.3	965.6	986.3	1443.5
12085	TRAESCS5A02G170300	565.2	433	256.5	470.7	286.1	428.6	TRAESCS5B02G167100	628.6	446.7	313.6	538.9	337.7	436.1	TRAESCS5D02G174700	456.8	446.4	373.6	409.5	308.3	485.2	1650.6	1326	943.7	1419	932	1349.9
4010	TRAESCS2A02G294000	241.2	239.2	142.7	362.7	212.3	389.4	TRAESCS2B02G310300	401.5	481.7	289.5	425	280.4	544.7	TRAESCS2D02G291600	352.9	355	260.5	384.5	222.8	476	995.6	1076	692.7	1172.2	715.5	1410.1
7419	TRAESCS3A02G313500	232.6	364.3	258.6	185.2	265	371.8	TRAESCS3B02G158400	251.2	329.5	267.2	216.9	244.4	380	TRAESCS3D02G140800	322.1	482.6	317.8	221.6	376.7	475.2	805.9	1176.3	843.7	623.8	886	1226.9
11483	TRAESCS5A02G077500	0.1	16	150.3	0.1	7.9	390.6	TRAESCS5B02G088100	0.1	23.3	122.8	0.1	5.3	261.7	TRAESCS5D02G094300	0	32.6	163.5	0	7	462.9	0.2	71.9	436.7	0.2	20.2	1115.3
17858	TRAESCS7A02G419100	304	459.7	313.3	237.2	309.1	452.2	TRAESCS7B02G319200	253.1	399.1	356	216.9	274.9	416.6	TRAESCS7D02G411600	270.3	500.4	391.8	210.9	295.4	458.5	827.3	1359.2	1061.1	665.1	879.3	1327.2
17106	TRAESCS7A02G300500	229.5	484.7	348.1	262	276.5	550.7	TRAESCS7B02G201400	313.7	562	394.4	311.1	296.7	641.3	TRAESCS7D02G296300	253.5	404.1	262.5	272.2	235.7	447.6	796.7	1450.7	1004.9	845.3	808.8	1639.6
4855	TRAESCS2A02G417500	0	0	0	0	0	0	TRAESCS2B02G436400	0	11.7	503	0	1.7	404.5	TRAESCS2D02G414800	0.1	18	670.2	0	2.6	447	0.1	29.7	1173.2	0	4.3	851.5
7808	TRAESCS3A02G372600	267.6	306.4	163.7	258.7	185.5	393.3	TRAESCS3B02G405000	282.6	342.5	122.7	250.7	172.2	318.2	TRAESCS3D02G365600	304	358.4	186.6	287.4	213.7	442.7	854.2	1007.2	473	796.8	571.3	1154.1
2774	TRAESCS2A02G094200	512.1	397.7	480.7	483.4	312.4	438.9	TRAESCS2B02G109000	745.4	540.5	668.8	852.6	454.6	577.3	TRAESCS2D02G092800	585.7	497.2	478	537.5	349.7	440.2	1843.1	1435.5	1627.5	1873.4	1116.7	1456.4
13896	TRAESCS6A02G000300	210.5	292.2	218	10.1	24.2	18.3	TRAESCS6B02G004300	160.5	266.6	136	104.3	225.7	200.6	TRAESCS6D02G001600	257	325	345.1	255.8	579.2	417.5	628	883.8	699.1	370.3	829.2	636.4
13701	TRAESCS5A02G452400	285.5	279.3	328.9	306.4	221.6	393.3	TRAESCS5B02G461300	341.1	242.4	298.2	356.3	232.6	378.9	TRAESCS5D02G462800	303.2	238.5	393.8	370.3	222	417.2	929.8	760.3	1020.9	1033	676.2	1189.4
7631	TRAESCS3A02G347200	4.8	60.2	45.3	3.7	37.7	136	TRAESCS5B02G215500	8.5	36.4	16.9	7.9	22.5	60.1	TRAESCS3D02G348200	25.6	252.6	176.5	38.4	143.2	414.7	38.9	349.2	238.7	50	203.3	610.8
15293	TRAESCS6A02G282200	185.7	572.5	466.3	466.1	441.9	516.3	TRAESCS6B02G310600	103.4	245.8	262.8	413.7	246.1	303.2	TRAESCS6D02G262700	149.2	363.2	309.6	442.1	325.4	413.3	438.3	1181.6	1038.7	1321.9	1013.4	1232.8
1447	TRAESCS1A02G263300	294.5	242.5	107.4	205.5	288.1	322.4	TRAESCS1B02G273900	227.7	223.4	49	129.4	205	196.1	TRAESCS1D02G263400	323.2	348.5	118	232.1	350.7	408	845.4	814.4	274.4	567.1	843.8	926.6
13665	TRAESCS5A02G443900	106.1	161.2	227.6	62.1	145.1	414.1	TRAESCS5B02G448500	57.8	172.5	255	64.5	191.9	567.9	TRAESCS5D02G451300	65.2	158.9	189.8	40.8	138.8	408	229.1	492.7	672.3	167.4	475.7	1390
3790	TRAESCS2A02G263300	102.7	221	460.4	90.5	154.4	285.2	TRAESCS2B02G278800	401.1	666.9	625.7	292.7	421.4	549.7	TRAESCS2D02G260700	266.6	478.1	531.3	183.9	345.4	402.6	770.4	1366	1617.4	567.1	921.1	1237.5
14054	TRAESCS6A02G047900	354.5	480.3	317.1	191	220.2	333.6	TRAESCS6B02G064300	334.1	504	327.7	295.1	328.7	507.1	TRAESCS6D02G055400	120.1	153.6	91.1	272.7	255.8	402.3	808.8	1137.8	735.8	758.8	804.6	1243
12596	TRAESCS5A02G246200	11.2	117.6	86.6	21.7	68.7	296.1	TRAESCS5B02G243500	16.6	84.4	70.2	29	33	202.6	TRAESCS5D02G252700	27.6	175.1	139.8	43	105.1	400.3	55.4	377.1	296.5	93.7	206.8	898.9
1132	TRAESCS1A02G217200	106.2	325.3	359.4	56.1	198	412.9	TRAESCS1B02G230300	55.8	156	273.7	38.6	93.2	293	TRAESCS1D02G219000	94.5	336.2	362.4	53.6	164.2	399.9	256.5	817.4	995.5	148.4	455.4	1105.8
10980	TRAESCS5A02G513300	329.4	358.4	237.8	314.4	259.9	380	TRAESCS4B02G344400	384.7	491.7	347.9	316.8	338.8	525.6	TRAESCS4D02G339500	254.8	393.5	320.1	270.4	291	399.3	969	1243.6	905.8	901.6	889.7	1304.9
12476	TRAESCS5A02G227800	846.2	543.6	348.9	498.4	446.6	483.2	TRAESCS5B02G226600	498.3	266.2	273.7	348.3	225.7	295.7	TRAESCS5D02G239800	593.1	395	269.8	336.9	322.2	389.7	1937.6	1204.8	892.4	1183.6	994.5	1168.6
2866	TRAESCS2A02G110500	92.7	60.7	53.1	72	61.2	63.7	TRAESCS2B02G129300	324.9	288.6	199.6	240.4	230.3	300.5	TRAESCS2D02G111100	449.1	387.2	247.2	348	327.9	389	866.8	736.5	500	660.5	619.5	753.2
3889	TRAESCS2A02G278600	714.2	573.2	361.2	575.6	337.6	589.1	TRAESCS2B02G296200	568.5	455.2	259.6	432.6	308.1	501.5	TRAESCS2D02G277700	450.2	392	203.5	328.3	268.2	387.6	1732.9	1420.5	824.3	1336.5	914	1478.2
6252	TRAESCS3A02G136800	235.9	276.2	260.2	214.4	218.9	382	TRAESCS3B02G154600	184.2	286	220.8	183.6	188.8	348.5	TRAESCS3D02G137600	193.5	282.6	249.6	228	195.2	387	613.6	844.8	730.5	626.1	602.8	1117.4
2729	TRAESCS2A02G082100	160.1	212.3	132.5	171.3	193	199.2	TRAESCS2B02G096200	192	302.7	254.6	227.3	282	314.3	TRAESCS2D02G080000	229.1	304.2	276	319.1	246.5	382.4	581.2	819.3	663.1	717.7	721.5	895.9
10283	TRAESCS4A02G268700	386.2	326.5	383.9	781.8	358	366.2	TRAESCS4B02G045500	374.7	350.4	244	521	329.7	305.4	TRAESCS4D02G046400	335.8	377.5	323.8	495.5	355.5	368.2	1096.7	1054.3	951.7	1798.3	1043.1	1039.7
17536	TRAESCS7A02G362900	303.2	268.1	312	382.4	238	309.9	TRAESCS7B02G266300	320.8	358.4	568.4	413.1	310.4	413.2	TRAESCS7D02G360200	570.3	326	446.5	593.1	298.2	368.1	1194.2	952.5	1327	1388.5	846.7	1091.1
684	TRAESCS1A02G147000	341	462.2	359.6	325.4	297.1	451	TRAESCS1B02G164500	284.8	354.6	382.8	287.8	282.8	365.5	TRAESCS1D02G145100	266.2	381.8	337.3	262.3	272.9	366	891.9	1198.6	1079.7	875.5	852.8	1182.4
10960	TRAESCS5A02G509200	215.8	376.5	215.7	291.5	257.4	358.2	TRAESCS4B02G339500	226.5	298.1	185.4	250.7	181.9	294.3	TRAESCS4D02G335700	269.2	381.6	287.6	395.8	285.5	361.1	711.4	1056.3	688.7	938	724.8	1013.6
4617	TRAESCS2A02G383600	419.7	216	145.3	295.9	158.9	200	TRAESCS2B02G400600	496.4	321	167.9	335	199.4	304	TRAESCS2D02G379700	684.7	400.4	192	454.8	262.7	352.4	1600.7	937.4	505.3	1085.7	621	856.3
6953	TRAESCS3A02G247600	317	496.9	306.6	339.5	343.9	397	TRAESCS3B02G271800	330.5	411.2	180.5	298	290.9	281.3	TRAESCS3D02G243800	288.7	470	271.3	307.5	318.1	350.3	936.2	1378.1	758.5	945	952.8	1028.6
9803	TRAESCS4A02G194400	0	649.7	525.9	0.2	526.5	410.2	TRAESCS4B02G120900	0	544.8	21.2	0	487.2	87.7	TRAESCS4D02G118900	0	558.7	255.6	0	280.1	348.9	0	1753.2	802.7	0.2	1293.8	846.8
13664	TRAESCS5A02G443700	556.1	407.6	268.2	360.2	300.6	397.1	TRAESCS5B02G448100	475.6	395	228.2	322.9	290	353.5	TRAESCS5D02G451100	678.4	367.3	201.6	395	249.7	346.3	1710	1169.9	698.1	1078	840.3	1096.9
17199	TRAESCS7A02G313100	257.1	182.6	204.3	374.9	216	178	TRAESCS7B02G213300	116.5	152.2	559.2	145.2	123.8	418.4	TRAESCS7D02G309500	223.3	368.5	398.1	233.6	354.7	346.1	596.8	703.4	1161.6	753.7	694.5	942.4
14744	TRAESCS6A02G202200	137.1	204.1	186.3	157.1	134.5	243.9	TRAESCS6B02G227700	129.5	257	270.4	185	152	333.9	TRAESCS6D02G185800	196.4	285.5	260.5	246.2	168.4	345	463	746.6	717.2	588.3	454.8	922.8
605	TRAESCS1A02G132400	32.5	215.5	174.5	77.4	120.8	446.6	TRAESCS1B02G154500	35.1	153	67.5	61.2	74.2	219.6	TRAESCS7D02G246600	17.7	287.6	110.9	34	138.9	332.4	85.2	656.1	352.9	172.5	333.8	998.6
1719	TRAESCS1A02G307400	560	352	249.6	348.7	277.3	417.2	TRAESCS1B02G318200	621.5	386	270.4	447.4	301.9	445.5	TRAESCS1D02G306800	505.3	317.1	185	377.3	258.6	329.4	1686.8	1055.1	705	1173.4	837.8	1192.1
9423	TRAESCS4A02G130800	0.1	56.9	170.1	0.2	35.3	288.1	TRAESCS4B02G173700	0.1	148.9	258	0.3	93.8	486.4	TRAESCS4D02G175900	0.3	238.9	168.4	0.3	180	322.9	0.5	444.7	596.5	0.8	309.2	1097.4
4941	TRAESCS2A02G432600	477.7	313.4	265.1	445.1	263.5	352.3	TRAESCS2B02G453900	362.7	201.6	193.9	364.7	172.2	244.3	TRAESCS2D02G430500	465.7	273.4	218.7	463.1	263.3	314.8	1306.1	788.4	677.7	1272.8	698.9	911.4
5475	TRAESCS2A02G545600	280.7	157.1	122.7	410.1	164.3	190.4	TRAESCS2B02G576100	404.2	171.9	141.5	538.7	240	244.5	TRAESCS2D02G546500	636.6	216.8	192.3	777.3	255.8	313.8	1321.5	545.9	456.4	1726.1	660.2	748.7
13891	TRAESCS7A02G454700	379.9	428.9	429.8	384	297.7	536.4	TRAESCS5B02G320300	77.4	102	88.5	61.6	65.7	113.3	TRAESCS7D02G443900	275.1	246	304.6	288.1	185	312.7	732.3	776.9	822.9	733.7	548.4	962.3
9259	TRAESCS4A02G100400	22.5	181	82	30.5	138.4	299.5	TRAESCS4B02G204100	31.2	180	96.2	39.4	141.3	400.9	TRAESCS4D02G205000	18.8	145.8	82.6	27.7	86.1	308.5	72.4	506.9	260.8	97.7	365.9	1008.9
2288	TRAESCS1A02G413000	523.1	484.8	434.2	510.4	448.2	604.4	TRAESCS1B02G443100	357.9	368.6	267.6	362	338.4	336.6	TRAESCS1D02G420600	269.7	330.1	254.1	293.4	285.9	304.6	1150.7	1183.5	955.9	1165.8	1072.5	1245.6
2039	TRAESCS1A02G364000	0.2	11.9	232.2	0.2	3.8	157.4	TRAESCS1B02G381200	0.1	8.3	288.1	0	0.3	218.6	TRAESCS1D02G369200	0	24.5	545.7	0	3.2	303.7	0.3	44.7	1066	0.2	7.3	679.7
7716	TRAESCS3A02G358500	163.3	173	76.7	180.3	101.8	159.6	TRAESCS3B02G391300	155.9	184.5	104.9	152.7	120.7	236.2	TRAESCS3D02G352800	129.1	224.6	183.9	195	146.9	300.1	448.3	582.1	365.4	528	369.3	695.9
5450	TRAESCS2A02G539800	455.9	567.1	669.3	444.7	583.7	438.2	TRAESCS2B02G570100	221.9	288.5	250.6	205.7	289.2	245.1	TRAESCS2D02G541400	314.1	388.4	275.2	245.3	381.1	299.7	991.8	1244	1195.1	895.8	1254	982.9
13568	TRAESCS5A02G424100	102.2	565.1	286.8	149.5	205.6	388	TRAESCS5B02G426400	46.5	464	297.4	52.8	162.3	345.1	TRAESCS5D02G432700	69.4	513.4	184.6	64.8	213.2	297.5	218.1	1542.5	768.8	267.1	581.1	1030.5
2037	TRAESCS1A02G363700	195.1	168	183.5	251.9	149.5	225.3	TRAESCS1B02G380800	335.4	293.4	237.2	323.5	218.7	343.1	TRAESCS1D02G368700	274.3	235	191.1	296.1	167.3	294.9	804.8	696.3	611.7	871.5	535.5	863.3
9889	TRAESCS4A02G208000	239.1	242.6	264.5	292.3	223.5	297.9	TRAESCS4B02G111500	212.9	229.7	205.8	251.1	235.4	256.7	TRAESCS4D02G109200	215.5	256.1	269.9	293.3	245.2	294.2	667.5	728.3	740.2	836.6	704.1	848.7
3519	TRAESCS2A02G214700	243.7	142	88.6	274.5	132.7	307.3	TRAESCS2B02G239700	182.3	84.1	50.9	189.9	90.1	200.5	TRAESCS2D02G220500	231.7	131	85.5	265	123.3	294.1	657.7	357.2	224.9	729.4	346.1	801.9
7762	TRAESCS3A02G366100	131.7	104.6	124.6	123.2	83.8	163.2	TRAESCS5B02G468500	159.9	159.1	189.3	160.4	129.9	245.8	TRAESCS5D02G470000	220.3	188.2	187.4	171.6	146.8	293.6	511.9	451.9	501.4	455.2	360.5	702.6
6547	TRAESCS3A02G186600	97.2	132.2	60	66.2	76.4	94.9	TRAESCS3B02G216100	118.1	123.4	75.1	94	103.3	91.2	TRAESCS3D02G190500	299	320.8	233.8	282.6	315	292.5	514.3	576.4	368.9	442.8	494.7	478.7
9300	TRAESCS4A02G106300	198.4	244.2	129.5	226.4	362.4	197.5	TRAESCS4B02G197900	144.8	142.9	122.4	224.7	238.5	225.7	TRAESCS4D02G198500	187.7	110.5	297.2	261.7	176.3	290.3	530.9	497.6	549	712.8	777.2	713.5
15086	TRAESCS6A02G253900	68.1	157.9	153.2	66.6	107.2	239.1	TRAESCS6B02G271600	71.7	128.9	149.2	68.9	92.6	214.3	TRAESCS6D02G235400	71.9	153.4	191.1	73.6	114.1	288.8	211.7	440.2	493.5	209	313.9	742.2
12770	TRAESCS5A02G279100	283.7	240.6	125.3	241.8	179.9	251	TRAESCS5B02G278500	264.9	248.3	132.8	219	167.9	245	TRAESCS5D02G286200	291.4	297.6	138.2	240.5	216.7	288.7	840	786.5	396.3	701.3	564.4	784.6
16250	TRAESCS7A02G158900	89.1	286.1	101.6	71.6	271.5	178.1	TRAESCS7B02G063400	29.7	219.5	78.7	28.4	209.3	99.8	TRAESCS7D02G159800	80.6	493.1	140.8	42.8	453.4	284.5	199.4	998.6	321.1	142.9	934.3	562.5
6994	TRAESCS3A02G252700	181.6	192.4	129.2	178.6	131.7	194.5	TRAESCS3B02G284300	254.4	247.7	199	218.9	144.6	298.5	TRAESCS3D02G253300	260	234.5	224.2	283.7	130.8	283.5	696	674.6	552.4	681.2	407.1	776.4
17958	TRAESCS7A02G446000	134.5	433.9	261.6	128.8	304.8	435	TRAESCS7B02G345500	223.5	734.9	596.9	0	2.2	0.9	TRAESCS7D02G436100	114.8	358.1	230.9	98.2	215.6	282.9	472.8	1526.9	1089.4	227	522.6	718.9
3518	TRAESCS2A02G214600	296.1	218.8	127.4	240.3	308.5	218.9	TRAESCS2B02G239600	587.1	351	222.1	372.2	424.4	410.8	TRAESCS2D02G220400	314	279.9	137.9	210.6	250.6	278.2	1197.2	849.6	487.4	823.1	983.6	907.9
2456	TRAESCS6A02G385700	718.1	993.9	606.4	843.6	731.8	850	TRAESCS1B02G166100	180.8	189.1	97.3	173	124.5	218	TRAESCS1D02G146100	196.7	264.4	135.3	216.7	165	276.9	1095.6	1447.4	839	1233.4	1021.2	1344.9
3553	TRAESCS2A02G219000	106.5	158.8	228.6	71.2	110.2	118.9	TRAESCS2B02G244400	45.2	67.7	186.2	30.8	50.1	89.4	TRAESCS2D02G224400	89.1	243.1	667.6	62.5	133.1	274.3	240.8	469.5	1082.5	164.5	293.4	482.6
8622	TRAESCS4A02G006000	162.1	132.7	213.2	217.1	125	198.9	TRAESCS4B02G299100	178.3	194.7	232.9	194.3	160.3	277.7	TRAESCS4D02G298000	210.5	182.4	236.2	223.5	157.5	272.3	551	509.8	682.4	634.9	442.8	748.8
16888	TRAESCS7A02G261600	275.7	167.8	161.8	245.5	141.6	206.4	TRAESCS7B02G159700	435.9	213.7	219.6	361.1	199.6	331.1	TRAESCS7D02G262800	343.8	232.2	159.2	285	172.2	271.3	1055.5	613.7	540.6	891.7	513.3	808.8
17083	TRAESCS7A02G296800	258.2	162.5	124.6	217.6	98.8	164.7	TRAESCS7B02G189800	343.5	204	135.8	258.1	135.3	199.8	TRAESCS7D02G292800	333.8	242.4	235.8	297.4	169	266.3	935.5	608.8	496.2	773.1	403.1	630.9
5224	TRAESCS2A02G489600	82.8	154.4	199.8	114.1	132.4	178.8	TRAESCS2B02G517500	26.8	52.5	85.4	54.6	48.1	53.6	TRAESCS2D02G489900	100.1	260.1	293	147.2	172.5	263.2	209.6	467	578.2	315.9	353	495.6
17411	TRAESCS7A02G344500	259.9	173.2	88	178.1	116.6	172.5	TRAESCS7B02G238600	241.1	188.9	166.9	185.3	119.8	241.6	TRAESCS7D02G335000	298.2	238.9	144.1	240.5	166.9	263.1	799.2	600.9	398.9	603.9	403.3	677.3
6557	TRAESCS3A02G187900	92.2	123.4	77.3	80	86.8	130.3	TRAESCS3B02G217500	30.1	41.3	27.5	26.4	33.5	45.9	TRAESCS3D02G191800	182.2	307	172.6	150.5	230	261.8	304.5	471.7	277.4	256.9	350.3	438
3186	TRAESCS2A02G163700	325.2	195.9	113.5	269.7	196.5	189.4	TRAESCS2B02G189500	301.5	259.9	158.3	284.6	207.4	264.5	TRAESCS2D02G170600	329.2	285.3	162.4	278.1	249.5	261.6	955.9	741.2	434.1	832.4	653.3	715.5
16758	TRAESCS7A02G244800	257.7	245.6	278.6	196.2	126.9	277.1	TRAESCS7B02G146600	203.5	247.7	296.9	163.3	124.4	263.8	TRAESCS7D02G243500	272.5	257.8	197.4	233.6	135.6	260.6	733.7	751.1	772.9	593	386.9	801.5
2953	TRAESCS2A02G125200	194.7	235.1	174.1	182.7	173.2	231.9	TRAESCS2B02G147700	99.4	298.8	286.9	137.4	204.1	331.4	TRAESCS2D02G128300	262.5	415.4	453.7	169.3	159.6	260.3	556.6	949.3	914.7	489.4	536.9	823.6
17335	TRAESCS7A02G333700	176.3	255	147.8	109.8	215.8	234.1	TRAESCS7B02G245300	139.5	157.6	170	124.4	176.4	203	TRAESCS7D02G341300	182.4	187.3	218.5	135.6	197.5	255.8	498.2	599.9	536.3	369.8	589.8	692.8
1984	TRAESCS1A02G354700	88.4	101.1	146.8	105.6	85.3	175	TRAESCS1B02G367100	76	123.9	162.5	83.7	99.8	203.4	TRAESCS1D02G355800	123	142.7	212.1	132.3	113.9	249.6	287.4	367.7	521.4	321.5	298.9	628
3770	TRAESCS2A02G260700	193.4	166	188.3	142.8	110.4	202.4	TRAESCS2B02G281300	251.3	254.7	163.9	194.6	161.7	241.2	TRAESCS2D02G263000	275.2	229.2	177.1	216.1	137.8	247.1	719.9	649.9	529.3	553.6	409.9	690.7
7703	TRAESCS3A02G355900	307.9	297.8	362	229.8	201.3	417.8	TRAESCS3B02G388800	359.6	350.2	344.1	272.8	248.8	499.4	TRAESCS1D02G285300	180.5	211.1	130.5	158.9	146.6	241.9	848	859.2	836.6	661.5	596.7	1159.1
3243	TRAESCS2A02G172000	117.4	100.8	119.1	103.6	76.9	153.5	TRAESCS2B02G198400	95.1	65.8	97.7	102.3	73.7	106.2	TRAESCS2D02G179300	146.5	156.3	181.8	124.6	136	239.5	359	322.9	398.6	330.5	286.5	499.2
11705	TRAESCS5A02G112400	185.7	176.2	183.6	295.8	157.4	189.6	TRAESCS5B02G118400	219.4	213.6	211.8	301.2	198.4	239.8	TRAESCS5D02G129200	178.9	231.1	192.6	241.8	194.8	238	584.1	620.9	588	838.8	550.6	667.4
10210	TRAESCS4A02G257800	27.4	74.5	199.5	92.2	81.1	169.7	TRAESCS4B02G056700	29.2	101.1	257.5	76.5	92.1	233.6	TRAESCS4D02G057000	10.6	69.8	235.9	27.6	69.1	237.9	67.2	245.5	693	196.3	242.3	641.2
4762	TRAESCS2A02G404100	201.3	216.6	140.5	249.8	203.7	196.6	TRAESCS2B02G422000	150.8	214.1	146.6	201.7	193.9	226	TRAESCS2D02G401100	186.4	267.2	179.2	235.7	248.6	233.3	538.5	697.9	466.3	687.2	646.3	656
13829	TRAESCS5A02G479300	121.2	113.3	275.9	176.6	134.2	234.2	TRAESCS5B02G492500	217.2	122.1	411.4	267.6	137.5	303.3	TRAESCS5D02G492900	74	80.1	397.1	139.9	85.7	228.5	412.4	315.5	1084.4	584	357.3	766
13054	TRAESCS5A02G329000	0	6	46.9	0	3.8	30.6	TRAESCS5B02G329100	0	0	0	0	0	0	TRAESCS5D02G334900	0	26.5	509.8	0.1	13.2	225.9	0	32.5	556.7	0.1	17	256.5
591	TRAESCS1A02G129100	309.7	148.2	119.3	274.9	145.5	230	TRAESCS1B02G146100	289.8	182.6	126.4	9.6	2.5	4.5	TRAESCS1D02G125600	253.5	143.7	134.3	270.8	145.1	224.4	853	474.5	380	555.4	293.2	459
17052	TRAESCS7A02G291600	179.8	197.2	187.1	194.9	155	213.9	TRAESCS7B02G184100	207.1	290	238.1	239.5	218.8	340.1	TRAESCS7D02G284400	163	180.1	174.2	177.9	138.6	222.8	549.9	667.3	599.3	612.3	512.5	776.7
3068	TRAESCS2A02G146000	287.6	297.8	96.4	234.1	309	252	TRAESCS2B02G171400	377.5	245.1	62.8	274.8	276	210.9	TRAESCS2D02G150600	409.8	298	88.1	325.7	346	222.3	1074.9	841	247.2	834.6	931	685.2
1542	TRAESCS1A02G277500	510.5	824.8	430.7	440.2	473.1	689.9	TRAESCS1B02G286500	137.6	285.1	121.2	108.6	135.4	202.7	TRAESCS1D02G276700	168.6	324.7	141.8	126.9	180.7	222.3	816.7	1434.5	693.7	675.7	789.3	1114.9
11266	TRAESCS5A02G038200	228.6	229.4	124.8	240.6	173.3	196.7	TRAESCS5B02G039700	396.8	300.7	130	294.8	202.8	233	TRAESCS5D02G045600	321.5	245	128	271.5	164.3	220.1	946.9	775.1	382.8	806.9	540.4	649.8
3216	TRAESCS2A02G168300	229.8	170.2	146.2	263.7	130.2	206.9	TRAESCS2B02G194400	272.5	188.1	199.5	314.4	161.6	249.6	TRAESCS2D02G175700	221.4	169.4	188.3	252.5	121.9	217.7	723.7	527.6	533.9	830.5	413.7	674.2
173	TRAESCS1A02G051700	282.4	117.2	154.8	211	105.5	77.3	TRAESCS1B02G068500	192.1	160.2	170.7	24.6	21.6	14.6	TRAESCS1D02G053700	208.6	218.1	264.8	251	227.2	216.9	683.1	495.5	590.3	486.6	354.3	308.8
9926	TRAESCS4A02G214200	111.4	109.2	88.8	117.1	107.9	149.4	TRAESCS4B02G101800	184.1	164.2	155.4	213.2	193.4	228.8	TRAESCS4D02G098400	144.4	134.6	165.7	176.4	143.7	216.3	439.9	407.9	409.9	506.7	445	594.5
17030	TRAESCS7A02G286200	68.3	120.9	630.4	163	82.9	280.1	TRAESCS7B02G183600	60.6	118.5	182.9	149.9	71.1	207.4	TRAESCS7D02G289200	59.7	130.7	385.4	114.8	83.5	216.1	188.6	370.2	1198.7	427.7	237.5	703.5
4495	TRAESCS2A02G364000	40.7	106.2	117.8	37.1	63.9	236.9	TRAESCS2B02G382000	19.4	60.3	73.8	21.7	35.9	157.9	TRAESCS2D02G361800	39.9	71.8	87.2	33.4	54.1	216	100	238.3	278.7	92.1	153.9	610.8
4027	TRAESCS2A02G296000	35	26.4	30	151	96.4	150.3	TRAESCS2B02G312400	148.7	124.3	139.5	191.1	91.5	158.5	TRAESCS2D02G293900	177.7	206.7	228.6	233	175	216	361.4	357.4	398.1	575.1	362.9	524.9
15344	TRAESCS6A02G289600	143.6	126.9	93	127	85.3	141.7	TRAESCS6B02G319800	115.1	98.7	75.9	84.7	67.7	133	TRAESCS6D02G269300	138.2	185.9	178.4	115.5	108.5	215.8	396.8	411.4	347.4	327.1	261.5	490.5
18390	TRAESCS5A02G357200	81.4	167.8	137.8	116.1	172.5	237.4	TRAESCS5B02G359700	28	51.8	51.2	43.1	57.8	88.3	TRAESCS5D02G366300	80.2	181.6	122.5	112.4	157.8	215.3	189.6	401.2	311.5	271.6	388	541.1
10472	TRAESCS4A02G305300	120	146.8	132.6	120.2	123.1	123.8	TRAESCS4B02G007300	341.8	225.5	195.9	270.3	242.1	198.7	TRAESCS4D02G007500	239.9	202.8	231.2	223.1	205.5	212	701.8	575.1	559.7	613.5	570.7	534.6
17227	TRAESCS7A02G316800	201.6	241.6	193	179.8	162.9	310.8	TRAESCS7B02G217300	279.1	271.3	139.9	292.4	216.4	290	TRAESCS7D02G313300	120.3	156.7	110.6	98.2	112.8	211.7	600.9	669.6	443.5	570.3	492.1	812.5
15635	TRAESCS6A02G337100	181.9	85.5	296.8	157.1	138.4	339.2	TRAESCS6B02G367800	128.4	84.4	218.7	120.7	118	211	TRAESCS6D02G317700	147.4	78.6	187.1	126.4	133.5	210.9	457.8	248.5	702.7	404.3	390	761.1
4989	TRAESCS2A02G441600	124.5	178.3	87.1	240	275.4	242.5	TRAESCS2B02G461800	303.8	600.2	458.6	319.7	364.7	459.9	TRAESCS2D02G439300	204.4	312.3	124.4	156.9	233.2	210.2	632.7	1090.8	670	716.6	873.3	912.6
752	TRAESCS1A02G159300	118.9	187.1	114.9	96.4	140.1	200.9	TRAESCS1B02G175700	55.6	113.5	91.7	72	88	157.2	TRAESCS1D02G156700	99.8	202.5	126.3	92.9	140.9	207.8	274.3	503.2	333	261.3	369	566
16720	TRAESCS7A02G238600	50.8	351.1	174	108.2	235.5	246.2	TRAESCS7B02G103600	40.4	197.3	125.9	83.7	127.7	174.1	TRAESCS7D02G199700	63.8	387.2	146.6	128.2	223.5	207	155	935.6	446.4	320.1	586.7	627.3
11181	TRAESCS5A02G014400	211.8	250.3	175.5	379.6	248.8	236	TRAESCS5B02G012300	170.4	310.2	150.8	255	214	181.8	TRAESCS5D02G019800	206.7	378.2	225	361.3	268.1	206.6	588.8	938.6	551.3	995.9	730.8	624.3
17313	TRAESCS7A02G329300	13.7	82.1	77	13.6	50.3	226.8	TRAESCS7B02G230000	10.3	82.6	68.2	12.6	44.5	225.1	TRAESCS7D02G326200	11.3	54	59.2	13	30.8	206.4	35.3	218.8	204.3	39.1	125.6	658.3
6410	TRAESCS3A02G164300	0.2	0	33.5	0	1.6	146.8	TRAESCS3B02G201700	0	0.3	2.8	0	0	6.4	TRAESCS3D02G177100	0.2	4.2	47.4	0.1	6.9	206.1	0.4	4.4	83.7	0.1	8.5	359.2
7064	TRAESCS3A02G263900	125.4	152.6	207.7	148	128.7	243.6	TRAESCS3B02G297300	129.3	135.1	161.4	141	114	200.2	TRAESCS3D02G264000	122.5	128.1	123	122.2	114.7	204.3	377.2	415.9	492.2	411.3	357.4	648
13400	TRAESCS5A02G392900	247.2	196.5	146.9	209	180	237.7	TRAESCS5B02G397800	375.7	286.5	201.4	315.6	262.9	333.9	TRAESCS5D02G402800	187.8	161.3	129	187.2	155	204.2	810.7	644.3	477.2	711.9	597.9	775.7
14665	TRAESCS6A02G186600	0.7	1.3	1.8	0.8	1.5	1.5	TRAESCS6B02G217800	0	0	0	0	0	0	TRAESCS7D02G412200	101.4	112.2	444.9	194.1	120.1	204.1	102.1	113.5	446.7	194.8	121.6	205.6
2219	TRAESCS1A02G399800	314.6	247.8	223.7	286.3	236.5	374.4	TRAESCS1B02G427900	318.8	256	266.6	307.5	226.3	372.3	TRAESCS1D02G407500	179.7	167.2	112.7	146.3	143.5	203.7	813.2	671.1	603.1	740.1	606.4	950.4
14490	TRAESCS6A02G158300	158	144.9	106.9	179.6	114.9	126.1	TRAESCS6B02G187500	98.7	148.4	100.6	124.6	109.5	128.1	TRAESCS6D02G148700	261.1	288.2	120.5	294.4	264	201.2	517.8	581.4	328	598.6	488.3	455.4
14271	TRAESCS6A02G117200	12.4	68.6	65.6	12.9	52.8	228.1	TRAESCS6B02G144900	5.6	37.3	32.2	8.3	28.5	133.9	TRAESCS6D02G106800	9	71.8	51.9	9.4	47.1	199.7	27	177.7	149.7	30.5	128.4	561.6
2881	TRAESCS2A02G113100	68.1	86.3	132.8	75	76.6	101.7	TRAESCS2B02G131900	45.2	84	162	64.2	86.7	115.2	TRAESCS2D02G113600	98.3	127.4	201.8	86.7	112.1	199.5	211.6	297.7	496.6	226	275.5	416.4
4996	TRAESCS2A02G443200	112.5	110.3	69.6	98.9	84.7	94.4	TRAESCS2B02G464300	166	135.7	112.9	157.4	107.7	130.3	TRAESCS2D02G442300	147.9	181.6	154.6	150	106.6	197.4	426.4	427.6	337	406.4	299	422.1
9052	TRAESCS4A02G072500	476.4	129.9	139.7	280.5	105.9	161.1	TRAESCS4B02G228400	425.8	205	166.6	259.3	136.5	226.7	TRAESCS4D02G229300	429	168.1	126.7	221.6	131	196.4	1331.2	503	433	761.4	373.3	584.2
2258	TRAESCS1A02G407100	487.7	262.3	101	409.4	465	205.3	TRAESCS5B02G528100	542.7	278.6	133.7	505.5	447	190.8	TRAESCS5D02G527100	452.9	286.2	116.6	375.5	392	195.6	1483.3	827.1	351.2	1290.5	1304.1	591.7
9640	TRAESCS4A02G166900	65.9	170.3	194.9	110.9	138.9	169.1	TRAESCS4B02G144900	74	193.5	210.9	107.2	156.9	180.7	TRAESCS4D02G151900	72.9	199.3	207.7	101.6	165.7	193.5	212.7	563.1	613.5	319.8	461.5	543.3
13642	TRAESCS5A02G439100	346.9	361.6	301.2	374.1	236.1	412.5	TRAESCS5B02G442100	169.7	154.1	128.8	142.2	95.1	192.1	TRAESCS5D02G446300	197	153	132.5	151.7	92.8	192.3	713.6	668.7	562.5	668	424.1	797
6559	TRAESCS3A02G188400	44.4	167.8	194.1	95.2	133.8	152.7	TRAESCS3B02G217300	52.4	135.5	274.1	164.1	188.7	265.9	TRAESCS3D02G191600	58.7	175.5	293.8	146.6	134.7	191.6	155.5	478.8	762	405.9	457.2	610.2
331	TRAESCS1A02G085600	25.7	111.8	56.7	27.8	109.7	99.9	TRAESCS1B02G102700	19	227	94.4	15.8	27.8	29.9	TRAESCS1D02G086700	36.5	241.9	108.6	61.6	225.1	189.4	81.2	580.7	259.7	105.2	362.6	319.2
13776	TRAESCS5A02G467400	136.8	135.6	260.1	217	145.6	203.7	TRAESCS5B02G479100	168.8	236.2	177.6	176.8	197.1	239.4	TRAESCS5D02G480200	115.5	143	215.8	191.8	147.9	189.4	421.1	514.8	653.5	585.6	490.6	632.5
15939	TRAESCS6A02G400300	61.1	58.9	120.9	111.1	68	162.8	TRAESCS6B02G440500	79	83.2	89.5	47.8	49.2	109.9	TRAESCS6D02G384500	86.5	86.5	102.1	83.9	50.6	186.5	226.6	228.5	312.6	242.8	167.8	459.2
9257	TRAESCS4A02G099900	103.7	177.7	122.3	87.9	145.6	348.9	TRAESCS4B02G204400	136.3	187.2	178.4	103.4	138.8	427.5	TRAESCS4D02G205300	53.1	98.7	85.2	38.9	60.9	185.3	293.1	463.6	385.8	230.3	345.4	961.8
17050	TRAESCS7A02G291300	48.1	104	128.5	69.9	101.9	99.7	TRAESCS7B02G181800	114	216.2	291.2	153.9	219.7	194.1	TRAESCS7D02G290800	94.3	196.9	275.6	115.7	188.6	184	256.3	517	695.2	339.5	510.1	477.8
16873	TRAESCS7A02G259500	186.7	207.1	129.9	217.4	158.6	204.9	TRAESCS7B02G157300	225.3	223.3	134.1	232	155.1	221	TRAESCS7D02G260500	166.7	193.3	119.5	198.8	155.1	184	578.7	623.7	383.4	648.3	468.9	609.8
8474	TRAESCS3A02G517100	0	2.1	10.9	0	0.7	22.8	TRAESCS3B02G584700	0	0.9	9.3	0	1.5	31.5	TRAESCS3D02G524700	0	12.7	72.3	0	10.6	183.3	0	15.8	92.5	0	12.8	237.6
16996	TRAESCS7A02G278700	432.1	417.6	486.1	410.5	284.2	478.3	TRAESCS7B02G176600	322	327.2	401.7	289.6	231.5	416.2	TRAESCS7D02G278500	217.4	132.1	187	222.5	110.7	181.4	971.4	876.9	1074.8	922.6	626.4	1075.9
13890	TRAESCS7A02G434800	1.4	7.3	3.5	1.2	0.6	3.7	TRAESCS5B02G301800	12.6	100.6	91.3	4.4	17.5	44.8	TRAESCS6D02G061700	14.9	108.8	72	9.9	43.6	179.5	28.9	216.6	166.7	15.5	61.7	228
7268	TRAESCS3A02G291700	167	116.8	89.6	127.8	82.3	149.5	TRAESCS3B02G326300	116.6	97.9	80.4	100.5	70.1	131.5	TRAESCS3D02G291400	156.2	142	106.5	131.3	142	179.5	439.8	356.7	276.6	359.6	294.4	460.5
979	TRAESCS1A02G194000	102.7	98.4	53.5	102	62.5	71	TRAESCS1B02G209000	107.5	97.2	53.4	127.2	57.1	76.3	TRAESCS1D02G197900	208.2	192.1	164.3	254.5	157.6	177.8	418.3	387.6	271.2	483.6	277.2	325.1
1639	TRAESCS1A02G291500	16.1	97.7	51.1	21.6	73.4	156.5	TRAESCS1B02G376100	0	0	0	0	0	0	TRAESCS1D02G290200	29.6	200.2	63.2	29.4	82.6	175.7	45.7	297.9	114.3	51	156	332.2
4008	TRAESCS2A02G293700	180	238.2	109.5	287.9	163.9	138.6	TRAESCS2B02G310000	216.9	287.6	187.3	413	249	239.1	TRAESCS2D02G291300	204.6	226.3	134.7	334.1	185.4	174.5	601.5	752.1	431.5	1035	598.3	552.2
13327	TRAESCS5A02G382700	131.7	263.8	118.6	106	266.9	173.7	TRAESCS5B02G387100	139.9	296.9	112.9	98.2	244.3	169.9	TRAESCS5D02G392100	104.5	262.2	122.9	78.3	249.9	174.2	376.2	822.9	354.4	282.5	761.1	517.8
8528	TRAESCS3A02G534100	20.4	147.4	42.5	23.9	102.1	148.1	TRAESCS3B02G610800	35.7	68.1	37.2	37.2	66.7	74.4	TRAESCS3D02G539300	23.5	145.5	52.9	29.9	103.3	173.6	79.6	361	132.6	91	272.1	396.1
12020	TRAESCS5A02G161800	95.6	124.1	129.5	139	135.6	124.5	TRAESCS5B02G159400	116.8	150.1	156.5	165.4	175	149.8	TRAESCS5D02G167000	132.2	178.2	173.5	178.5	205.6	173.6	344.6	452.4	459.4	482.9	516.2	447.9
7269	TRAESCS3A02G291800	167.1	253.5	158.9	166.1	184.8	214.2	TRAESCS3B02G326400	175.9	283.8	86.7	128.6	114.8	153.3	TRAESCS3D02G291500	153.3	221.4	68.4	142.5	103	173.1	496.3	758.7	313.9	437.2	402.6	540.6
4511	TRAESCS2A02G367200	0.1	4.2	267.3	0	0.5	107.6	TRAESCS2B02G384600	0.1	4.1	214.5	0	0.4	72.7	TRAESCS2D02G364100	0	8.1	383.9	0.2	1.2	172.3	0.3	16.5	865.7	0.2	2	352.6
1995	TRAESCS1A02G356000	0	1.6	56.8	0	0	105.1	TRAESCS1B02G365400	0	2.5	51.4	0	0.3	118.3	TRAESCS1D02G354300	0	2	77.5	0	0.3	172.3	0	6.1	185.8	0.1	0.7	395.8
5657	TRAESCS4A02G402000	10.6	136.5	63.6	9.7	94.1	264	TRAESCS2B02G186000	8.5	89.2	36.6	9	45.9	144	TRAESCS7D02G116800	12.9	114.2	44.8	13.1	60.9	171.7	31.9	340	145	31.8	200.9	579.7
7233	TRAESCS3A02G286800	120.7	118.3	144	130.7	84.5	195.3	TRAESCS3B02G321000	74.5	79.9	110.2	76	53.2	125.4	TRAESCS3D02G286500	91.2	95	148.1	112.3	67.2	171.5	286.4	293.2	402.4	319	204.9	492.3
8977	TRAESCS4A02G061700	1.7	49.8	7.1	1.3	19.1	29	TRAESCS4B02G237300	29.2	289	140.1	7.1	77.5	225.7	TRAESCS4D02G238600	7.6	415.7	114.5	3.8	113.8	171.4	38.5	754.5	261.7	12.2	210.4	426.1
13499	TRAESCS5A02G407800	75.2	122.5	280	146	145.3	213.2	TRAESCS5B02G412700	58.7	116.8	230.3	82.5	125.7	224.4	TRAESCS5D02G417700	50.9	99.5	219.5	77.1	94.5	170.6	184.7	338.8	729.8	305.6	365.5	608.2
14082	TRAESCS6A02G068300	17.7	199.8	88.4	19.5	110.3	121.5	TRAESCS6B02G092200	30.6	184.5	114.8	31.4	126.8	153.2	TRAESCS6D02G065900	29.1	168	164.6	39.5	122.8	170.4	77.4	552.3	367.8	90.4	359.9	445.1
3614	TRAESCS2A02G228800	130.9	91.8	74.8	148.2	58.3	115.9	TRAESCS2B02G262700	173.6	107.4	121.6	183	72.8	168.2	TRAESCS2D02G237800	226	143.9	94.7	245.7	81.5	169.5	530.6	343.1	291.1	576.9	212.6	453.7
13145	TRAESCS5A02G352100	72.5	186.7	126	61.9	105.8	348.6	TRAESCS5B02G354800	80.7	155.3	81.3	52.6	103.4	215.8	TRAESCS5D02G359600	88.6	136.8	57.3	60.1	82.4	168.3	241.8	478.8	264.6	174.6	291.5	732.7
2469	TRAESCS2A02G469400	6	45.1	22.1	4.9	10.5	28.6	TRAESCS1B02G376200	14.7	26.4	16.1	9.3	26.5	65.5	TRAESCS5D02G308500	47.6	98.2	85.3	25	47.9	167.6	68.3	169.7	123.5	39.2	84.9	261.6
5910	TRAESCS3A02G073300	346.2	217.5	125.6	322.8	319.9	141.7	TRAESCS3B02G087400	455.2	372	212.7	387.7	444.5	278.8	TRAESCS3D02G073000	401.2	264.6	147.9	354.3	358.3	167.4	1202.5	854.1	486.2	1064.8	1122.6	587.9
8111	TRAESCS3A02G424000	154.4	281.6	252.5	108.8	199.7	251.2	TRAESCS3B02G460000	142.2	179.9	131.1	193	247.7	263.8	TRAESCS3D02G419300	181.7	272	160.9	142.6	198.1	167.2	478.2	733.4	544.5	444.4	645.5	682.2
7107	TRAESCS3A02G270300	219.7	217.4	89.3	124.5	163.6	122.7	TRAESCS3B02G304100	92.6	311	129.5	45.9	164.2	168.4	TRAESCS3D02G270100	188.4	265.6	97.5	79.9	157.7	165.9	500.7	794.1	316.2	250.3	485.5	457
18262	TRAESCS7A02G529900	34.9	12.7	29	51.3	21.2	29	TRAESCS7B02G446900	83.1	29	43.7	115	50.4	92.5	TRAESCS7D02G517800	177.9	68.6	158.4	303.5	105.6	164.4	295.9	110.3	231.1	469.8	177.3	286
2282	TRAESCS1A02G411900	89.4	115	141.1	85.2	91.6	137.9	TRAESCS1B02G442300	109.6	143.4	171.1	98.2	129.4	164.3	TRAESCS1D02G419800	82.8	117.4	131.2	81.5	88.1	163.8	281.8	375.8	443.3	264.9	309	466
7604	TRAESCS3A02G342500	207.5	328.2	129.2	176.4	283.5	171	TRAESCS3B02G374500	115.1	221.4	85.7	137.6	218.3	93.9	TRAESCS3D02G336300	261	318.1	129.8	237	273.5	161.4	583.5	867.7	344.7	551	775.3	426.3
6241	TRAESCS3A02G135300	134.5	309.1	192.9	137.2	244.2	186.5	TRAESCS3B02G169100	149.4	412.3	220.3	133.9	279	232.7	TRAESCS3D02G151300	100.6	230.2	161.2	80.8	185.2	160.4	384.5	951.6	574.4	351.9	708.3	579.6
12332	TRAESCS5A02G204700	4.5	9.5	16.2	2.6	4.9	46.3	TRAESCS5B02G203600	6	11.9	42.8	3.5	7.3	85.2	TRAESCS5D02G211400	32.5	45.6	65.8	18.7	27.2	160.3	42.9	67	124.8	24.8	39.5	291.7
593	TRAESCS1A02G129400	43.8	85.5	140.9	71.7	87.1	181.9	TRAESCS1B02G146200	22.1	51.9	91.3	10.5	8.9	25.1	TRAESCS1D02G125300	34.9	78.1	102.8	62.3	82.8	160.1	100.7	215.5	335	144.6	178.8	367.1
17405	TRAESCS7A02G343800	180.8	232.8	164.4	102.7	174.3	188.3	TRAESCS7B02G239300	171	254.6	166.6	98	239.3	206.7	TRAESCS7D02G335800	126.4	185.8	129.9	82.5	147.6	160.1	478.1	673.1	460.9	283.3	561.1	555.1
1775	TRAESCS1A02G316900	80	126.5	159.7	17.5	39.1	53	TRAESCS1B02G329300	29.1	63.6	76.9	32.2	86.8	108.6	TRAESCS1D02G316900	107.9	140.9	166.7	80.5	193.1	160.1	217	331	403.3	130.2	319	321.7
3215	TRAESCS2A02G168200	0.9	21.2	293.3	0.9	9.4	171.2	TRAESCS2B02G194200	3	7.9	172.1	1.5	1.6	170	TRAESCS2D02G175600	0.9	4.3	154.1	5	1.2	158.3	4.8	33.4	619.5	7.3	12.2	499.6
8448	TRAESCS3A02G509300	228.7	261.1	189.3	117.1	165.6	253.8	TRAESCS3B02G578700	378.8	249.7	180.8	166.9	171.8	213.5	TRAESCS3D02G517900	176.8	61.9	141.3	85.6	107.2	156.7	784.4	572.7	511.4	369.6	444.6	624
5661	TRAESCS7A02G454800	472.3	339.9	321.7	366.3	286.3	458.1	TRAESCS2B02G246000	285.9	201.5	184.1	260	181.3	237.5	TRAESCS5D02G425600	379.9	207	119.8	204.5	128.7	155.7	1138	748.4	625.7	830.8	596.3	851.3
1184	TRAESCS1A02G224000	132.6	149.8	130.3	161.6	133	167.8	TRAESCS1B02G237300	121.6	133.8	106.3	145	120.6	152.6	TRAESCS1D02G225600	141.9	137.5	107	147.1	119.1	155.5	396.1	421.1	343.6	453.7	372.7	475.9
17572	TRAESCS7A02G369700	84	120.7	144.2	97.2	95.6	125.1	TRAESCS7B02G258800	96	79.5	112.5	123.1	70	77.8	TRAESCS7D02G353600	113.7	134.4	212.4	119.9	107.1	154.6	293.6	334.7	469	340.3	272.7	357.5
5244	TRAESCS2A02G493600	35.7	77	114.6	76.1	68.5	91.9	TRAESCS2B02G521600	47.4	144.1	164.3	95.6	97.9	137.9	TRAESCS2D02G493500	53.4	150	248.2	116.8	113.7	154.4	136.4	371.1	527.1	288.5	280.1	384.1
17972	TRAESCS7A02G449500	75.6	161.1	77.4	16.8	154.1	166	TRAESCS7B02G349000	6.3	103	47	2.3	27.2	56	TRAESCS7D02G438600	50.2	221.8	81.7	16.3	143.7	153	132.1	486	206	35.3	324.9	375.1
15063	TRAESCS6A02G250800	91.4	160.1	116.2	94.5	162.7	94.6	TRAESCS6B02G274600	148.9	183.8	151.7	145.4	211	127	TRAESCS6D02G232600	97.9	222.3	211.7	118.7	220.4	153	338.2	566.2	479.5	358.7	594.1	374.5
14148	TRAESCS6A02G092300	246.3	167.2	119.1	285.1	141.5	183.4	TRAESCS6B02G120900	199.2	103.6	98	226.1	117.8	139.7	TRAESCS6D02G081200	236.3	137.7	99.5	255.2	122.5	150.9	681.8	408.5	316.6	766.4	381.8	473.9
11617	TRAESCS5A02G098300	3.6	8.5	3.4	2.7	6.7	13.4	TRAESCS5B02G103600	29.6	76.2	33.3	18	52.9	94.4	TRAESCS5D02G110600	43.2	68.5	46.6	27.6	48.3	149.4	76.3	153.2	83.2	48.3	107.9	257.2
11809	TRAESCS5A02G131100	198.7	135.6	132.9	263.4	180.6	137.3	TRAESCS5B02G131000	258.2	149.3	142.8	400.9	211.2	143.4	TRAESCS5D02G138800	271.6	175.1	151.2	393.1	258.1	149.1	728.5	460	426.9	1057.4	649.8	429.8
1350	TRAESCS1A02G250300	191.8	150.3	51.8	171.2	115	81.8	TRAESCS1B02G260900	263.5	205.8	75.4	191.3	147.5	120.9	TRAESCS1D02G249900	311.7	260.6	82	183.9	184	147.3	767	616.7	209.2	546.5	446.6	349.9
17776	TRAESCS7A02G404300	85.8	142.2	401.2	125.9	102.3	290.1	TRAESCS7B02G303900	35.3	74.2	291.7	61.8	61.6	133.6	TRAESCS7D02G397700	52.1	73.5	357.7	101.2	72.8	146.5	173.2	289.8	1050.6	288.9	236.8	570.1
2471	TRAESCS2A02G119400	107.8	81.9	119.3	124.9	66.1	140.1	TRAESCS1B02G379200	117.2	109.7	148.8	143	94.3	178.5	TRAESCS2D02G120400	99.1	75.8	138.5	121.5	62.3	146.3	324.1	267.4	406.6	389.3	222.7	464.9
14196	TRAESCS6A02G101800	72.6	73.4	140.3	102.3	128.5	143.6	TRAESCS6B02G129800	74.9	48.9	91.5	107.6	93.6	97.8	TRAESCS6D02G090200	92	64.6	131.7	143.4	135.1	146.1	239.4	186.9	363.5	353.4	357.2	387.5
15246	TRAESCS6A02G275200	144.6	231.3	139.5	204.9	187.5	190.8	TRAESCS6B02G302700	135.3	171.1	94.5	178.6	108.6	135.7	TRAESCS6D02G255500	113.6	194.9	100.6	146.3	141.9	144.9	393.5	597.4	334.6	529.8	438.1	471.5
312	TRAESCS1A02G082500	125	60.9	92.9	53.8	59.9	42.4	TRAESCS1B02G100100	0	0	0	0	0	0	TRAESCS1D02G083900	91.4	324.7	269.6	76.8	252.5	144.6	216.4	385.6	362.5	130.6	312.5	186.9
1597	TRAESCS1A02G285000	178.5	115.5	110	173.5	205.9	122	TRAESCS1B02G294300	165.4	112.9	62.4	164.5	168.5	122.7	TRAESCS1D02G284000	171.9	130.2	166.5	160.6	219.8	144	515.8	358.5	338.9	498.6	594.1	388.7
11068	TRAESCS5A02G529800	93.2	123.4	77	69.4	95.5	137.7	TRAESCS4B02G361800	92.1	110	65.4	63.2	88.8	119.2	TRAESCS4D02G354800	142.2	155.5	78	92.7	125.3	143.6	327.4	389	220.3	225.3	309.6	400.5
7834	TRAESCS3A02G376800	5.8	190.6	60.9	5.1	73.5	90	TRAESCS3B02G409300	23.7	383.4	59.2	13.6	131.1	94.5	TRAESCS3D02G369800	68.1	410.7	60.7	42.6	152.4	143.2	97.6	984.7	180.8	61.4	357	327.6
7609	TRAESCS3A02G343300	44	107.1	154.4	76.5	84	175.9	TRAESCS3B02G375500	39.8	105.6	132.4	62.4	75.9	149.7	TRAESCS3D02G337200	36.8	97.8	112.5	59.2	72.2	141.9	120.7	310.4	399.3	198.1	232.1	467.5
18022	TRAESCS7A02G461100	93.9	95.5	172.7	92.2	100	141.4	TRAESCS7B02G362600	89.7	112.2	195.1	106.2	126.1	143.8	TRAESCS7D02G449300	82	114.2	223.8	103.6	130.8	141.7	265.5	321.8	591.6	302	356.8	426.9
17690	TRAESCS7A02G386100	200.8	111.7	92.8	205.7	133.7	123	TRAESCS7B02G289000	119.8	78.1	57.2	132.8	78.9	91	TRAESCS7D02G382700	132.9	84.1	111.2	164.9	95.8	140.4	453.5	273.8	261.2	503.5	308.5	354.5
7507	TRAESCS3A02G327200	281.1	135.4	126.4	279.2	203.7	130.7	TRAESCS3B02G356600	168.5	176	118.3	181.5	195.1	110.8	TRAESCS3D02G320600	224.9	186.2	218	315.8	294.1	140.1	674.4	497.6	462.8	776.5	692.8	381.6
10475	TRAESCS4A02G307300	3.3	5.9	5.4	109.7	102.4	93.9	TRAESCS4B02G009200	35	112.6	44.9	35.2	40.8	42.1	TRAESCS4D02G006700	50.5	177.5	91.2	83.4	107.6	140.1	88.8	296	141.4	228.3	250.8	276.2
13668	TRAESCS5A02G444300	26.2	89.8	45.1	21.8	93.7	127.1	TRAESCS5B02G449000	34.3	132.2	53.8	25.4	124.8	151.4	TRAESCS5D02G452000	33.4	135.6	48.5	26.8	117.9	139.3	94	357.5	147.5	74	336.5	417.8
7383	TRAESCS3A02G308000	64.5	60.5	83.6	64.2	67.4	97.9	TRAESCS3B02G151100	50.8	36.4	26.1	39.5	35.8	48.8	TRAESCS3D02G134500	100.8	89.5	136.3	107.6	101.9	139.2	216	186.4	245.9	211.3	205.1	285.9
18186	TRAESCS7A02G506500	0.1	7.4	262.7	0.1	0.7	40.5	TRAESCS7B02G414100	0	1.9	101.9	0	0.8	65.1	TRAESCS7D02G494600	0	12.7	338.6	0	5.9	139.1	0.1	22	703.2	0.1	7.3	244.7
13069	TRAESCS5A02G331500	136.7	102.9	49.4	101.2	80.8	89.3	TRAESCS5B02G331900	86.5	64.3	28.2	61.6	47.8	59.1	TRAESCS5D02G337400	240.1	170.7	64.8	148.5	134.9	138.9	463.4	337.9	142.3	311.3	263.5	287.3
16518	TRAESCS7A02G204800	17.3	89.8	81.4	15.7	76.9	155.6	TRAESCS7B02G112000	22.7	109.2	95	19.5	89.1	186.8	TRAESCS7D02G207800	9.2	48.9	100.5	12.2	43	138.6	49.2	248	277	47.4	208.9	481
400	TRAESCS1A02G097700	124.2	114.1	130.5	231.6	157	144.1	TRAESCS1B02G126100	112.6	113	137.6	33.4	16.3	15.9	TRAESCS1D02G106500	102.5	127.3	141.5	141.7	140.1	138.5	339.3	354.3	409.6	406.7	313.5	298.5
293	TRAESCS1A02G078800	12	8.6	15.2	2.7	52.2	25.1	TRAESCS1B02G097200	1.3	0.3	0.6	0.4	8	3.6	TRAESCS1D02G081200	144.1	240.1	75.2	58.7	365.1	137.7	157.4	248.9	91	61.8	425.3	166.3
11491	TRAESCS5A02G078900	111.8	150.9	72.3	116.3	82.3	109.8	TRAESCS5B02G087200	175.5	219.1	89.6	135.8	129.7	142.2	TRAESCS5D02G093400	239.7	186	97.8	217.9	119.3	137.5	526.9	556.1	259.7	470	331.4	389.4
14027	TRAESCS6A02G042600	268.4	46.4	131.2	106.7	46.5	50.4	TRAESCS6B02G058300	332.6	38.5	100.4	300.5	110.6	129.8	TRAESCS6D02G049100	224.9	42	95.6	322.6	133.9	137.4	825.8	126.9	327.2	729.7	291	317.6
14007	TRAESCS6A02G035200	0.5	3.5	2.1	2.7	12.4	40.6	TRAESCS6B02G048300	0	0.4	0.4	7	18.3	56.8	TRAESCS6D02G040300	16.3	53.4	47.5	26.7	59.5	137.1	16.8	57.3	49.9	36.4	90.3	234.5
14831	TRAESCS6A02G217300	91.5	109.2	121.3	66.9	81.9	157.6	TRAESCS6B02G245400	59.8	54.4	60.9	55.2	37.1	78.4	TRAESCS6D02G198100	101.1	99.1	124.8	67.1	69.7	136.2	252.4	262.8	307.1	189.1	188.8	372.2
7258	TRAESCS3A02G290400	115.7	196.2	93	104.1	133.2	142	TRAESCS3B02G325200	149.7	201.6	85.7	137.8	138.3	129.2	TRAESCS3D02G290200	135.3	218.6	86.8	130.5	146.9	134.8	400.6	616.4	265.5	372.5	418.4	406
17806	TRAESCS7A02G410100	198.8	171.6	104.1	291.6	199.3	117.4	TRAESCS7B02G309500	138.5	163.8	136.2	211.9	153.1	152.3	TRAESCS7D02G403300	198.7	162.6	114.5	267.7	168.6	134.2	536	498	354.8	771.2	521	403.9
1410	TRAESCS1A02G258800	40	102.9	144.2	46.3	79.6	160.7	TRAESCS1B02G269400	39.8	125	148.8	49.9	121.8	152.4	TRAESCS1D02G258800	28.5	95.8	135.6	40.7	78.8	133.8	108.3	323.8	428.7	136.9	280.2	446.8
7928	TRAESCS3A02G391500	263.2	139	66.2	157.7	215.1	85	TRAESCS3B02G423200	349.1	145.3	106	184.6	229.5	105.1	TRAESCS3D02G384100	393.1	234.6	98.7	220.4	312.6	133.6	1005.5	518.9	270.8	562.7	757.3	323.7
16745	TRAESCS7A02G242200	123.6	189.1	78.6	127.7	184.6	103.5	TRAESCS7B02G149200	121.5	126.1	56.5	129.1	128.8	71.1	TRAESCS7D02G241100	151.3	194.2	133.6	164.4	183.4	133.6	396.4	509.4	268.8	421.2	496.8	308.1
4654	TRAESCS2A02G389000	3.3	41.2	104.4	2.5	24.8	62.5	TRAESCS2B02G407000	43.9	96.8	123	47.9	78.3	104.7	TRAESCS2D02G386800	21.9	100.4	161.7	22.6	67.2	129.9	69.1	238.4	389.1	73	170.3	297.2
8718	TRAESCS4A02G020400	6	18.4	74	10.4	13.4	40.4	TRAESCS4B02G283300	22.1	54.2	145.2	19.7	29.6	115.2	TRAESCS4D02G282100	29.8	66.1	137.8	25.4	39.6	129.4	57.9	138.7	357	55.6	82.6	284.9
11722	TRAESCS5A02G114800	70	143.2	82.9	75.3	75.7	108.1	TRAESCS5B02G115800	72.2	135.2	71.4	75	75	105.6	TRAESCS5D02G125400	78.5	133.7	101.8	182.9	25.6	128.6	220.7	412.1	256	333.2	176.3	342.3
2017	TRAESCS1A02G360500	49.2	95	86.1	92.7	112.4	123	TRAESCS1B02G377000	64.8	116	102.5	116.5	120	144.5	TRAESCS1D02G364900	51.4	74.3	96.8	112.3	90	128.1	165.4	285.4	285.4	321.4	322.4	395.6
6978	TRAESCS3A02G250900	70.4	120.5	84.5	94	123.8	124.7	TRAESCS3B02G280400	52.9	112.5	85.6	79.7	123.1	117.6	TRAESCS3D02G251300	50.4	113.2	94.1	64.3	102	126.9	173.7	346.1	264.2	237.9	348.9	369.2
11945	TRAESCS5A02G151700	73.3	138.7	65.7	103.5	120.5	101.1	TRAESCS5B02G150300	7.3	6.6	6.7	7.9	5.4	5.4	TRAESCS5D02G156900	44.8	113.7	84.7	79	122	126.2	125.5	259	157.1	190.4	247.9	232.7
639	TRAESCS1A02G138800	64.6	142.1	89.9	179.2	120.5	120.2	TRAESCS1B02G148500	136.4	165.8	75.6	68	37.5	39.5	TRAESCS1D02G132700	48	112.9	74.9	191.8	139.9	124.7	248.9	420.9	240.4	438.9	297.9	284.4
15505	TRAESCS6A02G314100	30.5	62.2	84.9	35.6	47.5	104.1	TRAESCS6B02G344100	158.7	400.7	129.7	187.9	222.9	213.3	TRAESCS6D02G293400	91	165	75.1	104.1	108.5	122.6	280.1	627.9	289.7	327.6	378.9	440
8777	TRAESCS4A02G031600	26.2	56.9	108.4	31.3	45.9	86.3	TRAESCS4B02G274500	23.8	58.8	118.7	21.1	49.6	80.4	TRAESCS4D02G273200	28.7	77	203.8	28.7	54.3	122.4	78.7	192.7	430.8	81.1	149.8	289.1
9850	TRAESCS4A02G202100	190.4	180.6	235.1	236.6	151.8	200.9	TRAESCS4B02G106300	219.5	294.7	115.7	276.8	193	141.6	TRAESCS4D02G103000	236.3	325.7	150.4	310.1	246	122.2	646.2	801	501.3	823.4	590.7	464.7
551	TRAESCS1A02G122700	179.7	146.1	92	209.3	215.7	122.7	TRAESCS1B02G141900	215	177	99.1	36.8	33.9	19.7	TRAESCS1D02G123600	222.7	185.7	74.2	226.9	242.5	122.1	617.3	508.8	265.3	472.9	492.2	264.5
8165	TRAESCS3A02G436900	52.7	53	72.9	46.8	47.8	137	TRAESCS3B02G471100	37.5	62	77.6	36.4	48	138.9	TRAESCS3D02G429200	44.2	46.3	69.3	34.6	41.3	122	134.3	161.3	219.8	117.9	137.2	397.8
6876	TRAESCS3A02G237100	122.9	221.6	90.1	179.9	186.2	111.8	TRAESCS3B02G265700	154.4	298.9	101.6	239.8	172.8	118.2	TRAESCS3D02G237500	115.1	240.2	89.8	185.9	164.8	121.7	392.4	760.7	281.4	605.5	523.8	351.7
11959	TRAESCS5A02G153300	94.8	102	177.9	97	78.1	140.9	TRAESCS5B02G152500	98.2	105.7	142.2	82.6	67.9	129.8	TRAESCS5D02G158600	74.1	78	166	85.5	71.4	120.8	267.1	285.7	486.1	265	217.4	391.5
14492	TRAESCS6A02G158600	33.5	60.2	46.4	50.5	49.9	100.9	TRAESCS6B02G192700	45.6	66.8	18.9	68.3	64.2	72.2	TRAESCS6D02G153900	29.9	67.4	58.7	54.7	57.6	120.3	109	194.4	124	173.5	171.7	293.5
10827	TRAESCS4A02G421500	87.2	207.2	155.5	83.5	238.4	193.8	TRAESCS7B02G341600	23.3	17.6	5.4	22	12.3	19.4	TRAESCS7D02G061500	102.3	83	76.2	113.1	138.1	120	212.8	307.8	237.2	218.5	388.8	333.3
15785	TRAESCS6A02G367200	177.3	167.3	45.8	157.5	206.9	102.9	TRAESCS6B02G402500	150	132.7	56.9	132.6	142.5	98.4	TRAESCS6D02G350200	213.5	190.4	61.9	188.6	217	118.5	540.8	490.4	164.6	478.7	566.4	319.7
12559	TRAESCS5A02G239600	0	0	0	0	0	0	TRAESCS5B02G241900	2	4.9	75.9	1.1	1	37.2	TRAESCS5D02G250600	0.3	8.5	278.3	0.2	0.3	117.8	2.3	13.4	354.2	1.3	1.3	155
17605	TRAESCS7A02G375100	56.8	69.8	32.4	62.1	41.4	60	TRAESCS7B02G252300	84.9	79.8	76.1	131.9	66.2	99.9	TRAESCS7D02G348300	114.5	146.7	68.7	133.4	98.2	117.3	256.2	296.4	177.1	327.4	205.7	277.1
2207	TRAESCS1A02G397400	45.8	84.1	42.5	80.9	85.6	84.6	TRAESCS1B02G425700	9.3	14.3	7.2	11.8	13	18.1	TRAESCS1D02G405400	34.9	52.1	71.7	81.3	71.6	117.2	90	150.5	121.4	174	170.2	219.8
9462	TRAESCS4A02G129100	0	7.9	312	0.1	0.2	83.7	TRAESCS4B02G175600	0	6.3	273.4	0.1	0.6	53.3	TRAESCS4D02G177500	0.1	10.4	474.5	0	0.4	116.6	0.1	24.6	1059.9	0.2	1.2	253.6
8798	TRAESCS4A02G035500	137.1	153.5	119.5	208.2	275.7	100.6	TRAESCS4B02G268200	162.9	175.1	116.5	223.7	262.7	99.1	TRAESCS4D02G267600	188	223.1	125.5	234.8	309.2	116.6	488	551.7	361.4	666.8	847.7	316.3
2533	TRAESCS2A02G017700	2.5	1.5	0.2	3.5	4.7	0.2	TRAESCS2B02G026100	30.4	27.6	20.9	30.4	37.6	12	TRAESCS2D02G018600	151.2	137	109.6	167.3	189.9	115.9	184.1	166	130.6	201.2	232.2	128.1
4491	TRAESCS2A02G363600	87.4	78.9	46.2	58.7	71.2	52.3	TRAESCS2B02G381600	30.9	79.7	28.3	21.8	44.7	20.6	TRAESCS2D02G361400	94.6	200.7	157	81.2	131	115.9	212.9	359.3	231.5	161.7	246.9	188.8
11485	TRAESCS5A02G078000	37.1	49.2	97.3	61	49.4	102.4	TRAESCS5B02G087700	86.7	131.8	691.2	89.5	148.2	389.4	TRAESCS5D02G093900	40.7	48.7	129.2	53.3	56	115.7	164.5	229.6	917.7	203.8	253.6	607.6
1453	TRAESCS1A02G264000	18.4	70.5	125.4	31.7	44.9	117.4	TRAESCS1B02G274600	23.8	68.4	157.9	38	57.2	142.3	TRAESCS1D02G264100	17	66.3	135.9	31.8	54.9	115.3	59.3	205.2	419.1	101.6	157	375.1
13605	TRAESCS5A02G431200	55.1	63.3	109.1	51.9	64.8	80.7	TRAESCS5B02G433000	52.2	52.7	97.7	48.4	60.2	76.6	TRAESCS5D02G439100	79	101.1	166.5	79	94.7	113.9	186.2	217.1	373.3	179.2	219.7	271.2
10818	TRAESCS4A02G415500	106.3	54.1	47.4	64.5	80.1	95.6	TRAESCS4B02G316300	129.5	61.5	58.8	94.5	54.4	105.3	TRAESCS4D02G312900	139.5	54.4	68.8	87.6	54.5	113.3	375.2	170	175	246.5	189	314.2
17509	TRAESCS7A02G358400	80.2	83	71.8	108.9	88.6	87.2	TRAESCS7B02G269300	102	119.7	101.5	123	135.1	120.6	TRAESCS7D02G364400	97	116.1	98.7	130	126.8	113.2	279.2	318.7	272	361.8	350.5	321
7555	TRAESCS3A02G334500	9	82.6	169.5	7	66	141.8	TRAESCS3B02G365400	5.5	43.2	100.3	4	31.8	119.7	TRAESCS3D02G327800	1.8	42.9	163.9	0.9	32.3	113.1	16.3	168.8	433.7	11.8	130	374.6
12772	TRAESCS5A02G279400	185.7	261.2	207.9	164.3	149.7	269.1	TRAESCS5B02G278700	211.1	223.3	152.5	187.8	140.1	223.7	TRAESCS5D02G286400	104.9	110.7	69.9	97.4	70.1	113	501.7	595.3	430.3	449.5	359.9	605.7
13932	TRAESCS6A02G011400	57.6	47	75.2	80.6	66	107.5	TRAESCS6B02G017700	24.8	21.9	27.8	26.4	22.3	32.5	TRAESCS6D02G014200	116.7	76.2	102.8	112.7	74.8	112.1	199.2	145.1	205.8	219.7	163.1	252.2
3148	TRAESCS2A02G158800	6.4	85.4	12.7	1.1	119.7	48.4	TRAESCS2B02G184400	0	28	1.8	0.6	9.1	12.2	TRAESCS2D02G165800	5.3	501.3	36.1	1.3	461.6	112	11.7	614.8	50.6	3	590.3	172.6
10584	TRAESCS4A02G331600	7.1	4.9	40.4	5.1	5	21.4	TRAESCS5B02G547200	23	44.9	41.2	26.2	92	146.4	TRAESCS5D02G541100	30.2	45.3	87.4	35.9	66.3	111.7	60.3	95.1	169.1	67.2	163.3	279.4
9332	TRAESCS4A02G110900	78.6	283.4	110.3	28.2	74.4	68.6	TRAESCS4B02G193200	178.2	432.8	168.2	87.6	204.2	128.7	TRAESCS4D02G194200	180.3	300.7	148.3	90.9	107.1	111.7	437.2	1016.8	426.8	206.7	385.6	309
13067	TRAESCS5A02G331300	246	271.6	31.3	142.1	199.8	92.8	TRAESCS5B02G331700	80.9	91.5	11.2	60.6	75.4	25.1	TRAESCS5D02G337200	188.2	309.5	54.4	133.6	213.6	111.6	515.1	672.6	96.8	336.3	488.8	229.6
18362	TRAESCS7A02G559400	2.5	60.7	104	1.6	45	75.8	TRAESCS7B02G484200	1.1	45.2	93.5	0.8	29.7	76.6	TRAESCS7D02G550700	2.2	91	174	1.2	66.8	110.9	5.7	196.8	371.6	3.6	141.6	263.3
14889	TRAESCS6A02G225900	170.3	120.8	78.5	226	115.3	86.1	TRAESCS6B02G255800	166.8	79	48.1	250.9	103.8	61.6	TRAESCS6D02G209200	226.7	154.9	77.5	304.1	180.3	110.9	563.8	354.7	204.1	781.1	399.4	258.6
17131	TRAESCS7A02G304400	114.8	85.9	55	79.5	67	102.4	TRAESCS7B02G204700	134.9	126.7	66	96.5	110.3	138.1	TRAESCS7D02G299900	123.6	105	61.7	94.5	94.6	110.7	373.3	317.5	182.7	270.5	271.9	351.2
13252	TRAESCS5A02G372100	62.6	49.6	112.4	55.5	54.4	112.7	TRAESCS5B02G374200	53.6	51.2	114.2	58.2	63.2	118.4	TRAESCS5D02G381600	55.3	42.3	108.2	51.4	61.2	110.2	171.4	143	334.7	165.1	178.8	341.3
14846	TRAESCS6A02G219500	93.9	86.6	116.8	117.1	53	86.4	TRAESCS6B02G249000	115.6	81.3	83.6	136.8	52.2	65.7	TRAESCS6D02G202500	191.6	80.9	114.8	220	73.8	110.2	401.1	248.7	315.2	473.8	178.9	262.2
10716	TRAESCS4A02G364700	6.4	44.8	30.8	5.1	14.5	54.8	TRAESCS5B02G508800	5.9	34.7	60.8	7.4	16.6	87	TRAESCS5D02G508800	6.6	46	80.3	6.7	25.5	109.6	18.9	125.4	171.8	19.1	56.6	251.4
11548	TRAESCS5A02G088200	23.1	31.3	5.7	19.9	19.1	12.4	TRAESCS5B02G094200	244.8	272.9	68.3	246.3	168.6	138.8	TRAESCS5D02G100600	258.4	242.5	56.3	246.4	136.9	109.4	526.4	546.7	130.3	512.7	324.6	260.5
15765	TRAESCS6A02G360600	15.4	31.2	53.7	23.8	24.1	76.7	TRAESCS6B02G393500	20.3	41	72.9	23.7	30.4	106.3	TRAESCS6D02G344100	21.8	47.3	78.8	21.3	32.8	109.3	57.4	119.5	205.3	68.8	87.4	292.3
14264	TRAESCS6A02G116200	66.9	69.3	81.9	71.9	84.9	82.1	TRAESCS6B02G144000	122.8	119.6	137.9	126.1	114.6	139.7	TRAESCS6D02G105000	89.1	98.2	96.5	90.8	106.4	106.9	278.8	287	316.4	288.9	305.9	328.6
13154	TRAESCS5A02G353700	17.2	44.3	93.7	22.8	76	71.7	TRAESCS5B02G356300	14.2	95.1	164.6	9.5	113.3	98.7	TRAESCS5D02G361000	36.2	140	130.1	26	187.8	106.8	67.6	279.5	388.4	58.3	377	277.3
675	TRAESCS1A02G145000	140.2	102.5	82.5	168.7	115.8	155.9	TRAESCS1B02G162300	171.8	104.5	94.9	212.3	121.6	175.1	TRAESCS1D02G144000	161.6	88.9	54.8	173.6	106.8	106.6	473.6	296	232.1	554.6	344.2	437.6
17348	TRAESCS7A02G335400	4.6	15.4	8.2	3.5	12.4	5.4	TRAESCS7B02G247000	164	309.4	130.1	93	250.1	142.5	TRAESCS7D02G342900	66.2	253.2	80.6	34.7	161.9	106.4	234.8	578.1	219	131.2	424.4	254.3
17898	TRAESCS7A02G427600	0.3	26.7	111.9	0.3	10.6	79.4	TRAESCS7B02G327700	0.1	25.4	48.5	0.1	8.7	58.3	TRAESCS7D02G419900	0.1	40	112.7	0	18	106.2	0.4	92.1	273.2	0.5	37.3	243.9
17600	TRAESCS7A02G374500	132	123	107.7	91.3	95.1	142.7	TRAESCS7B02G252900	93.5	96	66.7	69.2	81.6	88.7	TRAESCS7D02G348900	105.3	93.9	80.2	75.5	93.4	106.1	330.9	312.9	254.5	235.9	270.1	337.5
15129	TRAESCS6A02G259500	306.6	162.5	47.3	211.6	150.8	107	TRAESCS6B02G286800	114.6	64.5	36	89.1	52.8	61.9	TRAESCS6D02G240500	200.4	172	50.9	131.5	133.7	105.9	621.6	399	134.2	432.2	337.3	274.8
11212	TRAESCS5A02G024900	76.8	94.8	221.6	205.6	72.4	117.9	TRAESCS5B02G022800	51.7	80.3	161	150.9	57	94	TRAESCS5D02G031300	68.8	85.6	171.7	184.8	56.6	105.8	197.3	260.7	554.4	541.3	186	317.8
3624	TRAESCS2A02G230200	11	15.8	11.3	12.6	8.7	16.1	TRAESCS2B02G251800	49.6	50.8	36.7	51.8	20.7	48.3	TRAESCS2D02G233900	71.7	92.7	62.5	80.3	48.2	105.4	132.3	159.3	110.5	144.7	77.5	169.8
8452	TRAESCS3A02G510600	0	0.9	45.2	0.1	0.1	11.3	TRAESCS3B02G578000	0	0.2	7.3	0	0	4.8	TRAESCS3D02G517000	0.1	4.4	242.4	0	0	105.2	0.1	5.4	294.9	0.1	0.1	121.3
15599	TRAESCS6A02G331000	42.6	63.5	69.6	65.5	63.9	85.5	TRAESCS6B02G361800	40	78.9	73.7	34.6	51.9	97	TRAESCS6D02G310300	52.6	91.9	72.7	58.3	76.8	105.2	135.2	234.3	215.9	158.4	192.6	287.7
12773	TRAESCS5A02G279500	182.8	145.2	71.4	218.9	157.9	97.9	TRAESCS5B02G278800	216.7	133.8	68.7	218.3	142.7	91	TRAESCS5D02G286500	227.2	154.4	98.8	248.6	154	104.4	626.8	433.4	238.9	685.7	454.7	293.2
12811	TRAESCS5A02G287400	145.7	114.5	62.6	160.8	154.3	94.2	TRAESCS5B02G286900	101.3	107.1	51	106.7	113.4	90.5	TRAESCS5D02G295300	101.1	107	69.6	111.3	123.9	104.3	348.2	328.6	183.2	378.9	391.6	289.1
11515	TRAESCS5A02G082800	285.1	356.5	220.4	223.8	215.7	302.6	TRAESCS5B02G088900	292	283	209.5	257.3	187.4	278.5	TRAESCS4D02G123700	78.1	139.8	122.8	86.4	93.8	104.3	655.1	779.3	552.7	567.5	496.8	685.4
16555	TRAESCS7A02G210900	0	0	0	0	0	0	TRAESCS7B02G117600	26.5	28.7	10.7	19.1	31	15.2	TRAESCS7D02G212600	90.4	123.3	77.6	78.9	89.7	104.1	116.9	152	88.3	98	120.8	119.3
11725	TRAESCS5A02G115200	15.5	34	44.9	17.6	28.8	42	TRAESCS5B02G121000	10.3	34.4	32.9	14	20.2	40.3	TRAESCS5D02G126900	25.7	59.3	60.2	24.2	52.8	104	51.5	127.6	138	55.8	101.8	186.2
7548	TRAESCS3A02G333300	12	39.2	196.2	15	30.5	120.2	TRAESCS3B02G363500	13.5	52	253.4	20	48.5	140	TRAESCS3D02G326900	10.8	38.6	184.4	11.4	25.4	103.8	36.3	129.8	634	46.5	104.4	364.1
3885	TRAESCS2A02G278000	59.1	48	81	73.1	40.6	96.7	TRAESCS2B02G295400	51.5	49.3	82	64.7	43.9	100.2	TRAESCS2D02G277000	45.9	51.6	81.4	54.5	52.9	103.6	156.4	148.9	244.4	192.2	137.4	300.5
12262	TRAESCS5A02G193700	74.9	111.9	69.9	123	56.9	94.7	TRAESCS5B02G189000	97.3	125.2	82.4	128.1	63.3	113.2	TRAESCS5D02G196100	87	128.7	74.8	117.7	60.3	103.1	259.3	365.9	227.2	368.8	180.5	311
18233	TRAESCS7A02G520800	91.2	64.7	34.4	81.1	103.5	51.2	TRAESCS7B02G437600	63.6	49.5	31.7	32.6	29.3	21.7	TRAESCS7D02G510600	68.8	58.8	41.8	101.4	155.5	102.7	223.6	173	107.9	215.1	288.3	175.5
7338	TRAESCS3A02G302100	19.9	198.8	128	36.6	89.6	103.4	TRAESCS3B02G334500	14.2	150.4	120.2	23.8	68.3	107	TRAESCS3D02G299900	11.5	233.1	120.8	18.2	125.5	101.9	45.6	582.2	369	78.6	283.4	312.3
2506	TRAESCS2A02G007300	329.5	205.3	56	283.1	178.3	112.5	TRAESCS2B02G013600	5.7	3.6	0.5	213.5	177.1	93.7	TRAESCS2D02G008200	194.4	166.7	44.8	149.5	142.9	100.9	529.6	375.5	101.3	646.1	498.4	307
2839	TRAESCS2A02G105400	239.7	291.5	71.1	241.6	214.1	132.1	TRAESCS2B02G122300	259.1	233.9	71.3	266	158.1	123.3	TRAESCS2D02G105000	231.2	159.1	56.4	204.4	126.9	100.4	730	684.5	198.8	712	499.2	355.7
839	TRAESCS1A02G173400	15.3	45.2	58.3	13.6	39	44.2	TRAESCS1B02G191000	38	110.1	96.7	24.5	90.9	70.1	TRAESCS1D02G165400	53.8	158	141.4	32.5	117.7	100	107.1	313.3	296.3	70.6	247.6	214.3
16126	TRAESCS7A02G131200	14.9	83.4	63	14.3	47.3	99.3	TRAESCS7B02G031500	15.4	82.3	82.1	15.2	40.6	99.5	TRAESCS7D02G130500	8.3	80	84.4	8.8	37.1	100	38.6	245.7	229.5	38.3	124.9	298.9
4190	TRAESCS2A02G317700	107.2	45.4	97.1	85.8	46.4	69.9	TRAESCS2B02G335700	90.3	45.2	84.6	94.5	54.1	91.6	TRAESCS2D02G315400	88.5	52.1	124.4	104.5	62.5	98.9	286	142.6	306.1	284.8	163	260.4
8183	TRAESCS3A02G439800	33.6	44.9	59.2	29.1	42.7	49.7	TRAESCS3B02G473800	30	147.5	63.8	25.5	131.8	73	TRAESCS3D02G432600	50.2	125.6	120.3	51.3	128.6	98.8	113.8	318	243.3	105.9	303.1	221.5
6644	TRAESCS3A02G203100	48.2	107.6	82.4	34	96.5	77	TRAESCS3B02G230700	28.1	51.4	46.4	24.3	47	44.4	TRAESCS3D02G206600	86.8	126.9	117.6	63	134.8	98.4	163.1	285.9	246.4	121.3	278.3	219.7
536	TRAESCS1A02G120200	94.8	43.4	68.4	130.9	67.6	75.8	TRAESCS1B02G139600	76.2	47.1	75	14.9	10.3	10.6	TRAESCS1D02G121200	95.7	54.7	91.2	147.2	91.4	98.1	266.7	145.1	234.5	292.9	169.3	184.6
3077	TRAESCS2A02G147400	171.2	116.3	94.9	164	111.3	102.2	TRAESCS2B02G172800	125.7	120.1	103.2	132.7	115.4	101.7	TRAESCS2D02G152200	102.9	109.9	82.2	103.5	98.5	98.1	399.7	346.3	280.4	400.2	325.3	302
2872	TRAESCS2A02G111600	148.3	106.7	127.7	169.1	129.7	110.3	TRAESCS2B02G130400	50.4	47.5	32.6	41.8	44.9	42.2	TRAESCS2D02G112200	141.7	103.8	67.2	111.8	97.4	97.5	340.4	258	227.5	322.7	271.9	250
11882	TRAESCS5A02G142900	84.1	79.3	69.2	59.5	50.9	117.6	TRAESCS5B02G141700	91.2	79.5	59.3	65.4	53.1	104.7	TRAESCS5D02G149100	64.7	56.7	79.9	65.9	41.5	97.2	240	215.5	208.4	190.9	145.6	319.5
11731	TRAESCS5A02G117500	0	0	0	0	0	0	TRAESCS5B02G115100	0	0	0	0	0	0	TRAESCS5D02G118200	34.3	89.4	78.6	29	47.8	96.9	34.3	89.4	78.6	29	47.8	96.9
13611	TRAESCS5A02G432100	0	11.3	398.7	0	1.1	352.2	TRAESCS5B02G434100	0.1	11	447.4	0	1.1	383.1	TRAESCS5D02G440000	0	3.4	185.5	0	0.1	96.6	0.1	25.7	1031.7	0.1	2.2	831.8
5402	TRAESCS2A02G526500	17	25	59.2	22	13	21.7	TRAESCS2B02G556800	11.8	24.8	97.4	24.6	20	79.6	TRAESCS2D02G529200	0.5	1	2.6	25	21.7	96.5	29.3	50.8	159.2	71.6	54.7	197.9
14535	TRAESCS6A02G165500	53.6	64.8	57.6	81	149.9	62.6	TRAESCS6B02G192900	44.9	55.1	69.8	62.7	82.2	68.2	TRAESCS6D02G154100	63.8	79.7	76.4	78.6	147.5	96	162.3	199.7	203.7	222.2	379.6	226.7
2868	TRAESCS2A02G111000	41.2	157.3	48	36.8	72.4	56.2	TRAESCS2B02G130000	5	24.2	3.7	4.9	13.3	4	TRAESCS2D02G111700	55.8	288	92.9	59.6	175	95.8	102	469.4	144.6	101.4	260.7	156
2287	TRAESCS1A02G412900	13	60.3	47.1	19.4	45.9	96.2	TRAESCS1B02G443200	19.1	62.6	79.1	20.5	38.1	83.7	TRAESCS1D02G420500	14.8	64.5	86.9	18.2	39.5	95.7	46.9	187.3	213.1	58.2	123.5	275.6
16897	TRAESCS7A02G262900	118.2	93.5	58	95.1	71	101.3	TRAESCS7B02G160700	144.9	68.2	38.9	102.8	46.1	83.2	TRAESCS7D02G263600	63.1	77	43.8	40.8	53.9	95	326.1	238.7	140.7	238.8	171	279.5
15396	TRAESCS6A02G297800	8	39.5	34.9	13.2	24.2	64.4	TRAESCS6B02G327300	5.2	45.3	43.8	11.1	26.9	66	TRAESCS6D02G277600	4.6	61.7	57.8	11.3	30.3	94.8	17.8	146.6	136.5	35.6	81.4	225.3
1670	TRAESCS1A02G299500	23.9	65.4	100.1	34.1	49.6	119.5	TRAESCS1B02G309300	20.4	66.9	100.3	26.8	42.9	121.9	TRAESCS1D02G298400	22.6	56.1	90.2	23.6	40.2	94.7	66.9	188.4	290.6	84.5	132.7	336.2
8621	TRAESCS4A02G005900	62.8	97.3	80.2	54.8	58.1	69.8	TRAESCS4B02G299200	61	87.7	62	73.3	77.3	96.2	TRAESCS4D02G298100	68.6	74.2	56.2	75.2	80.3	94.7	192.4	259.1	198.4	203.4	215.8	260.7
3697	TRAESCS2A02G247800	92.6	70.6	61.7	89.2	68.8	81	TRAESCS2B02G269400	80.7	60	67.2	71.7	57.6	77.3	TRAESCS2D02G249600	91.5	93.6	64.8	78.6	73.2	94.7	264.8	224.2	193.7	239.6	199.6	253
2108	TRAESCS1A02G378000	138.3	104	104.2	179.9	113.6	114.3	TRAESCS1B02G398800	81.2	55.5	53.1	155.7	85.8	92.5	TRAESCS1D02G385000	168.8	117.8	72.2	140.3	91.4	94.6	388.2	277.3	229.5	475.9	290.8	301.4
13964	TRAESCS6A02G022600	13.1	6.5	9.3	41.9	54.2	116.9	TRAESCS6B02G028600	121.8	52	55.7	216	157.5	254.4	TRAESCS6D02G024400	86.3	46.5	35.3	115.5	84.4	94.3	221.2	104.9	100.4	373.4	296.1	465.6
6630	TRAESCS3A02G200400	19.7	50	76.3	19.7	33	77.6	TRAESCS3B02G224600	29.4	67.3	87.2	27	47.8	119.4	TRAESCS3D02G203400	22.2	48.4	65.4	21.2	33.5	94	71.3	165.8	228.9	67.9	114.4	291
3961	TRAESCS2A02G288200	120.9	115.4	163.1	151.7	101.5	92.8	TRAESCS2B02G305000	114.1	107.5	75	113.6	100	85	TRAESCS2D02G286500	108.7	121.9	130.8	141.6	108.3	93.6	343.7	344.7	368.9	406.9	309.8	271.4
17675	TRAESCS7A02G384400	144.8	139.2	60.8	130	100.6	111.9	TRAESCS7B02G287000	84.6	88.1	63.1	80.4	54.7	94.8	TRAESCS7D02G380800	124.7	80.8	55.3	128.5	67.7	93.3	354.1	308.1	179.2	339	222.9	300
14012	TRAESCS6A02G036600	60.8	154.5	4.9	58.1	102.1	9.5	TRAESCS6B02G051100	0	0	0	0	0	0	TRAESCS6D02G042500	83.1	591.4	45.3	60.5	340.3	93.3	144	745.9	50.2	118.6	442.4	102.8
6525	TRAESCS3A02G183700	86.2	98.4	67.7	92.2	128.3	100.3	TRAESCS3B02G213500	95.1	98.4	67.3	101.5	127.6	98.8	TRAESCS3D02G187900	110.4	91.5	75.1	110.2	110.5	93.2	291.7	288.3	210.1	303.9	366.5	292.4
2820	TRAESCS2A02G101700	0.1	158.4	98.9	0.1	149.7	74.5	TRAESCS2B02G118800	0.1	175.2	271.5	0.1	94.2	171.3	TRAESCS2D02G101100	0.7	73.1	116.8	0.6	67.5	92.7	0.9	406.8	487.1	0.8	311.4	338.5
10831	TRAESCS4A02G473400	5.3	4.7	7.6	22.5	20.4	19.9	TRAESCS5B02G340900	10.7	4.4	6.6	10.4	9.3	5	TRAESCS7D02G015500	89.6	91.6	92.1	105.7	106.7	92.2	105.6	100.6	106.3	138.6	136.5	117.1
13597	TRAESCS5A02G429000	136.6	115.9	74.3	88.4	152.7	99.2	TRAESCS5B02G431100	55	45.3	67	43.9	53.3	62.4	TRAESCS5D02G437100	58.4	86.3	77.5	46	100.5	91.9	249.9	247.5	218.8	178.3	306.6	253.5
7595	TRAESCS3A02G341000	166.7	120.9	86.4	211.9	184.2	89.5	TRAESCS3B02G373000	147.6	84.1	86.8	243.7	172.7	82.7	TRAESCS3D02G334500	145.5	157.5	92.7	161.6	166.4	91.9	459.8	362.5	266	617.2	523.3	264
11974	TRAESCS5A02G156200	48.9	51.4	64.2	40.8	64.1	64.9	TRAESCS5B02G154400	48.8	86.4	73.3	28.8	61.1	94.7	TRAESCS5D02G161500	56.2	74.5	95	44.2	63	91.5	153.9	212.4	232.5	113.8	188.3	251.1
13898	TRAESCS6A02G000700	78.2	93.7	81.1	73.6	57.7	81	TRAESCS6B02G005400	21	39.6	43.4	74.6	54.7	65.2	TRAESCS6D02G004800	71.7	136	111.1	110.6	80.5	91.5	170.9	269.2	235.7	258.9	192.9	237.6
5437	TRAESCS2A02G537100	76.4	74.4	46.1	61.6	58.5	62.3	TRAESCS2B02G567600	28.1	22.6	26.2	37.5	24.7	22	TRAESCS2D02G538300	118.2	118.7	77.7	101.5	104.2	91.2	222.7	215.7	150.1	200.6	187.4	175.5
4911	TRAESCS2A02G427300	0	5.9	197.2	0	0	83.1	TRAESCS2B02G447800	0	5.3	195.3	0	0.1	83.2	TRAESCS2D02G425400	0	8.8	267.7	0.1	0.3	91.1	0.1	20	660.1	0.1	0.5	257.4
18184	TRAESCS7A02G506300	87.4	80.5	60.9	55.1	53.6	48.4	TRAESCS7B02G413800	118	118.6	71.2	112.7	97.2	90.8	TRAESCS7D02G494400	123	111	91.2	116	109.8	90.7	328.4	310.1	223.3	283.8	260.7	229.9
12067	TRAESCS5A02G168400	47.7	101.3	131.3	67.7	104.4	98	TRAESCS5B02G165200	45.1	102.1	139.9	58.3	116.6	116.7	TRAESCS5D02G172700	52.9	99.8	107.7	64.6	122.6	90.2	145.7	303.2	379	190.5	343.5	304.9
15278	TRAESCS6A02G280000	11.6	23.5	141.8	8.7	23.4	97.2	TRAESCS6B02G309400	16.1	20.8	84.2	19.9	22.8	64.8	TRAESCS6D02G260200	16.8	24.5	111.3	25	31.5	89.7	44.5	68.7	337.3	53.6	77.6	251.7
318	TRAESCS1A02G083400	54.7	76.5	43.7	77.7	83.5	81.8	TRAESCS1B02G100800	57.4	79.2	36.4	5	4.5	5.1	TRAESCS1D02G084600	60	83.6	42.9	83.6	90.2	89.6	172.2	239.3	123	166.3	178.1	176.5
8027	TRAESCS3A02G406000	49.7	180.4	93.3	22	92.8	82.6	TRAESCS3B02G439600	16	129	97.9	17.2	57.1	77.1	TRAESCS3D02G401200	23.6	158.6	105.9	14.4	63.9	89.5	89.3	468	297.1	53.6	213.8	249.3
17421	TRAESCS7A02G346200	62.6	59.1	78.7	90.2	65.5	87.5	TRAESCS7B02G237000	67.2	65.2	80.4	94.6	79.2	89.1	TRAESCS7D02G332900	79.7	61.4	76.6	94.9	73.9	88.8	209.6	185.7	235.7	279.7	218.5	265.3
13329	TRAESCS5A02G382900	4.8	42.3	76.5	2.9	20.3	95.1	TRAESCS5B02G387300	3.6	49.2	61.7	6.6	24.8	83.6	TRAESCS5D02G392300	6.4	42.9	83.4	15.1	27.2	88.7	14.8	134.3	221.7	24.6	72.4	267.4
6409	TRAESCS3A02G164200	21.7	51.8	101	20.3	29	84.7	TRAESCS3B02G201800	13.9	34.1	94.1	11.8	19.8	65.8	TRAESCS3D02G177600	23.9	41.2	92.2	18.6	23.6	88.6	59.5	127.1	287.4	50.7	72.4	239
15456	TRAESCS6A02G307900	0	9.8	88.7	0	6.8	79.6	TRAESCS6B02G336500	0.1	10.7	68.3	0.4	5.6	36	TRAESCS6D02G287100	0.1	42.7	131.9	0	19.1	88.5	0.1	63.2	288.8	0.4	31.4	204.1
14286	TRAESCS6A02G119900	56.1	60.8	101	97.2	69.3	90.3	TRAESCS6B02G148200	52.9	89.7	81.6	98	75.7	90.1	TRAESCS6D02G109800	58.6	91	125.6	87.7	84.2	88.4	167.6	241.5	308.2	282.9	229.1	268.8
755	TRAESCS1A02G159700	0	0	0	0	0	0	TRAESCS1B02G176700	23	91.3	73.7	22.8	56.6	92.3	TRAESCS1D02G157100	18.1	82.1	67.9	15.8	47	88.4	41.1	173.3	141.6	38.7	103.6	180.7
3894	TRAESCS2A02G279200	107.2	80.5	58.1	94.7	70.2	87.4	TRAESCS2B02G296700	94.7	69.2	73.3	111.3	77.8	95.8	TRAESCS2D02G278200	97.7	76.7	66.3	93.6	77.6	88.3	299.6	226.5	197.8	299.6	225.5	271.5
9418	TRAESCS4A02G123600	56.5	77.2	60.4	72.3	54.5	78.9	TRAESCS4B02G180700	41.1	68.1	49.8	49.6	34.1	69.7	TRAESCS4D02G182200	69	82.6	65.8	98.3	69.8	88.1	166.6	228	176	220.2	158.4	236.6
12803	TRAESCS5A02G285600	142.4	114.9	69.6	141	124.7	101.7	TRAESCS5B02G284800	129.7	126	77.4	135	139	113.6	TRAESCS5D02G292900	108.9	96.1	57.4	115.4	101.6	88	381.1	337	204.5	391.4	365.4	303.3
9496	TRAESCS4A02G134000	266.5	162.9	104	173	102.6	71.2	TRAESCS4B02G170900	114.2	80.4	88.1	137.9	95.1	112.4	TRAESCS4D02G172900	168.8	70.6	66.3	139.9	108.9	87.9	549.5	313.9	258.4	450.8	306.6	271.5
5710	TRAESCS3A02G020300	25.4	40.6	32.9	46.7	47.9	46.5	TRAESCS3B02G025200	40.8	40.4	39	40.6	26.8	26.4	TRAESCS3D02G026400	43.7	80.4	87.5	72.6	75.8	87.9	109.9	161.5	159.3	160	150.5	160.8
1438	TRAESCS1A02G262500	22.7	30.5	50.7	18.6	35	61	TRAESCS1B02G273100	118.2	284.2	263.3	117.7	160.4	248	TRAESCS1D02G262500	23.4	70.9	47.6	23.3	38	87.8	164.4	385.6	361.6	159.7	233.3	396.8
1105	TRAESCS1A02G212600	0	46.8	89.5	0	19.9	42.1	TRAESCS1B02G226100	0	27	77.8	0	15.2	31.7	TRAESCS1D02G215500	0.1	70.8	208.2	0	48.9	87.8	0.1	144.5	375.5	0	84.1	161.5
4420	TRAESCS2A02G352500	64	59.1	78.2	90.3	61.4	89.5	TRAESCS2B02G371800	64.3	55.8	60.9	77	58.7	79.3	TRAESCS2D02G351700	67.8	42	60.2	68.8	44.5	87.7	196.1	156.9	199.3	236.1	164.7	256.5
16044	TRAESCS7A02G110200	103.2	71.9	51.1	111.1	105	77	TRAESCS7B02G008100	127.4	112.2	52	126.8	124.8	78.4	TRAESCS7D02G105500	113.1	82.3	64.7	137.2	115	87.5	343.7	266.5	167.8	375.2	344.8	242.9
17268	TRAESCS7A02G323400	92.3	78.6	37.3	66.9	93	64.4	TRAESCS7B02G224300	84	84.4	41	68.4	89.1	82.3	TRAESCS7D02G320000	81.9	87	48.7	66.8	96.6	87.4	258.2	250	127	202	278.6	234.2
12145	TRAESCS5A02G178100	54.1	56	68.1	78.4	34.2	83	TRAESCS5B02G175700	51.4	56.8	85.1	53.2	43.2	106	TRAESCS5D02G182500	46	48	70	66.8	33.6	87.2	151.5	160.8	223.1	198.5	111	276.2
8948	TRAESCS4A02G058000	9.3	42.4	70.1	9.3	23.4	92.9	TRAESCS4B02G246900	9.6	66.5	76.3	11.8	28.6	128.6	TRAESCS4D02G246300	8.9	42.5	61.7	8.8	25.7	86.4	27.7	151.3	208.1	29.9	77.8	307.9
165	TRAESCS1A02G049700	58	67	63.9	43.2	75.9	62.3	TRAESCS1B02G065900	34.3	60.6	79.7	14.7	36.6	26.5	TRAESCS1D02G051900	44.6	93.9	80.3	44.5	115.2	86.2	136.9	221.5	223.9	102.4	227.7	175
16894	TRAESCS7A02G262400	125	164.1	90.6	135.7	128.7	119	TRAESCS7B02G159000	82	130.4	65.6	92.4	102.9	96.9	TRAESCS7D02G262100	81.4	130.3	53.5	89.1	93.4	86.1	288.4	424.9	209.7	317.3	325	302
13755	TRAESCS5A02G462100	5.5	78.2	36	7.6	47.5	104.6	TRAESCS5B02G473100	11.4	72.7	37.7	9.5	43.3	112.8	TRAESCS5D02G474800	4.6	51	33	6.5	35.1	86	21.6	201.8	106.7	23.6	125.9	303.4
7036	TRAESCS3A02G258800	16.2	12.4	51.7	27.8	11.3	56.2	TRAESCS3B02G291700	9.5	13	45	27.2	14.8	67.3	TRAESCS3D02G258900	10.2	27	57.2	33.4	16.9	86	35.9	52.4	153.9	88.4	43.1	209.4
4349	TRAESCS2A02G341500	5.9	83	59.7	6.1	33.2	76.3	TRAESCS2B02G339200	6.2	47.7	61.7	1.8	34.7	82.7	TRAESCS2D02G319200	9	80.6	65.2	3	47.3	85.9	21.1	211.3	186.5	11	115.2	245
17635	TRAESCS7A02G378600	132	106.2	85.4	168.7	137.3	88	TRAESCS7B02G280400	130.5	102.1	72.3	164.3	163.7	75.1	TRAESCS7D02G375500	129	92.9	83	166.1	148.9	85.8	391.4	301.3	240.7	499.1	449.9	249
16641	TRAESCS7A02G225900	138.3	64.9	28.3	117.8	66.1	65.8	TRAESCS7B02G193700	109.3	59.4	25.9	98.7	61.1	56.3	TRAESCS7D02G228600	173.9	82.8	45.1	150.8	102.8	85.5	421.6	207.1	99.3	367.2	230	207.7
2245	TRAESCS1A02G404500	61	150.3	151.8	106.3	169	98.4	TRAESCS1B02G434000	163.8	281.5	178.5	238.9	390.2	121.1	TRAESCS1D02G412200	122.7	264.5	98.1	258	385.1	85.5	347.5	696.4	428.5	603.2	944.2	305
1003	TRAESCS1A02G197300	81.6	75.3	41.4	90.3	47.8	63.1	TRAESCS1B02G211900	78.4	70.2	34.1	76.3	47	51.1	TRAESCS1D02G200800	163.8	142.8	69.7	181.6	122.5	85.2	323.8	288.3	145.3	348.2	217.3	199.4
8087	TRAESCS3A02G419000	84	97.1	87.4	100.2	90.5	88.3	TRAESCS3B02G454300	85.7	80.9	88.4	102.2	80.2	99.1	TRAESCS3D02G414600	66.8	87.2	88.8	90	87.2	84.7	236.5	265.2	264.6	292.4	257.9	272.1
8143	TRAESCS3A02G429800	173.4	65.6	42	174.9	88.4	72.6	TRAESCS3B02G467700	269.9	86.7	54.4	221.3	125.9	88.3	TRAESCS3D02G425100	166.8	76.6	56.3	176	111.1	84.6	610.1	228.8	152.7	572.1	325.4	245.5
1810	TRAESCS1A02G323400	18.4	28.3	101.9	18.6	23.6	68.3	TRAESCS1B02G336300	18.8	113.2	157.8	20	50.5	133.5	TRAESCS1D02G324200	24.7	70.4	124.3	25.4	45.7	84.4	61.9	211.9	384	63.9	119.8	286.1
18229	TRAESCS7A02G520300	33.3	60.8	76.5	34.1	69.6	76.9	TRAESCS7B02G436500	6	10.7	12.8	3.2	5.3	6	TRAESCS7D02G510000	56.3	94.1	99	59.9	123.6	84.4	95.6	165.5	188.3	97.2	198.4	167.3
8596	TRAESCS4A02G002200	90.9	77.6	73.7	85.8	69.4	90.9	TRAESCS4B02G302900	77.2	58.5	67.1	63.4	62.8	83.6	TRAESCS4D02G301400	60.2	61.6	59.8	55.9	52.2	84.4	228.3	197.7	200.5	205.1	184.3	258.9
10836	TRAESCS6A02G106400	86.3	74.5	72.3	57.2	80.3	55.8	TRAESCS4B02G145200	165.4	163.5	115.4	112.2	158.9	146.2	TRAESCS7D02G256800	108.5	117.8	76	67.9	115.5	84.2	360.2	355.8	263.8	237.3	354.7	286.2
1683	TRAESCS1A02G301600	108	208.7	96.6	64.4	186.7	105.9	TRAESCS1B02G311400	60.9	121.5	41.1	50.2	121.3	57.4	TRAESCS1D02G301300	63.2	223.8	66.6	46	165.6	83.9	232.1	554	204.3	160.6	473.6	247.2
5197	TRAESCS2A02G484100	0	2.3	61.4	0	0.7	68.1	TRAESCS2B02G510200	0	13.5	53.7	0.1	7.2	91.6	TRAESCS2D02G484000	0	6.3	65.3	0.1	3.6	83.9	0	22.1	180.4	0.2	11.5	243.6
10778	TRAESCS4A02G409100	271	69.1	24.5	310.4	212.8	97	TRAESCS4B02G307700	247.3	98.7	52.7	325.1	249.1	115.8	TRAESCS4D02G305900	279.4	87.7	33.8	322.5	185.9	83.8	797.8	255.5	110.9	958	647.8	296.5
10253	TRAESCS4A02G264400	171.4	51.2	52.6	462.7	63.7	81.4	TRAESCS4B02G050600	171.1	68.6	69.6	331.3	73	91	TRAESCS4D02G050800	173.2	58	75.8	441.8	71.8	83.4	515.6	177.7	198	1235.9	208.5	255.8
10579	TRAESCS4A02G330400	165.4	87.8	67.4	192.1	102.7	79.3	TRAESCS5B02G545200	144.7	85.1	60.5	134.5	75.1	60.1	TRAESCS5D02G542300	186.8	101.6	68.7	192.2	115.5	83	496.9	274.6	196.5	518.9	293.3	222.4
14925	TRAESCS6A02G231400	39.8	44.9	85.3	54.7	51.7	69	TRAESCS6B02G249900	27	37.6	64.5	26.5	40.1	52.8	TRAESCS6D02G203700	50.9	64.9	87.4	53.5	66	83	117.7	147.4	237.2	134.7	157.8	204.8
337	TRAESCS1A02G086600	66.6	39.2	48.6	92.2	52.6	45.9	TRAESCS1B02G105100	101.1	51.4	86.7	13.7	9.5	7.3	TRAESCS1D02G088100	85.9	48.8	67.9	133.1	82.9	82.8	253.6	139.4	203.2	239	144.9	136
1735	TRAESCS1A02G309700	6.4	41.1	131.4	9.2	27.9	104.4	TRAESCS1B02G320800	13.7	64.1	149.2	14.6	33.3	114.5	TRAESCS1D02G309200	4.2	37.4	91.4	7.6	19.6	82.8	24.2	142.7	372	31.4	80.7	301.7
4319	TRAESCS2A02G337100	150.3	114.6	55.1	114	175.5	81.4	TRAESCS2B02G344800	105.5	87.6	48.8	95.1	127.5	72.5	TRAESCS2D02G325800	136.9	94.8	47.9	109	147.2	82.7	392.8	297	151.8	318	450.3	236.7
9638	TRAESCS4A02G166500	70.5	47.7	54.7	97.1	44.1	62.6	TRAESCS4B02G164300	47.9	53.8	48.7	65.9	48.2	49.1	TRAESCS4D02G149800	80.1	77	62.4	85.3	66.4	82.7	198.5	178.5	165.8	248.3	158.7	194.4
3100	TRAESCS2A02G151800	43.5	24.6	40.3	43.9	19.8	50.7	TRAESCS2B02G177000	36.1	14.9	32.9	36.2	14.4	45.1	TRAESCS2D02G157000	62.1	33.2	56.9	59.3	29.2	82.6	141.7	72.7	130.1	139.4	63.4	178.4
9054	TRAESCS4A02G072800	51.2	71.3	45.7	50.7	48.4	69	TRAESCS4B02G228900	52.9	88.8	53.2	51.7	58.9	76.6	TRAESCS4D02G230000	69.8	91.7	45.2	59.5	54	82.5	174	251.8	144.1	161.8	161.4	228.2
18317	TRAESCS7A02G546400	50.9	50.9	34.2	60	30.4	46.6	TRAESCS7B02G469400	60.6	66.9	43.8	73.3	51	61.4	TRAESCS7D02G532600	95.3	97.6	52.7	80.5	56.7	82	206.8	215.3	130.7	213.7	138.1	190.1
14601	TRAESCS6A02G175200	78.9	90.6	92.9	72	53	122.5	TRAESCS6B02G209900	82.5	95.2	52	62	64.6	106.7	TRAESCS6D02G168100	60.9	55.8	42.4	47.5	40.4	81.9	222.3	241.6	187.3	181.5	157.9	311.2
9629	TRAESCS4A02G164900	42.1	54.2	74.2	66.4	52.3	70.9	TRAESCS4B02G165400	88.3	71.6	115.7	117.7	75.1	119.2	TRAESCS4D02G157300	46.4	47.8	95.4	85	53.2	81.9	176.8	173.6	285.3	269	180.6	272
6886	TRAESCS3A02G238400	14.3	9.4	60.3	6.2	9.1	58.5	TRAESCS3B02G266900	7.9	3.9	59.5	2.5	2.4	45.3	TRAESCS3D02G238700	10.7	9.5	81.3	4.9	8.9	81.8	32.8	22.8	201.1	13.5	20.4	185.6
17964	TRAESCS7A02G446700	3.1	32.4	14.4	0.7	19	19.2	TRAESCS7B02G346500	0	0	0	0	0	0	TRAESCS7D02G435200	2	144.6	64.3	0.6	39.8	81.8	5.1	177	78.6	1.3	58.7	101
1182	TRAESCS1A02G223800	81.6	112.2	102.1	89.7	141.9	103.2	TRAESCS1B02G237100	73.2	97.7	91	76.9	133.8	105.3	TRAESCS1D02G225400	51.2	86	77	53.9	106.5	81.6	206.1	295.9	270.1	220.5	382.2	290
4337	TRAESCS2A02G339200	145.7	144.7	73.2	130.8	122.5	128.1	TRAESCS2B02G342800	141.9	129.7	58.5	118.3	115.9	123.5	TRAESCS2D02G323900	114.3	101.3	53.1	98.1	72.7	81.2	401.9	375.7	184.8	347.2	311	332.8
14903	TRAESCS6A02G227800	165.5	193.9	127.8	100.3	106.6	142	TRAESCS6B02G254000	119	125.4	98.7	106.9	97	178.2	TRAESCS6D02G207200	72.5	82.8	47.4	49.3	64.5	80.7	357	402.1	273.9	256.5	268.1	400.9
3598	TRAESCS2A02G225200	8.4	30.3	203.7	5.4	24.4	105.7	TRAESCS2B02G275100	9.6	40.1	141.2	4.6	24.2	85.8	TRAESCS2D02G231100	5.2	33.3	161.8	3	20.6	80.6	23.3	103.7	506.7	13	69.2	272.1
6725	TRAESCS3A02G214300	119.2	84.8	68.9	120.7	69.8	94.6	TRAESCS3B02G245000	126.3	82.3	63.8	121.5	63.5	85.9	TRAESCS3D02G217000	88.1	65.4	56.7	83.4	64.7	80.4	333.6	232.4	189.3	325.6	198	260.9
8754	TRAESCS4A02G027800	146.8	121.1	79.7	180.4	143.3	94.4	TRAESCS4B02G278000	78.6	79.1	65.6	100	82.9	63	TRAESCS4D02G276400	88.7	96.6	83.4	113.5	106.4	80.4	314.1	296.7	228.8	393.9	332.6	237.8
6753	TRAESCS3A02G219100	64.3	65.1	36.7	68.3	52.4	69.5	TRAESCS3B02G249500	54.1	47.3	32.5	58.9	47.9	50	TRAESCS3D02G233400	75.7	79.9	50.2	79.3	61.9	80.2	194.1	192.2	119.3	206.5	162.3	199.7
960	TRAESCS1A02G190900	2.7	19.6	36.4	1.8	10.9	46.1	TRAESCS1B02G206100	4.8	27	51.8	6.2	12.9	59.7	TRAESCS1D02G194900	4.6	38.6	56.5	4.8	19.9	80.1	12	85.2	144.6	12.7	43.7	185.9
6389	TRAESCS3A02G160600	44.7	58.1	42.1	52.5	39.2	68.9	TRAESCS3B02G191200	42.9	57	43	54.4	42.6	76.1	TRAESCS3D02G167800	41.1	49.8	44.9	54.8	43	80.1	128.7	164.9	129.9	161.7	124.7	225
353	TRAESCS1A02G089900	126.6	95.1	88.5	176.7	139.5	72.4	TRAESCS1B02G117900	94.8	72.5	65	45.3	30.4	16.5	TRAESCS1D02G098400	134.5	88.1	84.8	215.3	157	80	355.9	255.6	238.2	437.3	327	168.9
359	TRAESCS1A02G091100	27	54.4	62.7	59.4	78.5	62.3	TRAESCS1B02G118900	30.3	59.1	68.7	8.5	6.8	4.9	TRAESCS1D02G099600	38.4	72.5	68.9	70.1	93.5	80	95.7	185.9	200.3	138	178.8	147.1
12875	TRAESCS5A02G298900	45.7	33.5	0.3	41.8	36.6	0.3	TRAESCS5B02G298500	7.1	9.1	0.1	4.1	12.9	0.3	TRAESCS5D02G305800	27.3	87.5	51.7	24	63.7	79.8	80.1	130.1	52	70	113.3	80.4
9610	TRAESCS4A02G160400	195.6	141.7	88.1	180.3	139.1	130.6	TRAESCS4B02G165800	112.4	115	70	120.9	116.3	94.6	TRAESCS4D02G163400	94.1	88.2	73.2	111.4	80.5	79.7	402.2	344.9	231.3	412.6	335.9	304.9
13257	TRAESCS5A02G372900	127.7	88.2	194	112.2	64.9	82.8	TRAESCS5B02G374900	107.4	115.4	210.2	120.2	96.8	115	TRAESCS5D02G382400	112.8	89.4	183	126.1	91.1	79.7	348	293	587.2	358.6	252.8	277.4
1325	TRAESCS1A02G246900	51.1	90.9	95.5	65.5	94.1	74.5	TRAESCS1B02G257500	31.6	82.6	76.4	45.2	72	60.1	TRAESCS1D02G246200	49.6	91.6	98.4	67.3	100.6	79.1	132.3	265	270.4	178	266.8	213.7
3948	TRAESCS2A02G286600	32.7	47.8	52.6	33.9	33.4	60.3	TRAESCS2B02G303500	66.9	74.7	62.7	63.3	46.8	77	TRAESCS2D02G285200	53.5	57.9	80.2	56.6	46.4	79	153	180.5	195.6	153.9	126.6	216.3
9247	TRAESCS4A02G098700	1.8	1.6	72.4	5.8	0.4	26.6	TRAESCS4B02G205600	0	1.5	59.5	0.3	0	24.1	TRAESCS4D02G206500	1.2	14.6	192.6	1	4.2	79	3	17.7	324.5	7.2	4.6	129.6
4000	TRAESCS2A02G292700	73.9	102.7	56.1	63.5	85.5	77.2	TRAESCS2B02G309100	68.4	101	78.4	68	73.9	85.5	TRAESCS2D02G290500	71.9	111.2	83.4	63.9	65.7	78.7	214.2	314.9	217.9	195.4	225	241.4
9734	TRAESCS4A02G185200	68.4	171	53.9	47.5	141.6	73.4	TRAESCS4B02G133400	64	109	40	51.3	136	52.2	TRAESCS4D02G128400	88	205	67.4	65	176.6	78.5	220.3	485	161.2	163.8	454.1	204.1
16040	TRAESCS7A02G108900	64.4	68.9	40.8	50.6	55.8	48.7	TRAESCS7B02G006800	15.9	20.8	8.8	16.5	18.6	10.6	TRAESCS7D02G103800	55.7	81.8	57.9	51	80.3	78.4	136	171.4	107.5	118.1	154.7	137.6
3679	TRAESCS2A02G243500	50	27.7	25.5	40.1	29.1	38.8	TRAESCS2B02G270200	114.3	81.8	65.7	87	85.9	103.1	TRAESCS2D02G248300	88.2	59	43.9	61.5	69.7	78.3	252.5	168.6	135.1	188.6	184.6	220.2
3590	TRAESCS2A02G224000	125	268.9	103.8	142.1	304.1	89.8	TRAESCS2B02G274200	194.2	318	99.7	181.3	382.3	83.4	TRAESCS2D02G229900	150.5	308	116.2	161.8	391.8	78.2	469.7	894.9	319.7	485.2	1078.2	251.5
15606	TRAESCS6A02G332000	1.8	13.6	9.6	1.6	8.8	11	TRAESCS6B02G362800	30.6	123.1	31.2	33.5	75.6	40.5	TRAESCS6D02G311300	2.5	100.1	76.6	2.8	47.4	78.1	34.9	236.7	117.4	37.9	131.8	129.6
690	TRAESCS1A02G148000	44.8	81.9	54.4	45.2	61.7	72.3	TRAESCS1B02G165900	35.3	51	55.8	40.9	46.4	63.4	TRAESCS1D02G145900	47.3	62	52.2	42	45.5	78.1	127.4	195	162.4	128.2	153.6	213.7
2192	TRAESCS1A02G395200	9	11.9	39.4	15.3	14	23.2	TRAESCS1B02G423500	13.6	21.9	66	15	18.2	37.1	TRAESCS1D02G403400	29	63.1	137	25	49.9	78	51.6	96.9	242.5	55.3	82.1	138.3
9606	TRAESCS4A02G159700	23.7	24	70	17.8	23.5	78.3	TRAESCS4B02G157700	16.5	17	53.5	14.3	17.8	53.2	TRAESCS4D02G159500	22.4	22.2	66.1	17.1	22.1	77.9	62.7	63.2	189.6	49.1	63.4	209.4
564	TRAESCS1A02G124600	70.1	80.8	53.2	132.1	68	58.9	TRAESCS1B02G142400	88.5	103.3	71.6	42.3	12.3	13.5	TRAESCS1D02G129200	89.3	85.8	61.7	172.4	74.3	77.8	247.8	269.9	186.5	346.8	154.7	150.2
8814	TRAESCS4A02G038200	49.4	82.8	51.8	53.1	54.2	64.5	TRAESCS4B02G267500	40.4	60	33.8	49.9	43.8	50.9	TRAESCS4D02G267100	52	83.5	50.5	59.7	55.1	77.8	141.8	226.4	136.1	162.7	153	193.1
11550	TRAESCS5A02G088400	26.9	47.5	82.7	30.9	34.5	88	TRAESCS5B02G094600	28.2	60.9	104.4	33.4	41.8	125.4	TRAESCS5D02G100800	27.3	44	77.1	35.1	30.8	77.8	82.4	152.3	264.2	99.4	107.2	291.2
2760	TRAESCS2A02G090000	99	80.5	70.8	102	135.2	82.9	TRAESCS2B02G105700	66.9	62	60.4	79.7	105.6	67.6	TRAESCS2D02G087900	90.8	76.8	67.3	97.9	139.2	77.6	256.7	219.4	198.5	279.6	380	228.1
12064	TRAESCS5A02G168100	14.3	49.9	114.6	21.1	48.4	87.8	TRAESCS5B02G164900	17.1	47.1	83.1	26.2	47.3	75.5	TRAESCS5D02G172300	17.2	47.4	102	28	40.3	77.2	48.6	144.4	299.7	75.4	136	240.5
5794	TRAESCS3A02G038300	1.1	3.7	12.4	1.4	6.6	20.7	TRAESCS3B02G045500	0.4	1.5	7.3	0.2	0.3	4	TRAESCS3D02G041500	1.6	28.7	102.3	2.6	8.5	77.2	3.1	33.8	122	4.2	15.4	101.9
12133	TRAESCS5A02G176600	159.1	76.1	25.4	119.9	93.9	84.5	TRAESCS5B02G173300	126.9	93.1	24.7	93.8	110.2	78.2	TRAESCS5D02G180300	190	99.5	26.3	141.5	134	77.1	476	268.7	76.4	355.2	338.1	239.8
2450	TRAESCS4A02G175400	13.9	100.5	17.9	35.7	51.6	58.6	TRAESCS1B02G136000	17.9	96	18.3	0	0	0	TRAESCS4D02G140700	43.5	179.7	34.3	72.8	87.8	76.9	75.3	376.2	70.6	108.5	139.3	135.6
1598	TRAESCS1A02G285200	61	124.4	108.6	61.5	90.6	75.6	TRAESCS1B02G294400	58.6	91.4	163.8	87.7	103	98	TRAESCS1D02G284200	74.5	127.5	137.8	66.1	83.4	76.9	194.2	343.3	410.3	215.3	276.9	250.4
13909	TRAESCS6A02G004600	21.6	38	57.9	11	18	19	TRAESCS6B02G009600	8.7	10.3	22.2	10	14	15.5	TRAESCS6D02G006600	28.4	55.2	50.3	44.9	70.2	76.9	58.7	103.5	130.4	65.9	102.2	111.4
8444	TRAESCS3A02G508600	8.5	17.9	40.7	0.9	6.2	26	TRAESCS3B02G574600	3	25.1	34	0.4	31.8	21.3	TRAESCS3D02G514300	26.2	250.2	111.6	2.3	163.5	76.9	37.6	293.2	186.4	3.6	201.5	124.1
10993	TRAESCS5A02G515400	76	220.8	86.8	52	122.3	88.9	TRAESCS4B02G346600	54.2	119.3	53.4	27.2	78.1	65.8	TRAESCS4D02G341600	70.1	138.8	76	33.5	129.7	76.5	200.3	479	216.2	112.7	330.1	231.2
5949	TRAESCS3A02G082100	114.2	100.4	83.6	120.3	100.5	99.9	TRAESCS3B02G097200	99.4	95.6	57.3	100.5	101.3	82.8	TRAESCS3D02G082300	114.3	97.6	49.5	101.6	95.9	76.4	327.9	293.7	190.4	322.4	297.7	259.2
13576	TRAESCS5A02G426100	142.7	64	80.9	141.2	133.1	74.5	TRAESCS5B02G428000	151.8	68.5	75.8	141.7	140.1	68.2	TRAESCS5D02G434100	161.3	83.3	103.8	154.5	156.4	76.4	455.8	215.9	260.5	437.3	429.7	219
15700	TRAESCS6A02G348000	76.5	60.7	54.2	69.6	60.7	63.3	TRAESCS6B02G381600	56.3	51.8	52.8	54.3	54.3	62.9	TRAESCS6D02G331000	83.9	65.3	58.2	72.8	67	76.2	216.7	177.7	165.2	196.8	182.1	202.4
11343	TRAESCS5A02G054100	72	56.4	39	50.3	60.4	66.3	TRAESCS5B02G062300	78.6	72.1	57.5	71.8	81.7	95.2	TRAESCS5D02G065400	56.2	69.9	44.3	41.7	58.3	76.1	206.8	198.4	140.8	163.8	200.4	237.6
8570	TRAESCS4A02G154000	96.3	64.9	46.1	76.8	42.4	72.9	TRAESCS3B02G343500	123.3	82.7	43.2	88.9	61	68.7	TRAESCS4D02G152400	86.1	60.2	42.1	64	41.4	75.9	305.7	207.8	131.4	229.7	144.8	217.5
10235	TRAESCS4A02G261000	21.3	52.6	114.3	52.3	29.3	90.1	TRAESCS4B02G053600	12.7	43.3	77.1	28.4	31.3	65.5	TRAESCS4D02G053600	13.8	55.5	86.2	33.7	33.1	75.6	47.7	151.3	277.6	114.3	93.6	231.2
5904	TRAESCS3A02G069900	11	27.7	37.9	15.5	20.2	47.4	TRAESCS3B02G083400	25	55.3	57.9	32.9	44.1	80.2	TRAESCS3D02G068900	18	28.1	60.4	27.9	33.5	74.7	54	111.1	156.2	76.4	97.7	202.3
15853	TRAESCS6A02G380200	5	41	46.4	5.6	28.4	84.1	TRAESCS6B02G419000	11.5	45.4	45.4	11.7	36.7	84.6	TRAESCS6D02G364900	7.7	41.4	41.7	10.8	29.4	74.7	24.1	127.8	133.5	28.1	94.4	243.4
5147	TRAESCS2A02G473000	62.8	81.8	91.4	55.2	64.8	72.9	TRAESCS2B02G495700	48.5	63	53	42.1	60.1	71.3	TRAESCS2D02G472700	17.4	25	33	36	59.3	74.4	128.8	169.8	177.4	133.4	184.2	218.5
7365	TRAESCS3A02G305100	134.1	114.9	148.6	159.2	97.5	116.6	TRAESCS3B02G331400	131.6	108.4	114.2	135.6	74.9	80.6	TRAESCS3D02G296700	92.9	65.8	123.6	158.2	72.7	74.1	358.5	289	386.3	453.1	245.1	271.2
13179	TRAESCS5A02G357700	332.2	131	39.8	249.7	134.2	64.1	TRAESCS5B02G360300	124.4	95.1	13.8	83.7	77.3	39.2	TRAESCS5D02G366800	207.2	148.2	38.8	158.3	118.9	74.1	663.8	374.3	92.4	491.6	330.4	177.3
5239	TRAESCS2A02G492400	21.6	44.5	32.8	41.3	55.7	56.2	TRAESCS2B02G520600	29.5	53.9	34	56.4	75.1	59.7	TRAESCS2D02G492700	33.6	59	40.6	50	68.1	74	84.8	157.4	107.5	147.8	198.9	190
17009	TRAESCS7A02G281900	62.6	67.1	85.9	66.7	71	82	TRAESCS7B02G179500	55.5	65.7	79.9	58.9	68.6	79.7	TRAESCS7D02G280400	44.8	64.9	73.4	53.2	66.4	74	163	197.8	239.2	178.7	206	235.6
11824	TRAESCS5A02G134000	0.8	80.9	126.7	0.4	29	86	TRAESCS5B02G131500	0.6	72.5	96.8	0.7	40.8	44.6	TRAESCS5D02G139300	2.4	46.9	111.4	1.5	14.3	74	3.8	200.3	334.8	2.7	84.2	204.6
16437	TRAESCS7A02G190600	0	0.7	23.2	0	0	37.7	TRAESCS7B02G095500	0	0.6	21.9	0	0.1	37.7	TRAESCS7D02G191600	0	1.6	62.2	0	0.9	73.9	0	2.9	107.3	0	1	149.4
6203	TRAESCS3A02G129200	63.4	78.6	35.3	55	62.7	55.1	TRAESCS3B02G148300	58.8	89.1	38.2	49.8	75.8	61.4	TRAESCS3D02G130100	44.3	86.7	37.8	45.5	88.2	73.8	166.5	254.4	111.3	150.2	226.7	190.3
6856	TRAESCS3A02G234800	7.9	7.9	15.3	9.2	9.1	10.3	TRAESCS3B02G265000	77.9	60.8	57.7	114.7	50.5	79.1	TRAESCS3D02G236200	56.1	35.8	51.8	84	37.3	73.6	141.9	104.5	124.8	207.9	96.9	163.1
2862	TRAESCS2A02G109900	223.9	185.5	126.7	222.4	151.4	169.6	TRAESCS2B02G127900	333.8	276.2	147.5	272.3	192.8	210.7	TRAESCS2D02G110100	158.9	94.2	62.2	141	82.7	73.5	716.7	555.8	336.5	635.7	426.9	453.8
14283	TRAESCS6A02G119100	83.3	29.8	75.8	98.7	59	59	TRAESCS6B02G147200	163.1	45.2	90.6	151.8	92.3	71	TRAESCS6D02G109000	158.8	58.8	101.4	166	119	73.2	405.1	133.7	267.8	416.4	270.3	203.2
11641	TRAESCS5A02G101900	118.7	78.5	57.3	119	66.6	73.4	TRAESCS5B02G106300	103.9	56.6	57	107.8	60.1	69.2	TRAESCS5D02G113700	123.5	66.7	64	110.6	63.8	73.1	346.1	201.8	178.3	337.4	190.4	215.7
5644	TRAESCS2A02G593000	23.9	89.7	62	30.8	65.9	58.3	TRAESCS2B02G591300	36.1	76.6	87.6	46.8	71.4	74.1	TRAESCS2D02G561700	38.1	94.9	80.7	47.7	82.7	73	98.1	261.2	230.2	125.2	219.9	205.4
10347	TRAESCS4A02G277700	74.6	89.4	42.5	81	124.7	69.7	TRAESCS4B02G035400	79.6	89.6	43.8	49.5	64	37.6	TRAESCS4D02G033400	115.4	101	41.2	99.2	128.1	72.9	269.6	280.1	127.5	229.7	316.9	180.2
17023	TRAESCS7A02G284800	43.3	51.1	43.6	22.5	34.9	42.5	TRAESCS7B02G200200	50	36.9	64.7	27.3	24.9	66.1	TRAESCS7D02G282600	37.3	55	79.2	23.9	41.6	72.7	130.6	143	187.5	73.6	101.4	181.3
13502	TRAESCS5A02G408100	74.1	93.6	64	94.2	57.3	87.9	TRAESCS5B02G413000	110.3	87.6	51.4	117.3	74.1	73.6	TRAESCS5D02G418000	99.5	79.3	52.1	102.5	62.8	72.7	283.9	260.5	167.5	313.9	194.2	234.3
10337	TRAESCS4A02G276400	65.6	48.9	63.3	72.7	58.4	51.4	TRAESCS4B02G037300	100.8	109.5	328.6	102.8	105.5	157.2	TRAESCS4D02G034600	70.3	69.5	107.9	70.5	70.8	72.7	236.7	227.8	499.7	245.9	234.7	281.3
3339	TRAESCS2A02G187300	343.5	189.7	55.3	363.4	211.9	108.5	TRAESCS2B02G220000	295.7	204.6	45.8	289.6	215.8	103.7	TRAESCS2D02G200600	210	135.4	38.1	226	146.2	72.5	849.2	529.7	139.1	879	573.9	284.7
10504	TRAESCS4A02G315500	29	48	58.2	37.3	44.6	65	TRAESCS5B02G563900	44.5	68.3	108.9	53.4	70	87	TRAESCS5D02G550700	41.1	53.5	78.4	44.6	61.6	72.5	114.6	169.8	245.5	135.3	176.1	224.5
10575	TRAESCS4A02G329300	28.5	26	36.6	33.9	33.3	47	TRAESCS5B02G543700	5.2	4.7	5.7	9.7	7.9	13.6	TRAESCS5D02G544000	42.8	49.9	57.8	41.5	49.4	72.4	76.4	80.6	100.1	85.1	90.6	133
17089	TRAESCS7A02G298300	100.9	81.6	34.8	92.4	59.2	70	TRAESCS7B02G188700	54.3	56.2	22.8	58.9	39.6	42.3	TRAESCS7D02G294100	80.2	94.1	46.4	83.5	62.4	72.3	235.3	231.9	103.9	234.8	161.2	184.5
13712	TRAESCS5A02G454600	46.1	51.5	65.9	48.7	55.4	58.9	TRAESCS5B02G464500	49.9	52.6	74.2	56.8	54.6	60	TRAESCS5D02G465100	44.2	58.2	88.7	47.1	57.2	71.6	140.2	162.2	228.8	152.6	167.2	190.5
6889	TRAESCS3A02G238700	67.2	68.2	48.9	41.3	76.1	50.5	TRAESCS3B02G267400	44.3	47.4	62.6	30.6	56.6	50.8	TRAESCS3D02G239100	72.2	78.2	69.4	56.2	106.1	71.5	183.7	193.8	180.9	128.1	238.7	172.8
1224	TRAESCS1A02G230400	35	40.9	133.1	24.9	33.8	75.6	TRAESCS1B02G243800	24.5	26	91.6	16.7	19.3	49.7	TRAESCS1D02G231600	38.5	27.4	149.3	35	25.8	71.3	98	94.4	374	76.6	78.9	196.7
16854	TRAESCS7A02G257100	55.7	52.5	69.7	50.6	65.9	107.2	TRAESCS7B02G153100	32.9	35.4	73.6	38.4	44.3	82.3	TRAESCS7D02G257300	38.4	35.5	64.6	48.5	51	71.2	126.9	123.4	207.9	137.4	161.2	260.8
10124	TRAESCS4A02G244400	159.1	82.7	43.8	135.8	78.4	85.4	TRAESCS4B02G070600	86.2	16.4	29.9	102.1	34.7	48.9	TRAESCS4D02G069400	99.5	75.9	46.6	105.9	52.8	71.2	344.8	174.9	120.3	343.8	165.9	205.5
3566	TRAESCS2A02G220800	86.9	79.6	39.1	76.1	54.3	38.5	TRAESCS2B02G246400	91.5	139.9	65.7	89.8	96.7	73.5	TRAESCS2D02G226500	114.7	119.3	60.5	97.3	95.3	71.1	293.2	338.7	165.4	263.3	246.3	183.1
9131	TRAESCS4A02G083300	64.6	57	90.9	111.1	56.1	57	TRAESCS4B02G220900	54.9	47	78.8	100	47.1	53.4	TRAESCS4D02G221200	65.7	55.4	94.4	104.5	60.2	70.7	185.2	159.3	264.2	315.7	163.4	181
13656	TRAESCS5A02G442200	96.8	51.7	76.2	87.8	55.4	67.6	TRAESCS5B02G446300	128.1	70.4	103.5	132.6	78.1	92.1	TRAESCS5D02G449600	95.4	71	68.2	82.8	60.8	70.4	320.3	193.2	247.9	303.2	194.2	230.1
10359	TRAESCS4A02G281500	141.4	71.2	108.9	162.2	85.4	63.4	TRAESCS4B02G031500	128.6	60.9	104.8	148	78.1	54.4	TRAESCS4D02G029200	107.2	61.1	118.8	142.7	87.3	70.4	377.2	193.2	332.4	452.9	250.8	188.2
3850	TRAESCS2A02G272800	72.4	98.9	43.4	86.4	57.5	71.8	TRAESCS2B02G291000	38.5	68.7	32.7	55	38.4	48.5	TRAESCS2D02G272100	48	92.3	38.3	53.4	58.6	70.2	158.9	259.8	114.3	194.8	154.5	190.6
11013	TRAESCS6A02G061600	3.9	17.3	5.8	9.6	34.3	121.8	TRAESCS4B02G350800	2.1	37.3	7.2	5.4	3.9	30.5	TRAESCS1D02G290100	9.5	47.4	29	7.5	21.2	70.2	15.5	102	42	22.5	59.5	222.5
1602	TRAESCS1A02G286200	32.2	56.5	43.5	38.1	51.1	41.8	TRAESCS1B02G295600	34.5	61.9	59.9	48.1	61	51.7	TRAESCS1D02G285200	50.7	84.4	79.1	69.2	98.9	70.2	117.4	202.8	182.5	155.3	211	163.6
9367	TRAESCS4A02G115300	47.5	52.6	104.9	46.6	47.3	70.2	TRAESCS4B02G188900	20.7	19	23.1	20.7	15.5	25.2	TRAESCS4D02G190200	48.2	62.4	67	49.9	49.7	70.1	116.4	134	195	117.2	112.4	165.5
1282	TRAESCS1A02G239800	427.1	153.8	56.9	264.8	203	69	TRAESCS1B02G252000	147.6	57.3	32.8	131.8	103.8	40	TRAESCS1D02G240000	417.9	131	62	254.5	143.3	70	992.7	342	151.7	651.1	450.1	178.9
14606	TRAESCS6A02G176400	87.5	63.6	53.5	79.6	79.6	152.5	TRAESCS6B02G209100	76.9	57.7	38.7	65.5	86.2	102.5	TRAESCS6D02G167500	60	27.5	43.8	69.3	52.7	70	224.4	148.8	136	214.4	218.6	325
6583	TRAESCS3A02G191800	66.1	79	53.4	79	71.1	59.3	TRAESCS3B02G219800	36.7	46.4	37.4	47.6	46.1	41.1	TRAESCS3D02G194400	12.2	17.9	13.8	71.1	83.2	69.7	115	143.2	104.6	197.8	200.4	170.2
15994	TRAESCS6A02G416700	78.5	61.9	58.9	99	93.5	83.5	TRAESCS6B02G472700	9.2	6	10.3	9.4	8.1	6.9	TRAESCS6D02G401900	103.7	76.5	53.3	99.1	98.3	69.7	191.4	144.4	122.5	207.5	200	160.1
13491	TRAESCS5A02G406700	201.5	134.2	58.1	165.2	142.4	105.2	TRAESCS5B02G411700	62.9	40.4	11.5	38.4	34.5	25.4	TRAESCS5D02G416700	125.8	83.2	28.5	75.5	89.7	69.6	390.2	257.8	98.1	279.1	266.5	200.1
14092	TRAESCS6A02G070700	2.8	0.7	2.5	6	0.5	1.1	TRAESCS6B02G094700	193.1	69.4	69.6	399.1	48.6	86.3	TRAESCS6D02G068500	156	56.6	43	269.9	34.1	69.2	351.9	126.7	115.1	675	83.2	156.7
16528	TRAESCS7A02G206300	163.9	188.2	61.8	157.6	230.7	57	TRAESCS7B02G113500	161.1	169.2	55.1	157.7	196.3	56.1	TRAESCS7D02G209100	195	177.3	69.4	190	241	68.9	520.1	534.7	186.3	505.3	668	182
9741	TRAESCS4A02G186300	143.2	66.8	42.6	112.9	55.5	75.6	TRAESCS4B02G132600	89.2	70.1	49.3	69.1	53.7	75.3	TRAESCS4D02G127400	107.7	64.2	40.4	89.1	49	68.9	340.1	201.1	132.4	271	158.2	219.8
4039	TRAESCS2A02G297500	62.2	84.5	23.6	65.3	52.1	57.5	TRAESCS2B02G313700	53.7	91.4	25.3	63.2	49.7	60.9	TRAESCS2D02G295500	48.3	105.9	25.7	50.1	65.5	68.5	164.2	281.7	74.6	178.5	167.4	186.9
16430	TRAESCS7A02G189600	98.3	84.6	35.2	65.1	116.8	58.3	TRAESCS7B02G094500	75.1	73.9	44.1	58.9	103	51.1	TRAESCS7D02G190700	75.1	91	47.5	49.5	123	68.3	248.5	249.5	126.8	173.5	342.8	177.7
13658	TRAESCS5A02G442500	117.4	75.1	117.9	112	83.3	92.8	TRAESCS5B02G446600	105.6	68.3	69.6	114.3	75.7	81.3	TRAESCS5D02G449900	73.6	62.2	82.4	80.1	62.8	68	296.6	205.5	269.9	306.4	221.8	242.2
17044	TRAESCS7A02G288700	26.9	79.6	100.9	66.5	109.6	83.3	TRAESCS7B02G182800	26.5	65.7	98.9	59.2	97.6	63.9	TRAESCS7D02G287900	30.9	60.7	75.6	63.8	94.1	67.6	84.2	206	275.4	189.4	301.2	214.9
17056	TRAESCS7A02G292100	4.6	13.3	12.6	5.9	7.5	14.8	TRAESCS7B02G197300	32.4	66.3	39	17.1	33.3	71.7	TRAESCS7D02G290700	27.7	62.2	42.5	56.8	34.7	67.5	64.7	141.7	94.1	79.8	75.5	154
12007	TRAESCS5A02G160100	54.2	61	39.5	61.4	61.7	51.3	TRAESCS5B02G157800	50	53.9	43.7	58.6	38.3	52.4	TRAESCS5D02G165200	121.5	112.7	57.7	119.5	104.1	67.4	225.6	227.5	141	239.5	204.1	171.1
10315	TRAESCS4A02G272700	136.8	101.2	48.8	92.4	98	71.8	TRAESCS4B02G041400	82.6	109	65.5	69.3	80.1	88.4	TRAESCS4D02G038700	76.9	84.3	68.6	66.2	69.7	67.4	296.3	294.5	183	227.9	247.8	227.6
6030	TRAESCS3A02G097200	19.6	43.6	86.8	25.7	33.1	81.7	TRAESCS3B02G112900	10.8	19.3	89.1	16.2	16.9	75.1	TRAESCS3D02G097700	12.4	27.3	74.4	14.2	22.2	67.3	42.8	90.2	250.3	56.2	72.2	224.2
2118	TRAESCS1A02G379800	58.9	63.6	51.6	65.7	92.3	58.3	TRAESCS1B02G401800	23.2	26.9	24.8	5.2	9.8	5.2	TRAESCS1D02G387200	52.4	64.9	61.2	62.8	98.2	67.3	134.4	155.4	137.6	133.7	200.3	130.8
14621	TRAESCS6A02G178700	52.4	55.8	75.5	49.8	49.6	51	TRAESCS6B02G206100	47	36.2	44	56.9	43.5	43.4	TRAESCS6D02G165400	46.9	46.9	57	39.4	50	67.2	146.3	139	176.5	146	143	161.6
15523	TRAESCS6A02G316600	0.1	14.3	76.5	0.1	8.3	70.7	TRAESCS6B02G347100	0	2	35.9	0.1	1.3	35.3	TRAESCS6D02G296100	0.2	9.3	71.3	0	3.7	66.9	0.3	25.6	183.7	0.2	13.3	173
17915	TRAESCS7A02G432100	111.8	100.7	65.9	89.3	114.9	69.6	TRAESCS7B02G332300	22.1	17.1	19.8	26.5	19.9	16.7	TRAESCS7D02G423800	89.2	77.4	63.7	80.7	89	66.9	223	195.2	149.4	196.5	223.8	153.2
855	TRAESCS1A02G176500	37	55.4	73.5	41.6	51.1	65.1	TRAESCS1B02G203600	50.3	63	63.5	47	58.5	61.6	TRAESCS1D02G162500	36.9	55	76.2	38.8	55.9	66.9	124.1	173.4	213.3	127.4	165.4	193.6
14857	TRAESCS6A02G220800	38.3	99.4	145.6	16.9	19.5	155.2	TRAESCS6B02G262300	37.3	56.4	68.8	32.4	29	111.7	TRAESCS6D02G214400	26	55.1	44.5	23.7	32.6	66.8	101.5	210.8	258.9	73	81.2	333.8
13062	TRAESCS5A02G330400	53.8	39.5	51.8	64	52.8	35.7	TRAESCS5B02G330600	29.3	25.6	32.4	25.3	36	28.1	TRAESCS5D02G336200	66.7	52.3	91.9	67.9	81.8	66.7	149.8	117.4	176.1	157.2	170.6	130.5
8102	TRAESCS3A02G422100	16.1	91.4	36.9	5.4	49.1	40.8	TRAESCS3B02G457600	34.5	67.5	23.4	26.7	46.8	39	TRAESCS3D02G417500	21.1	77	75.4	10.4	65.4	66.7	71.8	235.9	135.7	42.5	161.2	146.5
14893	TRAESCS6A02G226500	0.1	2.6	27.7	0	0.8	27.9	TRAESCS6B02G255100	7.4	18.9	44.5	17.1	7.1	34.3	TRAESCS6D02G208500	2.4	10.6	104.6	5.6	3.3	66.7	9.9	32.1	176.8	22.8	11.3	128.9
6597	TRAESCS3A02G193800	41.1	75.2	57.1	62.3	73.4	63.6	TRAESCS3B02G221700	37.3	57.7	38.5	53.6	67.2	49.5	TRAESCS3D02G196200	41.6	73.7	59.6	63.3	77.6	66.5	120	206.6	155.3	179.1	218.2	179.5
13781	TRAESCS5A02G468300	10.3	71.1	153.2	8.8	16.5	92.4	TRAESCS5B02G480900	12.1	48.3	121.2	11.8	13.5	73.1	TRAESCS5D02G481200	7.1	59.8	98	4	9.8	66.4	29.4	179.2	372.4	24.5	39.7	231.9
2894	TRAESCS2A02G115100	207	222.8	70.3	184	143	105.4	TRAESCS2B02G134300	332.8	114.6	53.3	258	84.7	90.2	TRAESCS2D02G115900	150.6	111	41.6	134.4	75.8	66.3	690.4	448.4	165.2	576.4	303.6	261.9
2711	TRAESCS2A02G076700	41.6	47.4	52.7	51.8	60.3	53.7	TRAESCS2B02G091600	35.7	49	58	43.2	53.6	57.2	TRAESCS2D02G075300	70.6	62.1	63.2	75	76.5	66.3	147.9	158.5	173.8	169.9	190.4	177.2
18090	TRAESCS7A02G479900	8.8	4.2	7.1	11.7	12.1	18.6	TRAESCS7B02G382200	108.6	78.5	102.1	26.5	23.5	37.7	TRAESCS7D02G467000	89	55.7	54.8	62.3	48.5	66.2	206.4	138.4	164	100.5	84.1	122.6
6672	TRAESCS3A02G207200	114	165.3	59.4	66.1	133	72.9	TRAESCS3B02G233800	103.2	144.3	46.6	72.5	113.9	77	TRAESCS3D02G208700	59.9	112.8	65.1	48.2	102.3	66.1	277.1	422.4	171.1	186.7	349.2	216.1
10418	TRAESCS4A02G293900	10.9	24.1	17.8	10.5	12.6	63.7	TRAESCS4B02G019800	11	42.1	27	2.8	6.1	23.7	TRAESCS4D02G017900	8.3	27.5	28.5	8	22.2	66.1	30.3	93.7	73.3	21.3	40.8	153.5
3640	TRAESCS2A02G234200	39.2	57.5	57.4	71	38.2	55.2	TRAESCS2B02G259100	44.8	75.8	87	73.3	63.9	83.4	TRAESCS2D02G237400	45.5	62.8	65.5	70.2	45.5	66	129.4	196.1	209.8	214.5	147.6	204.5
16168	TRAESCS7A02G141300	15.7	50.6	73.6	37.1	39.7	66.5	TRAESCS7B02G042600	17.1	54.9	71.2	44.7	31.9	60.3	TRAESCS7D02G142600	17.8	101.4	80.8	54.4	63.3	66	50.5	206.9	225.6	136.3	134.9	192.8
14609	TRAESCS6A02G176900	19.8	27.9	65	47.1	46.1	64.3	TRAESCS6B02G208900	34.6	64.4	101.2	37	45.6	45.2	TRAESCS6D02G167200	36.3	64.3	97	53.2	62.4	66	90.7	156.7	263.2	137.4	154.1	175.4
12628	TRAESCS5A02G251000	51.1	26.2	36.6	68.2	38.3	38.1	TRAESCS5B02G249000	76.7	75.6	48.6	100.8	86	64.9	TRAESCS5D02G258900	79.7	50.9	54.5	99.6	69.5	65.9	207.5	152.8	139.7	268.6	193.8	168.9
6605	TRAESCS3A02G195300	67.9	65.8	74.4	168.8	45	63.2	TRAESCS3B02G228500	70.7	61.9	97	209.8	68.1	47.5	TRAESCS3D02G198600	44	46.7	110.9	138.5	45.9	65.9	182.6	174.4	282.2	517.1	159.1	176.5
784	TRAESCS1A02G165400	0.6	16.9	58.3	1	15.4	45.4	TRAESCS1B02G182200	2.8	4.6	15.4	1	3.7	12.3	TRAESCS1D02G175200	0.5	39.5	96.8	0.4	37.2	65.9	3.9	61	170.6	2.5	56.3	123.6
6477	TRAESCS3A02G176500	29.3	58.5	80.3	37	78	65.3	TRAESCS3B02G208300	24.9	41.8	50.1	29.3	60	43.5	TRAESCS3D02G183900	30.8	56.1	67.8	36	75.4	65.9	85	156.3	198.2	102.4	213.3	174.6
14764	TRAESCS6A02G207000	38.1	61.9	47.3	30.1	26.3	83.3	TRAESCS6B02G230500	99.8	183.8	109.2	38.9	35.3	104.8	TRAESCS6D02G188600	53.4	83.3	39.6	54.8	48.3	65.8	191.4	329	196.1	123.8	109.9	253.9
5117	TRAESCS2A02G466800	59.2	186.8	109.2	58.7	277.1	67.8	TRAESCS2B02G489600	85.4	366.6	349.9	49.8	326.2	94.5	TRAESCS2D02G466800	64.7	233.3	162.9	57.3	299.1	65.8	209.3	786.6	621.9	165.8	902.4	228.2
3225	TRAESCS2A02G169300	51.1	26.3	72.5	39.3	29.8	56.2	TRAESCS2B02G195600	34.2	34.2	77.7	39.2	24.8	71.8	TRAESCS2D02G176800	28.9	24.8	82.8	33.1	22.4	65.2	114.2	85.2	233	111.5	76.9	193.3
11203	TRAESCS5A02G022200	44.8	21.7	46	47.9	22.4	34.2	TRAESCS5B02G018700	23.8	34.1	53.4	21.1	30.6	37	TRAESCS5D02G027600	46.7	130.5	77.6	35.6	98.7	64.6	115.3	186.3	177	104.6	151.8	135.9
14416	TRAESCS6A02G146900	4.6	26.7	65.8	1.7	17.6	47.6	TRAESCS6B02G175100	1.4	40	90.1	0.7	13.9	69.2	TRAESCS6D02G136200	1.5	28.9	102.7	0.7	11.9	64.6	7.4	95.6	258.7	3	43.4	181.4
13945	TRAESCS6A02G016200	31	47.3	39.3	45.3	59.1	66.8	TRAESCS6B02G023900	67.4	87.5	68.9	60	93.9	93	TRAESCS6D02G019200	36.6	62.3	51.4	42.1	62.7	64.6	135	197.1	159.6	147.4	215.7	224.3
5295	TRAESCS2A02G502400	81.7	163.8	162	72.2	161.1	68.6	TRAESCS2B02G530500	61.3	146.9	257	51.6	125.8	76.3	TRAESCS2D02G503000	38.6	72.3	131.4	44.5	110.2	64.6	181.6	383	550.4	168.4	397.1	209.5
7613	TRAESCS3A02G344100	55.5	62.1	37.1	59.1	44.5	44.9	TRAESCS3B02G376000	42	64.1	34.2	54.9	53.5	45.2	TRAESCS3D02G337700	46.5	74.3	49	50.2	60.7	64.6	144	200.5	120.2	164.1	158.7	154.6
12172	TRAESCS5A02G181700	33.8	63.3	63.7	13.3	47.9	62.5	TRAESCS5B02G179700	28.1	62.5	67.6	16	61.9	72.1	TRAESCS5D02G186100	26.6	53	63.7	10	44.5	64.1	88.5	178.9	195	39.3	154.3	198.7
9040	TRAESCS4A02G071300	75.3	89.3	62.3	82.2	92.4	74.1	TRAESCS4B02G227200	99.8	95.3	78.7	125.6	128.6	74.1	TRAESCS4D02G227900	101	85.7	73.4	147.1	114.5	64	276.1	270.3	214.4	354.8	335.5	212.1
4253	TRAESCS2A02G327000	99.2	69.1	75.2	136.9	122.3	32.4	TRAESCS2B02G355000	104.8	116.4	137.4	131.4	148.1	72	TRAESCS2D02G335900	118.7	110.4	105.6	148.6	138.4	63.9	322.7	295.9	318.2	416.9	408.8	168.3
17447	TRAESCS7A02G350000	8.2	26	26	7.1	18.2	38.3	TRAESCS7B02G232800	9.8	30.8	34.9	11.5	26.7	51.5	TRAESCS7D02G328600	11.4	44.3	46.6	12.6	29	63.6	29.4	101.1	107.5	31.1	73.9	153.5
9851	TRAESCS4A02G202200	114.4	379.7	14.6	77.9	234.9	48.6	TRAESCS4B02G106400	53.9	71.7	5.8	22.3	38.8	13.8	TRAESCS4D02G103100	43.9	246	10.3	38.6	204.2	63.5	212.2	697.4	30.8	138.8	478	125.9
6348	TRAESCS3A02G153900	50.5	44	49.7	71.7	52	51.1	TRAESCS3B02G180500	42.1	39.1	38.6	58.9	42	43.2	TRAESCS3D02G161300	67	61.4	61.4	93.5	67.5	63.5	159.7	144.6	149.7	224.1	161.5	157.7
15238	TRAESCS6A02G274400	96.2	65.8	25.2	85.9	68.5	28.7	TRAESCS6B02G301900	86.3	73.4	31.7	77.2	74.6	53.1	TRAESCS6D02G254700	149.6	94.5	39	121.6	92.4	63.5	332.1	233.7	95.9	284.7	235.5	145.2
14138	TRAESCS6A02G090300	36.4	29.7	31.6	46.1	36.4	41.5	TRAESCS6B02G112400	81.3	48.6	43.7	87.4	54.2	61.3	TRAESCS6D02G078000	70.1	54.4	35.9	77.7	59.9	63.5	187.8	132.7	111.2	211.2	150.5	166.3
15469	TRAESCS6A02G309300	8.9	14	101.3	17.9	7.1	55.9	TRAESCS6B02G339000	16.8	11	79	25.7	7.2	41.7	TRAESCS6D02G288700	5.7	13.7	82	8.8	8.2	63.4	31.4	38.7	262.2	52.4	22.5	161
4945	TRAESCS2A02G433000	3.1	65.2	79	2.9	38.1	58.3	TRAESCS2B02G454300	1.2	40.2	84.3	1.6	34.3	71.9	TRAESCS2D02G431000	2.9	58	83.8	2.2	31.1	63.3	7.2	163.3	247.1	6.8	103.5	193.6
17219	TRAESCS7A02G315600	42.4	51	38.9	55	55.7	39.5	TRAESCS7B02G216600	99.6	86.3	41.6	83.7	80.3	52.9	TRAESCS7D02G312600	102	114.8	48.9	97.7	117.3	63.1	243.9	252.1	129.4	236.4	253.3	155.4
5585	TRAESCS2A02G577600	45.4	37.5	27.1	12.5	8.7	12.9	TRAESCS2B02G609800	42.3	33.7	22.2	10	7	9.8	TRAESCS2D02G589000	4.4	4.1	3.4	56.3	35	63	92.1	75.2	52.7	78.7	50.7	85.7
8486	TRAESCS3A02G520600	50.4	60.2	78.6	50.2	120.9	67.2	TRAESCS3B02G590000	55	63	39.6	52.1	87.3	41.7	TRAESCS3D02G528600	62.7	64.1	71.3	59	120.2	62.7	168.2	187.3	189.5	161.4	328.4	171.7
12143	TRAESCS5A02G177900	38.3	56	52.1	41.4	45.1	43.7	TRAESCS5B02G175500	26.5	43.4	47.7	41.7	45.2	39.8	TRAESCS5D02G182300	51	60.5	61.5	50.8	61.1	62.7	115.8	159.9	161.3	134	151.3	146.1
5112	TRAESCS2A02G464300	80.5	61.4	108.1	88.6	68.9	72.5	TRAESCS2B02G486000	127.2	92.2	119.7	97.1	69.3	67.8	TRAESCS2D02G465200	10.4	10.2	8.1	101.3	67.4	62.7	218.1	163.8	235.9	286.9	205.7	203
12451	TRAESCS5A02G224000	96	98.1	42.6	53.9	79.4	49.3	TRAESCS5B02G222800	55.6	86.4	31.9	57.1	82.5	33.8	TRAESCS5D02G231400	157.4	132.1	54.4	109.1	131.8	62.6	308.9	316.5	128.9	220.1	293.7	145.7
14459	TRAESCS6A02G153900	107	138.7	80.6	125.9	95.3	95.9	TRAESCS6B02G181600	154.3	115.4	71.8	128.4	47.1	76.2	TRAESCS6D02G143400	92.5	91.3	54.1	120.3	53.4	62.4	353.8	345.4	206.5	374.6	195.8	234.5
14723	TRAESCS6A02G198900	85	126.9	70.3	79.5	64.7	105.3	TRAESCS6B02G115500	12.4	13.4	2.5	16.5	7.1	1.4	TRAESCS6D02G180900	53.1	92.3	27.9	48	48	62.3	150.5	232.6	100.8	143.9	119.7	169
5856	TRAESCS3A02G055600	64.6	101.3	103.7	74.2	97.9	140.9	TRAESCS3B02G068000	27.8	40.8	69.8	39.9	56.5	62.7	TRAESCS3D02G055500	23.7	48.1	49.8	31.4	48.1	62.1	116.1	190.2	223.3	145.5	202.5	265.7
3256	TRAESCS2A02G173800	0.1	6.9	10.4	0	4.9	2.3	TRAESCS2B02G200300	0.3	0.8	6.7	0.2	1.1	2.7	TRAESCS2D02G181100	0.8	21.5	10.1	0.2	13.4	62	1.2	29.2	27.2	0.4	19.4	67
9328	TRAESCS4A02G110400	44.2	70.6	59.2	56.4	64	83.8	TRAESCS4B02G193600	53.9	60.2	49.8	60.1	61.7	79.6	TRAESCS4D02G194600	66.6	46.8	35.4	77.9	51.2	62	164.7	177.5	144.3	194.4	176.9	225.3
6086	TRAESCS3A02G107500	78	49.4	31.9	120.8	57.3	33.2	TRAESCS3B02G126300	64	55.8	39.2	100.3	66.4	40.9	TRAESCS3D02G109500	76.2	77.6	52.7	105.8	81.8	61.8	218.2	182.9	123.9	327	205.5	135.9
17239	TRAESCS7A02G319300	76.5	42.9	25.1	60.3	38.6	27	TRAESCS7B02G220100	74	53.9	33.6	57.6	35.7	38.8	TRAESCS7D02G315800	98.7	82.7	54.5	85	51.1	61.8	249.1	179.5	113.2	202.9	125.4	127.5
9463	TRAESCS4A02G129200	43.7	40.3	47	68.8	35.2	63.8	TRAESCS4B02G175300	40.8	33.7	32.5	60.9	32.7	45.2	TRAESCS4D02G177200	49.2	46.7	44.8	76.5	40.5	61.7	133.7	120.7	124.3	206.1	108.4	170.7
8124	TRAESCS3A02G426800	27.3	38.6	142.2	32.5	27.8	80.1	TRAESCS3B02G463000	36.3	55.6	225.1	41.2	37.7	96.7	TRAESCS3D02G421700	20.2	26.2	158.3	29.2	19.9	61.7	83.7	120.3	525.6	102.9	85.4	238.5
14684	TRAESCS6A02G190000	40.5	46.7	72	47.2	55.9	49.2	TRAESCS6B02G216100	41.4	42.5	75.2	53	47.9	60.8	TRAESCS6D02G178200	40.8	47.3	99.6	57.3	54.7	61.7	122.7	136.5	246.9	157.6	158.6	171.7
14772	TRAESCS6A02G208300	66.1	112.6	114.4	72.6	185.8	48.2	TRAESCS6B02G236800	82.9	200.3	147.7	81.8	325.8	58.4	TRAESCS6D02G191900	96.9	198.2	145.4	107.3	343.3	61.6	245.9	511.1	407.5	261.7	854.9	168.2
15880	TRAESCS6A02G386600	37.1	93.1	91.1	96.2	98.4	108.9	TRAESCS6B02G425700	48.9	111.8	74.6	58.1	67.9	80.5	TRAESCS6D02G371200	20.2	64.3	50.4	28.4	50.4	61.6	106.3	269.2	216.1	182.7	216.7	251
2600	TRAESCS2A02G041100	94	59.2	42.9	141.7	131.9	60.2	TRAESCS2B02G053600	94.8	47.9	40.5	29.9	28.7	9.8	TRAESCS2D02G039500	100.6	70.2	37.7	147	136.4	61.5	289.4	177.3	121	318.7	296.9	131.5
5316	TRAESCS2A02G506500	26.4	29.8	91	25.8	17.2	58	TRAESCS2B02G534800	1.9	2.3	7	4.6	4	17.2	TRAESCS2D02G507200	5.7	7.3	25.2	33.3	23.4	61.4	34	39.5	123.2	63.8	44.6	136.7
8939	TRAESCS4A02G056200	77.5	82.6	60.3	130.2	82.7	60.9	TRAESCS4B02G248700	100.1	82.1	52.8	149.3	75	56.1	TRAESCS4D02G248100	83.6	86.6	54.7	132.7	73.9	61.4	261.2	251.3	167.8	412.1	231.6	178.4
12738	TRAESCS5A02G272500	25.5	42	50.7	32	47.1	59.5	TRAESCS5B02G272700	28.2	55.8	62.6	33.7	53.7	74.5	TRAESCS5D02G280500	26.1	41.6	62	32.5	49	61.4	79.9	139.4	175.3	98.2	149.7	195.3
11276	TRAESCS5A02G040600	72.7	33.7	58.1	66.1	37.9	43.7	TRAESCS5B02G041800	69.9	37.1	110.3	58.9	42.3	74	TRAESCS5D02G047700	47.1	36.6	82	45.5	38.2	61.3	189.7	107.4	250.5	170.4	118.4	179.1
10127	TRAESCS4A02G245100	0	1.3	40	0.1	1.3	69.3	TRAESCS4B02G070300	0	1.8	24.5	0	0.8	47.5	TRAESCS4D02G069100	0.1	3	28.3	0.1	2.6	61.3	0.1	6.2	92.8	0.1	4.8	178.1
1360	TRAESCS1A02G251600	49.5	75.4	53.6	69.4	75.5	42.4	TRAESCS1B02G262200	58.4	67.7	71	82.1	74	52.9	TRAESCS1D02G251100	67.7	80.9	78.1	85.9	90.2	61.3	175.5	224	202.7	237.5	239.8	156.5
16983	TRAESCS7A02G277200	58.4	67.1	37.8	53.1	59.2	63.3	TRAESCS7B02G174900	36.9	53.1	25.7	36.9	26.9	42	TRAESCS7D02G277200	37.6	66.3	30.5	46.2	37.2	61.3	132.8	186.6	94	136.2	123.3	166.6
9109	TRAESCS4A02G080500	42.5	39.8	35	42.4	38.5	42.3	TRAESCS4B02G223500	47.7	54.3	27.4	43.1	46	40.6	TRAESCS4D02G223800	63	57.4	44.7	58	60.8	61.2	153.2	151.5	107.1	143.4	145.3	144.2
259	TRAESCS1A02G072000	60	166.1	167.8	59	92	155.7	TRAESCS1B02G090500	37.6	65.4	48	10.3	17	19.5	TRAESCS1D02G074500	39.1	44.4	76.5	44.7	29.4	61.1	136.7	275.9	292.2	114	138.4	236.3
13435	TRAESCS5A02G398800	20.7	49	23.8	14.8	22.6	47.6	TRAESCS5B02G403900	17.6	49.8	24.4	9.5	20.8	48.8	TRAESCS5D02G408400	24.3	59	28	20.8	29.4	61.1	62.6	157.8	76.2	45.1	72.8	157.5
9583	TRAESCS4A02G151000	43.4	55.1	94.9	40.4	33.3	90.5	TRAESCS4B02G159900	53.5	63.7	128.1	45.3	51.1	152.2	TRAESCS4D02G155900	41.5	24.9	80.4	79.5	19.9	61.1	138.4	143.7	303.4	165.3	104.3	303.8
11738	TRAESCS5A02G118600	34.7	74	62.6	38.7	69.5	62.1	TRAESCS5B02G117600	38.9	51.2	38.2	36.4	42.6	56.5	TRAESCS5D02G130000	58.7	45.9	46.7	66	51.2	61.1	132.4	171.2	147.5	141.1	163.2	179.7
15801	TRAESCS6A02G371100	136.8	17.9	48.7	204.7	29.5	39	TRAESCS6B02G408100	321.4	43.3	37.5	403.1	42.4	46.8	TRAESCS6D02G355000	286.7	57.1	36.6	438.6	61.5	61.1	744.9	118.3	122.7	1046.3	133.4	146.9
5802	TRAESCS3A02G041200	15	10.2	53.4	21.5	9.3	50.7	TRAESCS3B02G042400	8.5	5.9	37.2	13.1	5.2	25.4	TRAESCS3D02G039000	17.2	14.6	74.4	31.4	14.9	61	40.7	30.7	165.1	65.9	29.4	137.1
16475	TRAESCS7A02G197400	1.8	3.3	21.6	2.6	3.7	27.8	TRAESCS7B02G102800	3.5	10.6	17.6	4.7	6.4	36.6	TRAESCS7D02G198900	8.5	39.5	27.4	9.1	23.3	60.9	13.7	53.4	66.6	16.4	33.4	125.4
10157	TRAESCS4A02G248800	79.5	64.4	69.3	96.9	68.5	75.4	TRAESCS4B02G065900	46.1	31.7	50	72.4	43	41.4	TRAESCS4D02G064900	66	53.1	56.8	81.5	55.5	60.8	191.6	149.2	176.1	250.8	167	177.6
2606	TRAESCS2A02G041900	34.2	46.5	25.8	50	56.3	54.3	TRAESCS2B02G054400	45.1	46.5	23.6	20.1	17.1	14.5	TRAESCS2D02G040600	51.9	55.4	39.8	68.1	60.9	60.7	131.3	148.5	89.1	138.2	134.2	129.4
17058	TRAESCS7A02G292400	65.9	72.6	56.9	64.1	79.6	50.2	TRAESCS7B02G182700	72	93.2	77	75.2	93.7	67.8	TRAESCS7D02G284600	64.8	83.4	60	68.4	97.2	60.6	202.6	249.2	193.9	207.7	270.4	178.5
17480	TRAESCS7A02G354400	13	40.9	58	5.4	32.8	56.1	TRAESCS7B02G273300	5.9	37.9	61.4	2.6	37.1	53.6	TRAESCS7D02G368300	6	27.4	69.3	1.8	31.6	60.6	24.8	106.1	188.7	9.8	101.5	170.3
542	TRAESCS1A02G121000	73.6	71	49.3	92	89.6	77.5	TRAESCS1B02G140400	64.8	84.6	80.5	24.2	26.6	23.6	TRAESCS1D02G121900	41.2	43.8	46.6	77.5	67.2	60.4	179.6	199.4	176.5	193.7	183.5	161.6
2022	TRAESCS1A02G361200	98.2	30.4	18.8	40.4	21.3	26.7	TRAESCS1B02G377800	87.3	41.9	31	81	46.9	58.3	TRAESCS1D02G365600	95.4	39.2	24.6	74.7	42.8	60.4	280.9	111.5	74.5	196.1	111	145.4
2243	TRAESCS1A02G403900	20.2	27.3	52.3	44.7	32.4	41	TRAESCS1B02G433400	25.4	30.4	65.3	51.4	36.2	48.9	TRAESCS1D02G411700	37.9	46.2	79.6	69.2	50.4	60.4	83.5	103.9	197.2	165.3	119	150.3
12686	TRAESCS5A02G263500	4.3	23.1	19.2	2.5	3.1	6.1	TRAESCS5B02G262900	3	41.3	88.8	2.1	8	38.7	TRAESCS5D02G271100	9.6	106.4	113.1	8	15.9	60.3	16.9	170.7	221.1	12.6	27	105.1
14874	TRAESCS6A02G223400	56.6	34.4	79	106.4	32.3	76.8	TRAESCS6B02G257900	40	50.6	85.2	78.8	62.9	103.8	TRAESCS6D02G212000	52.8	28.1	61.9	84.4	26.8	59.9	149.4	113.1	226.1	269.6	122	240.5
9567	TRAESCS4A02G146900	37.6	56.6	45.3	26.7	32	76.3	TRAESCS4B02G161900	36.6	30.3	44.2	35.3	19.4	61.9	TRAESCS4D02G159800	43	44.1	30.5	33	30.4	59.8	117.3	131	119.9	95	81.8	197.9
3115	TRAESCS2A02G154100	43.7	56.9	27.5	48.7	36.1	39.3	TRAESCS2B02G179400	57.1	59.6	25.4	58.5	34.1	35.4	TRAESCS2D02G159600	64.8	65.1	38	54.1	46.6	59.7	165.7	181.6	90.9	161.3	116.8	134.5
5	TRAESCS1A02G002200	43.8	69.2	56.7	46.6	77.3	61.4	TRAESCS1B02G001100	22	27.7	25.3	0	0	0	TRAESCS1D02G004200	30.4	31.8	41.5	48.4	64.7	59.6	96.1	128.6	123.5	95	142	121.1
6965	TRAESCS3A02G249100	6.4	105.4	56.3	6.6	36.3	64.8	TRAESCS3B02G278000	7.5	48.7	17.3	13.4	17.7	34.7	TRAESCS3D02G249100	14.1	96.8	54	21.3	29.4	59.6	28	251	127.5	41.3	83.5	159.1
7025	TRAESCS3A02G257000	88.8	71	47.9	71.3	93.3	50.6	TRAESCS3B02G290000	86.4	74.4	55.4	79	91.8	57.3	TRAESCS3D02G257100	87	77.7	50.7	78.6	115.7	59.6	262.2	223	154	228.9	300.7	167.6
2467	TRAESCS2A02G201000	0	0	0	0	0	0	TRAESCS1B02G363500	0.4	22.3	53.9	0.2	15.2	67.8	TRAESCS1D02G351800	0.2	19.9	59.6	0.1	22.2	59.6	0.6	42.1	113.6	0.3	37.4	127.4
3827	TRAESCS2A02G269400	1.6	68.1	109.4	0.8	39.9	63.3	TRAESCS2B02G288100	0.5	114.6	115.1	0.2	55.6	70.2	TRAESCS2D02G268400	0.6	97.2	111.6	0.2	57.9	59.6	2.7	279.9	336.1	1.1	153.4	193
1323	TRAESCS1A02G246600	25.9	91.6	46.8	30.8	54.5	67.8	TRAESCS1B02G257300	25.2	56	48.2	32.8	38.8	60.2	TRAESCS1D02G245900	17.5	71.4	35.2	23.1	37.6	59.5	68.6	219.1	130.1	86.7	130.8	187.6
9506	TRAESCS4A02G135500	0	4.1	171.7	0	0.4	92.7	TRAESCS4B02G169700	0.1	2.4	139.2	0	0.5	52	TRAESCS4D02G171800	0.1	2.3	129.9	0	0.1	59.5	0.2	8.8	440.9	0.1	1.1	204.1
9458	TRAESCS4A02G128600	0.5	1.7	1.4	0.4	0.5	0.4	TRAESCS4B02G176200	80.9	222.7	115.4	89.1	101.5	148	TRAESCS4D02G178000	31.5	89.7	50.1	35.7	45.8	59.4	112.9	314.2	166.9	125.2	147.7	207.8
12714	TRAESCS5A02G268100	165.5	85.3	37.3	201	164.4	51.5	TRAESCS5B02G267900	134.5	85.3	29.8	157	159.5	41.3	TRAESCS5D02G276100	182.9	90.8	41.1	206.7	181.8	59.1	482.9	261.4	108.1	564.6	505.6	152
13782	TRAESCS5A02G468400	29.8	39.9	54.1	70.8	39.1	43.2	TRAESCS5B02G481000	48	50.3	53.7	92.1	40.7	42.4	TRAESCS5D02G481300	38	42.7	58.3	89.2	31.4	59.1	115.8	132.9	166.1	252.1	111.2	144.7
6577	TRAESCS3A02G191200	46.4	38.8	37.7	61.3	31.7	40	TRAESCS3B02G220600	31.8	29.6	28	45	25.7	30.3	TRAESCS3D02G195000	58.1	52.4	46.1	70.5	45.1	59.1	136.4	120.8	111.8	176.8	102.5	129.4
1242	TRAESCS1A02G233700	154.3	149.7	55.9	183.7	85.4	89.2	TRAESCS1B02G249700	125.5	93.6	30.7	128.2	56	53.7	TRAESCS1D02G238200	140.9	91.4	33.6	162.3	72.3	59	420.8	334.8	120.3	474.2	213.7	201.9
11539	TRAESCS5A02G086600	0.1	6.5	42.3	0	2.6	39.6	TRAESCS5B02G092500	1.4	22.7	19.6	1.5	17	31.3	TRAESCS5D02G100100	0.7	24.3	45.6	0.2	9.1	58.9	2.2	53.5	107.4	1.7	28.7	129.8
8800	TRAESCS4A02G035700	55.3	106.3	108.7	72	114.2	56.1	TRAESCS4B02G268400	42.7	89.5	83.7	74.1	118.5	56	TRAESCS4D02G267800	61.2	86.2	94.7	93.6	127.4	58.7	159.2	282	287.1	239.8	360.1	170.9
14667	TRAESCS6A02G187000	44.3	42.5	57.5	45.7	32.8	60.6	TRAESCS6B02G217500	44.5	43.5	64.9	51.7	42.3	65.9	TRAESCS6D02G173900	47.1	38.1	52.9	51.7	39.1	58.7	135.9	124.1	175.4	149.1	114.2	185.2
13689	TRAESCS5A02G449900	164	210.1	144.1	130.6	272.7	126.9	TRAESCS5B02G457700	173.1	241.6	214.8	137	290.5	175.7	TRAESCS5D02G459900	47.3	71.5	77.7	41.5	96.5	58.6	384.3	523.1	436.6	309.1	659.8	361.2
3647	TRAESCS2A02G235900	14.3	25	42.5	17.3	24.6	49.8	TRAESCS2B02G260800	11.3	34.5	37.4	12	25.4	60.7	TRAESCS2D02G241800	22.8	36	34.7	32.5	35.5	58.6	48.5	95.4	114.6	61.7	85.5	169.1
1426	TRAESCS1A02G260900	93.6	45.8	109.6	127.8	65.9	65.4	TRAESCS1B02G271700	71.6	49.9	58.9	71.8	56.4	45.7	TRAESCS1D02G260900	68.6	45.1	63.4	62.9	40.5	58.5	233.8	140.8	231.9	262.5	162.8	169.6
5342	TRAESCS2A02G514800	32.5	59.7	98.1	30.2	16.9	22.1	TRAESCS2B02G543100	17.1	37.5	54	24.5	29.2	43.2	TRAESCS2D02G516300	1.8	3.6	6.2	30.5	30.8	58.4	51.4	100.8	158.3	85.2	76.9	123.7
873	TRAESCS1A02G179000	23.5	70.5	67.8	11.7	57.4	61.3	TRAESCS1B02G201400	10.6	52.8	47.3	6.7	53.3	51.2	TRAESCS1D02G177400	15.7	56.6	53.6	6.3	50.3	58.4	49.8	179.9	168.7	24.6	161	171
612	TRAESCS1A02G133700	16.8	19.5	34.7	50.9	40.6	34.1	TRAESCS1B02G148400	19.4	26.4	36.9	7.4	5.9	4.3	TRAESCS1D02G124600	24.5	42.4	69.2	76.6	74.3	58.4	60.7	88.3	140.8	134.9	120.8	96.8
14335	TRAESCS6A02G131400	44	56	82.5	67.1	56.8	65	TRAESCS6B02G159800	41.3	53.6	83	57.7	42.7	70.2	TRAESCS6D02G121300	44.4	53.4	66.2	68.6	56.7	58.4	129.6	163	231.7	193.4	156.1	193.6
5414	TRAESCS2A02G528800	69.9	58.2	22.3	66.3	52.2	52.7	TRAESCS2B02G559200	71.1	78.8	45.4	43.1	47.7	55.4	TRAESCS2D02G531700	0.8	1	0.7	50	49.8	58.3	141.7	138	68.3	159.5	149.7	166.4
17208	TRAESCS7A02G314000	144.4	73.9	52.4	117.5	77.3	70.8	TRAESCS7B02G214900	149.8	113.8	43.8	113.9	88.5	65.9	TRAESCS7D02G311200	162.3	88.6	43	128.9	101.3	58.3	456.5	276.3	139.3	360.3	267.1	195
6160	TRAESCS3A02G119000	47.1	56.1	41	43.9	60.7	48.2	TRAESCS3B02G138000	41.5	40.3	38.8	40.6	47.8	35.4	TRAESCS3D02G120900	44.5	56.8	50.3	42.7	54.2	58.1	133.1	153.1	130.2	127.2	162.7	141.8
457	TRAESCS1A02G107800	27.1	35.8	13.9	63.2	49	28	TRAESCS1B02G129900	43.1	60.7	33.6	23.1	16	17.6	TRAESCS1D02G111300	33.4	48.7	32.3	79.6	63.4	57.9	103.6	145.2	79.8	165.9	128.3	103.5
6453	TRAESCS3A02G172000	50.7	56.4	94.1	82.6	58	63.5	TRAESCS3B02G202800	95.1	108.1	129.9	138.4	99.3	97.8	TRAESCS3D02G178500	46.2	53.2	130	93.8	51.4	57.9	192	217.7	354	314.8	208.8	219.2
3650	TRAESCS2A02G236600	59.6	81.6	78.7	87.5	75.8	60.7	TRAESCS2B02G261200	111.9	140.1	115.6	145.8	126	101.1	TRAESCS2D02G234600	57.2	79.4	65.3	77.5	83.3	57.7	228.8	301.2	259.6	310.7	285.1	219.5
11855	TRAESCS5A02G138900	44.1	53	41.9	24.8	41.1	54.7	TRAESCS5B02G138200	42.3	45.8	39.9	21.9	27	57.5	TRAESCS5D02G152500	32.9	54	44.7	17.8	44.9	57.6	119.3	152.9	126.4	64.5	113	169.8
9166	TRAESCS4A02G087900	43.8	35.1	28.7	39	25.3	40.9	TRAESCS4B02G216300	61.7	58	47.7	55.6	50.9	56.9	TRAESCS4D02G216800	73.8	52.3	54.6	68.4	39.8	57.6	179.4	145.4	131.1	163	116	155.5
2234	TRAESCS1A02G402800	16.1	13.8	11.4	14.1	15.9	19.6	TRAESCS1B02G432200	36.9	31.2	38.2	39	34	42.4	TRAESCS1D02G410800	62.7	45.6	47.8	65.5	48	57.6	115.7	90.5	97.4	118.6	97.9	119.6
12301	TRAESCS5A02G200700	94.9	112	24.9	59.5	77.6	57.2	TRAESCS5B02G199300	90	100.9	32.6	81.1	68.1	57.7	TRAESCS5D02G206400	121.8	118.2	32.6	89.2	75.2	57.4	306.7	331.1	90.1	229.9	220.9	172.3
11866	TRAESCS5A02G140700	166.9	78.8	36.2	192.4	70.2	55.2	TRAESCS5B02G139000	80.8	60	26.5	89.1	39.3	42	TRAESCS5D02G151800	147.5	75.5	35.7	149.5	58.9	57.4	395.2	214.3	98.4	430.9	168.4	154.6
17805	TRAESCS7A02G410000	53.6	44.2	47.4	49.9	63.9	32.8	TRAESCS7B02G309400	47.4	42.6	32.7	54.7	64.2	25.5	TRAESCS7D02G403200	90.4	71.9	75.4	90.8	98.7	57.2	191.4	158.7	155.5	195.5	226.8	115.4
18	TRAESCS1A02G007500	53.7	68.7	31.7	71.5	52.3	77.6	TRAESCS1B02G011100	33.8	42.4	25.1	9.2	6.9	9.3	TRAESCS1D02G000800	33.4	43.8	32	44.4	39.3	57.1	120.9	154.8	88.8	125.1	98.5	144
14779	TRAESCS6A02G209500	44.2	24.2	41.5	38.6	24.9	37.2	TRAESCS6B02G238400	47.1	61.7	84.9	40.1	52	52.5	TRAESCS6D02G192800	44.7	42.4	51.9	41.4	41.3	57	136	128.3	178.2	120.1	118.3	146.6
7123	TRAESCS3A02G272700	0.2	1.3	64.8	0.1	0.2	11.4	TRAESCS3B02G306300	0.4	0.1	1.4	0.1	5.3	69.1	TRAESCS3D02G272000	0.1	5.9	290.7	0.1	0.6	57	0.8	7.2	357	0.3	6.1	137.5
6900	TRAESCS3A02G240500	101.9	77.1	33.3	91.7	65	50	TRAESCS3B02G268800	89.5	69.9	50.4	86.4	55.5	57.4	TRAESCS3D02G240900	97.5	75.5	38.6	87.9	79	56.9	289	222.6	122.3	266	199.5	164.3
14267	TRAESCS6A02G116500	76.7	56.5	68.3	82.5	73.3	58.2	TRAESCS6B02G144500	51.3	48.2	51.6	56.8	57.2	50.9	TRAESCS6D02G105500	69.8	62	65	76.5	80.3	56.9	197.8	166.7	184.9	215.7	210.9	166
1823	TRAESCS1A02G325600	73.5	39.9	47	83.5	45.2	97.1	TRAESCS1B02G338800	84	74.9	97	79	67.9	144.2	TRAESCS1D02G327200	192	113	76.7	187.9	130.7	56.8	349.6	227.8	220.8	350.5	243.7	298.1
995	TRAESCS1A02G196300	47.1	50.1	53.5	41.9	47.5	56.9	TRAESCS1B02G210900	63.4	49.8	54.7	52.6	54.3	51.5	TRAESCS1D02G199700	55	59.6	62	50.6	60.8	56.8	165.4	159.5	170.3	145	162.6	165.2
14974	TRAESCS6A02G238600	61.8	32.6	34.7	61.3	44.9	43.8	TRAESCS6B02G285800	51.6	27.5	32.6	50.1	38.4	42.3	TRAESCS6D02G221000	71.3	40.3	39.6	69.1	47.2	56.6	184.7	100.5	106.9	180.5	130.5	142.7
3572	TRAESCS2A02G221900	62	70.3	108.9	50.6	67.3	82.6	TRAESCS2B02G247400	68	70.3	72.4	57.6	59.2	60.8	TRAESCS2D02G227900	69.1	56.3	57.7	58.5	56.3	56.6	199.2	196.9	239.1	166.7	182.8	199.9
17469	TRAESCS7A02G352700	38.2	57.1	31.4	30.5	40	52	TRAESCS7B02G275300	28.2	32	32.1	38.9	32	28.9	TRAESCS7D02G370300	47	65.2	36.2	47.2	52.4	56.6	113.4	154.3	99.6	116.6	124.4	137.5
14843	TRAESCS6A02G219000	29.1	76.6	51.3	33.5	57.5	53.1	TRAESCS6B02G248500	19.6	47.9	33.7	14.5	31.3	39.5	TRAESCS6D02G202100	28.2	68.1	39.9	26.4	44.7	56.5	76.9	192.6	125	74.4	133.6	149.2
14400	TRAESCS6A02G144700	39.3	31.7	31.1	33.2	29	27.6	TRAESCS6B02G172800	29.7	31.8	23	27.1	36.7	28	TRAESCS6D02G133600	53.9	54.2	39.5	42	42	56.4	122.8	117.7	93.5	102.3	107.7	111.9
2689	TRAESCS2A02G070300	15.8	14.9	13.8	16	10.7	15.2	TRAESCS2B02G083800	15.7	15.4	14	13	10	17.4	TRAESCS2D02G069300	71.8	60.3	41.4	59.8	61.8	56.4	103.3	90.6	69.2	88.8	82.5	88.9
6457	TRAESCS3A02G172400	27	29.2	22.2	19.4	15.4	37.4	TRAESCS3B02G203200	19.3	43.4	29.2	13.5	22.8	70.4	TRAESCS3D02G178900	18.3	32.2	26.4	11.8	16.5	56.3	64.6	104.8	77.8	44.7	54.7	164.2
12208	TRAESCS5A02G186800	91.8	90.4	102	115.8	80.3	72	TRAESCS5B02G185200	74.7	73.8	106	100.7	75.3	67.3	TRAESCS5D02G192100	63.8	51.4	95.9	93.6	54.7	56	230.3	215.7	303.9	310.1	210.3	195.3
10318	TRAESCS4A02G273100	26.2	37.2	36	27	28.5	40	TRAESCS4B02G040900	29.9	30	25.6	30.5	29.5	38.4	TRAESCS4D02G038300	31.7	37.4	38.1	28.6	38.2	55.9	87.8	104.6	99.7	86	96.3	134.3
15351	TRAESCS6A02G291100	14	8.8	11	15.4	11.5	8.8	TRAESCS6B02G321300	32.6	22.3	29	51.2	26.2	26.6	TRAESCS6D02G272500	79	53.3	61.9	93.5	61.4	55.8	125.6	84.5	101.9	160.2	99.1	91.3
13622	TRAESCS5A02G434500	30	33.8	80.8	18.7	25.5	70.6	TRAESCS5B02G437500	13.5	11.1	48.5	17	17.4	64.9	TRAESCS5D02G442300	15.2	25.2	59.1	7.5	17.4	55.8	58.7	70	188.4	43.2	60.2	191.2
1469	TRAESCS1A02G266300	23.9	19.7	68.2	59	32.8	30.7	TRAESCS1B02G277300	43.8	22.9	86.1	62.5	32.8	50	TRAESCS1D02G266500	34.6	27.1	80	67.4	43.1	55.7	102.3	69.7	234.3	188.8	108.7	136.4
18219	TRAESCS7A02G517800	70.6	57.9	40.8	55	53.8	47.8	TRAESCS7B02G433900	52.3	41.8	43.9	63.1	67.8	48.5	TRAESCS7D02G507700	60.1	44.3	56.8	67.5	57.2	55.6	183	144	141.4	185.6	178.8	151.9
3260	TRAESCS2A02G174600	0.6	173.3	49.6	1.1	172.5	25.9	TRAESCS2B02G201000	1.2	72.7	17.6	0.7	106.7	5	TRAESCS2D02G182000	0.7	247.6	91.4	0.4	251	55.5	2.5	493.6	158.6	2.2	530.2	86.3
439	TRAESCS1A02G105600	107.9	66.6	41.3	144.7	110.8	49.6	TRAESCS1B02G131300	101.6	89.8	43.1	63	46	25.4	TRAESCS1D02G109600	82.5	72.1	50.8	179.3	123.6	55.4	292	228.4	135.2	386.9	280.4	130.4
8490	TRAESCS3A02G521500	104.4	98.4	45	88	97.9	70.7	TRAESCS3B02G591300	80.2	59.2	46.2	80.4	59.1	56.9	TRAESCS3D02G527800	99	73.6	51.1	96.3	84.4	55.1	283.7	231.3	142.3	264.7	241.5	182.7
7711	TRAESCS3A02G357700	24.7	48.2	35.2	19.1	32.2	40.9	TRAESCS3B02G390400	32.1	74.2	36.3	25.7	42.7	40.9	TRAESCS3D02G351600	35.4	66.4	43.8	23.2	44.1	55	92.2	188.8	115.2	68	119	136.8
4166	TRAESCS2A02G314500	133.8	75.8	35.7	122.6	77.2	56.9	TRAESCS2B02G332900	161.1	76.8	34.2	117.1	87.4	58.8	TRAESCS2D02G312700	101.5	71.1	31.3	99.6	76.7	55	396.4	223.7	101.2	339.2	241.3	170.6
9051	TRAESCS4A02G072400	37	23.8	32.5	40.5	60.1	30.5	TRAESCS4B02G228300	31.6	22.6	41.1	36.2	51.7	37.7	TRAESCS4D02G229200	45.9	30.9	52.3	48.6	69.8	55	114.5	77.2	125.9	125.3	181.5	123.1
14618	TRAESCS6A02G178400	75.2	72.5	54.4	75.6	70.1	60	TRAESCS6B02G205800	83.6	75.5	61.9	88.6	60.6	66.3	TRAESCS6D02G166200	68.2	58.5	50.7	76.5	56	54.9	227	206.4	167	240.7	186.7	181.2
9962	TRAESCS4A02G219700	15.1	46.3	60	13	26.4	73.8	TRAESCS4B02G098200	16.5	26.6	41.6	14.8	23.5	46	TRAESCS4D02G094400	24.1	69.8	41.6	23.8	44	54.9	55.7	142.7	143.2	51.6	93.9	174.7
2159	TRAESCS1A02G389100	40.9	18.5	34	39.4	25.3	41.8	TRAESCS1B02G417200	24.3	16	15.2	23.1	15.6	21.8	TRAESCS1D02G397100	55.8	26.1	60	62.8	33.6	54.9	121	60.6	109.1	125.4	74.5	118.5
13887	TRAESCS6A02G165600	44	36.8	96.2	69.8	45.1	52.3	TRAESCS5B02G085400	136.5	61.2	65.6	126.7	72	63.8	TRAESCS6D02G156400	61.5	46.9	58.6	64.2	45.1	54.8	242	144.9	220.4	260.7	162.1	170.9
3840	TRAESCS2A02G271300	7.6	94.5	70.8	6.2	22.4	67	TRAESCS2B02G289800	6.6	114.5	104.7	5.2	26.5	85	TRAESCS2D02G270100	5.9	84.4	57.9	4.5	20.8	54.8	20.1	293.4	233.3	15.9	69.8	206.8
3932	TRAESCS2A02G284300	61.3	65	36	80.8	41.3	51.8	TRAESCS2B02G301300	57.8	86.8	34	58.8	53.9	60	TRAESCS2D02G283200	44.2	59.3	28.7	40.1	36.5	54.8	163.3	211.1	98.7	179.7	131.7	166.6
9351	TRAESCS4A02G113300	25.8	26.3	29.8	29.1	35.2	30.8	TRAESCS4B02G190900	41.2	37.6	35.1	41	53.5	44.5	TRAESCS4D02G192100	39.1	38.9	42.4	41.2	51.4	54.7	106	102.8	107.2	111.2	140.2	130
9059	TRAESCS4A02G073400	25.2	31.8	39.7	24.7	17.2	29.5	TRAESCS4B02G229600	49.9	43.2	47.8	67	31.9	49.3	TRAESCS4D02G230700	43.7	41.9	51.5	57.1	36.3	54.7	118.8	116.9	139	148.7	85.4	133.4
3696	TRAESCS2A02G247700	58.4	86.1	68.5	71.1	67	76.2	TRAESCS2B02G270000	62.1	62.3	49.9	65.8	77.3	46.6	TRAESCS2D02G248000	73	73.5	48.7	87.1	74.6	54.6	193.5	221.9	167.1	224	218.9	177.5
693	TRAESCS1A02G149200	63.1	84.3	58.4	54.6	75	69.3	TRAESCS1B02G167100	41.6	48.7	39.9	38.6	45.6	54.8	TRAESCS1D02G146500	44.6	52.8	35.2	39.3	42.6	54.6	149.3	185.8	133.5	132.4	163.2	178.7
18120	TRAESCS7A02G489500	73	53.3	52.5	75.5	67.8	48.6	TRAESCS7B02G392600	57.8	48.5	48.8	76.4	58.2	48.2	TRAESCS7D02G475900	78.8	76.7	66.8	69.9	80.7	54.5	209.6	178.4	168.1	221.7	206.8	151.4
17134	TRAESCS7A02G304700	18.1	12.3	21.8	13.7	12.1	29.9	TRAESCS7B02G205000	142.8	70.5	45.1	113.8	71.9	76.1	TRAESCS7D02G300200	92.6	56.6	33.3	82.8	53.5	54.5	253.5	139.4	100.2	210.3	137.5	160.5
966	TRAESCS1A02G192300	71	54.5	62.7	50.5	71.7	73.6	TRAESCS1B02G207100	3.9	2.1	6.9	4.2	3.5	4	TRAESCS1D02G195700	49.1	36.7	49.6	35.4	52.9	54.4	124	93.2	119.2	90.1	128.1	132
5415	TRAESCS2A02G528900	44.9	38.2	39.5	39.1	60.2	61	TRAESCS2B02G559300	73.5	73.9	62.7	40.7	54.5	65.6	TRAESCS2D02G531800	0	0.3	0	35.7	46.9	54.3	118.4	112.4	102.2	115.6	161.5	180.9
12395	TRAESCS5A02G214400	104.2	45.5	49.9	92.1	44.2	47.2	TRAESCS5B02G209400	90.1	44	43.3	88.6	40.4	48	TRAESCS5D02G217600	100.4	52.5	48.4	86.3	43.9	54.2	294.7	142.1	141.5	267	128.6	149.4
12796	TRAESCS5A02G284400	24.6	31	57	25.9	25.8	44.1	TRAESCS5B02G283400	23.2	21.8	45.2	25.4	29.7	39.6	TRAESCS5D02G291700	39.1	44.9	46.8	33	46.6	54.2	86.8	97.7	149	84.3	102	137.9
12678	TRAESCS5A02G261900	20.3	16.4	16.9	23.3	16.3	16.5	TRAESCS5B02G260000	96.2	71.3	64.1	97.9	91.8	89.2	TRAESCS5D02G269200	62.6	41.3	49.9	71.2	57.2	54.1	179.1	129.1	130.8	192.5	165.3	159.8
2907	TRAESCS2A02G117300	94.3	131.3	67.2	151.2	92.6	58.2	TRAESCS2B02G137300	39.4	102.8	76	66.7	86.6	59.9	TRAESCS2D02G117900	77.4	138.7	60.6	105.8	115.4	54.1	211.1	372.7	203.8	323.7	294.6	172.3
1464	TRAESCS1A02G265600	16.5	145.2	41.6	4.3	86.8	95.7	TRAESCS1B02G276500	0.8	125.7	19	0.4	51.6	43.9	TRAESCS1D02G265800	8.2	218.1	13.8	5.7	84.1	54	25.5	489	74.4	10.5	222.5	193.6
465	TRAESCS1A02G109300	32.7	17	20.2	58	22.4	29	TRAESCS1B02G108800	54.2	26.4	25.4	8.5	2.5	2.7	TRAESCS1D02G091000	59.3	30.9	26	100.9	38.9	54	146.3	74.3	71.6	167.3	63.7	85.6
3690	TRAESCS2A02G246400	5.2	4.5	41.6	9.1	5	34.2	TRAESCS2B02G270700	1.8	6.3	30.8	5.2	10.5	22.7	TRAESCS2D02G248800	4.5	13.4	122.6	5.7	12.2	53.9	11.4	24.2	194.9	19.9	27.7	110.8
3612	TRAESCS2A02G228300	59.3	73.3	32.2	63.3	63.8	43.6	TRAESCS2B02G253600	91.7	108.1	34.5	102.2	97.9	68.8	TRAESCS2D02G239100	75.6	86.5	30.8	69.5	76.6	53.9	226.7	267.9	97.4	235	238.3	166.2
10290	TRAESCS4A02G269600	102.9	45.6	29.1	39	66.5	32.5	TRAESCS4B02G044500	155.6	136.7	40.7	30.9	102.9	81.4	TRAESCS4D02G042000	116.6	39.2	24.6	98.7	96.6	53.9	375.1	221.4	94.4	168.6	266	167.8
5745	TRAESCS3A02G025500	64.3	42.9	68.8	77.3	48.2	54.3	TRAESCS3B02G019500	96.9	54.2	79.4	101.9	71.2	70.6	TRAESCS3D02G020200	71.1	43.9	65.7	65.3	50.5	53.9	232.4	141	213.9	244.5	169.9	178.8
511	TRAESCS1A02G116900	5.6	17.6	21	1.8	14.8	21.6	TRAESCS1B02G136800	2.4	34.8	78.2	0.4	5.5	7.3	TRAESCS1D02G118000	7.9	67.7	26.8	2.1	43.4	53.7	16	120.2	126.1	4.4	63.8	82.6
3130	TRAESCS2A02G156100	23	39.1	32.6	14.8	26.5	49.4	TRAESCS2B02G181600	7.5	15.5	15	6.7	11.8	23.1	TRAESCS2D02G161900	24.2	41	33.8	18.2	27.1	53.7	54.6	95.7	81.4	39.7	65.3	126.3
581	TRAESCS1A02G127000	50.4	85.3	44.3	60.4	89.6	67.8	TRAESCS1B02G147600	37.2	67.4	34	2.8	3.5	2.9	TRAESCS1D02G126700	27.6	55.4	34.4	39.2	71.2	53.7	115.2	208	112.7	102.4	164.3	124.3
3023	TRAESCS2A02G138300	148.1	158.4	50.2	114.4	99.9	81.5	TRAESCS2B02G162200	149.8	175.5	51.1	120.6	121.8	89.3	TRAESCS2D02G141300	97.9	107.7	27.8	101.7	73.5	53.6	395.8	441.5	129.1	336.7	295.2	224.4
6642	TRAESCS3A02G202600	41.3	37.5	27.9	33.6	37.8	37.5	TRAESCS3B02G223300	24.3	26.7	25.1	23.2	22.6	29.1	TRAESCS3D02G206200	41.6	44.2	37.4	34.1	42.6	53.6	107.2	108.4	90.3	91	103	120.2
6723	TRAESCS3A02G214100	0.5	35.3	76.5	0.2	36.4	64.1	TRAESCS3B02G244800	0.1	19	26.3	0.1	14.9	32.8	TRAESCS3D02G216700	0.5	29.5	53.4	0.1	29.5	53.5	1.1	83.9	156.2	0.3	80.8	150.4
9861	TRAESCS4A02G203900	80.1	45.5	41.2	76.3	45.6	56.3	TRAESCS4B02G107700	106.1	53.7	36.5	90.8	49.3	50.9	TRAESCS4D02G104800	92	54.1	37.2	81.8	48.5	53.2	278.2	153.3	115	248.9	143.4	160.4
13085	TRAESCS5A02G335400	40	21.5	43.4	85.3	40.7	58.4	TRAESCS5B02G334600	14.7	4.2	8.2	18.5	8	14.9	TRAESCS5D02G340200	43	17.5	39.1	75.1	32.7	53	97.7	43.2	90.6	178.9	81.4	126.3
15565	TRAESCS6A02G323400	48	30.7	39.3	22.9	27.8	48.1	TRAESCS6B02G354000	16.2	30.6	23	9	28.6	20.6	TRAESCS6D02G303200	70.3	56.2	43.3	42	37.1	52.9	134.4	117.5	105.6	73.9	93.5	121.7
6816	TRAESCS3A02G228700	145.8	175.3	103	151.3	126.8	120.6	TRAESCS3B02G255900	165.3	158.7	71.1	158.2	118.6	87.6	TRAESCS3D02G226400	124.9	142	77	67.3	60.8	52.7	436	475.9	251.1	376.8	306.2	261
11554	TRAESCS5A02G089200	66	74.9	82.1	75.8	72.8	53.8	TRAESCS5B02G095200	27	50.4	49.4	30.5	37	36.2	TRAESCS5D02G101300	43.6	67.5	75	50.7	66.3	52.7	136.5	192.8	206.5	157	176.1	142.7
3146	TRAESCS2A02G158300	41.9	50.7	50.9	50.1	42.3	55.6	TRAESCS2B02G184100	23.9	22.8	33.3	32.6	23.5	29.8	TRAESCS2D02G165200	45.8	48.4	45.1	51	44.6	52.7	111.6	121.9	129.3	133.7	110.4	138.1
13954	TRAESCS6A02G018600	20.6	25.9	33.6	20.7	24.6	33.8	TRAESCS6B02G026900	5.4	24.8	23.6	6	20.2	27.4	TRAESCS6D02G022800	7.8	33.8	51.9	8.9	30.4	52.6	33.8	84.5	109.1	35.7	75.2	113.8
608	TRAESCS1A02G133100	41.2	29.1	28.6	47.8	34.4	34.2	TRAESCS1B02G151300	18	6.4	11.6	5.6	3.2	3.4	TRAESCS1D02G131800	46	28.9	40.3	66.6	41.8	52.5	105.2	64.4	80.5	120.1	79.4	90.1
6337	TRAESCS3A02G152000	35.8	55.8	113.9	30.5	49.6	70.7	TRAESCS3B02G179200	38.9	47.3	76	35.4	39.7	59.3	TRAESCS3D02G159900	43	49.6	59.6	39.3	42.9	52.4	117.7	152.7	249.5	105.3	132.2	182.5
15983	TRAESCS6A02G413400	14.7	29.8	39.1	11.6	18.8	80	TRAESCS6B02G462700	17.2	36.8	44.3	19.9	24.3	84.6	TRAESCS6D02G398100	9.9	22.8	28.9	9.1	17.8	52.4	41.8	89.4	112.2	40.6	60.9	217.1
3178	TRAESCS2A02G162700	25	30	58.3	42.2	26.3	49.3	TRAESCS2B02G188600	22.1	23.4	36.6	38.9	32.6	31	TRAESCS2D02G169700	27.6	28.7	62.4	52.7	38.4	52.4	74.8	82.1	157.3	133.8	97.3	132.7
1831	TRAESCS1A02G326900	43.1	34	22	48.6	30.4	38.8	TRAESCS1B02G340300	46.4	41.2	24.5	49.7	33.2	41.9	TRAESCS1D02G329000	36.1	41.6	26.5	50.4	34.5	52.4	125.6	116.8	73.1	148.8	98.1	133.1
555	TRAESCS1A02G123100	9.9	42.8	8.3	7.3	16.4	6	TRAESCS1B02G143600	62.3	107.4	33.9	0.2	0.5	0.1	TRAESCS1D02G124000	18.9	155.7	76.1	14.9	81.7	52.4	91.1	305.9	118.3	22.4	98.5	58.5
15936	TRAESCS6A02G400000	37.1	47.6	42.7	49.1	51.8	58.4	TRAESCS6B02G440200	29	33.1	66.8	14.7	15.5	11.9	TRAESCS6D02G384200	34.8	22.6	58.8	79.7	64.2	52.3	100.9	103.3	168.2	143.5	131.5	122.7
3312	TRAESCS2A02G183900	0.4	13.1	63.4	1.1	10	47	TRAESCS2B02G210600	0.1	7.2	55.5	0.5	6.1	36.8	TRAESCS2D02G191800	0.2	13.8	75.3	0.8	12.3	52.2	0.8	34.1	194.2	2.4	28.4	136
17838	TRAESCS7A02G415500	54.6	57.2	30.6	60	66.8	54	TRAESCS7B02G315600	37.7	54.2	24.8	46.5	49.7	46.7	TRAESCS7D02G409000	43.4	56.1	26.1	48.4	58.1	52.2	135.7	167.5	81.5	155	174.6	152.9
16624	TRAESCS7A02G223100	4.1	17.6	82.7	2.3	9.8	49	TRAESCS7B02G190000	1.1	30.1	71	1	13.1	55.3	TRAESCS7D02G224800	2.5	15.8	78.4	2.2	6.3	52.2	7.8	63.4	232.1	5.5	29.1	156.4
17391	TRAESCS7A02G341800	11	45.2	92.1	8.9	27.1	49	TRAESCS7B02G241100	6.7	22.4	81.4	4.4	12.8	36.6	TRAESCS7D02G337800	22.3	30.5	108.3	15.6	16.5	52.2	40	98.1	281.8	28.9	56.4	137.7
11530	TRAESCS5A02G085100	52.5	33.5	18.9	33.5	20.5	34.2	TRAESCS5B02G091100	70.7	41.8	20.2	48.1	24	36	TRAESCS5D02G097500	84.7	43.8	28.6	55.2	21.8	52.1	207.8	119.1	67.7	136.8	66.2	122.3
587	TRAESCS1A02G128600	106.9	48.8	58.8	80.3	77.6	54.8	TRAESCS1B02G146600	29.3	21.6	38.2	2.9	3.8	4.1	TRAESCS1D02G124800	51.8	34.3	54.6	53.4	39.1	52.1	188	104.6	151.5	136.6	120.5	111
1427	TRAESCS1A02G261000	24.5	40.3	71.8	18.8	51.7	53.3	TRAESCS1B02G271800	36.1	52	62.1	34.5	59.3	59.1	TRAESCS1D02G261000	24.5	37.8	61.1	21.2	38.9	52.1	85.1	130.2	194.9	74.6	150	164.5
9364	TRAESCS4A02G115000	48.6	69.7	63.9	58.9	82	60.5	TRAESCS4B02G189200	48.7	62.4	61	54.8	77	56.4	TRAESCS4D02G190600	47.7	60.3	58	61.2	74.9	52	145.1	192.5	182.9	174.9	233.9	168.9
5659	TRAESCS3A02G285600	143.3	121.2	46.2	108	142.6	91.7	TRAESCS2B02G217800	33	42.6	40.4	44.8	46.1	50.8	TRAESCS2D02G198400	39	52.2	40.9	57.4	51.7	51.9	215.2	216	127.5	210.2	240.4	194.4
12984	TRAESCS5A02G316900	8.2	1.7	2	6.3	4.7	5.1	TRAESCS5B02G317500	0	0	0	0	0	0	TRAESCS5D02G323200	74.4	74.3	28.8	59.3	51.8	51.8	82.7	76	30.7	65.6	56.5	56.9
16479	TRAESCS7A02G198200	91.7	53.8	52.3	177.2	60.9	55.1	TRAESCS7B02G104400	79.7	60.8	72.4	159.1	62.3	72.1	TRAESCS7D02G200800	88	57.7	53.5	166.4	59.7	51.8	259.4	172.3	178.2	502.7	182.8	179
15671	TRAESCS6A02G343300	34.3	57.6	32.7	39.2	40.9	29.4	TRAESCS6B02G375400	37.1	115.9	48.5	43.1	76.2	54.4	TRAESCS6D02G324200	47.5	98.8	45.4	41.9	77.8	51.8	118.9	272.3	126.6	124.2	194.9	135.5
420	TRAESCS1A02G102700	4.2	18.7	28.2	2	27.3	41.7	TRAESCS1B02G113500	9.6	9.1	7.7	0.9	10.3	13.5	TRAESCS1D02G094700	7.8	40.9	34.4	1.9	30.2	51.5	21.6	68.7	70.2	4.8	67.7	106.7
397	TRAESCS1A02G097400	122.7	67.1	91.4	175.9	122.2	82.1	TRAESCS1B02G126500	77.2	54.9	60.4	14.7	8	5.4	TRAESCS1D02G106200	27.4	23.7	57.8	137	72.6	51.5	227.3	145.6	209.6	327.6	202.8	139
8768	TRAESCS4A02G029600	7.6	15.8	68.2	17.3	23.9	43.8	TRAESCS4B02G276300	9.1	19.6	75.9	25.5	33	46.4	TRAESCS4D02G274800	10.2	21.6	85.9	23.8	32.5	51.5	26.8	57	230.1	66.5	89.4	141.7
2206	TRAESCS1A02G397300	70.9	54.2	46.9	55.8	51	56	TRAESCS1B02G425600	51.1	37.3	32.5	47.3	46	39.1	TRAESCS1D02G405300	73.9	47.6	45.8	61	53.6	51.4	195.9	139.1	125.1	164.1	150.6	146.5
15272	TRAESCS6A02G279100	79.9	45.2	59.7	64.9	47.3	57.4	TRAESCS6B02G307200	53.5	34.9	51.5	48.8	33.9	49.7	TRAESCS6D02G259500	68.9	38.6	47	56	44.1	51.4	202.4	118.6	158.2	169.7	125.3	158.6
742	TRAESCS1A02G158300	58.8	61.5	28	69.5	45.2	42.2	TRAESCS1B02G174300	43.5	54.2	17.5	41.1	38.6	34.8	TRAESCS1D02G155600	46.7	70.1	28.5	43.6	40.2	51.3	148.9	185.8	74	154.3	124	128.3
2598	TRAESCS2A02G040200	59.4	57	49	65.8	52	60.8	TRAESCS2B02G053100	40.8	43.8	40.8	62.7	55.1	54	TRAESCS2D02G038800	50.8	46.1	39.7	56	44.4	51.2	150.9	146.9	129.5	184.5	151.4	166.1
15283	TRAESCS6A02G280600	55	58.4	44.2	108.1	54.5	53	TRAESCS6B02G308900	51.1	58	39.2	75.4	48.8	49.2	TRAESCS6D02G260800	53.1	57.2	49.4	82.9	39.1	51.2	159.2	173.6	132.7	266.4	142.3	153.4
3682	TRAESCS2A02G245200	97.1	96.3	38.2	78.1	74.7	71.7	TRAESCS2B02G253200	82.9	112.1	56.9	90.4	92.2	92.9	TRAESCS2D02G242100	50.4	62.5	31.4	53.6	53.8	51.2	230.4	270.8	126.5	222	220.7	215.7
11747	TRAESCS5A02G121000	48	41.6	36.7	51.4	46	52.3	TRAESCS5B02G111400	50.2	41.9	39.7	58.4	44.3	51.7	TRAESCS5D02G118800	41.1	34.9	39.4	42.5	40.1	51.1	139.3	118.4	115.8	152.3	130.4	155.1
10576	TRAESCS4A02G329600	162.6	106.9	64.5	172.4	133.7	82.2	TRAESCS5B02G544500	107.9	55.3	41.1	96.9	76.1	42.8	TRAESCS5D02G543600	60	37.2	39.9	85.4	70.3	51	330.5	199.5	145.5	354.7	280	176.1
3170	TRAESCS2A02G161600	34.3	73	12.6	41.1	33.6	28.4	TRAESCS2B02G187600	53.6	101.4	20.1	58.7	52.8	45	TRAESCS2D02G168700	72.5	144	16.7	79.6	90.7	51	160.4	318.4	49.4	179.4	177.1	124.4
14174	TRAESCS6A02G097800	39.1	40.2	40.3	35.4	48.9	36.2	TRAESCS6B02G126000	90.1	70.8	36.3	78.6	102.5	54.9	TRAESCS6D02G084800	105	63	33.9	96.4	112.4	51	234.2	174	110.5	210.4	263.8	142
12428	TRAESCS5A02G220000	37	44	67.4	60.5	49.1	56.5	TRAESCS5B02G219100	30.4	31.2	68.1	51	40.7	51	TRAESCS5D02G228100	33.1	30.5	63.2	52.8	41	50.9	100.5	105.7	198.7	164.3	130.7	158.4
16121	TRAESCS7A02G130500	59	54.1	30.7	56.2	82.9	42.4	TRAESCS7B02G030800	48.2	57.9	36.8	51.2	86.9	49.7	TRAESCS7D02G129900	49.4	71.2	35.1	49.1	90.5	50.9	156.7	183.1	102.5	156.5	260.3	142.9
17236	TRAESCS7A02G319000	743.3	44.1	19	714.4	42.6	40.9	TRAESCS7B02G219800	935.6	64.5	21.3	684.4	85.7	81.7	TRAESCS7D02G315500	1218.1	52.1	20.7	1079.7	67.9	50.7	2896.9	160.7	61	2478.4	196.1	173.2
14732	TRAESCS6A02G204400	23.2	26.2	38.9	27.9	20	46	TRAESCS6B02G228100	27.5	34.1	56.6	24	23	69.2	TRAESCS6D02G184600	31.1	18.6	41.7	30.4	15	50.7	81.9	79	137.2	82.3	58	165.9
13453	TRAESCS5A02G401500	43.3	35.4	28.1	33.7	33.2	44.2	TRAESCS5B02G406200	49.1	44.5	31.8	38.3	35.9	43.9	TRAESCS5D02G411700	53.9	50.4	37.5	40.4	43.4	50.7	146.3	130.3	97.4	112.5	112.5	138.7
12398	TRAESCS5A02G215000	61.7	43	38.5	61.2	37.4	54.3	TRAESCS5B02G208800	53.8	28.8	36.6	56.6	29.7	42.5	TRAESCS5D02G217000	78	39.9	32.7	71.1	30.2	50.7	193.5	111.6	107.7	188.9	97.3	147.4
387	TRAESCS1A02G096000	31.2	31.8	28.9	47.8	42.8	45.9	TRAESCS1B02G127700	33.8	36.9	25.3	8.6	8.8	8.3	TRAESCS1D02G105000	37.5	45.8	31.8	59.3	58.3	50.5	102.5	114.5	86.1	115.8	109.8	104.8
14973	TRAESCS6A02G238500	21.7	29.5	265.3	14.5	16.1	79.5	TRAESCS6B02G285900	30.9	39.3	251.1	27.2	26.8	97.4	TRAESCS6D02G220900	7	21.9	159.8	7.8	11.1	50.5	59.6	90.7	676.2	49.5	53.9	227.4
14929	TRAESCS6A02G232100	45.2	38.6	26.6	38.7	33.1	31	TRAESCS6B02G249500	47.7	47.8	29.2	48.8	35.3	32.6	TRAESCS6D02G203100	50.9	58.1	35.9	49.8	53.6	50.4	143.8	144.5	91.8	137.3	122	114
12329	TRAESCS5A02G204200	106.4	93.3	53	79.5	83.8	61	TRAESCS5B02G204000	92	87.3	64.1	92.3	90.2	65.4	TRAESCS5D02G211900	87.9	59.4	53.7	91.5	68.1	50.3	286.4	240	170.8	263.3	242.1	176.7
10525	TRAESCS4A02G319700	0.3	0.7	28.1	0.3	1.1	7.4	TRAESCS5B02G559400	0.5	1.8	90.9	0.2	0.9	27	TRAESCS5D02G565600	3.9	5.9	204.3	3.8	3.4	50.3	4.7	8.4	323.4	4.3	5.3	84.6
18236	TRAESCS7A02G521400	47.6	29.8	35.9	33.8	38.5	27.9	TRAESCS7B02G438200	82.4	46.8	42.2	24.9	22.8	21	TRAESCS7D02G510900	53.2	87.4	49.5	51.1	79.7	50.1	183.2	163.9	127.6	109.8	141	99
14679	TRAESCS6A02G188800	45.3	54	24.9	45.6	34.3	41.9	TRAESCS6B02G215700	41.4	46.5	26.1	43.3	36.3	48.5	TRAESCS6D02G177500	35.9	59.2	33	38.3	30.7	50	122.5	159.7	84	127.2	101.3	140.3
2139	TRAESCS1A02G385400	47.7	32.1	38.9	64.4	75.4	38.5	TRAESCS1B02G411700	35.9	47	51	8.3	21.4	10.3	TRAESCS1D02G393000	48	39.4	47.4	68.1	89.9	50	131.6	118.5	137.3	140.8	186.7	98.8
5163	TRAESCS2A02G475900	62.9	75.4	60.5	46.1	54.7	48	TRAESCS2B02G499600	37.7	59.5	24.8	50.9	71.3	48.1	TRAESCS2D02G476000	11.2	13.5	17.6	44.2	60.1	50	111.7	148.4	102.9	141.1	186.1	146.1
4997	TRAESCS2A02G443300	1.6	69.2	47.5	2.1	73.1	29.5	TRAESCS2B02G464400	0.4	39.3	52.4	0.4	34	48.3	TRAESCS2D02G442500	0.4	44.5	62.7	0.5	32.2	49.9	2.4	153	162.6	3	139.3	127.7
1019	TRAESCS1A02G198900	0.1	1.2	36.3	0	0	32.7	TRAESCS1B02G213900	0	0.3	23.9	0	0.1	23.5	TRAESCS1D02G202700	0	3	48.6	0	0.5	49.9	0.1	4.5	108.9	0	0.6	106.1
4973	TRAESCS2A02G437500	50.8	37.6	51.7	51.4	48.5	45.4	TRAESCS2B02G457800	26.9	32.4	30	21.9	32.9	30.5	TRAESCS2D02G434700	48	57.5	58.2	43.9	67.3	49.8	125.6	127.5	139.8	117.3	148.7	125.6
11811	TRAESCS5A02G131300	65.1	49	22.2	38.8	47.4	37.7	TRAESCS5B02G133500	52.1	49.8	37.9	48.9	58.6	41.2	TRAESCS5D02G139800	68.3	58.5	31.9	43	61.4	49.7	185.5	157.4	91.9	130.7	167.5	128.6
12881	TRAESCS5A02G299800	34.3	45.4	17.7	31.3	39.2	35.7	TRAESCS5B02G301400	59	92.8	47.7	8.2	12.1	8.4	TRAESCS5D02G308200	54.9	45.5	27.7	45.6	41.3	49.7	148.3	183.7	93	85.1	92.6	93.8
3937	TRAESCS2A02G285100	2.4	1.7	92.5	1.3	0.3	27.7	TRAESCS2B02G302200	1	1.8	58.6	0.4	0.3	14	TRAESCS2D02G284000	0.3	3.5	165.9	0.1	0.5	49.6	3.7	7	317	1.8	1.1	91.3
7992	TRAESCS3A02G400100	15.6	18.8	39	26.4	24.8	38.6	TRAESCS3B02G433100	14.6	18.2	35.1	23	22.1	33.1	TRAESCS3D02G394300	22.2	30.5	41.6	28.4	31.3	49.5	52.4	67.4	115.7	77.8	78.2	121.3
10470	TRAESCS4A02G304400	0	114.1	87.8	0	63.6	59.6	TRAESCS4B02G006800	0.1	62.4	33.4	0	50	28.4	TRAESCS4D02G008300	0.1	152.5	64.8	0	96.3	49.4	0.2	328.9	185.9	0	209.9	137.4
3706	TRAESCS2A02G249100	46.3	74.1	46.3	34.3	69.8	55.7	TRAESCS2B02G266200	52.7	95.8	70.3	45	92	90.3	TRAESCS2D02G250700	55.5	103.7	38.1	40.9	102	49.3	154.6	273.7	154.7	120.3	263.8	195.4
6963	TRAESCS3A02G248900	40.1	49.7	44.8	66.8	44.9	53.6	TRAESCS3B02G277800	38.7	48.8	41.1	52.4	36	47.2	TRAESCS3D02G248900	37.4	56	50.6	63.4	46.9	49.3	116.3	154.5	136.6	182.6	127.8	150.1
14080	TRAESCS6A02G063800	0	0	0	15.2	48.2	44.7	TRAESCS6B02G085700	182.2	135	91.6	31	62	80.7	TRAESCS6D02G061000	14	119.6	55.6	2	24.7	49.2	196.2	254.6	147.2	48.1	134.9	174.6
2666	TRAESCS2A02G065000	110.2	43	15.6	96	52	37.6	TRAESCS2B02G077200	19.6	13.9	8.5	19.3	12.5	14.9	TRAESCS2D02G063100	134.9	52.6	21.6	108.2	70.6	49.2	264.7	109.5	45.7	223.5	135.2	101.7
1988	TRAESCS1A02G355100	45.2	36.2	19.7	50	33.8	37.6	TRAESCS1B02G366600	34.3	51.2	31.7	42.2	41	45.7	TRAESCS1D02G355400	42.7	43.7	32	45.9	43.8	49.1	122.3	131.1	83.3	138.1	118.6	132.4
8838	TRAESCS4A02G041600	51.1	67	40	62	58.7	47.1	TRAESCS4B02G262600	44.7	86.1	42.8	47.2	71.3	54.2	TRAESCS4D02G262700	58.2	86.3	43.6	65.6	71.5	49.1	154	239.4	126.4	174.8	201.5	150.4
7745	TRAESCS3A02G363700	46.1	39.2	4.4	86.9	29.3	22.9	TRAESCS3B02G395900	56.4	51.8	8.4	126.1	24.7	26.4	TRAESCS3D02G357200	67.3	57.7	9	157.2	34.1	49	169.8	148.7	21.8	370.1	88.1	98.4
14709	TRAESCS6A02G196100	23.8	33.9	40.8	38.9	37.6	40.7	TRAESCS6B02G233600	32.5	46.7	38.4	37.8	41	38.4	TRAESCS6D02G180700	38.6	48.1	39.1	53.6	45.3	48.9	95	128.7	118.3	130.2	123.9	128
4926	TRAESCS2A02G430100	72.3	44.7	59.7	103.1	71.6	42.3	TRAESCS2B02G450800	69.1	42.4	60	101.3	69.5	40.7	TRAESCS2D02G427700	69.1	47.5	64.2	97.1	75	48.9	210.5	134.6	184	301.6	216.1	131.8
11690	TRAESCS5A02G109900	16.7	28.6	34.7	24.1	25.2	26.7	TRAESCS5B02G115600	18	59.3	56.6	23.5	41.9	52.7	TRAESCS5D02G117800	28.7	67.8	50.5	36.7	47.4	48.9	63.4	155.8	141.9	84.2	114.5	128.3
9751	TRAESCS4A02G187400	53.2	38.6	50.8	62	41.5	46.9	TRAESCS4B02G131200	80.6	55.7	80.9	69.8	42.5	76	TRAESCS4D02G126000	59.5	42.7	52.9	56.1	37.6	48.9	193.3	136.9	184.5	187.9	121.6	171.8
1872	TRAESCS1A02G333600	0	15.8	50.4	0.1	6	41.9	TRAESCS1B02G347000	0.1	20.3	30.6	0	14	29.5	TRAESCS1D02G336200	0	26.5	56.9	0	12.2	48.9	0.1	62.6	137.9	0.2	32.2	120.3
10015	TRAESCS4A02G227900	16.9	34.4	45.3	16.1	26.9	60.8	TRAESCS4B02G088200	11.9	26.8	40.4	11.2	24.5	52	TRAESCS4D02G085300	12.7	31.6	38.7	12.5	22.4	48.8	41.4	92.7	124.4	39.8	73.8	161.6
9729	TRAESCS4A02G184700	0.4	24.5	59.7	0.1	18	43.9	TRAESCS4B02G134000	0.4	24	91.9	0.2	20.8	55.3	TRAESCS4D02G128900	0.7	29.8	59.3	0.2	26.5	48.8	1.5	78.2	210.9	0.5	65.3	148
14	TRAESCS1A02G005700	28.9	37.8	39.6	45.4	36.7	73.9	TRAESCS1B02G007900	25.6	31	23.8	0.4	0.1	0.4	TRAESCS1D02G002400	17.6	41.1	28.9	26.4	31.9	48.8	72.1	109.9	92.3	72.2	68.7	123.1
13633	TRAESCS5A02G437600	41.4	44.8	22.2	41	44	48.7	TRAESCS5B02G440400	15.5	17.9	7.2	12.7	19.9	20	TRAESCS5D02G444800	51.6	50.9	21.9	45.5	51.2	48.7	108.5	113.6	51.3	99.3	115.2	117.4
17510	TRAESCS7A02G358500	34	38.4	63.1	46.8	45.1	48.4	TRAESCS7B02G269000	30.6	29.8	52.3	41.9	37.7	43.3	TRAESCS7D02G364200	31.7	38	58.8	41.7	47.5	48.7	96.2	106.2	174.2	130.4	130.3	140.4
211	TRAESCS1A02G062000	0	0	0	0	0	0	TRAESCS1B02G080300	0	0	0	0	0	0	TRAESCS1D02G062900	0	0.2	48.3	0	0.1	48.7	0	0.2	48.3	0	0.1	48.7
17561	TRAESCS7A02G367900	16.6	24.8	32.9	20.2	28.6	26.1	TRAESCS7B02G260700	22.4	35.7	42.4	19.7	35.3	39.6	TRAESCS7D02G355000	23.4	37	44.8	25	49.7	48.7	62.4	97.6	120.2	64.9	113.6	114.5
5731	TRAESCS3A02G023100	0.3	1.1	9.5	0.1	0.9	11.2	TRAESCS3B02G021700	0.3	7.7	18.5	0.2	7.3	32.6	TRAESCS3D02G023000	1.5	5.3	48.7	0.7	3.2	48.7	2.1	14	76.6	0.9	11.4	92.5
11718	TRAESCS5A02G114200	62.8	38.1	32.7	62.7	33.3	42.6	TRAESCS5B02G120400	41.4	30.3	30.8	38.5	25.6	35	TRAESCS5D02G127000	46.7	41	37.2	47.2	36.2	48.6	150.9	109.3	100.7	148.4	95	126.2
13407	TRAESCS5A02G394900	9.4	32.2	74.9	1.4	17.1	83.4	TRAESCS5B02G399800	8.2	14.1	165.3	4.8	16.2	51.2	TRAESCS5D02G404300	14.3	13.8	113.8	8.6	13.3	48.6	31.9	60	353.9	14.9	46.6	183.2
6594	TRAESCS3A02G193500	20.2	28.7	47.1	39.3	26.5	45.6	TRAESCS3B02G224000	8.9	24.6	40.1	14.4	17.2	40.1	TRAESCS3D02G199500	15.5	51.1	37	30.4	31.9	48.5	44.6	104.3	124.2	84.1	75.6	134.2
3834	TRAESCS2A02G270200	7.4	48.6	58.3	8.2	34.3	30	TRAESCS2B02G289000	4.7	34.2	42.9	3.5	25.9	31.7	TRAESCS2D02G269200	8.2	50.3	72.1	4.7	34.6	48.5	20.2	133.2	173.2	16.4	94.8	110.2
47	TRAESCS1A02G019000	30.8	18.7	35.9	37.8	60.5	63.5	TRAESCS1B02G022800	19.6	11.9	22.3	10	20.7	15.2	TRAESCS1D02G018300	49.7	35.9	47.7	40.1	43.8	48.5	100.1	66.5	105.9	88	124.9	127.2
12378	TRAESCS5A02G212500	22.9	34.8	25.6	20.2	23.9	41.8	TRAESCS5B02G211200	26	33.6	26.5	17.3	17.7	38.7	TRAESCS5D02G219500	18.8	48.3	22.7	12.5	25.9	48.4	67.8	116.7	74.8	50	67.5	128.9
2353	TRAESCS1A02G425000	92.8	24.9	34.1	152.8	32.5	50.6	TRAESCS1B02G459400	161.6	53.1	49.3	179.6	47.5	70.9	TRAESCS1D02G434000	141.4	41.9	36.2	181.5	39.8	48.3	395.8	119.9	119.6	513.9	119.7	169.8
1087	TRAESCS1A02G209600	45.6	50.9	19.2	39.6	28.3	41.6	TRAESCS1B02G223600	64	70	23.6	54.9	39.9	49.3	TRAESCS1D02G213000	56.7	61.2	26.3	50.5	31	48.2	166.3	182	69.2	144.9	99.1	139
4169	TRAESCS2A02G314800	131.7	51.9	45.5	103.8	52.4	71.9	TRAESCS2B02G333300	121.4	57.4	62	107.4	50.4	89.1	TRAESCS2D02G313000	73.8	44.4	37.8	71.9	38.7	48.1	326.8	153.7	145.3	283.2	141.4	209.1
10269	TRAESCS4A02G267000	52.4	30.3	52.8	124.9	37.3	32.9	TRAESCS4B02G047300	66	53.4	71.9	141.4	57.3	56.5	TRAESCS4D02G047300	69.1	47.2	62.3	162.5	50.7	48.1	187.5	130.9	187	428.8	145.3	137.5
9643	TRAESCS4A02G167300	169.9	87.5	24.1	108.3	66.6	53.1	TRAESCS4B02G151700	122.2	96.6	45.3	111.8	93.1	68.4	TRAESCS4D02G157700	72.7	62.3	25.5	57.9	58.9	48.1	364.8	246.4	94.8	278	218.6	169.5
16918	TRAESCS7A02G266100	69.8	75	56	71.6	74.9	67.7	TRAESCS7B02G166300	55.8	56.7	38.6	63.3	61.4	49.4	TRAESCS7D02G268600	61.7	65.6	39.7	69.6	81.4	48	187.3	197.2	134.2	204.5	217.6	165.2
9543	TRAESCS4A02G141800	16.7	30.2	19.7	13.4	23.9	20.8	TRAESCS4B02G156200	29.8	25.1	23.7	27.7	16.4	24.4	TRAESCS4D02G162900	65.9	60.3	32.8	51.2	43.3	48	112.5	115.7	76.3	92.2	83.6	93.2
12307	TRAESCS5A02G201700	9.1	17.4	27	7.3	12.4	41.9	TRAESCS5B02G200300	2.8	15.6	31.4	1.5	10.3	43.7	TRAESCS5D02G208000	5.8	18.3	32.5	5.3	12	48	17.7	51.3	90.9	14	34.7	133.6
9284	TRAESCS4A02G103600	91.4	64.6	28.2	80.7	54.7	54.8	TRAESCS4B02G200300	80.7	68.2	20.8	83.3	55.6	47.7	TRAESCS4D02G201400	93.5	55.1	22.8	81.6	46.5	47.9	265.6	187.8	71.8	245.6	156.7	150.4
1301	TRAESCS1A02G242900	0	0	0	0	0	0	TRAESCS1B02G254400	45	59.4	38.9	39	37.3	50.7	TRAESCS1D02G242900	33	39.6	29	28.3	28.2	47.9	78.1	99	68	67.4	65.6	98.7
8197	TRAESCS3A02G442000	5.5	26.9	115.5	5.7	19.6	61.4	TRAESCS3B02G475800	5.1	20.4	95.7	4.2	20.3	56.7	TRAESCS3D02G434700	6.5	25.2	88.3	5.7	21.2	47.9	17.1	72.5	299.6	15.5	61	166
14044	TRAESCS6A02G046500	35.5	63.6	74.2	20.4	25.5	21.7	TRAESCS6B02G062600	28.6	43.1	56.7	66.6	71.8	67.2	TRAESCS6D02G053600	37.7	63	48.2	47	67	47.8	101.8	169.7	179.1	134.1	164.3	136.6
8254	TRAESCS3A02G454300	36.5	25.5	49.6	29	75.8	29.7	TRAESCS3B02G492900	39.2	30	77.1	30.4	92.8	50.8	TRAESCS3D02G446700	56	26.8	76.1	37.9	77.7	47.8	131.7	82.3	202.8	97.4	246.3	128.3
2480	TRAESCS7A02G000200	1.1	9.1	12.9	3.3	10.1	13.3	TRAESCS1B02G479100	8.3	7.4	11.4	20.1	18.1	26.5	TRAESCS7D02G000100	1.5	33.5	42.3	5.7	30.4	47.8	10.9	50.1	66.7	29.1	58.5	87.5
1238	TRAESCS1A02G233200	67.1	52.9	28.7	58.8	67.8	46.5	TRAESCS1B02G249800	48.9	36.2	23	37.4	44.4	44.4	TRAESCS1D02G238300	66.8	40.6	35.4	55.9	53.4	47.8	182.8	129.7	87.1	152.1	165.7	138.7
2956	TRAESCS2A02G125500	30	58.1	72.7	59.3	49.6	118.9	TRAESCS2B02G148000	99.5	78.6	122.7	118.8	72.9	162.8	TRAESCS2D02G128600	59.9	62.5	93.9	19.5	15.3	47.6	189.4	199.2	289.3	197.6	137.8	329.3
17594	TRAESCS7A02G372600	52.1	48.4	43.5	68.7	84.8	47.7	TRAESCS7B02G254400	73.9	53.8	36.8	73.5	89.3	41.4	TRAESCS7D02G350300	55.2	55.5	40.1	62.4	61.2	47.6	181.2	157.7	120.3	204.7	235.2	136.8
10837	TRAESCS6A02G182600	89.6	55.2	46.1	91.8	45	52.1	TRAESCS4B02G152300	24.1	22.8	18.2	30.1	20.3	21.2	TRAESCS6D02G171900	84.6	37.1	39.5	77.2	34.3	47.6	198.3	115.2	103.8	199.1	99.5	120.9
5074	TRAESCS2A02G457300	27.9	32.8	40.5	35	27.2	36.1	TRAESCS2B02G479800	42.3	51.6	40	43	38.6	53.6	TRAESCS2D02G458100	30.4	37.3	37.8	30.4	29.1	47.6	100.6	121.6	118.3	108.4	94.9	137.2
9950	TRAESCS4A02G217900	24.9	42.6	51.6	41.9	46.5	41.5	TRAESCS4B02G096600	25.2	37.5	62.7	50.3	55.9	40.9	TRAESCS4D02G093000	37.1	46.6	60.1	64.5	61	47.5	87.2	126.7	174.4	156.6	163.4	129.9
15717	TRAESCS6A02G351300	8	49	26.2	17	20.7	28.3	TRAESCS6B02G384500	7.2	31.3	28.9	8.5	14.2	25.4	TRAESCS6D02G334000	8.7	53.7	33.3	17.4	30.9	47.4	23.9	134	88.5	42.8	65.8	101.1
17249	TRAESCS7A02G320500	32.3	39.1	112.7	41.1	38.4	49.7	TRAESCS7B02G221500	36	33.7	68	41.3	36.8	39.9	TRAESCS7D02G317400	40.5	44.1	95.4	46	49.3	47.4	108.7	117	276.1	128.5	124.5	136.9
13763	TRAESCS5A02G465000	62.3	41.6	36.3	76	58.7	37.5	TRAESCS5B02G476800	107.8	57.8	45	121.7	86.2	43.7	TRAESCS5D02G477600	74.8	44.9	44.4	103.4	65	47.3	244.9	144.3	125.7	301	209.9	128.5
9286	TRAESCS4A02G104400	35.4	51.4	43	34.5	40.7	59.4	TRAESCS4B02G199500	35	56.5	45.5	34.2	43.6	53.9	TRAESCS4D02G200600	48.2	56.2	38.8	49.5	50	47.3	118.5	164	127.4	118.2	134.3	160.6
8421	TRAESCS3A02G500500	45	45.1	41.2	37.5	41.8	50.3	TRAESCS3B02G564200	50.4	40.5	38.3	50.3	40.7	46.8	TRAESCS3D02G507900	33.1	34.2	41.7	34.9	34.3	47.2	128.5	119.8	121.2	122.7	116.8	144.3
6748	TRAESCS3A02G218100	50.8	51.1	31.6	48.2	44.9	38.6	TRAESCS3B02G249000	45.8	50.9	40	49.4	46.1	38.6	TRAESCS3D02G234100	47	51	39.8	57.5	49.7	47.2	143.5	153	111.4	155	140.6	124.4
3954	TRAESCS2A02G287300	66.8	74.6	82.2	98.6	87.1	61.7	TRAESCS2B02G304200	40.7	56.5	61.5	58.6	62.6	44.4	TRAESCS2D02G285800	54	68.4	74.3	83	75.6	47.2	161.5	199.5	218	240.1	225.3	153.3
5869	TRAESCS3A02G059600	7.3	22.7	24.9	9.3	16.9	30.8	TRAESCS3B02G072200	10	23.4	22.7	7.5	13.1	31.4	TRAESCS3D02G059900	13.9	37.4	33.3	10.2	14.6	47.1	31.2	83.5	80.9	27	44.6	109.3
9251	TRAESCS4A02G099100	31.1	33.2	60.4	48	33.1	43	TRAESCS4B02G205200	73.9	51.8	78.6	115.3	67.4	70.1	TRAESCS4D02G206100	48.5	42.5	61.6	86.3	43.7	47.1	153.5	127.5	200.6	249.7	144.2	160.2
10793	TRAESCS4A02G410900	47.5	69.9	45	45.2	50.6	49.2	TRAESCS4B02G311000	47.5	94.5	55.9	64.8	66.6	71.6	TRAESCS4D02G308900	34.3	55.6	41.9	35.9	46.1	47	129.3	220	142.8	145.9	163.3	167.9
4429	TRAESCS2A02G353400	1.2	22.1	26.4	1.9	20.9	40.9	TRAESCS2B02G371300	0.4	13.3	16.1	0.6	11.7	22.7	TRAESCS2D02G350700	0.6	21	17	0.6	21.4	46.8	2.2	56.4	59.4	3.1	54	110.5
10370	TRAESCS4A02G283500	41.6	33.5	38.8	37.2	40.5	50.8	TRAESCS4B02G029200	23.3	26.5	28.3	23	29.5	32.7	TRAESCS4D02G027100	33.8	34.4	39.5	31.4	42.1	46.8	98.7	94.4	106.5	91.7	112.1	130.3
3055	TRAESCS2A02G144200	59.9	50	56.7	77.1	41.7	67.4	TRAESCS2B02G169200	37.2	40.6	56.7	56.2	27	63.2	TRAESCS2D02G148200	29.6	36.9	45.7	44	26.1	46.8	126.6	127.5	159.2	177.3	94.9	177.3
989	TRAESCS1A02G195400	95.7	96.9	74.1	60.8	155.6	63.5	TRAESCS1B02G210300	73.7	58.4	66	60.5	119.7	43.3	TRAESCS1D02G199200	84.2	57.1	61.4	61.3	115.5	46.7	253.5	212.5	201.5	182.6	390.8	153.4
418	TRAESCS1A02G102500	23.7	20.6	18.3	31	29.3	40.5	TRAESCS1B02G113300	18.4	29.8	18.3	0.1	0.4	0.5	TRAESCS1D02G094400	17.9	28.1	21.6	20.4	25.3	46.6	60	78.5	58.1	51.5	55	87.6
1405	TRAESCS1A02G258200	45.6	68.2	36.4	37	67.2	48.1	TRAESCS1B02G268700	36	55.4	29.1	29.1	50.5	38.7	TRAESCS1D02G257500	38.6	65.4	32.8	32.3	53.6	46.6	120.3	189	98.2	98.4	171.2	133.4
5897	TRAESCS3A02G067300	66.6	49.1	44	80.9	56.6	52.4	TRAESCS3B02G080400	74.2	52.8	43.9	86.1	58.1	54	TRAESCS3D02G066900	83.6	40.5	39.7	101.2	51.3	46.6	224.4	142.4	127.5	268.3	166.1	152.9
12712	TRAESCS5A02G267100	41.6	69.6	29.1	44.9	49.9	50.1	TRAESCS5B02G266700	23.1	108.9	52.6	43.2	70.7	67	TRAESCS5D02G275000	40.4	93	27.3	41.3	52.8	46.5	105.1	271.5	108.9	129.4	173.3	163.6
16697	TRAESCS7A02G234600	25.1	31	35.3	27.2	26.2	44.8	TRAESCS7B02G132800	12.5	19.5	22.2	16.9	18.8	26.2	TRAESCS7D02G234600	14	27.9	34.8	19.7	27.6	46.5	51.6	78.4	92.2	63.9	72.7	117.5
4148	TRAESCS2A02G311900	11.4	17.6	53.3	11.5	17.8	34.4	TRAESCS2B02G328900	19	26	52.6	12.2	18.4	37.5	TRAESCS2D02G310200	17.6	26.8	67.8	13.4	24.3	46.3	48	70.4	173.8	37.1	60.5	118.3
17163	TRAESCS7A02G308600	25.5	26	38.8	30.5	17.7	27.2	TRAESCS7B02G208700	33.1	69.1	58.7	39.1	41.1	58.7	TRAESCS7D02G305300	41.9	40.5	37.4	66	26.1	46.3	100.5	135.6	134.9	135.6	84.8	132.2
419	TRAESCS1A02G102600	54.6	29.3	38.1	68.7	44.8	51.9	TRAESCS1B02G113400	55.3	34.1	34.9	13.6	10.2	8.9	TRAESCS1D02G094600	38.5	25.1	25.3	62	42	46.3	148.5	88.5	98.4	144.3	97	107.2
6647	TRAESCS3A02G203900	11.3	34	38.5	13.8	23.3	42.9	TRAESCS3B02G234000	10	16.5	25.6	11.4	14.9	22.2	TRAESCS3D02G207200	15.4	60.7	49.9	20.4	30.8	46.1	36.6	111.2	114	45.6	69	111.2
4534	TRAESCS2A02G372000	115.4	139.1	116.4	116.5	92.5	70.6	TRAESCS2B02G389100	24.3	44.9	87.4	14.4	30	24.8	TRAESCS2D02G368300	18.2	40.4	75	12.9	38.8	46.1	157.9	224.4	278.8	143.8	161.4	141.5
9503	TRAESCS4A02G135100	48.6	47.8	51.5	53.5	64.5	40	TRAESCS4B02G170000	8.4	16.3	40.4	11.6	18.9	33.9	TRAESCS4D02G172100	27.3	50	57.4	32.4	60.6	46	84.3	114.1	149.4	97.5	143.9	119.9
10713	TRAESCS4A02G364400	27.6	25.7	25.1	23.9	20.2	31.7	TRAESCS5B02G509100	24	19.1	22.2	24.5	16.2	27.8	TRAESCS5D02G509100	37	38.3	35.8	42.1	23.5	45.9	88.6	83.1	83.1	90.6	59.9	105.4
14630	TRAESCS6A02G180800	42.7	25.8	24	31.3	27.7	38.8	TRAESCS6B02G204700	89.8	42.5	35.6	66.7	36.4	52.9	TRAESCS6D02G164300	57.2	42.7	28.7	43.8	41.3	45.9	189.7	111	88.3	141.8	105.3	137.6
8698	TRAESCS4A02G017200	28.1	48.4	78.9	4.2	36.9	47.8	TRAESCS4B02G286900	1.7	21.8	56.2	0.6	15.7	39.3	TRAESCS4D02G285600	10.1	29.2	72.1	1.2	14.7	45.9	39.9	99.3	207.2	5.9	67.2	133
16262	TRAESCS7A02G160600	18.3	16.1	24.4	20.7	10.5	19.1	TRAESCS7B02G065500	18.6	17.1	26.4	18.1	14.8	32.1	TRAESCS7D02G161500	22.5	23	38.1	18.7	18.9	45.9	59.5	56.2	88.9	57.5	44.3	97.1
14673	TRAESCS6A02G187800	25.7	28.5	46.1	23.9	31.9	46.8	TRAESCS6B02G216800	19	31.9	56.2	18.1	27.1	52.1	TRAESCS6D02G178300	24.5	29.5	47.5	19.5	23.8	45.8	69.1	89.9	149.7	61.5	82.8	144.7
17525	TRAESCS7A02G361400	35.5	41.5	24.5	35.1	41.8	18.7	TRAESCS7B02G266500	82.4	82	38.1	75.6	45.3	56.1	TRAESCS7D02G361700	93.1	70.7	39.6	112.3	73.5	45.8	211.1	194.2	102.3	223	160.6	120.7
16681	TRAESCS7A02G232200	15.1	46.2	63.9	20.8	24.7	90.8	TRAESCS7B02G130600	14.6	42.3	40.3	15.4	22.4	53.2	TRAESCS7D02G232300	30.1	54.8	27.7	43.4	28.4	45.8	59.8	143.4	132	79.6	75.5	189.8
7011	TRAESCS3A02G254600	1.9	3.7	130.5	1.8	2.7	79.4	TRAESCS3B02G286600	1.5	6.8	143	1	0.7	66.9	TRAESCS3D02G255500	1.1	2.7	108.6	0.7	0.3	45.8	4.4	13.2	382.2	3.5	3.6	192.1
10631	TRAESCS4A02G342700	71.1	43.1	50.6	73	49.2	42.8	TRAESCS5B02G532000	61.8	46.7	48	70.7	51.7	39.8	TRAESCS5D02G530300	87.1	54.1	54.8	90.4	59.4	45.7	220	143.8	153.4	234	160.4	128.3
14147	TRAESCS6A02G092200	7.7	37.1	59.1	16.9	31.5	45.2	TRAESCS6B02G120700	3.1	30.6	45.5	8.3	21.4	36.2	TRAESCS6D02G081100	6.1	33.3	60.3	12.1	31.7	45.6	16.9	100.9	164.9	37.3	84.6	127
4892	TRAESCS2A02G424700	39.2	36	35.1	43.3	38.5	39.4	TRAESCS2B02G444400	30.7	28.8	29.6	34	38.2	35.9	TRAESCS2D02G422600	45.1	46.3	40.6	45.8	53.1	45.5	115	111.1	105.4	123.2	129.8	120.8
805	TRAESCS1A02G168600	10.6	20.2	20.2	11.7	18.2	26.6	TRAESCS1B02G188300	9.8	47.9	20.2	11.9	29.8	25.6	TRAESCS1D02G166600	11.1	33.6	40	12.1	22.7	45.5	31.5	101.7	80.4	35.7	70.7	97.7
11422	TRAESCS5A02G067500	23.9	36	22.9	24.4	18.6	32.7	TRAESCS5B02G074400	43	42	20.9	38.3	31.8	32.8	TRAESCS5D02G078700	22.2	39.2	31.1	18.6	20.6	45.5	89.1	117.3	75	81.3	71	111
11668	TRAESCS5A02G106200	66.3	57.8	51	89.6	57.7	40.5	TRAESCS5B02G111200	51.4	54.7	52.2	75.9	46.7	38.6	TRAESCS5D02G117600	50.8	54.6	68.3	105.8	53.9	45.4	168.4	167.1	171.5	271.4	158.3	124.5
6880	TRAESCS3A02G237700	11.4	8.1	35.5	15.8	11.7	27.3	TRAESCS3B02G266100	6.6	14.1	41.6	3.2	9.6	38.1	TRAESCS3D02G237900	12.3	11.3	47	6.1	8.1	45.4	30.3	33.6	124.1	25.1	29.4	110.8
12326	TRAESCS5A02G203700	0.6	0.7	1.3	1.1	0.3	1.8	TRAESCS5B02G202400	0.9	0.3	3.9	0.5	0.7	1.4	TRAESCS5D02G210200	0.6	36.6	50.6	0.2	9	45.3	2.2	37.7	55.8	1.8	9.9	48.6
11492	TRAESCS5A02G079000	40.1	51.5	40.9	31.8	35.6	53.3	TRAESCS5B02G087000	26.2	44.8	32.2	24.3	30.5	38.4	TRAESCS5D02G093200	39.8	51.4	43.4	31.1	41.7	45.3	106.2	147.7	116.5	87.2	107.9	137
12617	TRAESCS5A02G249200	1.2	57.5	17.6	0.6	16.9	21.8	TRAESCS5B02G246900	0.8	35.1	10.4	0.4	8	9.6	TRAESCS5D02G256400	0.3	71.4	25.6	0.1	16.2	45.3	2.4	164	53.7	1.1	41	76.7
544	TRAESCS1A02G121300	69.1	49.9	37.1	103	50.2	47	TRAESCS1B02G140700	88.5	75.9	38.3	44.6	24.4	25.4	TRAESCS1D02G122100	83	69.9	32.6	97.3	59.5	45.3	240.6	195.7	108.1	244.9	134.1	117.6
6185	TRAESCS3A02G124600	52.6	38.6	38.2	40.9	33.7	45.8	TRAESCS3B02G143500	60.3	40.9	23.8	33.5	36	29.5	TRAESCS3D02G126100	71.6	50.8	33.4	47.6	46.8	45.2	184.6	130.3	95.4	121.9	116.5	120.6
2560	TRAESCS2A02G026900	28.3	56.8	36.3	55.2	47	37.8	TRAESCS2B02G040200	59.6	62	45.8	13.6	11.9	10.4	TRAESCS2D02G029000	22.6	45.7	41.3	50.9	46.3	45.2	110.4	164.5	123.4	119.7	105.2	93.4
111	TRAESCS1A02G038400	14.5	25.3	38.7	29.6	25.4	35.4	TRAESCS1B02G049300	10.1	17.1	30.4	9	8.9	7.4	TRAESCS1D02G040100	26.6	44.5	67.4	35.7	30.7	45.2	51.1	86.9	136.5	74.3	64.9	88
7980	TRAESCS3A02G398600	29.3	35.2	27.5	32.3	42.8	38.8	TRAESCS3B02G431000	26.9	37.8	28.1	42.5	56.4	55.6	TRAESCS3D02G392700	33.9	47.3	32.2	38.1	53.1	45.2	90.1	120.3	87.8	112.9	152.2	139.6
12078	TRAESCS5A02G169600	33.2	28.9	47.2	46.6	37.6	30.3	TRAESCS5B02G166400	30.8	20.3	40.5	47.9	33.7	26	TRAESCS5D02G174000	57.1	36.7	56	69.5	56.3	45.2	121.1	85.9	143.7	164	127.6	101.4
10633	TRAESCS4A02G343300	2.7	18.3	64	1.4	12.3	42.4	TRAESCS5B02G531400	0.6	3.3	0	0.1	4.6	3.7	TRAESCS5D02G529700	7.4	9.2	65.1	2.9	6.5	45.2	10.6	30.9	129.1	4.4	23.4	91.3
6567	TRAESCS3A02G189300	37	52.7	25.9	44.5	88	45.5	TRAESCS3B02G218500	72.5	66.7	26.4	63.1	115.3	47.1	TRAESCS3D02G192800	80.6	92.2	26.7	63.2	119.8	45.1	190.1	211.6	78.9	170.7	323.1	137.7
18375	TRAESCS7A02G562700	22.5	19.6	15.4	19.2	17.6	33.4	TRAESCS7B02G500200	24.5	24.7	15.8	16.8	27.1	29.6	TRAESCS7D02G547900	28	31.2	32.4	29.3	29.3	45.1	75	75.4	63.6	65.4	74	108.1
15525	TRAESCS6A02G316900	0	28.6	71.7	0.1	6.1	42.6	TRAESCS6B02G347400	0	8.4	38.1	0	2.9	36.3	TRAESCS6D02G296400	0.1	34.6	52.8	0	13.7	45	0.1	71.6	162.6	0.1	22.7	124
4914	TRAESCS2A02G427700	2	24.3	56.8	2.6	12.4	45.7	TRAESCS2B02G448100	1.1	8.6	59.6	1.7	4.9	31.9	TRAESCS2D02G425700	1.3	16.6	78.8	3.1	11.9	45	4.5	49.5	195.2	7.4	29.3	122.6
14145	TRAESCS6A02G091500	39.9	42	32.3	40.1	44.8	33.5	TRAESCS6B02G119800	49	41.7	36.5	48.3	53.1	38.8	TRAESCS6D02G080400	40.4	46.3	37.8	44.8	51.9	44.9	129.4	130.1	106.6	133.2	149.8	117.1
10680	TRAESCS4A02G356200	23.8	112.7	56.8	22.4	45.2	72.7	TRAESCS5B02G516000	18.7	92.1	48.1	21.8	41	56.4	TRAESCS5D02G516100	9.3	70	28.3	8.6	29.5	44.8	51.9	274.8	133.2	52.9	115.7	173.9
16842	TRAESCS7A02G255600	6.6	19.2	71.9	5.1	15.3	49	TRAESCS7B02G152000	4	16.1	37.4	3.6	9.7	33.1	TRAESCS7D02G254000	10.1	15	54.9	11.4	13.2	44.7	20.7	50.3	164.3	20.1	38.3	126.9
566	TRAESCS1A02G125000	5.1	18.3	40.9	9.3	14.7	37.7	TRAESCS1B02G142300	7.5	31.1	36.2	0.6	2.4	8.8	TRAESCS1D02G129000	10.2	24.1	42.2	19.3	19.7	44.7	22.7	73.4	119.4	29.2	36.8	91.2
13679	TRAESCS5A02G447300	50.5	29.7	27	30.1	21.6	29.9	TRAESCS5B02G449600	53.5	48	45.4	38.5	47.3	44.5	TRAESCS5D02G452600	58.3	41.8	34.9	38.7	39.9	44.7	162.2	119.5	107.3	107.3	108.7	119.1
14798	TRAESCS6A02G212300	29.7	28.7	17.6	32	29.6	20.2	TRAESCS6B02G242700	20.1	28.1	34.2	38	39.9	38.2	TRAESCS6D02G195300	59.5	63.7	42.9	68.6	65.2	44.7	109.4	120.4	94.6	138.5	134.8	103.1
1443	TRAESCS1A02G262900	0	4.2	21.5	0	2.2	32.3	TRAESCS1B02G273500	0.1	7.5	51.7	0	10.2	58	TRAESCS1D02G262900	0	17.3	52.2	0	11.4	44.6	0.1	29	125.4	0	23.8	135
1573	TRAESCS1A02G281400	36.7	28.8	36.4	59.6	28.1	28.4	TRAESCS1B02G290600	126.9	140.5	33.5	96.4	85.8	53.1	TRAESCS1D02G280700	112.2	103	30.9	101.4	67.9	44.5	275.8	272.4	100.9	257.4	181.8	126
14120	TRAESCS6A02G080600	38.3	10	30	26.6	11.3	30.8	TRAESCS6B02G108100	0	0.1	0	31.9	12.5	42.6	TRAESCS6D02G074300	44.4	14.2	36.5	29.4	15.9	44.5	82.7	24.2	66.5	87.9	39.7	117.9
14788	TRAESCS6A02G210700	57.3	44.6	24.7	57.6	29.8	44.7	TRAESCS6B02G239600	43.9	45.2	26	43.9	23.3	57.9	TRAESCS6D02G193800	42.2	37.4	21.8	43.1	21.9	44.4	143.5	127.1	72.6	144.6	75	147.1
2750	TRAESCS2A02G087000	79.8	61.7	27.5	132.6	66.4	31.1	TRAESCS2B02G101700	73.3	81.5	24.3	111	83.5	29.4	TRAESCS2D02G084300	92.2	96.6	42.3	106.7	100.2	44.4	245.3	239.8	94.1	350.4	250.1	104.9
17000	TRAESCS7A02G279300	48	50.9	56.1	29.2	42.5	63.4	TRAESCS7B02G180900	25.6	37.3	43.6	14.3	26.4	56	TRAESCS7D02G279100	42.9	34.2	33.1	26.7	27.9	44.4	116.4	122.4	132.9	70.2	96.8	163.7
6540	TRAESCS3A02G185800	110.3	196	110.5	101.6	186.1	99.2	TRAESCS3B02G215400	75.1	100.3	44.7	50.8	115.1	39.6	TRAESCS3D02G189800	111.7	166.7	69.5	76.7	167.2	44.3	297.1	463	224.7	229.1	468.5	183.1
8037	TRAESCS3A02G407700	14.4	77.1	39.3	4	45.9	39.3	TRAESCS3B02G440600	18.7	92.8	22.9	14.2	46	29.9	TRAESCS3D02G402900	13.2	72.7	31.7	6.5	41.7	44.3	46.3	242.6	93.9	24.7	133.6	113.5
17114	TRAESCS7A02G302200	24.6	31.8	54	46.5	43.8	41.1	TRAESCS7B02G202300	36.3	43.8	67.3	63	58.3	51	TRAESCS7D02G297500	24.8	35.3	57	46.2	48	44.3	85.7	110.9	178.3	155.7	150.1	136.4
12933	TRAESCS5A02G308900	16.8	21.3	149.2	25.9	27.8	56.2	TRAESCS5B02G309500	41.3	17	79	41.3	20.6	35.7	TRAESCS5D02G315900	16.8	15	132.7	25.5	19.6	44.3	74.9	53.3	360.9	92.7	68.1	136.2
5035	TRAESCS2A02G449800	0.4	1.5	47.7	0	0	8.3	TRAESCS2B02G471600	0	0	0	0	0	0	TRAESCS2D02G449300	0	2.1	161.8	0	0	44.2	0.4	3.6	209.4	0	0	52.5
17328	TRAESCS7A02G332000	25.6	86.9	83.2	42.4	69.1	46.3	TRAESCS7B02G243500	25.5	60.7	71.8	38.4	71.8	41.3	TRAESCS7D02G340200	32.6	81.1	78.4	50.1	91.6	44.2	83.7	228.6	233.5	130.9	232.5	131.8
9625	TRAESCS4A02G163700	15.2	18.9	11.4	17	15	15.4	TRAESCS4B02G161300	11.4	11.6	14.6	14.2	9.3	15.8	TRAESCS4D02G151200	33.3	43.3	40.8	46	32.2	44.1	59.8	73.8	66.7	77.2	56.5	75.3
9718	TRAESCS4A02G183100	4	13	12	6.5	6.3	16.8	TRAESCS4B02G135500	17.1	47.6	28.7	13	26.7	46	TRAESCS4D02G130200	20.3	48.5	24.8	11.4	28.9	44.1	41.4	109.1	65.5	31	61.9	106.9
13601	TRAESCS5A02G429500	28	30.8	34.4	35.2	33.1	39.6	TRAESCS5B02G431500	17.6	30.8	29.9	21.1	26.4	35.5	TRAESCS5D02G437600	29	38.1	31.7	30.6	32.9	44.1	74.7	99.7	95.9	86.9	92.4	119.2
10709	TRAESCS4A02G363500	51.7	60.4	28.9	40.2	38.4	55.6	TRAESCS5B02G509900	70.5	82.4	58	59.2	56.7	85.5	TRAESCS5D02G510000	60.5	59.2	29.5	48	39.2	44	182.6	202.1	116.3	147.4	134.2	185.2
9667	TRAESCS4A02G174700	114.7	99.2	63.4	66.7	103.5	56.3	TRAESCS4B02G142700	105.4	72.9	74.5	74.8	89.6	57.5	TRAESCS4D02G141000	140.9	102.1	64.2	95	108	44	361	274.1	202.1	236.4	301.2	157.9
14337	TRAESCS6A02G131700	39.4	51.1	26.5	39	33.9	47.3	TRAESCS6B02G160100	47.2	78.1	29.5	38.7	64.8	50.7	TRAESCS6D02G121500	36.4	54.6	28	27.7	38.8	44	123	183.8	84	105.5	137.5	142
7557	TRAESCS3A02G334700	69.3	25.9	26	58.4	33.9	39.9	TRAESCS3B02G365600	63.6	45	38	53.1	44.1	46.3	TRAESCS3D02G328000	87.2	32.2	31.2	68.6	47.4	44	220.1	103.1	95.1	180	125.4	130.2
1976	TRAESCS1A02G352800	123.2	68.9	14.7	70.2	49.3	17.5	TRAESCS1B02G369000	68.2	31.5	5	203.6	171	54.7	TRAESCS1D02G357200	179.8	84.5	22.9	192.9	96.3	44	371.1	184.9	42.6	466.6	316.6	116.2
9879	TRAESCS4A02G206900	98.1	138.8	60.9	88.7	154	61	TRAESCS4B02G110500	88.4	119.3	53.7	89.9	135.4	55.5	TRAESCS4D02G108200	77	102.6	47.9	78.6	148.3	44	263.4	360.7	162.5	257.2	437.6	160.5
9868	TRAESCS4A02G204800	93.9	94.4	32.6	152.6	83.6	31.6	TRAESCS4B02G108400	93.6	103.5	32.3	124.4	98.3	24.3	TRAESCS4D02G105600	113.1	95.5	44.9	175.9	79.5	43.8	300.6	293.4	109.8	452.9	261.4	99.7
4402	TRAESCS2A02G349700	69.2	138.2	43.3	83.9	89.8	55.7	TRAESCS2B02G368100	54.2	72.5	21.9	53.5	49.3	34.6	TRAESCS2D02G348100	44.6	102	30.2	53.4	83	43.7	168.1	312.8	95.4	190.7	222.1	134.1
9205	TRAESCS4A02G093600	39.8	49.4	43.7	47	54.6	38.4	TRAESCS4B02G210800	18.9	24.5	34.2	26.7	30.7	24.3	TRAESCS4D02G211500	36.5	46.7	42.8	39.9	42.1	43.7	95.1	120.6	120.8	113.6	127.4	106.4
6487	TRAESCS3A02G178000	19.9	14.8	14.4	15.2	12.6	17.2	TRAESCS3B02G207100	52.4	30.7	17.7	21.3	19.4	22.2	TRAESCS3D02G182900	52.3	45	27.5	43.7	48.4	43.7	124.7	90.5	59.6	80.3	80.4	83.1
11980	TRAESCS5A02G156800	32.2	32.3	23.5	35.1	30.2	29.8	TRAESCS5B02G155000	34.3	45.5	25.3	44.2	38.2	45	TRAESCS5D02G162200	54	48.3	33	54.2	40.5	43.6	120.5	126.1	81.8	133.5	109	118.4
10232	TRAESCS4A02G260700	21	28.8	38	23.4	26.3	42.8	TRAESCS4B02G054100	21.1	20.6	13.2	18.4	12.8	16.8	TRAESCS4D02G053900	16.9	32	43	20.6	21.6	43.6	58.9	81.4	94.2	62.4	60.8	103.2
12180	TRAESCS5A02G182800	55.3	91.7	49.2	42.9	71.6	66.7	TRAESCS5B02G180900	60.2	66.2	31.7	40.6	56.3	31.2	TRAESCS5D02G187200	101.4	86.8	26.4	65.2	80.7	43.5	216.9	244.6	107.3	148.8	208.5	141.5
4442	TRAESCS2A02G354900	27	33.9	67.2	43.8	41.9	43.5	TRAESCS2B02G373600	18.5	20.9	56.9	43.4	42.9	41.9	TRAESCS2D02G353600	35.9	43.8	76.4	45.8	40.9	43.5	81.5	98.5	200.4	133	125.7	129
9159	TRAESCS4A02G087200	77.2	48	43.6	70.3	58.5	41.2	TRAESCS4B02G217200	51.1	36.8	47.8	56.9	44.3	40.6	TRAESCS4D02G217500	78.5	46.1	45.2	77.3	58.6	43.5	206.8	130.9	136.6	204.5	161.4	125.3
8464	TRAESCS3A02G513700	59.8	44.7	31.4	57.6	61.8	29.8	TRAESCS3B02G582400	105.9	73.5	46.5	89.7	84.7	50.6	TRAESCS3D02G521600	58.2	54	45.5	62.7	67.2	43.5	223.9	172.2	123.4	210	213.7	123.8
3904	TRAESCS2A02G280700	27.4	47.4	73.3	46.9	41.2	41.7	TRAESCS2B02G298000	16.8	38.1	55.8	28.8	26.2	34.4	TRAESCS2D02G279500	26.5	48.1	72.4	33.6	38.2	43.3	70.7	133.6	201.4	109.2	105.5	119.4
10811	TRAESCS4A02G414600	13.5	20.2	33.1	16.4	17.7	29	TRAESCS4B02G315300	6.6	16.6	25.2	7.6	11.6	25.9	TRAESCS4D02G312300	14.5	23	30.1	10.5	16.9	43.2	34.7	59.9	88.3	34.5	46.1	98.2
2513	TRAESCS2A02G010100	29.3	25.7	32.3	33.4	23.3	38	TRAESCS2B02G012500	38.1	29.8	39.5	33.8	22.5	33	TRAESCS2D02G010700	21.7	28.5	37.1	31.4	24.5	43.1	89.1	83.9	108.9	98.5	70.2	114.1
14841	TRAESCS6A02G218800	20	126.9	93.3	16.5	78.3	53	TRAESCS6B02G248300	8.3	75.2	54.8	7.2	57.5	45.2	TRAESCS6D02G201900	15.5	38.2	71	16.8	41.8	43.1	43.7	240.3	219.1	40.5	177.5	141.3
16384	TRAESCS7A02G181900	18.7	21.8	14.2	22	16.7	18.7	TRAESCS7B02G086700	25.2	28	18.1	29.8	13.6	28.1	TRAESCS7D02G183300	43.4	58.5	25.8	38.4	37.6	43.1	87.3	108.2	58.1	90.1	67.9	89.8
882	TRAESCS1A02G180300	23.4	22.8	19.5	22.9	24.2	30.6	TRAESCS1B02G200200	37.7	32.6	26.9	44.8	46.5	38.8	TRAESCS1D02G178500	26.4	31.8	28.5	34.8	34.2	43	87.5	87.1	74.9	102.5	105	112.4
13455	TRAESCS5A02G401700	10.6	29.9	47.8	17.1	20.2	33.7	TRAESCS5B02G406400	7.8	26	38.9	11	17.2	27.7	TRAESCS5D02G411900	9.2	39.2	60.3	9.3	25	43	27.5	95.1	147	37.5	62.3	104.4
7216	TRAESCS3A02G284400	0	1.3	61.1	0	0	38.6	TRAESCS3B02G318300	0	0.2	6.3	0	0.4	40.3	TRAESCS3D02G284200	0.1	4.9	84.2	0.1	3.1	43	0.2	6.4	151.6	0.2	3.5	121.8
298	TRAESCS1A02G079700	6	13	37.2	4.2	18.5	34.9	TRAESCS1B02G097700	3.5	7	22.2	0.9	3.4	7.1	TRAESCS1D02G081400	8.2	12.9	47.4	7.4	27.7	42.9	17.7	32.8	106.9	12.5	49.6	84.9
13358	TRAESCS5A02G386600	49.7	38.2	44.8	35.7	37.7	41.5	TRAESCS5B02G391500	50.6	50.1	45.5	44	48.6	56.5	TRAESCS5D02G396400	41.4	33.2	35.6	38.7	37.1	42.9	141.7	121.5	125.8	118.4	123.4	140.8
11109	TRAESCS5A02G538000	0	14.1	103.6	0	4.5	56.8	TRAESCS4B02G375200	0	15.9	110.9	0	22	86.5	TRAESCS4D02G361900	0	15.6	71	0	11.5	42.8	0	45.6	285.4	0	38	186.1
14408	TRAESCS6A02G145800	35.3	45.1	29.8	43.8	44	36.2	TRAESCS6B02G174200	52.1	75.9	35.9	55.4	59.5	55.7	TRAESCS6D02G135100	47.2	50.1	33.6	52.7	50.5	42.8	134.5	171.1	99.3	151.8	153.9	134.7
13038	TRAESCS5A02G326100	51.5	114.4	63.4	74.7	186.2	33.8	TRAESCS5B02G326500	17.3	38	44	35.7	79.2	21.4	TRAESCS5D02G332200	55.2	135.9	74	82.4	208.2	42.7	123.9	288.4	181.4	192.8	473.7	97.9
13775	TRAESCS5A02G467200	53.3	38.4	10.2	31.7	31.6	17.9	TRAESCS5B02G479000	96	37.5	23.1	55.7	41.6	44.9	TRAESCS5D02G480100	57	45.3	26.7	43.7	38.7	42.7	206.4	121.2	60	131.1	111.9	105.5
8708	TRAESCS4A02G019000	22.6	23.4	14.8	28.1	20.4	27.2	TRAESCS4B02G284900	49.8	63.3	32.2	36.8	32	46.6	TRAESCS4D02G283700	57.4	60.6	28.8	45.5	26.6	42.6	129.7	147.2	75.8	110.4	79.1	116.3
8672	TRAESCS4A02G013500	15.9	37.9	34.6	16.4	28.5	37.7	TRAESCS4B02G290200	18.1	49.3	36.1	19.6	30	46	TRAESCS4D02G289300	20	39.7	33	19.6	29.1	42.5	54	126.9	103.7	55.5	87.6	126.3
405	TRAESCS1A02G099500	15.2	17.4	17.8	13.2	15.3	28.5	TRAESCS1B02G124900	15.6	17.7	28.8	4.9	6.2	15.4	TRAESCS1D02G107400	19.8	22.9	30.7	22.6	24.7	42.5	50.6	58	77.3	40.7	46.2	86.3
11358	TRAESCS5A02G057100	0.1	2.8	16.5	0.1	0.8	11.2	TRAESCS5B02G059900	1.1	9.9	30.7	0.1	5.8	15.9	TRAESCS5D02G068000	1.2	9.1	61.2	1	6.9	42.5	2.4	21.9	108.4	1.1	13.5	69.6
1318	TRAESCS1A02G245600	42.4	23	14.4	29	35.3	16.9	TRAESCS1B02G256600	21.4	19.2	12.7	17.3	24.2	14.9	TRAESCS1D02G245300	67	38	36.1	53.9	57.1	42.3	130.8	80.1	63.2	100.2	116.6	74.2
16760	TRAESCS7A02G245100	15.8	16.8	60.6	12.9	15.3	43.3	TRAESCS7B02G146400	8.3	23.3	63.5	10.1	19.1	33.1	TRAESCS7D02G243700	12.7	21.3	78.8	14.2	23.4	42.3	36.8	61.4	202.9	37.2	57.8	118.6
8873	TRAESCS4A02G046000	27.9	38.3	30.1	48	36.8	37.9	TRAESCS4B02G259600	29.5	39.3	27.5	39.4	38	39	TRAESCS4D02G258900	61.7	43.9	27.1	65.6	40.6	42.2	119.1	121.5	84.7	152.9	115.5	119.2
7576	TRAESCS3A02G338400	14.3	13.5	29.1	11.4	21.6	16.7	TRAESCS3B02G370000	11.9	39.9	55.1	14	29.7	30.8	TRAESCS3D02G331900	40.9	45.7	63.7	36.5	36.8	42.2	67.1	99	147.8	61.9	88.1	89.7
9212	TRAESCS4A02G094400	20.2	56.2	21.5	20	42.2	23.5	TRAESCS4B02G210000	25.7	75.4	17.9	27.9	41.8	23.9	TRAESCS4D02G210800	8.8	80.4	44.7	15.4	49	42.2	54.7	212	84.1	63.4	132.9	89.6
12057	TRAESCS5A02G167200	18.7	25.5	18.6	22.4	20.3	16.1	TRAESCS5B02G164200	7.6	10.2	12.9	8.6	9.1	10.6	TRAESCS5D02G171500	40.3	41.1	34.4	27.2	32.7	42.1	66.6	76.8	66	58.2	62.1	68.8
15006	TRAESCS6A02G243000	28.5	44.8	36.1	36.3	50.9	32.4	TRAESCS6B02G281200	26.6	47.2	18.3	20.3	28.2	26.5	TRAESCS6D02G225300	35.2	81.2	30.5	33.1	70.5	42	90.3	173.2	85	89.8	149.6	100.9
9876	TRAESCS4A02G206200	13.9	30	48.4	13.4	17.4	38.6	TRAESCS4B02G109800	17.8	38	34.4	14.5	20.2	29.1	TRAESCS4D02G107200	16.5	25.9	51.7	18.6	19	42	48.2	93.9	134.5	46.6	56.6	109.7
5742	TRAESCS3A02G024900	41.2	52.7	71.7	39.4	82.9	61.2	TRAESCS3B02G019900	23.6	49.1	69.7	22.3	74.2	61.1	TRAESCS3D02G021200	48.6	41.1	57.5	44.1	59.5	42	113.4	142.8	198.9	105.8	216.6	164.3
13027	TRAESCS5A02G323500	93.9	68.9	31.2	83.8	63.7	43.8	TRAESCS5B02G324000	21.4	14.1	7.5	19.1	18.2	7.7	TRAESCS5D02G330500	105.4	69.4	38.1	102.7	89.2	42	220.7	152.4	76.7	205.5	171.1	93.5
15316	TRAESCS6A02G286600	48.6	29.3	40.7	62.5	30	45	TRAESCS6B02G315600	61.5	30.4	37	72.6	31.6	47.3	TRAESCS6D02G267300	41.5	25.1	34	52.7	22.7	41.9	151.6	84.9	111.7	187.8	84.3	134.3
13207	TRAESCS5A02G364100	29.7	43.5	27.7	38.5	26.8	41.8	TRAESCS5B02G366000	34	50.9	24.3	37.4	31	35.4	TRAESCS5D02G373000	41.2	58.4	24.1	50.6	39.3	41.9	104.9	152.8	76.1	126.5	97.1	119.2
3501	TRAESCS2A02G212000	110.4	57.6	27	75.6	41	44	TRAESCS2B02G237100	118.9	45.6	14.1	76.9	42.9	33.1	TRAESCS2D02G217900	118	54.5	24.2	78.9	45.8	41.9	347.3	157.7	65.3	231.4	129.8	119
6546	TRAESCS3A02G186500	6.5	26.2	13.4	9.4	18.4	24.5	TRAESCS3B02G216000	2.5	25.7	18.8	2.5	17.1	32.4	TRAESCS3D02G190400	5.2	39.2	26.4	4.9	24.4	41.8	14.2	91.2	58.5	16.8	59.9	98.7
4900	TRAESCS2A02G425900	30.7	25.7	38.3	18.8	38.4	47.3	TRAESCS2B02G446200	50.2	60.6	57.2	30.2	44.1	61.2	TRAESCS2D02G423800	50.1	40.1	27	31.2	36.9	41.8	130.9	126.5	122.6	80.1	119.4	150.3
17003	TRAESCS7A02G280700	16.5	32.4	31.3	13.6	17.1	45.5	TRAESCS7B02G180500	22.6	34.4	38.1	21.8	23.5	55.1	TRAESCS7D02G279300	17.7	28.3	19.9	23.6	23.1	41.7	56.8	95.1	89.4	59	63.6	142.3
16592	TRAESCS7A02G217200	41.8	27.6	38.1	51.8	31.1	46	TRAESCS7B02G124100	33.5	30.8	42.7	39	30.7	46.2	TRAESCS7D02G218500	36.3	28.7	35.5	39.4	26.3	41.7	111.7	87.1	116.2	130.2	88.1	133.9
1713	TRAESCS1A02G306000	0.3	24.4	20.2	0	29.1	32.2	TRAESCS1B02G316700	0.4	17	12.1	0	10.9	22.8	TRAESCS1D02G305700	1.2	40.3	23.7	0.2	42.9	41.6	1.9	81.8	56	0.3	83	96.6
10449	TRAESCS4A02G298700	45.2	76.6	59.6	65.2	57.4	49.8	TRAESCS4B02G014700	30.8	38.5	71.3	58.6	34.6	42.1	TRAESCS4D02G012900	47.1	59.7	39.2	99.5	61.3	41.6	123.1	174.8	170.1	223.3	153.3	133.5
5555	TRAESCS2A02G568200	31	18.7	10.9	8.7	8.5	8.2	TRAESCS2B02G628600	5.6	2.4	4.9	17.1	9.6	11.9	TRAESCS2D02G578900	65.5	31.1	30.5	58	38.4	41.6	102	52.2	46.3	83.8	56.6	61.7
10899	TRAESCS5A02G498100	19.7	42.9	40.2	38.8	62.2	37.7	TRAESCS4B02G325900	56.6	65.8	44.1	54.1	83.8	38.4	TRAESCS4D02G322800	40.1	64.3	40.5	42.4	76.7	41.5	116.4	173	124.7	135.4	222.7	117.6
1173	TRAESCS1A02G222800	20.7	43.1	37	31.3	33.3	30.1	TRAESCS1B02G236100	26.7	39.3	48.3	41	37.2	35.2	TRAESCS1D02G224400	36.1	59.8	44.1	47.7	50.8	41.5	83.5	142.2	129.5	120	121.3	106.9
9522	TRAESCS4A02G138000	18	53.9	57.3	44	28.4	63.8	TRAESCS4B02G154200	43.4	54.1	47.3	69.2	48	53.1	TRAESCS4D02G164400	27	30	34.5	58.8	13.8	41.5	88.4	137.9	139.1	172.1	90.2	158.4
16373	TRAESCS7A02G180100	65.1	42.2	36.2	57.7	48.8	17.4	TRAESCS7B02G085300	6.5	8.2	24.9	5.7	7.1	9	TRAESCS7D02G181600	23.9	45.4	59.8	16.2	35.5	41.4	95.5	95.8	120.8	79.6	91.4	67.8
18142	TRAESCS7A02G493400	68.4	51.7	21.5	54.2	55.2	29.7	TRAESCS7B02G404000	43.8	53.2	26.8	103.2	148.8	107.4	TRAESCS7D02G480900	50.1	47.9	24.3	39.6	56.9	41.4	162.3	152.8	72.5	196.9	260.8	178.4
6774	TRAESCS3A02G223100	17	18.1	19.9	18.9	18.9	18.9	TRAESCS3B02G252200	9.9	12.1	17	16	10	13.9	TRAESCS3D02G230800	47.7	46.3	62.7	58.7	39.7	41.4	74.5	76.4	99.6	93.6	68.7	74.1
13667	TRAESCS5A02G444200	5.8	24.8	55.7	3.6	17.9	43.4	TRAESCS5B02G448900	10.2	27	55	5.3	20	45.4	TRAESCS5D02G451900	2.3	27.3	37.4	1.7	17	41.4	18.4	79.1	148.2	10.5	54.9	130.1
17593	TRAESCS7A02G372500	28	31.2	36.1	37.9	40.9	33.3	TRAESCS7B02G254800	25.5	35.7	49	37.9	28	47.2	TRAESCS7D02G350400	29.3	40	47.4	39.1	35.8	41.3	82.8	106.8	132.5	114.8	104.7	121.7
14918	TRAESCS6A02G230100	0.5	29.7	33.5	0.5	9.2	97.2	TRAESCS6B02G251600	1.7	11.3	17.9	1.5	8.8	66.1	TRAESCS6D02G204800	3	11.7	21.5	1.3	3.2	41.3	5.1	52.6	72.9	3.3	21.1	204.6
12522	TRAESCS5A02G234400	59.5	20.9	23.5	47.5	30.5	34.9	TRAESCS5B02G232900	70.3	28	24.6	48.8	38.7	43.4	TRAESCS5D02G241200	48.4	26.7	19.5	39.4	40.5	41.2	178.1	75.5	67.7	135.7	109.7	119.6
1833	TRAESCS1A02G327200	41	32.2	30.1	46.7	44	25.5	TRAESCS1B02G340600	73.1	58.9	47.3	75.3	77.6	39.5	TRAESCS1D02G329300	53.2	65.5	49.5	54.2	67.9	41.2	167.3	156.6	126.9	176.2	189.5	106.1
6674	TRAESCS3A02G207500	45.8	86.1	34.9	35.9	68.7	32.8	TRAESCS3B02G234700	35.3	100.1	41.3	34.9	85.3	61	TRAESCS3D02G208000	37.6	81.7	30.1	37.4	68.8	41.2	118.7	267.8	106.3	108.2	222.9	134.9
16313	TRAESCS7A02G169500	20.5	23.6	28.4	17.2	28	27.4	TRAESCS7B02G074300	28.2	33.4	36.1	31.5	34.2	35.3	TRAESCS7D02G170400	39.6	45.7	39.2	33.2	54.8	41	88.3	102.7	103.7	81.8	116.9	103.7
3868	TRAESCS2A02G275800	29.7	37.5	41.1	41.8	37.1	35.3	TRAESCS2B02G293500	43.7	36.4	42.9	55.9	38.8	36.4	TRAESCS2D02G274800	30.6	38.4	44	45	38.6	41	104	112.3	128	142.8	114.5	112.7
8851	TRAESCS4A02G043600	52.6	18.1	29.4	47.5	17.4	30.6	TRAESCS4B02G264300	52.8	22.7	35.3	49.4	18.1	37.3	TRAESCS4D02G264300	73.3	25.1	36.4	63.8	24.7	40.8	178.7	65.9	101.1	160.6	60.2	108.7
1089	TRAESCS1A02G210200	53.6	40.3	22.5	54.6	53.8	45.5	TRAESCS1B02G224100	14.8	26.1	11.6	22.6	29.8	10.9	TRAESCS1D02G213500	54.7	43.9	29.2	43.4	53.5	40.8	123.1	110.4	63.3	120.6	137.1	97.2
17292	TRAESCS7A02G326800	50.5	63.8	94.5	53.3	60.4	71.3	TRAESCS7B02G227500	44.7	81	95.6	51.3	75.9	82.3	TRAESCS7D02G323600	33	39.8	50.4	40.4	41.2	40.8	128.2	184.6	240.5	144.9	177.4	194.4
16517	TRAESCS7A02G204600	26.7	38.5	21	25	22.8	28.2	TRAESCS7B02G111800	41.9	57.5	32.8	42	33.3	48.5	TRAESCS7D02G207700	51.2	62.5	34.6	52.9	49.3	40.7	119.8	158.5	88.5	119.9	105.3	117.4
2794	TRAESCS2A02G097800	104.8	41	79.6	85.1	34.8	49.4	TRAESCS2B02G113500	35.6	12.4	30.3	68.1	31.9	45.4	TRAESCS2D02G097200	76.2	28.5	66.2	71.4	27.8	40.7	216.6	81.9	176.2	224.6	94.5	135.4
1888	TRAESCS1A02G337800	45.7	44	38.3	35.2	45.7	37.3	TRAESCS1B02G350200	44.7	41.7	38	37.9	52.8	33.2	TRAESCS1D02G339700	42.9	46.8	40.5	27.6	48.9	40.6	133.4	132.5	116.9	100.8	147.4	111.2
14652	TRAESCS6A02G184100	46.3	71.4	61.8	40.2	41.6	47.5	TRAESCS6B02G212600	46.1	69.9	57.7	43.1	58.3	50.4	TRAESCS6D02G171000	30.4	62.2	49.8	27.1	56.4	40.6	122.7	203.6	169.2	110.4	156.3	138.5
15597	TRAESCS6A02G330600	66.9	23.4	31.5	57.6	30	39.9	TRAESCS6B02G361500	50.3	25.5	32.4	36.3	31.9	36.6	TRAESCS6D02G309700	71.1	38.4	32.4	46.8	40	40.6	188.3	87.3	96.2	140.7	102	117.1
4211	TRAESCS2A02G320800	32.4	27.5	27.8	52.5	46.6	22.3	TRAESCS2B02G361900	36.6	41.9	31.5	41.7	44	32.1	TRAESCS2D02G341500	72.4	61.3	36.6	85.6	75.9	40.6	141.4	130.7	95.9	179.7	166.5	95
12277	TRAESCS5A02G196000	25.7	27.6	30.3	24.2	40	37.5	TRAESCS5B02G187400	43.4	34.2	31	44.3	35.7	44.4	TRAESCS5D02G195000	19.4	26.7	37.2	23.7	28	40.6	88.5	88.4	98.5	92.2	103.6	122.5
7173	TRAESCS3A02G278800	159.1	86.5	79.6	65.8	100.9	42	TRAESCS3B02G313000	85.1	67.5	68.4	56.8	101.9	53.2	TRAESCS3D02G279100	102.1	63.9	68.8	57.3	102.1	40.6	346.2	217.9	216.8	179.9	304.9	135.8
10266	TRAESCS4A02G266600	32.6	24.3	47.1	36.3	26.2	39.4	TRAESCS4B02G047700	42.7	37.9	44.9	39.7	34.8	42.7	TRAESCS4D02G047600	22.2	26.7	36.2	27.5	27.8	40.5	97.6	89	128.2	103.6	88.7	122.6
8577	TRAESCS4A02G455900	14.3	15.1	33.2	2.4	1	1.9	TRAESCS3B02G565200	20.1	35.9	33.7	21.9	28.7	32.3	TRAESCS3D02G491400	30.8	35.4	67.5	50.7	35.5	40.5	65.3	86.4	134.4	74.9	65.2	74.7
17499	TRAESCS7A02G357100	53	60.5	91	65.1	70.8	47.6	TRAESCS7B02G270600	42.7	48.6	81.2	62.8	65.3	39.6	TRAESCS7D02G365600	33.3	46	98	58.6	57.2	40.4	128.9	155.1	270.2	186.4	193.4	127.6
510	TRAESCS1A02G116700	4.4	11.8	43.2	4.4	7	29.2	TRAESCS1B02G136700	3.3	22.5	130.9	0	0.4	0.2	TRAESCS1D02G117900	2.9	19.9	80.1	3.9	20.7	40.2	10.6	54.1	254.2	8.3	28.1	69.6
514	TRAESCS1A02G117400	1.1	24.3	4.4	1.9	9.7	10.4	TRAESCS1B02G137200	1.3	51.5	12.4	0	2.1	2	TRAESCS1D02G118500	3.2	42.3	19.8	1.5	61.5	40.2	5.7	118.1	36.5	3.4	73.4	52.6
1648	TRAESCS1A02G295800	0.3	1	21.6	1.6	4	20.3	TRAESCS1B02G304800	1	1.7	31.9	0.2	1.1	21	TRAESCS1D02G296500	2.4	5.2	46.9	0.7	2.3	40.2	3.7	7.9	100.4	2.4	7.4	81.5
6665	TRAESCS3A02G206000	18	27.6	24.8	24.6	17.1	39.1	TRAESCS3B02G237900	45.9	57.3	29.1	48.7	29.8	53.4	TRAESCS3D02G209600	38.2	34.9	20.2	37.1	19.8	40.2	102.1	119.8	74.1	110.4	66.7	132.7
4372	TRAESCS2A02G344900	36.5	47.7	59.1	36.4	45.9	41.5	TRAESCS2B02G342400	13.4	52.8	46.1	7.6	32.3	60.9	TRAESCS2D02G323500	34.7	27.9	39.6	32.1	29.6	40.1	84.6	128.4	144.8	76	107.8	142.6
6893	TRAESCS3A02G239300	10.8	11	27.2	11.5	10.5	28.9	TRAESCS3B02G267800	17.8	12.4	32.2	19	12.5	29.3	TRAESCS3D02G239500	18.8	19.5	35.2	22	17.2	40.1	47.5	42.9	94.6	52.4	40.1	98.3
8683	TRAESCS4A02G015200	0	0.1	1.7	0	0	4.3	TRAESCS4B02G288700	0	0	0	0	0	0	TRAESCS4D02G287700	0	24.8	21.1	0	2.3	40.1	0	24.9	22.8	0	2.3	44.4
13529	TRAESCS5A02G416300	23.1	32.7	28.8	30.2	21.7	42.8	TRAESCS5B02G418600	14.3	14.5	27.3	5.5	4.9	8.3	TRAESCS5D02G424000	15.6	16.3	30.6	17.4	13.8	40	52.9	63.5	86.7	53.1	40.4	91.1
2962	TRAESCS2A02G127100	2.6	19	38.7	2	11	14	TRAESCS2B02G148900	2.6	13.5	52.1	2.5	9.2	28.9	TRAESCS2D02G129500	3.6	21.4	62.1	2.1	14.4	40	8.7	53.9	153	6.6	34.5	82.9
6937	TRAESCS3A02G245600	11.1	16.5	29.7	9.7	11.3	25.9	TRAESCS3B02G274000	16.8	21.8	29.2	18.1	12.1	28.2	TRAESCS3D02G245900	18.7	24.2	40.4	17.5	17	39.8	46.5	62.5	99.3	45.3	40.3	94
108	TRAESCS1A02G037900	2.3	5.2	21.3	2.2	2.9	7.7	TRAESCS1B02G048800	1.4	11	30.4	0	0.1	0.2	TRAESCS1D02G039600	1.5	19.4	46.1	3.2	11.8	39.8	5.1	35.5	97.8	5.5	14.7	47.8
7513	TRAESCS3A02G328000	0.9	5.4	57.5	1.2	4.9	48.9	TRAESCS3B02G357500	0	0	0	0	0	0	TRAESCS3D02G321500	0.6	7.6	39.6	1.2	4.5	39.8	1.4	13	97	2.3	9.4	88.7
8491	TRAESCS3A02G521600	25.1	14	25.6	30.3	17.8	23	TRAESCS3B02G591400	52.6	37.1	26.5	41.1	33.6	33.8	TRAESCS3D02G527700	73.1	37.9	35.3	56.8	34.6	39.8	150.8	89	87.4	128.2	86	96.6
13578	TRAESCS5A02G426300	25.8	43	33.1	18.6	32.3	44.2	TRAESCS5B02G428200	16.5	25.4	38	16.3	20.4	38.2	TRAESCS5D02G434300	17.1	27.2	32.6	13.4	20.2	39.7	59.3	95.6	103.7	48.4	72.9	122.1
18239	TRAESCS7A02G521900	50.5	20	22.9	40.3	28.9	37.2	TRAESCS7B02G439100	51.1	25.6	29.4	18.7	13.8	16.8	TRAESCS7D02G511400	39.9	22.2	23.2	37.2	32.5	39.7	141.4	67.7	75.5	96.1	75.3	93.6
6668	TRAESCS3A02G206400	0.9	2.4	31.7	1.2	1	14.1	TRAESCS3B02G238500	1.7	11.4	14.7	1.6	4.7	5	TRAESCS3D02G209200	4.2	12.6	84.8	2.1	3.6	39.7	6.8	26.3	131.2	4.9	9.2	58.8
13108	TRAESCS5A02G341000	5.1	37.6	24	8.2	33.9	13.8	TRAESCS5B02G339100	9	30.7	19.1	11.2	36.4	12.7	TRAESCS5D02G346200	7.8	54.2	56	6.6	36.6	39.6	21.9	122.5	99.1	26	106.9	66.2
12966	TRAESCS5A02G314600	0.9	20.6	13.1	0.3	9.3	15.2	TRAESCS5B02G315500	0.6	9.7	8	0.3	8.7	5.8	TRAESCS5D02G320800	8.3	120.2	23.5	3.4	53.4	39.6	9.7	150.5	44.7	3.9	71.4	60.6
11342	TRAESCS5A02G053800	15.2	24.6	32.9	24.9	22.2	32.4	TRAESCS5B02G062400	24.1	38.2	52.1	27.6	39.6	49.5	TRAESCS5D02G065300	19.4	29.6	32.7	25.2	25	39.6	58.7	92.4	117.8	77.7	86.8	121.5
6532	TRAESCS3A02G184800	19.9	35.2	29.3	21.7	20.2	32.7	TRAESCS3B02G214600	28.4	37.5	29.4	38.6	26.7	30.9	TRAESCS3D02G188800	26.1	42.9	33.7	31.4	26.4	39.5	74.3	115.6	92.3	91.7	73.3	103.2
5262	TRAESCS2A02G497600	32.6	30.3	18.7	32.4	50.6	30.9	TRAESCS2B02G525800	32.9	43.3	20.6	32.6	44.7	33.8	TRAESCS2D02G497800	50.6	42.1	23	48.9	42.6	39.5	116	115.7	62.3	113.9	137.8	104.3
11953	TRAESCS5A02G152600	26.7	45.2	47.3	42.8	56.5	41	TRAESCS5B02G151300	25.8	41	44.2	38.5	55.8	38.3	TRAESCS5D02G157800	28.6	43.9	53.8	49.1	60.4	39.5	81	130	145.2	130.4	172.6	118.8
16247	TRAESCS7A02G158000	20.2	33.2	52.1	26.6	30.8	26	TRAESCS7B02G062200	9.2	23	45.6	9.7	13.9	19.9	TRAESCS7D02G158500	5.7	49.2	87.9	11.5	34.1	39.5	35.1	105.5	185.5	47.8	78.8	85.5
5268	TRAESCS2A02G498600	27.8	21.2	29.2	53.4	32.1	11.2	TRAESCS2B02G526700	26.1	22.3	33.9	50.4	30.6	26.2	TRAESCS2D02G498900	30	25.6	61.8	63.2	37.3	39.4	83.9	69.1	124.9	167.1	100	76.8
15032	TRAESCS6A02G246400	193.8	143.7	71.7	68.5	100.1	127.1	TRAESCS6B02G278100	27.6	7.2	9.9	19.3	16.5	12.5	TRAESCS6D02G228800	16.3	23.3	29.2	9.6	12.1	39.4	237.7	174.2	110.8	97.4	128.7	178.9
8727	TRAESCS4A02G021600	20.8	22.8	39.7	26	21.1	47.8	TRAESCS4B02G281900	30.5	28.5	41.3	41	27.7	49.2	TRAESCS4D02G280500	21.5	18	32.2	35.1	23.2	39.4	72.7	69.2	113.2	102	72	136.4
14757	TRAESCS6A02G204800	61.3	28.4	23	42.6	29.1	43.8	TRAESCS6B02G225700	70.6	30.7	21.7	6.2	4.4	6.9	TRAESCS6D02G190000	56.3	28.6	19.1	34.9	25.2	39.3	188.2	87.7	63.9	83.7	58.7	90
17038	TRAESCS7A02G287400	14.4	33.6	42	18.1	19	42.5	TRAESCS7B02G183300	7.7	27.8	48.4	15.3	11.5	47.9	TRAESCS7D02G284900	8.2	26.2	36.4	12.8	10.7	39.3	30.3	87.5	126.8	46.2	41.2	129.6
15472	TRAESCS6A02G309600	73.6	45.8	54.2	77.8	64.6	42.1	TRAESCS6B02G339400	64.4	31.6	53	75.3	52.4	31.3	TRAESCS6D02G289000	96.8	47.6	67.2	120.3	74.8	39.3	234.8	125.1	174.3	273.4	191.8	112.7
12211	TRAESCS5A02G187200	47.8	44.6	22.1	45.5	29.2	35.5	TRAESCS5B02G196700	29	30.9	16.9	32.4	22.6	27.8	TRAESCS5D02G203900	35.8	50.3	27	34	44.9	39.2	112.6	125.9	66	112	96.8	102.5
1763	TRAESCS1A02G314100	4.5	16.5	20.9	8.6	14.8	26.4	TRAESCS1B02G326400	6.6	22.1	23.2	12.2	23.9	30.5	TRAESCS1D02G314600	10.1	27.6	47.6	16.4	24.3	39.2	21.2	66.2	91.7	37.2	63	96.1
17766	TRAESCS7A02G402300	18.4	17.1	30.2	19	20.5	37.2	TRAESCS7B02G302400	15.1	12.2	29.5	14.6	16	29.8	TRAESCS7D02G396100	15.6	16.1	39.8	14.9	15.3	39.2	49.1	45.4	99.5	48.5	51.8	106.2
14632	TRAESCS6A02G181100	17.1	55.2	28.2	21.8	47.8	37.6	TRAESCS6B02G210200	17.1	46.9	30.3	21.7	41.3	36.2	TRAESCS6D02G168400	31	61	29.9	36.5	50.3	39.1	65.3	163.2	88.4	79.9	139.4	112.8
16992	TRAESCS7A02G278300	7.7	20.9	31.7	8.8	12.1	44	TRAESCS7B02G176100	8.1	21.5	25.7	8	13.1	38.9	TRAESCS7D02G278100	22.3	27.6	29.2	15.2	19.2	39.1	38	70	86.6	31.9	44.4	121.9
16791	TRAESCS7A02G248700	15.2	23.1	17.3	30.1	22.4	23	TRAESCS7B02G142600	8.6	19.3	21.5	15.4	16.9	24.8	TRAESCS7D02G247700	15.6	39.3	28	26.2	32.3	39	39.3	81.7	66.8	71.6	71.6	86.8
16291	TRAESCS7A02G166800	45.9	38.2	41.8	59.2	49.5	33	TRAESCS7B02G071400	39.6	39.5	47.8	58.4	51.6	35	TRAESCS7D02G167400	46.3	43.4	42.2	61.6	47.3	39	131.8	121	131.9	179.2	148.5	107.1
6210	TRAESCS3A02G130000	24.3	21.2	50.3	25.6	25.2	28.6	TRAESCS3B02G149100	16.9	18	65.8	9.4	19.6	25.5	TRAESCS3D02G130900	20.3	28.4	70.7	15.7	33.8	39	61.5	67.6	186.7	50.7	78.6	93.1
17099	TRAESCS7A02G299600	23	38.6	70.5	27.7	42.9	39.9	TRAESCS7B02G187600	21.3	38.1	55.5	26.3	42.3	32.3	TRAESCS7D02G295100	18.1	32.8	73.5	26.7	43.8	38.9	62.4	109.4	199.5	80.7	129	111.1
1721	TRAESCS1A02G307700	45.3	23	27.4	21.7	33	33.5	TRAESCS1B02G318400	41.1	26.9	25.9	18.2	43.2	34.1	TRAESCS1D02G307100	52.8	38.8	35.8	28.5	44.2	38.9	139.1	88.6	89.1	68.3	120.3	106.6
12404	TRAESCS5A02G215900	3.7	10.3	56.8	3.3	4.8	33.3	TRAESCS5B02G214400	3.6	26	59.7	1.2	23	48	TRAESCS5D02G223700	6.7	40.9	55.4	7.5	31.4	38.9	14.1	77.2	171.9	12.1	59.2	120.2
8631	TRAESCS4A02G007400	0.2	57.2	42.5	0.1	36.6	31.2	TRAESCS4B02G297500	0.1	65.1	31.9	0	47.2	28	TRAESCS4D02G296400	0.2	100.4	51.5	0.1	78.9	38.8	0.5	222.6	125.8	0.3	162.7	98
15618	TRAESCS6A02G334000	10.3	51.5	25.5	17	71.7	36.7	TRAESCS6B02G364700	25.3	70.1	27.6	28.1	69.6	25.8	TRAESCS6D02G313200	11.8	54.7	50.3	16.9	44.5	38.6	47.4	176.3	103.5	62	185.8	101.1
5227	TRAESCS2A02G490200	48	50.7	29.3	50.4	68.1	32	TRAESCS2B02G518500	46.6	33.3	19.9	42.4	45.7	20.7	TRAESCS2D02G490600	93.6	60.3	43.4	84.3	98.8	38.6	188.3	144.3	92.7	177.1	212.7	91.2
11365	TRAESCS5A02G058300	7.7	33.6	56.8	5.7	41	49.5	TRAESCS5B02G065200	4.2	13.4	33.8	3.6	21.9	35.1	TRAESCS5D02G069600	3.3	19.6	44.7	3.1	29.7	38.6	15.1	66.7	135.3	12.4	92.6	123.2
6551	TRAESCS3A02G187100	60.3	26.2	19.8	42.3	21.1	29.3	TRAESCS3B02G216500	47.5	24.7	23.2	33.7	32.6	31.2	TRAESCS3D02G190900	46	24.1	23	28.7	28.1	38.6	153.8	75	66	104.7	81.8	99.1
10524	TRAESCS4A02G319600	0	0	0	0	0	0	TRAESCS5B02G559500	25.6	30.5	26.7	24.3	24.2	34	TRAESCS5D02G565700	23	35.1	31.4	24.3	23.7	38.6	48.6	65.6	58.1	48.6	47.8	72.6
18152	TRAESCS7A02G495800	0	53.2	27.2	0	17.3	27.9	TRAESCS7B02G401400	0	82.8	35.7	0	50.1	38.1	TRAESCS7D02G483200	0	89.9	50.4	0.1	49.3	38.6	0.1	225.9	113.3	0.1	116.7	104.6
6330	TRAESCS3A02G151200	35	28.2	34.9	33	27	45.9	TRAESCS3B02G178100	46	43.1	54.4	40.8	46.9	66.8	TRAESCS3D02G159100	20	16.1	43.9	27.7	20.7	38.6	101	87.5	133.1	101.5	94.6	151.3
9579	TRAESCS4A02G150000	6.8	36.8	43	17	30.6	33.8	TRAESCS4B02G148600	2.5	31.6	45.9	5	24.1	31.4	TRAESCS4D02G150600	15.2	49.2	53.9	29.2	35.5	38.5	24.5	117.5	142.9	51.2	90.2	103.8
15918	TRAESCS6A02G396400	5.3	14.8	56.6	2.6	15.7	40.5	TRAESCS6B02G436400	5.1	12.2	33.8	3.1	11.5	24.3	TRAESCS6D02G381300	2.7	11.3	32.1	3.2	15.7	38.5	13.1	38.3	122.5	8.9	42.9	103.4
3582	TRAESCS2A02G223100	25.3	33.4	56.4	15.7	31.3	35.2	TRAESCS2B02G248700	15.5	16.9	35.4	8.3	15.9	24.4	TRAESCS2D02G229100	23.8	25.8	52.5	10.3	21	38.5	64.6	76.1	144.3	34.4	68.1	98.1
443	TRAESCS1A02G106000	26	25.9	21.5	32.3	26.5	23.8	TRAESCS1B02G128400	32.9	29.8	31.7	1	0.7	0.5	TRAESCS1D02G109000	57	36.9	33.7	77.1	59.3	38.5	115.9	92.6	86.9	110.3	86.5	62.8
11616	TRAESCS5A02G098200	9.9	22.5	65.6	16.3	14.8	47.6	TRAESCS5B02G103400	6.3	18.3	36.2	14.6	12.6	42.5	TRAESCS5D02G110200	10.3	23.8	42.3	26	18.7	38.5	26.5	64.6	144.2	56.8	46.2	128.6
8617	TRAESCS4A02G005400	0	0.5	13.6	0	0.2	14.6	TRAESCS4B02G299700	1.7	91.7	96.9	1.8	29.7	72.7	TRAESCS4D02G298600	1	34.2	32.7	2.2	7.2	38.5	2.7	126.5	143.3	4.1	37.1	125.7
16895	TRAESCS7A02G262500	33.9	41	27.4	41.8	31.4	34.8	TRAESCS7B02G160200	19.3	32.7	15.7	14.5	25.8	25.6	TRAESCS7D02G263300	51.5	45	27.6	57.8	39.5	38.4	104.8	118.8	70.7	114.1	96.7	98.8
12388	TRAESCS5A02G213600	13.9	82	39.3	49.7	74	49.8	TRAESCS5B02G210100	13.1	101	26.3	16.3	103.7	29.6	TRAESCS5D02G218400	4.9	80	37.1	11.9	74.9	38.4	31.9	263.1	102.6	78	252.6	117.8
6212	TRAESCS3A02G130200	35.7	53	49.6	54.2	39.9	37.4	TRAESCS3B02G149300	13.3	27.7	52.5	45.7	26.9	32.2	TRAESCS3D02G131100	15.9	41.6	46.2	42.9	36.5	38.3	64.9	122.2	148.3	142.7	103.3	108
17039	TRAESCS7A02G287500	26.5	38.5	29.9	26.8	36.4	27.4	TRAESCS7B02G178500	33.3	30.7	36.4	42.1	34.1	26.6	TRAESCS7D02G288100	27.6	21.8	50.8	37.7	39.5	38.3	87.4	91	117.1	106.5	110	92.3
4452	TRAESCS2A02G356300	30.9	51.1	45.3	49.7	59.2	35.2	TRAESCS2B02G375600	45	55.9	53.6	68.6	77.1	44.5	TRAESCS2D02G355200	52.4	69.3	40.2	82.6	73.5	38.3	128.3	176.3	139.1	200.9	209.9	118
5102	TRAESCS2A02G462600	8.1	19.8	26.1	13.2	17.9	28.8	TRAESCS2B02G484200	0	0.1	0	14.5	19.5	57.4	TRAESCS2D02G463000	9.7	16.6	29.5	15.8	12.6	38.3	17.9	36.5	55.7	43.6	50	124.5
12280	TRAESCS5A02G197700	13.8	14.1	15.2	10.9	10.9	33.2	TRAESCS5B02G186000	21.8	18.6	24.9	16.2	17.8	48	TRAESCS5D02G193200	21.5	17.2	20.3	18.1	17.3	38.3	57.1	49.8	60.3	45.2	45.9	119.4
2957	TRAESCS2A02G125600	0	0.8	1.7	0	2.8	3	TRAESCS2B02G148200	0	9	9.3	0	3.3	12.9	TRAESCS2D02G128700	0.2	10.9	21.1	0.1	3.6	38.3	0.2	20.7	32.1	0.1	9.7	54.1
17718	TRAESCS7A02G391900	15.9	82.3	12.6	3	15.8	42.6	TRAESCS7B02G294000	2.3	13.2	1.3	0.4	2.6	11.6	TRAESCS7D02G387500	2.3	92.2	6.6	0.2	45.3	38.3	20.6	187.6	20.5	3.6	63.8	92.5
3550	TRAESCS2A02G218700	0.7	27.3	7.1	0.8	6.5	17.6	TRAESCS2B02G244100	1.6	12.3	36.5	0.3	2.3	39.3	TRAESCS2D02G224700	0.5	13.2	31.1	0.4	2.9	38.3	2.8	52.8	74.8	1.5	11.7	95.2
3895	TRAESCS2A02G279300	20.4	16.4	14.9	21.6	14.5	21.5	TRAESCS2B02G296800	25.4	17.5	17.4	28	14.5	19.2	TRAESCS2D02G278300	16.8	27.9	30.3	26.5	29.8	38.2	62.7	61.9	62.6	76	58.8	78.9
2747	TRAESCS2A02G086400	70.3	54	43.5	66.8	85.1	48.5	TRAESCS2B02G100400	47.8	42.7	25.8	58.2	64.1	41.3	TRAESCS2D02G083900	52.4	47.5	25.4	53.5	79.7	38.2	170.5	144.3	94.7	178.6	228.9	128.1
6199	TRAESCS3A02G128600	35.8	22.3	21.9	46.7	21	28.5	TRAESCS3B02G147600	64.5	33.9	28	86.8	32.9	36	TRAESCS3D02G129500	30.3	25.7	34.1	46.6	27.9	38.2	130.5	81.9	84	180	81.8	102.6
10924	TRAESCS5A02G501900	34.7	24.3	20.5	19.5	19.6	21.1	TRAESCS4B02G330400	26.6	32.2	23.1	22.5	20.8	28.2	TRAESCS4D02G327300	33.1	30.5	33.4	31.8	26.6	38.2	94.4	87	76.9	73.8	67.1	87.4
10453	TRAESCS4A02G299200	18.6	23.3	15.3	12.2	17.4	16.8	TRAESCS4B02G014200	37.6	55.2	28.7	26	42.2	45.6	TRAESCS4D02G012400	26.8	34.5	25	26.8	28.6	38.1	83	113	69	65	88.2	100.5
10066	TRAESCS4A02G235000	51.3	35.4	17.9	40.5	23.1	28	TRAESCS4B02G080000	40	41.9	18	34.6	22	30.4	TRAESCS4D02G078900	42.1	43.1	21.1	34.6	19.9	38.1	133.4	120.4	56.9	109.6	65	96.5
7712	TRAESCS3A02G357900	8.4	14.4	26.1	7.5	20.3	32.8	TRAESCS3B02G390900	10.4	11.6	26.5	6.8	12.3	33.8	TRAESCS3D02G352100	11.8	11.7	25.1	13.8	16.6	38.1	30.5	37.7	77.7	28.1	49.3	104.6
18047	TRAESCS7A02G466000	0	0.7	11.3	0	0.4	34.4	TRAESCS7B02G367400	0	0.1	10.5	0	0	30	TRAESCS7D02G453600	0	0.5	15.2	0	0.2	38	0	1.4	37	0	0.6	102.4
6634	TRAESCS3A02G201100	53.1	74.4	32.2	45.9	56.7	60.9	TRAESCS3B02G224800	45.4	53.6	27.9	46.4	54.9	44.6	TRAESCS3D02G204000	43.4	40.5	23.1	39	42.6	38	141.9	168.6	83.2	131.3	154.2	143.4
14229	TRAESCS6A02G109000	16.3	26.9	30.8	29.8	23.2	39.9	TRAESCS6B02G137600	10.2	7.7	15.2	5.7	4.7	6.5	TRAESCS6D02G097400	34.6	23.7	24.6	27.6	24.2	38	61.1	58.3	70.7	63.1	52.1	84.4
8724	TRAESCS4A02G021300	0	0.6	15.9	0	0.1	24.2	TRAESCS4B02G282200	0	0.3	15.7	0	1.2	35.4	TRAESCS4D02G280900	0	0.8	15.7	0	0.5	37.9	0	1.7	47.2	0	1.9	97.6
11719	TRAESCS5A02G114400	58.7	31	38.8	62.4	34.4	39.4	TRAESCS5B02G120500	34	18.6	24.6	32.3	19.1	28	TRAESCS5D02G125100	51	26.5	32.9	57.5	32	37.9	143.7	76.1	96.3	152.3	85.5	105.2
8063	TRAESCS3A02G415200	48.2	55.8	39.1	72.1	56.1	31.1	TRAESCS3B02G450300	64.3	58.8	32.9	66.9	56.6	35.4	TRAESCS3D02G410300	59.5	67.3	47.3	84.3	76.2	37.8	172	182	119.3	223.2	188.8	104.3
18132	TRAESCS7A02G491300	13.1	18.9	15.4	9.3	26.6	21.8	TRAESCS7B02G395100	9.1	40.9	54.2	7.1	28.9	64.8	TRAESCS7D02G477600	4	19.8	28.8	2.3	16.7	37.8	26.2	79.5	98.4	18.8	72.2	124.5
8277	TRAESCS3A02G459600	12.9	19.8	28.6	13.3	16.3	36.6	TRAESCS3B02G499300	1	1.7	3.9	1.3	2.2	8.7	TRAESCS3D02G452400	9.5	15.2	31	7.1	9.1	37.8	23.3	36.7	63.5	21.7	27.6	83.1
659	TRAESCS1A02G142600	25.7	28.1	29.3	17.8	23.4	34	TRAESCS1B02G159100	12.3	13	20.2	12.5	16.1	12.7	TRAESCS1D02G141600	29.5	33	25	21.6	29.1	37.8	67.5	74	74.5	51.9	68.6	84.5
489	TRAESCS1A02G112800	41	30.7	9.9	30.6	24.7	18.7	TRAESCS1B02G133100	26.2	30.3	13	0.2	0.2	0.2	TRAESCS1D02G114400	0.2	0.2	0.1	27.4	33	37.8	67.3	61.1	23	58.2	57.9	56.7
3670	TRAESCS2A02G240200	23.8	37.9	46.4	28	23.9	40.2	TRAESCS2B02G257800	10.3	13.9	19.6	6.5	10.5	16.8	TRAESCS2D02G237900	16.1	28.7	45.3	16.1	19.4	37.8	50.2	80.6	111.3	50.6	53.9	94.8
8615	TRAESCS4A02G005100	7	19.8	42.1	5.6	11.7	23.4	TRAESCS4B02G299900	11.5	12.5	29.9	9.4	9.1	19.1	TRAESCS4D02G298800	6.2	18.2	73.4	3.4	11	37.7	24.6	50.5	145.4	18.3	31.8	80.2
17853	TRAESCS7A02G426400	71.2	49.1	37.2	49.3	46.1	62.4	TRAESCS7B02G068100	49.8	32.6	26.3	44.7	22.6	41.3	TRAESCS7D02G164400	61.2	22.6	24.4	44.2	31.2	37.7	182.3	104.2	87.9	138.2	99.9	141.4
17363	TRAESCS7A02G337800	50.7	22.1	37.9	48.3	20.7	32.5	TRAESCS7B02G249100	54.3	23.5	41.1	51	24.1	32.9	TRAESCS7D02G345100	45.2	22.2	49.2	47.1	27.8	37.7	150.2	67.8	128.2	146.4	72.6	103.1
13672	TRAESCS5A02G445200	27.6	43.3	46.4	25	33	51.3	TRAESCS5B02G450300	21.4	35.2	34.3	20.6	25.4	46.9	TRAESCS5D02G453200	20.6	30	34.6	16	23.4	37.7	69.6	108.5	115.3	61.7	81.8	135.9
9519	TRAESCS4A02G137100	112.7	43.8	18.8	103.1	45.8	21.6	TRAESCS4B02G167200	122.4	56.1	21.6	136.7	59.4	30.6	TRAESCS4D02G170200	185.4	70.9	22	170.4	91.6	37.7	420.5	170.8	62.3	410.2	196.8	89.9
15466	TRAESCS6A02G309000	1.4	18.1	20	1.1	8.8	32.5	TRAESCS6B02G338000	1.7	9.1	22.3	0.8	5.7	32.7	TRAESCS6D02G288300	1.1	19.1	27.1	1	8.1	37.7	4.3	46.4	69.4	2.9	22.5	102.9
16908	TRAESCS7A02G264300	39.4	26.5	28.3	49	22.9	25.7	TRAESCS7B02G162300	44.3	39.6	47.1	58.4	35.4	45.7	TRAESCS7D02G265200	46.8	44.3	33.6	56	35.9	37.6	130.5	110.4	108.9	163.4	94.2	109
1187	TRAESCS1A02G224800	28.5	30.5	43.5	33.4	38.2	33.1	TRAESCS1B02G238000	25.6	45.6	56.8	35.1	49.8	37.8	TRAESCS1D02G226200	34.2	38	48.6	50.3	46.9	37.6	88.3	114	148.9	118.8	134.9	108.5
7236	TRAESCS3A02G287600	33.8	39	30.3	37	36.4	42.7	TRAESCS3B02G322300	36.5	31.2	25.4	28.9	22.5	30.6	TRAESCS3D02G287400	46.4	36.1	24.1	40	42.6	37.6	116.6	106.2	79.9	105.8	101.6	110.9
438	TRAESCS1A02G105500	28.9	33.2	24.1	30.9	38.8	26.9	TRAESCS1B02G131000	19.8	27.6	16.2	1.8	2.6	1.4	TRAESCS1D02G109700	28.9	40.9	28.3	35.8	60.3	37.5	77.6	101.7	68.5	68.5	101.6	65.8
6472	TRAESCS3A02G175900	37.6	39.7	26.4	35	41.3	47.2	TRAESCS3B02G205600	35.8	38.7	24.1	39.2	41.7	39.3	TRAESCS3D02G181600	27.6	31	22.6	30.6	36	37.5	101	109.4	73.1	104.9	118.9	124.1
289	TRAESCS1A02G077800	0	0.7	27.7	0	0	29	TRAESCS1B02G095900	0	0.6	22.5	0	0	10.6	TRAESCS1D02G079900	0	0.6	27.1	0	0	37.5	0.1	1.9	77.3	0	0	77.1
794	TRAESCS1A02G167200	302.2	106.7	42.6	180	97.9	65.7	TRAESCS1B02G183600	187.2	39.4	16.3	150.7	42.8	25.6	TRAESCS1D02G173700	218.2	58.4	28.8	152.9	52.8	37.5	707.5	204.5	87.6	483.6	193.5	128.8
16243	TRAESCS7A02G157200	33.3	52	36.1	25.3	51.5	36.8	TRAESCS7B02G061500	33.5	51.6	32.5	26.8	46.8	35.8	TRAESCS7D02G157700	39.5	51.3	42.5	32.4	41.7	37.5	106.4	154.9	111.2	84.6	140	110.1
11678	TRAESCS5A02G107700	19.1	32.4	22.4	21	18.5	40.3	TRAESCS5B02G114600	20.9	31.3	29.3	30.2	25.3	36.5	TRAESCS5D02G116800	13.3	26.6	23.7	18.1	14.2	37.5	53.3	90.3	75.4	69.3	58	114.4
11525	TRAESCS5A02G084600	51.8	53.4	25.3	45.5	40.2	42.5	TRAESCS5B02G090500	49	65	23.8	41.1	34.7	40.5	TRAESCS5D02G097000	29.2	48.2	26.1	30	43.8	37.5	130	166.6	75.1	116.6	118.8	120.4
13385	TRAESCS5A02G390500	1.3	12	17.3	1.4	4.1	42.2	TRAESCS5B02G395400	1.4	21.7	23.7	1.9	12	72.6	TRAESCS5D02G400300	0.4	4.1	15.1	0.7	1.4	37.4	3.1	37.8	56.2	3.9	17.5	152.3
1355	TRAESCS1A02G250900	22.9	23.7	33.6	20.7	19.9	30.4	TRAESCS1B02G261500	34.8	45.8	34.9	36.6	40.2	40.6	TRAESCS1D02G250500	43.1	44.3	33.6	41.7	40.9	37.4	100.9	113.8	102	99	101	108.4
14793	TRAESCS6A02G211200	65.9	36.3	24.1	60.4	35.6	35.7	TRAESCS6B02G240700	80.9	24.3	23.6	41.2	13.6	13.2	TRAESCS6D02G194300	97.3	51	23.8	73.6	44	37.4	244.1	111.5	71.5	175.2	93.1	86.4
15866	TRAESCS6A02G383800	33.3	52.3	29	48.2	52.4	26.8	TRAESCS6B02G423100	15.1	16.9	31.8	17.7	38.4	18.9	TRAESCS6D02G368800	42.2	47.8	38.5	43.8	67.3	37.3	90.6	117	99.4	109.7	158.2	83
12230	TRAESCS5A02G189200	50.8	75.1	30.3	62.9	68.8	38	TRAESCS5B02G194400	69.6	97.2	36.7	85.5	95.9	47.5	TRAESCS5D02G201800	57.9	88.9	31.7	68.4	79.6	37.3	178.3	261.2	98.6	216.8	244.3	122.9
7299	TRAESCS3A02G295900	47.3	48.7	41.3	43.9	52.6	38.6	TRAESCS3B02G341000	33	33.8	45.5	37.7	41.7	29.5	TRAESCS3D02G307100	43.8	49.9	50	52.6	67	37.2	124.1	132.4	136.8	134.2	161.2	105.2
9545	TRAESCS4A02G142000	24.2	27.7	42.6	16.6	8.2	19.1	TRAESCS4B02G152800	46	46.8	53.7	34	48.9	43.5	TRAESCS4D02G162000	58.4	48.6	50.8	37.1	46.3	37.2	128.6	123.2	147	87.6	103.4	99.8
12068	TRAESCS5A02G168500	18.7	51.1	57.9	33	55.7	40.5	TRAESCS5B02G165300	27.3	46.5	47	32.9	46	36.6	TRAESCS5D02G172800	32.3	63.4	58.3	43.3	53.7	37.1	78.3	160.9	163.2	109.2	155.4	114.2
5002	TRAESCS2A02G443900	32.4	31.4	28.4	31.5	33.7	24.4	TRAESCS2B02G465100	53.9	46.9	39.5	53.6	49	41.3	TRAESCS2D02G443100	53.2	52.7	35.1	41.7	59.9	37.1	139.5	130.9	102.9	126.8	142.7	102.9
12103	TRAESCS5A02G172700	14.3	14.2	8.5	24	11.9	19.4	TRAESCS5B02G170100	14.2	10.8	12.3	24.2	10	24.4	TRAESCS5D02G177200	16.5	27.3	19.3	28.5	17.9	37.1	45.1	52.4	40.1	76.7	39.8	81
10170	TRAESCS4A02G250900	3.5	5.6	202.9	0.1	0.4	59	TRAESCS4B02G064200	2	0.3	11.6	5.8	0.1	4.2	TRAESCS4D02G063100	1	2.9	136.3	1.6	0.1	37.1	6.5	8.8	350.8	7.5	0.6	100.3
12002	TRAESCS5A02G159600	11.6	13.1	34.2	15.3	7.4	25.9	TRAESCS5B02G157300	8.1	15.2	22.4	12.7	10.8	18.4	TRAESCS5D02G164600	13	46.7	50.5	20.6	14.1	37.1	32.7	75	107.1	48.5	32.3	81.4
2597	TRAESCS2A02G040100	7.5	10.6	39	9.4	8.7	29.3	TRAESCS2B02G053000	5.6	8	32.1	12.1	8.8	27	TRAESCS2D02G038700	10.3	18	42.5	13.4	17.6	37.1	23.4	36.5	113.6	34.8	35.1	93.3
9425	TRAESCS4A02G124200	21.7	24.1	34.4	27.8	28.6	28.5	TRAESCS4B02G180200	30.4	30.7	48.2	44.3	34.9	42.3	TRAESCS4D02G181700	33.2	27.4	40.7	42.4	36.9	37.1	85.3	82.1	123.2	114.4	100.4	107.9
13770	TRAESCS5A02G466700	25.2	31.1	21.3	17.6	39	35	TRAESCS5B02G478500	26.2	35.5	30.5	18.3	30.8	36.7	TRAESCS5D02G479600	49.8	39.7	29.5	27.4	44.7	37.1	101.2	106.2	81.4	63.3	114.5	108.8
6775	TRAESCS3A02G223400	29.5	31.5	34.5	39.4	35.5	30.7	TRAESCS3B02G252100	31.2	28.7	33.7	38.6	35.1	30.9	TRAESCS3D02G230900	35.5	38.4	41.8	42.9	48.3	37	96.2	98.6	109.9	120.9	118.9	98.6
3791	TRAESCS2A02G263400	22.2	17.3	28.7	33.8	23.2	21.8	TRAESCS2B02G278700	49.5	27.1	23.4	39.1	35.2	22.3	TRAESCS2D02G260500	45.6	47	36.3	57.9	57.1	37	117.3	91.5	88.5	130.9	115.5	81.1
15221	TRAESCS6A02G272300	12.3	18	31.9	18.6	12.9	37.9	TRAESCS6B02G299800	10.7	24.7	29.7	5.8	15.7	35.3	TRAESCS6D02G252400	16.3	29.9	27.7	11.6	26	37	39.3	72.6	89.4	36	54.6	110.2
2888	TRAESCS2A02G114100	13.4	8.1	28	19.2	6.9	22.4	TRAESCS2B02G133300	12.5	8.4	13.9	11	5.6	19.9	TRAESCS2D02G114900	19.4	14.5	39.3	21.7	11.7	37	45.3	31	81.2	51.9	24.2	79.3
1419	TRAESCS1A02G260100	32.8	30.8	28.8	42.3	32.2	34.1	TRAESCS1B02G270600	50.1	39.1	27.9	46.7	41.5	34.1	TRAESCS1D02G260000	43.6	41.6	35.7	41.1	42.7	36.9	126.6	111.5	92.4	130.1	116.4	105.1
3562	TRAESCS2A02G220100	29.4	47	46.1	47.3	45.4	35.1	TRAESCS2B02G245600	19.3	33.3	36	28	34.4	29.9	TRAESCS2D02G225800	19.6	31.3	47.3	33.5	36.3	36.9	68.3	111.6	129.5	108.8	116.1	101.9
3371	TRAESCS2A02G191500	50.2	53.6	29	50.4	35.2	45.7	TRAESCS2B02G215200	52.3	33.2	24.6	46.7	31.1	36.6	TRAESCS2D02G196100	57.4	44.9	23	60.2	44.8	36.8	159.9	131.7	76.6	157.3	111.1	119.1
421	TRAESCS1A02G102800	3.3	99	36.9	1.4	41.1	42	TRAESCS1B02G113700	0.1	72.8	21.1	0	0.3	0.5	TRAESCS1D02G094900	0.7	60	12.8	0.6	24	36.8	4.1	231.8	70.9	2	65.4	79.3
11583	TRAESCS5A02G093300	30.6	34.8	27	42.7	41.3	41.2	TRAESCS5B02G099400	23.6	47.7	35.6	32.2	46.7	48.4	TRAESCS5D02G105600	25.9	48.9	28.7	25.6	39.9	36.8	80	131.4	91.2	100.5	127.9	126.5
4306	TRAESCS2A02G335700	66.3	66.9	42.7	91	94.4	37.1	TRAESCS2B02G346200	86.3	55.9	40	111.6	85.1	35.1	TRAESCS2D02G327100	66.8	63.7	42.1	95.6	99.9	36.8	219.4	186.5	124.8	298.2	279.3	109
17109	TRAESCS7A02G301400	49.5	26.5	32.3	46.7	20.7	40.7	TRAESCS7B02G201700	72.3	38	42.5	56.5	25.9	51.8	TRAESCS7D02G296800	57.5	23.4	29.5	43.8	20.6	36.8	179.3	87.8	104.2	147.1	67.1	129.2
13837	TRAESCS5A02G481200	0.1	11.7	25.3	0.1	12.5	12.4	TRAESCS5B02G494400	0.4	27.3	133.2	0.3	23	42.6	TRAESCS5D02G494800	0.6	9.7	75.3	0.1	9.7	36.7	1.1	48.7	233.8	0.5	45.1	91.8
4231	TRAESCS2A02G323700	35.8	48.3	22.2	32.6	26	28	TRAESCS2B02G257700	0	0	0	0	0	0	TRAESCS2D02G339300	26.6	43.2	28.7	26.9	21.2	36.7	62.5	91.5	50.8	59.5	47.2	64.7
15708	TRAESCS6A02G349500	23.7	29.5	43.6	25.3	15.8	34.3	TRAESCS6B02G382600	13.4	18.3	25.9	13.8	12.5	24.4	TRAESCS6D02G332000	24.2	26	44.7	23.5	15.5	36.7	61.3	73.8	114.1	62.6	43.7	95.4
2332	TRAESCS1A02G420300	31.2	28	44.2	44.7	38.1	34.1	TRAESCS1B02G450700	17.7	11.1	15.7	21.3	12.4	11.2	TRAESCS1D02G428100	44.2	25.8	57.4	66	33.9	36.6	93.1	65	117.3	132	84.4	82
14410	TRAESCS6A02G146200	6	9.8	45.7	3	7.1	22.2	TRAESCS6B02G174400	3.5	10.9	42.3	2.2	6.6	27.4	TRAESCS6D02G135500	2.6	10.9	52.1	1.6	7.3	36.6	12.1	31.6	140	6.8	21	86.3
10388	TRAESCS4A02G288500	24.9	29.5	34.3	21.9	23.2	31.3	TRAESCS4B02G026400	30.5	43	29.3	27.4	29.4	31.9	TRAESCS4D02G023800	29	41.3	26.8	28.2	28.2	36.6	84.3	113.9	90.5	77.4	80.8	99.8
9550	TRAESCS4A02G143000	40.7	47.5	52.7	45.4	32.5	46.5	TRAESCS4B02G160000	53.1	37.6	66.6	70.2	35.6	58.5	TRAESCS4D02G159400	27.4	25.5	66.9	49.3	32.4	36.5	121.2	110.7	186.3	164.9	100.5	141.5
1743	TRAESCS1A02G311000	21.3	19.4	40.3	23.5	22.6	28.3	TRAESCS1B02G322400	20.9	18.8	38.7	15.4	20	38.1	TRAESCS1D02G310900	19.1	16.5	43.4	16.7	23.9	36.5	61.3	54.8	122.4	55.5	66.5	102.8
13173	TRAESCS5A02G356900	39.4	21.6	20.8	30.9	33.1	24.9	TRAESCS5B02G359400	56.6	46.3	33.2	36.2	62.8	45.6	TRAESCS5D02G366000	53.6	34.5	24.2	42.2	45.1	36.4	149.7	102.4	78.2	109.3	141	106.8
17113	TRAESCS7A02G302100	33.7	41.3	19.9	21	29.6	35.4	TRAESCS7B02G202200	70.8	92.5	41	49.6	61.8	64.5	TRAESCS7D02G297400	37	50.4	20.2	25.5	37.1	36.4	141.5	184.3	81	96.1	128.5	136.3
8044	TRAESCS3A02G409200	7.4	11.9	26.2	6.3	10.2	27.3	TRAESCS3B02G442700	8.2	8.6	30	4.2	6.6	22.4	TRAESCS3D02G404100	9	11	32.6	6.2	8.7	36.3	24.6	31.5	88.8	16.8	25.4	86
1223	TRAESCS1A02G230100	24.1	35.2	15.8	16.8	14.2	17	TRAESCS1B02G244000	42.7	45.2	20.1	40.5	21.6	27.6	TRAESCS1D02G231800	51.5	61.8	23.5	48	35.5	36.3	118.3	142.2	59.5	105.3	71.3	81
7288	TRAESCS3A02G294300	0.1	26	58.2	0.1	12.2	56.8	TRAESCS3B02G328900	0.1	21.6	82.6	0	10.9	70.8	TRAESCS3D02G294100	0.1	12.9	33.8	0.1	5.8	36.3	0.3	60.5	174.5	0.2	28.9	163.9
6115	TRAESCS3A02G111500	85.1	43.8	50.4	59.5	43	32.1	TRAESCS3B02G132300	47.3	29.8	39.9	55.3	32.7	29.5	TRAESCS3D02G113800	73.5	42.4	53.7	72.5	42.7	36.2	205.9	116	144	187.3	118.4	97.8
12405	TRAESCS5A02G216000	80.6	98	16.9	60.1	166.4	20.8	TRAESCS5B02G214500	49.1	44.6	20	34	111.3	23.6	TRAESCS5D02G223800	69.5	58.3	19.4	51.8	104.5	36.2	199.3	200.9	56.4	145.9	382.2	80.6
11051	TRAESCS5A02G527000	16.7	16.5	21.2	18.9	22.1	18.9	TRAESCS4B02G357900	20.2	13.8	23.7	26.7	22.6	17.7	TRAESCS4D02G351400	39.9	28.8	33.2	41.7	38.7	36.1	76.8	59	78.1	87.3	83.4	72.7
9252	TRAESCS4A02G099300	37.2	27.5	47.4	37.9	29.6	33.7	TRAESCS4B02G205000	42.6	24.5	60.4	42.6	20.4	39.2	TRAESCS4D02G205900	42.7	30	57.6	43.2	28.8	36.1	122.5	81.9	165.4	123.6	78.7	108.9
11660	TRAESCS5A02G105100	3.4	14.7	6.5	2.6	8.6	22.9	TRAESCS5B02G108300	4.1	21.5	10.7	3.4	7.3	28.3	TRAESCS5D02G115900	3.7	28	12.8	4	10.5	36	11.2	64.1	30.1	10	26.4	87.2
17076	TRAESCS7A02G295500	18.7	25.3	18.1	43.7	29.7	32.4	TRAESCS7B02G183800	16.7	14.7	15.9	44.9	13.7	24.2	TRAESCS7D02G292400	19.7	30.4	21.5	38.5	21.9	36	55.1	70.4	55.6	127.1	65.4	92.7
9422	TRAESCS4A02G124000	7.9	21.9	29.3	7.1	13.2	28.2	TRAESCS4B02G180400	12.6	21.1	24.4	9.8	14.3	32.8	TRAESCS4D02G181900	16.3	24	20.4	13.1	16.3	36	36.7	67	74.1	30.1	43.8	97
6629	TRAESCS3A02G200100	48.9	48.7	68.1	58.3	47.5	50.7	TRAESCS3B02G224400	69.7	65.9	60.7	67	54.1	56.1	TRAESCS3D02G204400	72.4	41.5	45.9	68.8	37.5	36	191	156.1	174.7	194.1	139.1	142.8
415	TRAESCS1A02G101900	31.2	27.6	11.1	21	21.8	28.2	TRAESCS1B02G112300	21.1	23.6	7.9	9.9	3.7	7.9	TRAESCS1D02G093600	36.4	40.8	13.8	29.5	22.9	36	88.7	92	32.8	60.4	48.4	72.1
6730	TRAESCS3A02G215200	15.7	26.5	33.3	28.1	26.3	34.8	TRAESCS3B02G245200	11.4	27.2	34.7	20.9	27.1	34	TRAESCS3D02G217200	12.7	27.3	35.6	22	27.3	35.9	39.7	81	103.6	71	80.7	104.7
16070	TRAESCS7A02G117600	100.5	34.6	28.9	63.7	49	40.7	TRAESCS7B02G014700	60.1	32.4	30.8	46.2	34.1	43.2	TRAESCS7D02G113200	75.7	31.8	25.9	56.3	40.7	35.9	236.3	98.8	85.6	166.2	123.9	119.8
9830	TRAESCS4A02G199200	39.5	33.7	48	104.3	46.5	32.5	TRAESCS4B02G116200	43.1	39.5	45.5	94.3	65.2	32.6	TRAESCS4D02G113800	27.9	30.2	50.4	73.7	44.5	35.9	110.5	103.4	143.9	272.3	156.3	100.9
11338	TRAESCS5A02G053100	26.6	71.6	26.8	20.2	50.6	31	TRAESCS5B02G063300	24.7	40.3	36	20.9	29.7	46.5	TRAESCS5D02G064400	20.6	108.7	23.9	15.9	57.8	35.9	71.8	220.6	86.7	57.1	138.1	113.5
4470	TRAESCS2A02G359000	116.5	55.3	56	202.7	83.6	46.2	TRAESCS2B02G378400	96.3	61	53.8	179.1	90.1	52.5	TRAESCS2D02G358000	93.2	34.1	39.1	172.7	57.4	35.9	305.9	150.4	148.8	554.6	231.1	134.6
8391	TRAESCS3A02G491300	52.6	59.5	66.1	44.5	42.2	50.5	TRAESCS3B02G552300	21.9	40	43.9	20.7	26.9	45.5	TRAESCS3D02G497200	36.8	42.6	42.4	38.9	34	35.9	111.3	142.1	152.4	104.1	103.1	131.9
7983	TRAESCS3A02G399000	12.1	4.2	47.1	4.3	3.1	35	TRAESCS3B02G432000	3.2	16.6	79.7	2.3	14.7	69.1	TRAESCS3D02G393200	1.7	3.3	60.3	0.8	1.7	35.9	17	24.1	187.2	7.4	19.5	140
6787	TRAESCS3A02G224900	9	15.9	22.9	7.6	16.8	24	TRAESCS3B02G254500	4.8	23.4	33.3	2.1	18.2	32.2	TRAESCS3D02G228700	3.5	22.6	32.8	1.3	18.2	35.8	17.3	61.9	89.1	11	53.1	92.1
16934	TRAESCS7A02G268600	44.8	51.4	43.9	48.3	46.1	40.6	TRAESCS7B02G166900	38.7	58.4	47.3	45.5	55.4	42.3	TRAESCS7D02G269200	33.4	38	40.9	42.8	37.2	35.8	116.9	147.8	132.1	136.6	138.8	118.7
2165	TRAESCS1A02G390200	2	1.8	21.1	0.2	0.6	17.8	TRAESCS1B02G418400	0.4	1.9	27.3	0.2	0.5	13.3	TRAESCS1D02G398400	0.3	20.6	40.6	0.1	13.8	35.8	2.7	24.3	89.1	0.5	14.9	66.9
2963	TRAESCS2A02G127200	42.5	43	42.1	67.1	50.6	34.6	TRAESCS2B02G149000	26.2	20.8	28.8	39	25.6	22.7	TRAESCS2D02G129600	48.1	48.5	47.1	51.4	41.1	35.7	116.8	112.2	118.1	157.6	117.3	93
16817	TRAESCS7A02G252200	12.5	23.1	29.1	12.9	23.3	35.9	TRAESCS7B02G138700	16.4	27.2	34.8	16.9	24.4	32	TRAESCS7D02G250300	18.2	23.7	35.6	20.4	25.5	35.7	47.1	74	99.4	50.2	73.1	103.6
9761	TRAESCS4A02G188400	187.3	90.4	18.9	139.7	102.9	39	TRAESCS4B02G127700	98.3	41.1	13.1	80.8	56.1	23.1	TRAESCS4D02G125000	183.5	98.8	20.2	142.8	113.4	35.7	469.1	230.3	52.2	363.3	272.4	97.8
1533	TRAESCS1A02G276300	18.1	16.5	42.5	19.6	20	25.2	TRAESCS1B02G285500	35.7	29.4	33.5	29.3	29.9	26.7	TRAESCS1D02G275800	25	22.2	68	19.1	27.1	35.7	78.8	68.1	144	68	77.1	87.6
1012	TRAESCS1A02G198200	21.2	29.8	33.5	26.8	32.8	38.3	TRAESCS1B02G212900	21.2	24.4	21	30.9	22.6	26.9	TRAESCS1D02G201700	33.1	21.6	27.1	35.1	25.2	35.7	75.5	75.9	81.6	92.8	80.6	101
10893	TRAESCS5A02G497400	49.4	48.2	36.2	51.1	71.7	23.6	TRAESCS4B02G325100	51.1	61.4	58.6	36.9	80	38.1	TRAESCS4D02G322000	91.7	74	73.4	83.1	96.5	35.7	192.1	183.5	168.2	171.1	248.1	97.3
11820	TRAESCS5A02G132900	0.4	0.5	0.8	0.6	0.7	0.4	TRAESCS5B02G132000	28.1	48.4	34.4	23.8	35.4	11.4	TRAESCS5D02G141100	38.4	47.5	47.6	31.7	34.4	35.6	66.9	96.5	82.8	56.1	70.6	47.5
13432	TRAESCS5A02G398300	9.5	19.2	13.7	6.2	14.6	27.8	TRAESCS5B02G403400	21.6	28.6	13.9	13.4	19.1	27	TRAESCS5D02G407800	20.1	36.4	22.8	14.1	28.3	35.6	51.2	84.1	50.4	33.8	62	90.4
1808	TRAESCS1A02G323200	33.8	27.8	28.9	25.6	44.7	37.1	TRAESCS1B02G336000	30.8	32	27.6	27.2	42.6	36.1	TRAESCS1D02G323900	20.6	25.2	29.6	16.3	35.1	35.6	85.2	84.9	86	69.1	122.4	108.8
3892	TRAESCS2A02G278900	35.1	32.9	22.6	27.9	29	46.1	TRAESCS2B02G296500	27.5	24	25.7	21.9	23.2	42	TRAESCS2D02G278000	19	22.3	21.9	18.4	16.1	35.6	81.6	79.2	70.2	68.1	68.2	123.6
763	TRAESCS1A02G161300	17.1	29.3	24.5	12.8	14.6	34.8	TRAESCS1B02G177800	3.9	2.3	3.8	2.5	2.2	6.1	TRAESCS1D02G158300	23.4	24.3	19.2	15.7	17.8	35.5	44.4	55.9	47.5	31	34.6	76.5
17192	TRAESCS7A02G312400	46.6	40.9	41.8	61.5	62.3	29.4	TRAESCS7B02G212100	64.8	51.2	40	76.3	76.6	32.3	TRAESCS7D02G308800	84.8	52.3	45.3	90.7	97	35.5	196.2	144.4	127.1	228.5	235.8	97.2
2004	TRAESCS1A02G357500	0.5	25.5	60.4	3.1	23.1	42.6	TRAESCS1B02G374100	1.4	23.1	44.9	2.2	13.8	35.4	TRAESCS1D02G361800	1	29	52.7	2.3	16.6	35.4	2.9	77.5	158	7.6	53.6	113.4
11887	TRAESCS5A02G143400	5.9	58.4	45.9	1.9	53.8	49.1	TRAESCS5B02G142300	3.3	44.1	43.8	2.9	28.5	43.5	TRAESCS5D02G148600	7	19.9	38.5	1.8	23.7	35.4	16.2	122.4	128.2	6.6	105.9	128
522	TRAESCS1A02G118400	4.9	19.1	29.8	2.9	23	21.1	TRAESCS1B02G138100	0.9	26.7	31.1	0.1	1	1.4	TRAESCS1D02G119500	0.6	32.5	41.7	0.3	40.3	35.4	6.4	78.3	102.7	3.3	64.2	58
17222	TRAESCS7A02G316100	36.8	35.5	25.8	38.9	46.3	27.1	TRAESCS7B02G217200	31.4	41.1	27.6	32.1	52.6	39	TRAESCS7D02G313100	24.7	52.3	33.1	37.1	60.4	35.4	92.8	128.9	86.4	108.1	159.3	101.5
9788	TRAESCS4A02G192500	15.7	44.1	36	32.1	21.3	37.5	TRAESCS4B02G122800	8.1	25.6	26.1	20.8	14.4	25.6	TRAESCS4D02G120900	5.4	32.4	26	10.4	22.5	35.3	29.2	102	88.1	63.4	58.2	98.5
14718	TRAESCS6A02G198100	36.5	50.9	28.7	44.5	50.9	35.8	TRAESCS6B02G231100	19.7	33.8	25.4	14	15.3	24.6	TRAESCS6D02G182200	28	30.9	23.3	25	31.6	35.3	84.2	115.6	77.4	83.5	97.8	95.7
14015	TRAESCS6A02G037800	54	23.5	30.7	45.6	22.8	17.8	TRAESCS6B02G053000	62.5	30.4	33	74.6	42.3	32.1	TRAESCS6D02G043500	59.3	29.9	30.2	70	39.2	35.3	175.7	83.8	93.9	190.3	104.3	85.2
2994	TRAESCS2A02G132900	69.1	40.4	63.3	62.3	53.5	32	TRAESCS2B02G156400	74	44.4	62.7	74.1	54.8	37.9	TRAESCS2D02G135000	41.8	35.2	61.9	58.2	58.7	35.3	184.9	119.9	187.9	194.6	167.1	105.3
13660	TRAESCS5A02G442800	8.5	17.2	33.5	6.5	13.2	39.6	TRAESCS5B02G447300	13.4	22.7	39.9	17.8	18.6	44	TRAESCS5D02G450200	15.2	20.9	35.7	12.8	15.4	35.2	37.1	60.7	109.1	37	47.1	118.9
6624	TRAESCS3A02G199100	57.4	44.4	42.9	51.7	46.7	33.7	TRAESCS3B02G232300	47.5	33.4	34	50.2	48.2	26.3	TRAESCS3D02G199400	64.4	36.9	35.4	49.5	48.3	35.2	169.3	114.7	112.4	151.4	143.1	95.3
2221	TRAESCS1A02G400200	7.8	10.5	21.5	4.6	7.6	23.1	TRAESCS1B02G428800	1.9	7.2	8.8	1	4.6	8.9	TRAESCS1D02G408000	8.6	25.1	28.3	2.9	10.3	35.2	18.3	42.7	58.6	8.6	22.5	67.2
17356	TRAESCS7A02G336600	54.2	36	30.8	63	33.8	26.8	TRAESCS7B02G248200	49.3	20.4	22.7	58.2	18.2	19.3	TRAESCS7D02G344300	65.2	37	33.1	68.5	42.4	35.2	168.6	93.4	86.6	189.7	94.4	81.3
9758	TRAESCS4A02G188100	0	3.5	36.4	0	1.1	39.2	TRAESCS4B02G130100	0	0.9	20.7	0	0.2	29	TRAESCS4D02G125300	0	2.3	36	0	1.2	35.1	0	6.7	93.1	0	2.5	103.3
2156	TRAESCS1A02G388500	22.8	17.1	19.6	29.2	18.8	25.9	TRAESCS1B02G415900	7.8	6.1	6.6	10.1	5.6	9.8	TRAESCS1D02G396400	25.7	20.8	25.8	39.1	22.3	35.1	56.2	44.1	51.9	78.4	46.7	70.7
11588	TRAESCS5A02G093900	32.2	27.8	18.1	32.1	24.7	28.2	TRAESCS5B02G100000	22.6	20.3	12.8	25.2	19.4	17.7	TRAESCS5D02G106300	50.4	33.1	24.4	48.3	34.2	35	105.1	81.2	55.3	105.6	78.3	80.9
13745	TRAESCS5A02G460600	8.4	13.4	24	9.6	10.7	33.5	TRAESCS5B02G470400	3.9	7.2	5.6	3.2	4.3	11	TRAESCS5D02G472300	12.7	17.8	22.6	12.2	14.9	35	25	38.4	52.2	25	30	79.6
1691	TRAESCS1A02G302900	78.7	65	28	55.9	45	41.7	TRAESCS1B02G313200	65.8	82.2	35.6	74.3	55.3	52.5	TRAESCS1D02G302300	70.1	63.7	27.5	63	47	35	214.7	210.9	91.1	193.1	147.2	129.2
8686	TRAESCS4A02G015700	0.2	31.9	5.7	0.2	10.6	5.7	TRAESCS4B02G288300	1.2	104.4	23.7	1	51	32	TRAESCS4D02G287100	0.8	90.9	27.4	0.9	41.9	35	2.3	227.2	56.8	2.1	103.5	72.6
6298	TRAESCS3A02G144800	35.5	35.8	19.8	35.5	17.6	32.2	TRAESCS3B02G171600	25.7	24.9	18.3	30.3	13.7	29.5	TRAESCS3D02G153600	45.7	37.1	20.4	42.9	25.6	35	107	97.8	58.5	108.6	56.9	96.7
1702	TRAESCS1A02G304300	22.7	28.3	16.6	25.2	21.7	19.4	TRAESCS1B02G314800	23.5	28.8	12.4	25.2	17.6	22.6	TRAESCS1D02G303800	36	40.9	24	41.1	26.2	34.9	82.2	98	53	91.4	65.5	76.9
13093	TRAESCS5A02G336700	67.3	49.1	28	54	48.6	30.6	TRAESCS5B02G335700	33.8	19.2	22.3	35.3	15.6	12.4	TRAESCS5D02G341400	69	49.6	29.1	59.2	45.1	34.9	170	117.9	79.4	148.5	109.3	77.9
13383	TRAESCS5A02G390300	13.2	17.4	19.7	18.3	27.6	37.2	TRAESCS5B02G395200	13	14.2	23	17.1	19.7	27.3	TRAESCS5D02G400100	16.3	24.8	24.3	16.2	28.3	34.9	42.5	56.4	67	51.7	75.6	99.4
10546	TRAESCS4A02G323700	31.1	40.1	38.9	45.4	49.9	34.4	TRAESCS5B02G554600	26.3	26.8	25.8	28.9	33.6	24.1	TRAESCS5D02G554100	43.1	43.2	34.8	45.8	53.3	34.9	100.5	110.1	99.5	120.1	136.8	93.3
15924	TRAESCS6A02G398400	0.2	5.2	12.5	0.1	1.1	7.7	TRAESCS6B02G438700	0.4	23.8	35.5	0.1	5.6	23.7	TRAESCS6D02G382600	0.1	13.2	48.4	0	4.4	34.8	0.7	42.2	96.4	0.2	11	66.2
3244	TRAESCS2A02G172100	30.3	23.9	18.8	18.5	36.9	31.1	TRAESCS2B02G198500	5.5	3.4	3.5	4.4	6	6.3	TRAESCS2D02G179400	33.8	35.7	23.3	22.6	37.3	34.7	69.6	63	45.6	45.6	80.2	72.1
8937	TRAESCS4A02G055900	35.2	161.6	8.3	22.6	127.6	32.2	TRAESCS4B02G248900	25.8	192.4	20.7	10.9	112.7	65.9	TRAESCS4D02G249000	38.7	64.8	12.6	15.8	67.7	34.7	99.7	418.8	41.6	49.3	308	132.8
7663	TRAESCS3A02G350700	47.7	33.1	44.8	28.9	37.8	43.6	TRAESCS3B02G383300	33.9	31.1	24.1	18.1	29.8	26.7	TRAESCS3D02G344700	48.2	45.2	31.4	27.9	38.6	34.7	129.9	109.3	100.2	74.9	106.2	105
5495	TRAESCS2A02G551100	1.1	1.6	4.6	0.8	2.9	11.8	TRAESCS2B02G582300	0.9	2.2	18.7	0.8	2.8	24.6	TRAESCS2D02G552200	1.8	4.9	31.6	1.7	2.9	34.7	3.8	8.7	54.9	3.4	8.7	71.1
276	TRAESCS1A02G075000	6.2	1.7	1.5	4.2	3.9	3.9	TRAESCS1B02G093600	0.5	0.1	0.8	0.8	0	7	TRAESCS1D02G077600	4.2	2.5	9.2	3.9	2.1	34.7	10.9	4.3	11.4	8.9	6.1	45.5
17977	TRAESCS7A02G450400	12.4	39.3	114.3	7.9	36.2	74.2	TRAESCS7B02G350200	10.8	13.6	47.8	5.1	26	31.5	TRAESCS7D02G439800	7.3	12.6	65.3	5.7	19.3	34.7	30.5	65.5	227.4	18.7	81.6	140.3
554	TRAESCS1A02G123000	30.7	19.3	16.9	32.8	34.9	30.1	TRAESCS1B02G142200	33.5	13.5	15.8	1.1	1.3	0.6	TRAESCS1D02G123900	36.4	27.7	23.8	29.3	44.3	34.7	100.6	60.4	56.4	63.2	80.5	65.3
11375	TRAESCS5A02G059500	30.1	34.6	34.5	26.4	30.3	41.5	TRAESCS5B02G066800	21.6	21.9	25.6	29.9	27	29	TRAESCS5D02G071000	24.5	29.6	29	22.8	25.5	34.6	76.2	86.1	89.1	79.1	82.8	105.2
2684	TRAESCS2A02G069500	29.6	47.1	69	38.9	38.6	32	TRAESCS2B02G082700	13	21.1	30.7	15.1	21.5	19	TRAESCS2D02G068300	21.6	32.7	78.5	39.7	47.3	34.6	64.2	100.9	178.2	93.7	107.4	85.5
12283	TRAESCS5A02G198100	11.2	25.6	37.2	10.6	16.9	54.6	TRAESCS5B02G185500	8.3	20.9	29.1	8.5	11.5	41.3	TRAESCS5D02G192400	6.3	17.3	24.3	6	11	34.5	25.8	63.8	90.6	25.1	39.4	130.4
9575	TRAESCS4A02G149200	14.1	29.8	23.1	11.8	27.9	22.3	TRAESCS4B02G164400	15.4	41	31.6	11.1	25.3	33.6	TRAESCS4D02G152600	13.3	26.8	30.9	11.4	26.4	34.5	42.8	97.6	85.6	34.4	79.6	90.4
2357	TRAESCS1A02G425700	26.5	20.6	31.9	28	20.2	26	TRAESCS1B02G459900	11.1	6.2	13	9.7	8.7	11.3	TRAESCS1D02G434400	36.2	20.8	36.6	32.5	24.2	34.5	73.8	47.6	81.5	70.2	53.1	71.8
7969	TRAESCS3A02G397300	1.2	0.6	26.5	1.2	0.2	72.1	TRAESCS3B02G429200	0.2	0.1	0.9	1.9	0.3	4	TRAESCS3D02G391100	0	0.3	15.6	0	0	34.5	1.5	1	42.9	3.1	0.5	110.7
1229	TRAESCS1A02G231200	0	6	11.3	0	3.8	17.4	TRAESCS1B02G243200	0.1	10.9	15.4	0	10.6	40.5	TRAESCS1D02G230900	0	2.2	24.2	0	3.1	34.4	0.2	19.1	50.9	0	17.4	92.3
8237	TRAESCS3A02G449300	4.3	10.7	59.4	3.6	8.5	27.3	TRAESCS3B02G486000	1.6	8.5	41.2	2.7	6.7	24.3	TRAESCS3D02G442000	2.1	11.4	54.2	1.3	7.5	34.4	7.9	30.6	154.8	7.7	22.7	86
7849	TRAESCS3A02G379700	26.2	46	42.9	39.6	31.7	42.5	TRAESCS3B02G412300	34.3	43.4	39.5	39.1	39.8	43.8	TRAESCS3D02G372700	24.8	31.8	39.8	39.3	29.9	34.4	85.3	121.2	122.2	117.9	101.4	120.7
6008	TRAESCS3A02G093900	65.9	607.6	3	9.8	392.1	13.5	TRAESCS3B02G109200	0.5	6.5	2.8	0.7	32.1	0	TRAESCS3D02G094200	6.2	330.2	17.8	1.8	156.3	34.4	72.6	944.3	23.6	12.2	580.4	47.9
15303	TRAESCS6A02G284400	48.8	52.6	51	53.9	64.5	34.2	TRAESCS6B02G313100	39.9	53.6	48.6	69.8	72.9	35.5	TRAESCS6D02G264800	52.1	62	62.7	74.7	84.6	34.3	140.8	168.2	162.3	198.4	222.1	104
615	TRAESCS1A02G134000	1.6	9.5	13.9	1.6	6.8	12.2	TRAESCS1B02G148000	6.8	9.8	8.6	0.1	0.4	1.1	TRAESCS1D02G125800	5.9	27.3	40.3	4.7	20.1	34.3	14.2	46.7	62.7	6.4	27.3	47.6
2007	TRAESCS1A02G357900	15.5	17.8	22.1	16.2	16.4	24.3	TRAESCS1B02G374500	17	44.1	47.3	26.2	42.3	44.8	TRAESCS1D02G362700	10.4	43.8	19.3	15.2	32	34.3	42.8	105.7	88.7	57.6	90.6	103.4
14642	TRAESCS6A02G182500	26.9	53	33.3	32.4	51.2	31.1	TRAESCS6B02G213700	37.6	60.8	43.5	46.5	66.8	33.9	TRAESCS6D02G171800	36.3	53.9	40.9	42.9	63.2	34.3	100.9	167.6	117.7	121.8	181.2	99.2
11876	TRAESCS5A02G142100	40	30.6	55.2	35.5	54.1	51.4	TRAESCS5B02G140900	46.4	32.1	37.8	41	43.2	33.2	TRAESCS5D02G150000	63.7	35.4	37.1	48.1	63.6	34.2	150	98	130.1	124.6	160.9	118.8
6586	TRAESCS3A02G192400	16	22.1	54.9	26	19	34.5	TRAESCS3B02G221200	14.2	19.5	53.1	20.3	20	25.8	TRAESCS3D02G195500	20.2	26	59.2	27.4	28.2	34.2	50.4	67.6	167.2	73.7	67.3	94.6
11482	TRAESCS5A02G077400	0	0.1	7.8	0	0	66.6	TRAESCS5B02G088200	0	0	0	0	0	0	TRAESCS5D02G094400	0	0.1	8.8	0	0	34.2	0	0.2	16.6	0	0	100.8
10884	TRAESCS5A02G496200	31.6	34.2	26.9	31.4	31.5	37.5	TRAESCS4B02G323800	28.5	36.6	22.9	32	20.4	40	TRAESCS4D02G320600	28.9	33.7	22.3	31.1	26.2	34.2	89.1	104.5	72.1	94.5	78.1	111.8
13436	TRAESCS5A02G398900	6.9	12.1	21.1	7.2	11	9.9	TRAESCS5B02G404000	15.4	25.3	53.6	17.8	14.2	23.5	TRAESCS5D02G408500	14.7	46.1	60.7	14.6	20.4	34.2	37	83.5	135.5	39.7	45.5	67.5
10420	TRAESCS4A02G294100	44.8	34.1	37.5	57.6	40.7	26.6	TRAESCS4B02G020000	11.6	16	26	27.8	27.6	15.6	TRAESCS4D02G017700	33.2	55.2	47.2	53.2	63.1	34.2	89.5	105.3	110.7	138.6	131.4	76.3
11047	TRAESCS5A02G525900	49	47.5	29.2	49.7	44.6	27.5	TRAESCS4B02G356500	64.3	44.1	35.5	56	40.6	32.5	TRAESCS4D02G350200	58.2	60.9	32.3	54	52	34.2	171.4	152.5	97	159.7	137.2	94.2
11715	TRAESCS5A02G113700	20.4	32.7	19	20.9	21.3	34.8	TRAESCS5B02G119700	21.6	29.9	24	23.9	19.9	42.6	TRAESCS5D02G128600	21.6	34.8	19.3	22.2	31.3	34.2	63.6	97.5	62.3	67	72.5	111.5
10264	TRAESCS4A02G266400	30	37	48.9	60.7	34.7	44.9	TRAESCS4B02G047900	33.6	34	40.4	55.7	30.8	39.2	TRAESCS4D02G047800	23.9	32.7	34.2	44.3	26.8	34.1	87.5	103.7	123.5	160.7	92.3	118.3
14825	TRAESCS6A02G216700	15.3	23.4	24.2	9.3	15.3	26.1	TRAESCS6B02G246200	9.5	11.5	15.4	14.8	12.3	26	TRAESCS6D02G198900	16.6	25.5	21.7	13.2	21.8	34.1	41.4	60.3	61.3	37.4	49.4	86.3
15194	TRAESCS6A02G268600	9.2	28.8	34	17.9	25.7	29.6	TRAESCS6B02G295700	13.4	30.8	44.7	26.8	33.9	38.4	TRAESCS6D02G246300	12.7	33.2	42.3	22.7	35.5	34.1	35.2	92.8	120.9	67.5	95.1	102.2
6099	TRAESCS3A02G108900	12.6	30.7	26.8	11.5	40.7	41.9	TRAESCS3B02G128000	14.9	63.7	21.1	14.1	70.5	41.4	TRAESCS3D02G110700	14.8	25.7	20.9	13.7	26.6	34.1	42.3	120.2	68.8	39.3	137.7	117.4
14733	TRAESCS6A02G200600	0.6	12.6	33.6	0.3	8	34	TRAESCS6B02G226700	1.2	20.6	35.8	0.7	17.3	45.7	TRAESCS6D02G189300	0.6	5.1	36.5	0.5	5.9	34.1	2.5	38.3	105.8	1.5	31.2	113.8
12757	TRAESCS5A02G276600	2.4	6.1	29.4	1.3	5.5	35.8	TRAESCS5B02G276600	0.2	2.2	17.8	0.4	2.5	17.9	TRAESCS5D02G284000	1.1	2.4	29.3	0.6	2.2	34.1	3.7	10.8	76.5	2.3	10.3	87.8
17215	TRAESCS7A02G315200	0.2	3.5	22.1	0.1	2.4	22.8	TRAESCS7B02G215700	0.1	6.5	16.9	0	4	15.6	TRAESCS7D02G312200	0.3	12.5	30.2	0.1	6.7	34.1	0.5	22.5	69.2	0.2	13	72.5
2053	TRAESCS1A02G365800	6.1	15.4	14	5.1	17	26.3	TRAESCS1B02G383400	6.2	11.7	12.6	7.4	14.4	20	TRAESCS1D02G371200	15.7	23.6	32.2	16.2	14.3	34	28	50.7	58.8	28.7	45.7	80.4
13235	TRAESCS5A02G369900	0	1.2	33.3	0	0	9.4	TRAESCS5B02G372200	0	4.9	15.5	0.1	1	10.8	TRAESCS5D02G379300	0	2.7	44	0	0.4	34	0	8.8	92.9	0.1	1.5	54.1
10508	TRAESCS4A02G316300	47.5	31.3	27	43.4	29.2	28.8	TRAESCS5B02G563400	34	33.6	28.8	36.4	26.4	34.5	TRAESCS5D02G566600	53.5	33.4	25.9	49.4	30.6	34	135.1	98.2	81.7	129.1	86.2	97.2
13777	TRAESCS5A02G467500	20.4	23.6	41.3	30.4	16.1	27.6	TRAESCS5B02G479200	23	34	40.1	24.1	21.3	37	TRAESCS5D02G480300	23.1	36.3	29.9	21.6	23.2	34	66.5	93.9	111.2	76.1	60.6	98.6
3782	TRAESCS2A02G262200	20.4	29.5	28.5	30.8	24.5	27.6	TRAESCS2B02G280000	31.4	53.4	39.7	37.8	29.5	44.6	TRAESCS2D02G261800	36.8	43.1	36.1	42.4	35.5	33.9	88.6	126	104.4	111	89.4	106.1
13071	TRAESCS5A02G331900	15.6	22.8	16.4	12.3	11	33.1	TRAESCS5B02G332200	7.5	10.3	9.9	7.9	4	18.8	TRAESCS5D02G337800	17.3	21.7	18.5	14.6	12.2	33.9	40.4	54.8	44.8	34.8	27.3	85.7
13111	TRAESCS5A02G342600	29.3	14	25.2	36.5	16.2	20.9	TRAESCS5B02G341900	13.4	5.9	11.4	13.5	7.2	10.2	TRAESCS5D02G347400	31.2	19.3	34.4	33.9	19.3	33.9	73.8	39.2	71	83.9	42.7	65
6568	TRAESCS3A02G189400	24.2	18.3	35.9	32.3	25.8	25	TRAESCS3B02G218600	22.5	23.3	51.5	35.5	32.7	31.6	TRAESCS3D02G192900	29.8	22.7	51.6	36.6	34.4	33.9	76.4	64.2	139.1	104.4	92.9	90.5
15285	TRAESCS6A02G280800	98.3	45.7	63.2	123.9	51.9	41.4	TRAESCS6B02G309600	106.5	40.1	52.1	138.3	48.6	31.8	TRAESCS6D02G261100	85.7	40.9	52.3	124	47.3	33.9	290.4	126.8	167.6	386.1	147.8	107.1
13604	TRAESCS5A02G431100	20.9	13.8	34.5	16.4	14.6	29.6	TRAESCS5B02G432900	36.9	21.4	33.6	33.9	41.3	33.6	TRAESCS5D02G439200	22.5	13.9	38.8	15.5	14.3	33.9	80.4	49.1	106.9	65.8	70.3	97.1
6194	TRAESCS3A02G127900	50.6	28.8	27.4	54.9	47.6	33.8	TRAESCS3B02G147100	86.8	77.9	41	93	93.7	56.2	TRAESCS3D02G128900	47.7	30.7	33.3	51.1	44.7	33.9	185.1	137.4	101.8	199	186.1	123.9
700	TRAESCS1A02G150600	14.1	20.5	48.4	25.7	21.9	29	TRAESCS1B02G168200	22.3	25.9	65.6	47.4	35.4	43	TRAESCS1D02G147600	17.6	21.6	44	31.9	27.9	33.8	53.9	68	158	105	85.2	105.8
17807	TRAESCS7A02G410200	31.2	36.7	24.6	27	36.1	26.3	TRAESCS7B02G309600	12	14.4	14.7	14.9	22	12.1	TRAESCS7D02G403400	35.1	40.6	33.3	29.8	46.4	33.8	78.4	91.7	72.6	71.7	104.5	72.2
11291	TRAESCS5A02G043400	1.1	16.6	57.5	1.2	6.7	36.9	TRAESCS5B02G047200	0.6	10.5	57	0.6	4.5	35.9	TRAESCS5D02G052300	0.3	18.8	72.7	0.7	7	33.8	1.9	45.9	187.3	2.5	18.3	106.7
5046	TRAESCS2A02G452100	0.9	3.4	5.2	3.6	6.9	29.4	TRAESCS2B02G473600	0.2	3	2.3	2.8	45.3	45.6	TRAESCS2D02G451900	1.5	9.4	23.4	2.1	8.8	33.8	2.6	15.7	31	8.4	61.1	108.9
7049	TRAESCS3A02G261200	39.7	41.6	40.7	30.7	39.1	35.8	TRAESCS3B02G294200	12.9	13.2	12.1	28.9	25	33.2	TRAESCS3D02G261300	18.9	33.5	26.7	19.9	32.5	33.8	71.6	88.3	79.5	79.5	96.6	102.7
15992	TRAESCS6A02G416300	20.5	19.1	24.9	30	20.9	21.8	TRAESCS6B02G473000	34.5	22.5	26.4	42.1	24.8	27.8	TRAESCS6D02G401500	30	30.1	32.5	41.5	34.7	33.8	85	71.7	83.8	113.6	80.4	83.4
17365	TRAESCS7A02G338100	0.4	24	52.6	0.3	13.4	46.8	TRAESCS7B02G249300	0.3	26.7	35	0.2	13.5	32.1	TRAESCS7D02G345300	0.3	26.2	38.4	0.5	17.7	33.8	0.9	76.9	126	1	44.5	112.6
6998	TRAESCS3A02G253200	0	2.2	71.2	0	1.3	42.7	TRAESCS3B02G285100	0.1	3.4	31.4	0	0	15.9	TRAESCS3D02G254100	0.2	7.2	82.2	0.1	1.2	33.8	0.3	12.9	184.9	0.1	2.5	92.4
15593	TRAESCS6A02G330200	24.7	18.7	18	24.8	18.3	20.3	TRAESCS6B02G361000	21.8	13.5	12.6	25.4	21.9	26.2	TRAESCS6D02G309100	31.1	22.2	21.4	26.4	26.6	33.7	77.6	54.4	51.9	76.7	66.8	80.2
808	TRAESCS1A02G168900	34.5	29.1	18	42.1	33.2	22.8	TRAESCS1B02G188000	60	51.1	29.2	59.4	53.2	39.4	TRAESCS1D02G166900	49.4	39.4	25.2	54.4	39.7	33.7	143.9	119.6	72.4	155.8	126.1	95.9
16192	TRAESCS7A02G147100	20.8	34.3	58.3	38.5	36.4	31.1	TRAESCS7B02G050100	18.5	26.9	51.9	35.6	32.7	27.2	TRAESCS7D02G148900	17.3	31.5	63.5	36.8	37.4	33.7	56.6	92.6	173.7	111	106.4	92
13607	TRAESCS5A02G431600	8.5	22.4	42.4	9.4	18.9	31.2	TRAESCS5B02G433300	17.8	39	54.2	17.2	38.4	53.4	TRAESCS5D02G438800	12.2	25.2	46.9	13.8	24.7	33.7	38.5	86.7	143.4	40.4	82	118.3
8282	TRAESCS3A02G461100	69.5	72.8	38.5	60.3	66.2	42.1	TRAESCS3B02G503800	91.7	87.3	50	70.1	87	65	TRAESCS3D02G454800	56	50.3	26.6	50.4	56.1	33.7	217.3	210.4	115.1	180.8	209.3	140.8
3177	TRAESCS2A02G162600	51.2	64.4	35.4	50.4	55.3	42.1	TRAESCS2B02G188500	34.7	47.7	25.4	41.1	33.2	25.9	TRAESCS2D02G169600	33.5	37.1	25	35.1	29.7	33.7	119.3	149.2	85.8	126.7	118.2	101.7
8861	TRAESCS4A02G044600	60.5	45.4	31.9	54.9	72.5	37.7	TRAESCS4B02G265800	64.1	47	33.7	56.8	79	40.4	TRAESCS4D02G265700	35	31.9	29.3	30.7	43.5	33.6	159.6	124.3	94.8	142.4	195	111.7
1166	TRAESCS1A02G221900	31.3	52.7	35.7	52.1	88.9	50.8	TRAESCS1B02G235100	33.8	43.1	41.9	52.9	81.7	47	TRAESCS1D02G223600	31.6	38	30.2	41.9	80.2	33.6	96.6	133.8	107.8	146.9	250.8	131.4
3376	TRAESCS2A02G192200	38	45.6	31.1	37	51.5	27.6	TRAESCS2B02G214100	26.6	34.7	24.4	28.2	43.6	23.3	TRAESCS2D02G195300	33	45	31.7	32.4	51.1	33.6	97.6	125.3	87.3	97.7	146.3	84.5
16832	TRAESCS7A02G254200	16.5	11.4	17.2	14.5	11	23.6	TRAESCS7B02G150400	23.5	14.6	22.1	19.7	13.6	27.3	TRAESCS7D02G252700	18.5	18.2	27.9	17.5	13.2	33.6	58.5	44.3	67.2	51.7	37.8	84.5
12339	TRAESCS5A02G205700	2.1	4.1	5.6	0.2	4.3	8.1	TRAESCS5B02G202700	1.8	37.8	52.3	0.2	16.1	48.8	TRAESCS5D02G210600	1.6	16.9	32	0.4	10.4	33.6	5.5	58.8	89.9	0.8	30.7	90.5
14323	TRAESCS6A02G125800	24.8	54.8	55.3	36.8	52	41.5	TRAESCS6B02G153900	20.9	41.8	33.4	30.6	44.4	22	TRAESCS6D02G116200	28.2	46.7	45	38.4	53.2	33.4	73.8	143.3	133.7	105.8	149.6	96.9
13264	TRAESCS5A02G373600	49.1	23.4	17.3	45.6	24	16.4	TRAESCS5B02G375600	63	30.3	21.7	52.7	34.9	27.4	TRAESCS5D02G383100	62.2	46.7	24.8	55.6	42.4	33.4	174.3	100.5	63.8	153.8	101.3	77.2
16986	TRAESCS7A02G277600	23	25.3	44.1	11.4	25.5	17.1	TRAESCS7B02G175300	24.2	208.8	77.2	8.9	150.8	36.8	TRAESCS7D02G277500	15.6	107.3	63.1	15.5	112.4	33.4	62.9	341.5	184.4	35.7	288.6	87.3
11710	TRAESCS5A02G113100	22.6	12.9	15.6	21.2	11.7	20.3	TRAESCS5B02G120200	29	31.8	35.3	30.2	19.3	44	TRAESCS5D02G127200	20.8	21.2	20.1	20.6	15.2	33.4	72.4	65.9	70.9	72	46.2	97.6
6513	TRAESCS3A02G182000	66.9	39.3	26.2	45.2	25.3	36.4	TRAESCS3B02G211800	47.3	44.2	24.9	24.6	28.3	24.1	TRAESCS3D02G186600	61.7	38.8	24.1	35.5	30	33.4	175.9	122.2	75.1	105.3	83.6	93.9
7683	TRAESCS3A02G353200	58.9	37	26.9	49.6	33	41.2	TRAESCS3B02G385900	43	24.8	21.6	33.6	23.4	26	TRAESCS3D02G347300	45.1	25	25	39.8	24.9	33.4	147	86.8	73.6	123	81.2	100.5
14517	TRAESCS6A02G161800	24	15.7	18.1	22.8	11.6	24.1	TRAESCS6B02G189400	19.2	14.5	14.6	21.3	12.1	17	TRAESCS6D02G150400	44.9	25.2	29.6	46.2	24.6	33.4	88.1	55.4	62.3	90.3	48.3	74.4
7179	TRAESCS3A02G279800	5	29.9	14.4	0.9	10.3	34.4	TRAESCS3B02G313400	8.2	13	0.5	2.1	16.9	21.3	TRAESCS3D02G279700	6.3	32.1	14.6	1.5	15.4	33.3	19.5	75	29.5	4.4	42.7	89
1209	TRAESCS1A02G227700	10.1	12.2	25.4	7.1	9.2	26.1	TRAESCS1B02G242000	12.3	13.9	20.6	8.5	12.1	30.6	TRAESCS1D02G229400	16.7	16.9	24.5	11.1	11.9	33.3	39	43.1	70.5	26.7	33.3	89.9
17468	TRAESCS7A02G352600	15	9.8	16.3	20.2	9.6	18.2	TRAESCS7B02G275500	17.7	11.5	23.6	28.9	13.8	18.1	TRAESCS7D02G370500	34.9	25.6	28.5	40.4	20.3	33.2	67.6	46.9	68.4	89.6	43.7	69.6
9677	TRAESCS4A02G177000	41.5	58.5	46.7	52.6	61.8	39.2	TRAESCS4B02G140900	53.7	65.9	48.7	66.3	62.4	36.1	TRAESCS4D02G135700	49.7	50.2	49.4	55.1	50.9	33.2	144.9	174.6	144.9	174	175.1	108.5
12586	TRAESCS5A02G243800	43.1	46.5	18.7	40	38.9	30.9	TRAESCS5B02G241800	52.3	54.6	14.6	45.5	50.2	26.2	TRAESCS5D02G250500	42.5	44.2	17.5	37.3	44	33.2	137.9	145.3	50.8	122.7	133	90.2
16407	TRAESCS7A02G185500	12.2	20.3	22.6	12	17.9	26.2	TRAESCS7B02G090700	26	42.9	47.5	20.9	35.7	49.4	TRAESCS7D02G187200	13.4	17.7	23.2	13.5	19.3	33.2	51.6	80.9	93.4	46.4	72.9	108.9
14710	TRAESCS6A02G196200	7.1	25.4	22.2	9.7	18	27.4	TRAESCS6B02G235500	5.2	19.4	22	8.2	11.3	16.7	TRAESCS6D02G178900	14.3	37.5	35.6	13.7	30.2	33.2	26.6	82.3	79.8	31.6	59.6	77.3
3347	TRAESCS2A02G188100	36.4	14.2	20.4	26.5	11.4	28.6	TRAESCS2B02G219100	25.8	16.2	30.8	26.9	14.5	33.7	TRAESCS2D02G199500	30.7	17.4	30.6	28.2	16.2	33.2	92.9	47.7	81.8	81.5	42.1	95.4
5595	TRAESCS2A02G580600	1.1	4.9	4.4	1.6	16.6	17.2	TRAESCS2B02G608100	10.9	17.7	29.6	4.9	13.4	14.2	TRAESCS2D02G592500	11.6	31.4	24.7	10.3	27.9	33.1	23.6	54	58.7	16.8	57.9	64.5
7348	TRAESCS3A02G303100	65.3	45.3	27.6	64.4	42.5	36.4	TRAESCS3B02G333200	68.3	35.4	24.9	56.9	34.1	36.2	TRAESCS3D02G298700	77.1	34.3	27.8	69.4	38.9	33.1	210.7	115	80.2	190.7	115.4	105.8
5218	TRAESCS2A02G488800	107.3	40.5	32.1	82.2	35.6	21.7	TRAESCS2B02G516600	51.2	12.8	8.5	25.5	7.4	6.3	TRAESCS2D02G489100	213.8	52.3	41.4	108.9	62.8	33.1	372.3	105.7	82	216.7	105.8	61.1
16732	TRAESCS7A02G240300	0	5.1	28.5	0	2.5	25.6	TRAESCS7B02G135900	0.1	4.5	16.9	0.3	6.6	11.2	TRAESCS7D02G239200	0.2	7.7	25	0.2	6.1	33.1	0.3	17.3	70.4	0.5	15.2	69.8
15135	TRAESCS6A02G260400	14.6	83	2.9	7.6	31.5	19.1	TRAESCS6B02G287700	10.7	94.6	4.4	8.2	22.5	42.5	TRAESCS6D02G241200	38.7	156.6	6.7	12.5	43.7	33	64	334.2	14	28.4	97.7	94.6
12920	TRAESCS5A02G306800	14.4	19.7	12.3	10	14.1	19.3	TRAESCS5B02G307200	17.5	26.3	10	15.7	22.1	26.9	TRAESCS5D02G313800	24.7	34.1	16.4	24.3	28	33	56.6	80.1	38.7	50	64.2	79.2
8817	TRAESCS4A02G038500	15.1	13.3	27.3	32.1	12.4	8.8	TRAESCS4B02G267200	8.6	3.8	5.8	17.1	4.3	1.7	TRAESCS4D02G266700	12.9	8.1	124.2	34.9	7.6	33	36.7	25.2	157.3	84.2	24.3	43.5
3852	TRAESCS2A02G273000	20.2	10.5	27	24.8	12.1	20	TRAESCS2B02G291200	18.1	22.8	29.9	23.6	20.5	24.4	TRAESCS2D02G272300	17.8	17.2	31.1	19.6	12.5	32.9	56.1	50.4	88.1	68	45.2	77.3
4083	TRAESCS2A02G303900	6.5	16.4	35.6	3.4	17.7	22.5	TRAESCS2B02G320500	7.2	16.6	28.6	5.5	19.1	16.4	TRAESCS2D02G302500	13.8	31.5	49.4	10.5	39	32.8	27.6	64.6	113.6	19.4	75.8	71.8
3313	TRAESCS2A02G184000	46.2	66.8	32.9	41.2	40	53.9	TRAESCS2B02G223400	24.6	30.9	22.1	26.6	27.2	32.9	TRAESCS2D02G203800	36	43.6	18.9	33.6	27.1	32.8	106.8	141.2	73.9	101.4	94.3	119.6
16807	TRAESCS7A02G251000	31.1	34.7	28	26.5	29.8	40	TRAESCS7B02G140100	13.2	11.1	15.9	14.4	12	13.6	TRAESCS7D02G250900	20.8	25.4	23.5	20.9	25.9	32.8	65.2	71.2	67.4	61.8	67.7	86.4
13187	TRAESCS5A02G359800	59.4	35.9	45.3	69.1	60.2	42.3	TRAESCS5B02G362100	56.6	31.8	43	69.1	58.8	32.8	TRAESCS5D02G369000	50.8	27	43.5	70.2	50.9	32.8	166.8	94.7	131.8	208.4	169.9	108
261	TRAESCS1A02G072600	54.8	93.9	33.4	38.6	85.5	33.7	TRAESCS1B02G091500	36.7	16.5	16.1	1.4	6.6	1.7	TRAESCS1D02G075500	50.8	62.4	18.9	35.9	82.5	32.8	142.4	172.8	68.4	75.9	174.6	68.2
9521	TRAESCS4A02G137900	18	28.8	65.8	21.5	38.4	32.5	TRAESCS4B02G148100	18	38	72.2	25	42.2	36.1	TRAESCS4D02G153300	14.7	33.1	73.5	27.1	41.5	32.8	50.7	99.8	211.5	73.6	122.1	101.4
6552	TRAESCS3A02G187200	25.8	34.1	27.5	36.9	42.8	35.1	TRAESCS3B02G216600	30.6	40.8	30.5	35.4	42.8	40.2	TRAESCS3D02G191000	38.2	35.3	27.2	42.2	39.9	32.8	94.7	110.1	85.2	114.5	125.4	108
13371	TRAESCS5A02G388300	1	26.2	29.9	5.7	26.8	22.2	TRAESCS5B02G393900	1.9	39.5	45.4	1.2	22.7	51.7	TRAESCS5D02G398400	1.5	21.6	24.3	2	22.7	32.8	4.3	87.3	99.5	8.9	72.2	106.6
774	TRAESCS1A02G163200	17.7	22.1	18.1	14.2	23	31.8	TRAESCS1B02G179100	29.7	35.9	22.9	26	29.5	32.4	TRAESCS1D02G159300	10.6	23.5	21.1	8.1	14.6	32.7	58	81.5	62.1	48.4	67.1	96.9
10218	TRAESCS4A02G259000	96.4	51.8	19.4	75.9	61	27.3	TRAESCS4B02G055700	45.8	40.7	11.3	28.5	54.5	20.9	TRAESCS4D02G056300	106.2	75.5	22.4	84.3	83.9	32.7	248.4	168	53.1	188.6	199.4	80.9
9370	TRAESCS4A02G116000	44.5	35.9	28.6	46.9	27.8	41.4	TRAESCS4B02G188200	44.9	37.8	28.8	39.5	23	36.4	TRAESCS4D02G189600	31.1	24.6	22.5	36	17.4	32.7	120.5	98.3	79.9	122.4	68.1	110.5
15767	TRAESCS6A02G360900	15.7	32.9	41.2	13.1	34.7	34.3	TRAESCS6B02G393700	13.9	24.8	59.7	12.2	24.3	39.2	TRAESCS6D02G344400	14.2	18.4	47.5	12.5	26	32.7	43.8	76.2	148.4	37.8	84.9	106.2
2988	TRAESCS2A02G131800	23.7	23.9	25.5	30.1	21.3	27.4	TRAESCS2B02G154400	29.4	25.3	39.3	40.7	20.9	36	TRAESCS2D02G133900	20.1	21.7	34.9	28.7	15.9	32.7	73.3	71	99.7	99.5	58	96.1
11998	TRAESCS5A02G159100	58.5	23.8	21.6	40.3	39.8	23.8	TRAESCS5B02G156900	67.3	20.7	22.3	43.1	39.2	25.9	TRAESCS5D02G164200	68.9	26.4	25.6	46.1	42.6	32.7	194.7	70.9	69.4	129.5	121.6	82.3
5466	TRAESCS2A02G543900	1.7	16	35.5	3	12.6	25.4	TRAESCS2B02G574100	0.2	2.7	5.2	0.2	2	4.4	TRAESCS2D02G545000	1.9	19.7	68.6	3.4	20.7	32.7	3.8	38.5	109.3	6.6	35.3	62.4
17890	TRAESCS7A02G424700	28	43.8	43.6	15.1	41.2	41.1	TRAESCS7B02G325300	10.1	17	33.9	7.9	16.8	34.8	TRAESCS7D02G416900	16.2	21.3	33.6	13.6	26.2	32.7	54.3	82	111.1	36.7	84.2	108.6
998	TRAESCS1A02G196600	24.8	22.2	58.5	31.1	20.8	27.3	TRAESCS1B02G211200	30.6	16.3	38.4	37.3	16.7	17.7	TRAESCS1D02G200100	31.2	15.6	56.5	36.7	15.8	32.6	86.6	54.1	153.3	105.1	53.3	77.6
6392	TRAESCS3A02G160900	50.3	35.3	36	48	34.4	36.5	TRAESCS3B02G191500	83.8	40.5	37	64.2	40.2	34.1	TRAESCS3D02G168100	76	36.5	28	62.4	44.9	32.6	210	112.2	101.1	174.6	119.5	103.2
4606	TRAESCS2A02G381900	3	17.4	60.3	0.5	9.6	31.4	TRAESCS2B02G399200	5.3	9.4	54.3	0.4	4	24.8	TRAESCS2D02G378400	3.4	8.9	62.1	0.6	4.5	32.6	11.7	35.7	176.7	1.5	18.1	88.8
7093	TRAESCS3A02G268200	32.5	20.3	15	37.1	25.4	18.9	TRAESCS3B02G302600	40.9	28.5	19.3	46.5	30.8	27.1	TRAESCS3D02G268300	58.1	34.8	20.4	55.4	38.8	32.6	131.5	83.6	54.7	139	95	78.6
12782	TRAESCS5A02G281200	36.1	19.4	17.3	26.5	18.4	23.8	TRAESCS5B02G280200	0	0	0	0	0	0	TRAESCS5D02G288100	49.1	32	18.3	34	38.5	32.6	85.2	51.4	35.6	60.5	56.9	56.4
2978	TRAESCS2A02G130200	10	52.3	10.4	6.6	22	30.7	TRAESCS2B02G152300	1.7	13.1	11.4	1.4	3.2	7.6	TRAESCS2D02G132200	8.6	40.4	22.4	5.1	12.6	32.6	20.3	105.8	44.3	13.2	37.9	70.9
16367	TRAESCS7A02G178500	0.3	2.1	34.3	0	1.9	27.8	TRAESCS7B02G084300	0.4	0.1	2.6	0	0	5.2	TRAESCS7D02G180600	1.1	1.8	59.6	0.2	2.3	32.6	1.7	4	96.5	0.2	4.2	65.6
15162	TRAESCS6A02G263900	42.3	23.4	19.3	44.3	33.1	16.4	TRAESCS6B02G290900	40.1	65.1	41.3	40.7	73.3	45.6	TRAESCS6D02G251000	16.7	41.5	30.7	19.4	41.6	32.5	99	130	91.4	104.4	148	94.5
17128	TRAESCS7A02G304000	12.4	13	39.4	24.7	15.7	23.7	TRAESCS7B02G204400	15.2	19.7	27.8	15.6	14	30.8	TRAESCS7D02G299500	10.5	17	37	17.6	16.7	32.5	38.2	49.7	104.2	57.9	46.4	87
15513	TRAESCS6A02G315200	45.3	32.9	67.4	53.8	45.8	35.3	TRAESCS6B02G345700	38.5	20	56.5	47.6	40	27.8	TRAESCS6D02G294500	39.7	28.9	64.3	46.1	45.1	32.5	123.5	81.8	188.3	147.5	130.9	95.5
118	TRAESCS1A02G040600	19.7	8.6	29	33.7	15.9	24.5	TRAESCS1B02G053600	31.4	33.8	67	3.2	3.3	2.7	TRAESCS1D02G041200	54.7	32.4	42.7	85.6	46.6	32.5	105.8	74.8	138.7	122.5	65.8	59.7
3502	TRAESCS2A02G212100	35.7	28.2	40.8	53.5	38	24.3	TRAESCS2B02G237200	28.1	19.5	29.4	44.9	28.6	17.3	TRAESCS2D02G218000	52.6	46.6	39	60	56.3	32.4	116.4	94.3	109.2	158.4	122.9	74
1963	TRAESCS1A02G350500	27.2	36	30.7	40.1	34.6	24.4	TRAESCS1B02G364800	26.9	38.5	40.3	39.3	31	28.8	TRAESCS1D02G353300	32.4	45.2	48	42	38.5	32.4	86.6	119.7	119	121.3	104.2	85.5
61	TRAESCS1A02G025100	36.5	21.4	23.6	34.6	18.9	29.3	TRAESCS1B02G031500	32.1	21.1	19.8	3.2	0.6	1.3	TRAESCS1D02G025100	13.9	7.2	11	59.6	18.8	32.4	82.5	49.7	54.5	97.4	38.2	63
7990	TRAESCS3A02G399900	30.8	35.5	25.9	27.4	33.1	28.7	TRAESCS3B02G432900	29.4	35.2	16.8	32.1	27.1	20	TRAESCS3D02G394100	30.6	42.9	28.6	32.3	33.2	32.4	90.7	113.5	71.3	91.7	93.4	81.1
9587	TRAESCS4A02G151800	15.5	29.2	45.2	20.1	27.8	31.8	TRAESCS4B02G163100	22.7	28.9	44.1	31.4	29.6	31.3	TRAESCS4D02G151400	26.4	34.7	44.3	40.9	41.3	32.3	64.6	92.8	133.5	92.4	98.8	95.5
8028	TRAESCS3A02G406100	0.8	5.4	31.1	0.4	3.3	27.5	TRAESCS3B02G439800	1	13.5	49	0.8	8.7	38.3	TRAESCS3D02G401300	0.2	9.5	39.7	0.1	6.8	32.3	1.9	28.4	119.8	1.3	18.8	98.2
10534	TRAESCS4A02G321300	6.9	70.1	41.6	7.7	22	18.2	TRAESCS5B02G557500	8	61.1	26.3	9.2	31.5	14.8	TRAESCS5D02G551800	9.4	81.9	46.7	10.8	49.1	32.3	24.3	213	114.6	27.7	102.6	65.2
3862	TRAESCS2A02G274900	16	12.5	29.4	26.9	18.2	20.7	TRAESCS2B02G292000	20	17.1	34.4	30.6	24.3	27.4	TRAESCS2D02G273300	24.2	21.3	41.9	35	25.9	32.3	60.2	50.8	105.6	92.4	68.4	80.4
1816	TRAESCS1A02G324000	1.5	11.4	14.6	0.6	12.5	13.8	TRAESCS1B02G337400	1.4	9.9	29.7	0.2	1.4	2.9	TRAESCS1D02G325300	2.3	21.1	34.9	1.7	28.5	32.3	5.3	42.4	79.1	2.4	42.5	49
17417	TRAESCS7A02G345700	53.8	35.6	35.7	75.5	33.6	25.9	TRAESCS7B02G237600	65.5	49.4	48.5	98.1	46.9	37	TRAESCS7D02G333600	76.4	51	45.4	106.1	58.7	32.2	195.8	136	129.5	279.7	139.2	95.1
2763	TRAESCS2A02G091400	0.1	0.2	0	0.1	0.2	0.1	TRAESCS5B02G137900	15.5	12.3	18.6	19.1	14.2	15.4	TRAESCS2D02G090300	24.8	26.2	39.2	26.3	34.5	32.1	40.4	38.7	57.8	45.6	49	47.6
2457	TRAESCS3A02G475800	5.1	0.7	0.2	1.4	1.3	0.5	TRAESCS1B02G170600	22.5	21	38.6	16	21.3	33.7	TRAESCS1D02G153300	24.9	21.8	37.5	22.6	28.8	32.1	52.4	43.4	76.3	40	51.3	66.3
6600	TRAESCS3A02G194200	50.2	25.3	36.5	41	27.3	34.4	TRAESCS3B02G230800	35.5	25.3	31.2	31.1	23.7	34.8	TRAESCS3D02G202500	31.2	26	33.6	32.3	29.4	32.1	116.9	76.6	101.3	104.3	80.4	101.3
1587	TRAESCS1A02G283800	25	31.7	30.5	40.8	33.7	27.3	TRAESCS1B02G293000	35.7	44.3	34.7	50.8	43.8	26.9	TRAESCS1D02G282900	43.4	58.8	30.2	63.7	64.1	32	104	134.8	95.3	155.3	141.6	86.2
13249	TRAESCS5A02G371600	2.7	0.4	0	1.2	0.4	0	TRAESCS6B02G240200	30.2	26.7	53.1	15.2	12.4	18.5	TRAESCS5D02G381000	39.7	30.3	37.1	42.7	37.1	32	72.6	57.4	90.2	59.1	49.9	50.5
117	TRAESCS1A02G040500	59.9	38.7	11.2	52.1	20.9	31.7	TRAESCS1B02G053500	14.5	12.2	5.7	1	0.5	0.8	TRAESCS1D02G041300	82.7	38.3	15	60.8	24.7	32	157.1	89.2	31.9	113.8	46.1	64.5
13194	TRAESCS5A02G360900	28.7	18.1	26.8	40.1	24.2	23.8	TRAESCS5B02G363500	28.7	22.3	31.5	36.4	22.4	26.8	TRAESCS5D02G370000	39	28.2	38.2	54.2	37.7	32	96.3	68.7	96.5	130.6	84.3	82.5
11535	TRAESCS5A02G086100	32.1	26	34.5	25.6	20.3	33.1	TRAESCS5B02G092100	64.1	66.9	58	51	54.3	65	TRAESCS5D02G099500	36.6	28.5	35.5	33.2	28.7	32	132.7	121.5	127.9	109.9	103.3	130.1
17809	TRAESCS7A02G410700	17.5	17	51.1	4.2	10.9	30.7	TRAESCS7B02G309900	6.8	10.8	62.7	2	8.4	26.9	TRAESCS7D02G403700	21.6	17.3	67.7	7.1	8.3	31.9	45.9	45.2	181.5	13.4	27.6	89.5
5421	TRAESCS2A02G532700	5.1	41.6	6.4	1.6	38.1	9.8	TRAESCS2B02G562200	0	0	0	0	0	0	TRAESCS2D02G534500	0.1	1.1	0.2	2.2	64.2	31.9	5.2	42.7	6.6	3.8	102.3	41.8
14128	TRAESCS6A02G083200	178	74.8	10.5	78.6	174.4	14.6	TRAESCS6B02G113900	236.5	170.6	47.6	118.8	302.9	47.5	TRAESCS6D02G077000	188.5	109.7	33.1	86.7	195.6	31.9	603.1	355.1	91.3	284	672.9	94
1968	TRAESCS1A02G351300	2.1	4.3	4.3	0.5	6.8	9.7	TRAESCS1B02G371600	3.4	2.9	8.2	0	2.2	9.8	TRAESCS1D02G360000	4.8	16	48	2	16.9	31.9	10.4	23.3	60.6	2.5	25.9	51.4
9544	TRAESCS4A02G143700	25	43	37.2	28.5	40.4	29.5	TRAESCS4B02G152400	30.2	63.8	62.6	46.7	56.9	42.9	TRAESCS4D02G162600	35.1	46.1	49.4	35.2	35.6	31.9	90.3	152.9	149.1	110.4	133	104.4
4888	TRAESCS2A02G424300	19.5	8.8	10.6	12	12.7	10.5	TRAESCS2B02G443900	33.5	19.3	21.4	25.3	18.7	19.4	TRAESCS2D02G422100	44.9	56.5	19.6	32.3	39.5	31.8	97.9	84.6	51.6	69.7	71	61.7
11395	TRAESCS5A02G063100	0.6	7.6	60.5	0.2	2.8	20.9	TRAESCS5B02G069300	0.9	8.7	47.5	0.2	1	14.5	TRAESCS5D02G074300	4.1	22.5	58.3	1.5	10	31.8	5.6	38.8	166.3	1.9	13.8	67.2
15832	TRAESCS6A02G375600	5.6	11.7	8.9	5.1	8.1	11.5	TRAESCS6B02G413200	10.7	16.1	9.4	4.3	8.3	8	TRAESCS6D02G360500	29.4	33.7	19.8	24.9	29.9	31.8	45.7	61.6	38	34.3	46.2	51.3
10703	TRAESCS4A02G361100	24.5	24.6	25.2	31.6	22.4	21.6	TRAESCS5B02G511800	13.7	30.5	37.3	23.3	22.2	29.8	TRAESCS5D02G512300	27.3	29.4	37.5	34.4	21.8	31.8	65.6	84.6	100	89.3	66.3	83.1
17989	TRAESCS7A02G452800	6.4	8.1	10.7	20.9	9.2	17.6	TRAESCS7B02G352800	5	7.8	11.1	2.4	5.4	9.7	TRAESCS7D02G442100	9.3	13.4	15.3	14.2	14.7	31.8	20.6	29.4	37.1	37.5	29.2	59.1
14254	TRAESCS6A02G113800	20	35.8	29.6	16.1	37.3	38	TRAESCS6B02G140700	22.6	41.7	29.6	21.7	33.3	39.4	TRAESCS6D02G101600	11.3	32.4	30.1	10.6	27.7	31.7	53.8	110	89.3	48.4	98.3	109.1
6698	TRAESCS3A02G210600	46.9	42.4	21.9	63.8	27.1	37.5	TRAESCS3B02G241200	34.2	20	17.5	61.6	16.2	14.4	TRAESCS3D02G213400	33	40.5	26	52.8	28.9	31.7	114	102.9	65.4	178.1	72.2	83.6
1368	TRAESCS1A02G253000	20.2	32.1	46.8	27.2	35.8	30.4	TRAESCS1B02G265200	10.6	17.4	22.2	14.8	17.6	18.2	TRAESCS1D02G252500	20.8	30.7	43.3	25.7	22.8	31.7	51.6	80.3	112.4	67.7	76.2	80.3
355	TRAESCS1A02G090100	10	14.5	26.3	13.7	21.6	30.2	TRAESCS1B02G118200	9.4	14.2	29.7	3.3	4.2	8.3	TRAESCS1D02G098600	11.7	18.2	31.5	13.5	22.1	31.7	31.2	46.8	87.4	30.5	47.9	70.2
15202	TRAESCS6A02G269400	16	9.2	28.3	23.2	10.3	23.5	TRAESCS6B02G296700	16.4	10.4	33.6	24.9	15.8	36.7	TRAESCS6D02G245500	31.8	16.1	40.8	40.7	18.2	31.7	64.3	35.7	102.7	88.8	44.3	91.9
1543	TRAESCS1A02G277600	53.4	70	45.5	38.7	68.7	71.8	TRAESCS1B02G286600	41.1	60.2	35.6	32.7	59.4	58.3	TRAESCS1D02G276800	37.9	48.3	15.1	28.2	54.8	31.7	132.4	178.4	96.1	99.5	183	161.9
13820	TRAESCS5A02G476400	113.7	56.2	18.5	97.2	75.8	26.8	TRAESCS5B02G489300	132.6	65.1	30.5	138.6	100.3	39.3	TRAESCS5D02G489700	114.9	63.2	17.2	100.6	72.9	31.7	361.1	184.5	66.2	336.4	249	97.7
9569	TRAESCS4A02G147200	13	42	29.9	24	32.2	34.2	TRAESCS4B02G166200	13.8	35.7	27.4	26.8	29.9	27.8	TRAESCS4D02G160800	10.3	35.3	33.5	19.3	30.6	31.6	37.2	113	90.8	70.1	92.8	93.6
16640	TRAESCS7A02G225800	18.8	33.2	108.9	13.4	29.4	55.6	TRAESCS7B02G193800	14.2	21.8	33.8	10.6	18	18.9	TRAESCS7D02G228700	21.4	12.3	46.7	17.8	10.9	31.6	54.5	67.3	189.4	41.8	58.3	106.1
5211	TRAESCS2A02G488000	42.5	47	89.2	41.1	59.4	44.9	TRAESCS2B02G515600	25.1	23.8	46	26.9	30.8	27.8	TRAESCS2D02G488300	33.6	32.1	44.9	34.2	37.1	31.5	101.2	102.9	180	102.2	127.4	104.2
12752	TRAESCS5A02G275800	32.4	47.7	35.5	25.3	48.6	41.8	TRAESCS5B02G275100	60.8	38.2	36.8	49	43.3	38.8	TRAESCS5D02G283100	16.2	39.3	22	13.7	31	31.5	109.4	125.1	94.3	88	122.9	112.1
7289	TRAESCS3A02G294500	52.2	20.4	14.3	40.7	24.9	21.4	TRAESCS3B02G329100	118	27.2	20.8	81.6	45	32.6	TRAESCS3D02G294300	65.7	28.3	20.1	46.8	34.9	31.4	235.9	76	55.2	169.1	104.7	85.4
6585	TRAESCS3A02G192200	0	0.7	10.1	0	0.1	8.7	TRAESCS3B02G221000	0.2	13.6	25.5	0.1	7.7	23.8	TRAESCS3D02G195400	0	9.4	35.4	0	3.2	31.4	0.3	23.6	71.1	0.1	11	63.9
17420	TRAESCS7A02G346000	3.7	7.4	17	2.2	5.4	12.8	TRAESCS7B02G237200	2.7	9.4	30.1	1.2	9.9	34.6	TRAESCS7D02G333200	6.8	12.1	37.4	3.5	9.9	31.4	13.1	28.9	84.4	6.9	25.1	78.8
6496	TRAESCS3A02G179700	16.4	50.3	18.5	27.5	31.6	25	TRAESCS3B02G209400	22.9	35.2	23.8	19.6	20.4	27.6	TRAESCS3D02G184600	9.6	35.2	20.6	9.7	24.1	31.3	49	120.8	62.9	56.8	76.1	84
1214	TRAESCS1A02G228900	22.7	13.5	12	11.5	13	18.9	TRAESCS1B02G245100	29.9	20.9	16.4	17.3	19.9	28.5	TRAESCS1D02G233100	32.4	21	17.3	20.4	23.5	31.3	85	55.4	45.7	49.2	56.3	78.8
2235	TRAESCS1A02G402900	42.3	37.7	34.4	33.2	33.7	40.9	TRAESCS1B02G432300	58.7	35.5	40.2	52.3	35	48.3	TRAESCS1D02G410900	32.9	29.9	24.2	25	27.4	31.3	133.9	103.1	98.8	110.5	96.1	120.5
8929	TRAESCS4A02G054800	53	34.6	45.6	55.5	36	50.2	TRAESCS4B02G250200	44.5	26	29.3	55.4	24	35.2	TRAESCS4D02G250100	49.8	21.4	24.7	62.4	25.8	31.3	147.2	82	99.6	173.4	85.8	116.7
9670	TRAESCS4A02G175900	31.5	91	62.9	28.4	77.4	22.7	TRAESCS4B02G142000	32.1	44.8	32.2	35.9	63.4	35.3	TRAESCS4D02G136800	33.9	34	35.5	54.1	64.6	31.3	97.5	169.8	130.6	118.5	205.5	89.3
15659	TRAESCS6A02G340300	33.1	66.2	15.4	25.9	24.4	30.9	TRAESCS6B02G371500	20.7	33.4	12.1	16.5	23.1	19.9	TRAESCS6D02G320800	14.8	32.8	14	18.6	18.7	31.3	68.6	132.4	41.6	61	66.2	82.1
2121	TRAESCS1A02G380700	15.2	15.9	11.5	13.2	19.1	23.5	TRAESCS1B02G403000	10.4	19.2	19.2	8.1	12.6	29.1	TRAESCS1D02G388000	15.7	21	18	14.5	20.1	31.3	41.3	56	48.8	35.8	51.7	83.9
15901	TRAESCS6A02G392700	8.1	8.1	9.9	7.2	6.3	6.8	TRAESCS6B02G432900	12.1	19.4	23.1	16.8	14.9	21.3	TRAESCS6D02G378400	9.4	37.7	35.2	12.5	33.3	31.3	29.6	65.1	68.2	36.5	54.4	59.4
17986	TRAESCS7A02G452300	18.4	22.6	20.1	15.7	21.7	19.9	TRAESCS7B02G352100	29.6	19.9	18.5	23.7	22.8	22.7	TRAESCS7D02G441200	25	29.7	23.1	22.2	25.9	31.2	73	72.3	61.8	61.6	70.4	73.8
14294	TRAESCS6A02G121300	23.4	18.7	37.7	18.5	14	31.8	TRAESCS6B02G149600	12.8	9	4.8	12.4	9.8	10.8	TRAESCS6D02G111400	37.3	30.5	40.3	32.9	23.6	31.2	73.5	58.3	82.8	63.8	47.3	73.8
459	TRAESCS1A02G108000	39.5	69.4	31.7	29	70.9	42.3	TRAESCS1B02G130200	31	81.8	48.2	13.1	22.5	14.3	TRAESCS1D02G111000	46.6	54	23.8	27	31.9	31.2	117.1	205.1	103.7	69.1	125.3	87.8
2878	TRAESCS2A02G112700	47.6	29.4	33.7	54.2	34	32.6	TRAESCS2B02G131500	45.9	25.2	24.4	39.2	24.3	22.2	TRAESCS2D02G113200	62.1	29.9	29.1	67.3	30.2	31.2	155.6	84.5	87.1	160.7	88.5	86
1239	TRAESCS1A02G233400	23.5	14.8	17.7	24.4	12.5	24.8	TRAESCS1B02G250000	15.6	10	13.8	14.8	10	24.4	TRAESCS1D02G238500	15.7	22.4	19.6	15.1	17.4	31.2	54.7	47.2	51.1	54.2	39.9	80.3
3986	TRAESCS2A02G291200	47.4	31.3	22	49.3	28.2	31.2	TRAESCS2B02G307600	50.9	32.7	22.5	46.2	23.6	37.5	TRAESCS2D02G289200	54	29.7	19.8	52.6	29.8	31.1	152.3	93.7	64.2	148.1	81.6	99.9
5805	TRAESCS3A02G041700	0.5	4.2	12.1	0.8	6.9	16.2	TRAESCS3B02G042000	1	11.3	20.3	3.8	7.1	25.4	TRAESCS3D02G038600	1	11.8	26.5	2.7	6	31.1	2.6	27.4	58.9	7.3	20	72.7
7285	TRAESCS3A02G293900	43	19.7	28.3	38.5	24.3	25.6	TRAESCS3B02G328600	36	31.3	46.8	23.7	31	35	TRAESCS3D02G293700	44.6	25.8	33.4	34.6	27.1	31.1	123.5	76.8	108.5	96.8	82.4	91.7
14826	TRAESCS6A02G216800	39.4	47.5	17.8	49.3	53.1	14.1	TRAESCS6B02G246000	8.5	54.3	19.7	7.2	36	14.3	TRAESCS6D02G198700	20.6	81.2	26.8	28.6	61.6	31.1	68.6	182.9	64.3	85.1	150.7	59.5
5422	TRAESCS2A02G532800	23.4	68.5	19.1	34.1	57.7	30.7	TRAESCS2B02G562300	27.6	35.6	20.2	34.1	46.1	18.2	TRAESCS2D02G534600	11.1	18.3	6.5	32.5	50.2	31.1	62	122.5	45.8	100.7	154	80
13559	TRAESCS5A02G423000	17.7	20.6	29.9	17.8	25.4	33.5	TRAESCS5B02G424900	28.1	24.6	28.6	31.8	28.6	36.1	TRAESCS5D02G431300	19.4	15.8	28.8	25.6	18.6	31	65.1	61.1	87.2	75.2	72.5	100.7
1408	TRAESCS1A02G258500	0.1	1.7	3.3	0	0.1	17.8	TRAESCS1B02G269100	0.4	4.9	6.8	0.1	0.9	39.6	TRAESCS1D02G257800	0	3.6	5.1	0	1.5	31	0.5	10.2	15.1	0.1	2.5	88.4
3526	TRAESCS2A02G215600	70.1	89.4	49.1	60.9	80.5	49.1	TRAESCS2B02G240600	13.1	18.8	16.9	17.9	24.5	12	TRAESCS2D02G221200	50.7	57.3	29.5	52.4	53.1	31	133.9	165.5	95.5	131.2	158.1	92.1
17115	TRAESCS7A02G302300	2.4	9.3	12.8	3.1	6.5	16	TRAESCS7B02G202400	5.4	6.8	20.9	12.7	5.6	22.3	TRAESCS7D02G297600	7.5	22.5	18.8	12.9	14.8	31	15.3	38.6	52.5	28.6	26.9	69.3
11883	TRAESCS5A02G143000	38.8	35.5	39.3	47.4	38.2	41.1	TRAESCS5B02G141800	46.2	40.7	41.8	53.4	42.9	39.5	TRAESCS5D02G149000	38.7	33.6	30.7	50.9	41.5	31	123.6	109.8	111.8	151.7	122.6	111.6
12049	TRAESCS5A02G166000	18.5	22.3	19.1	24.9	21	21.7	TRAESCS5B02G163400	25.9	20.7	24.5	30.9	23.4	30.3	TRAESCS5D02G170600	20.1	27	22.4	24	29.9	31	64.5	70	65.9	79.8	74.2	82.9
13773	TRAESCS5A02G467000	21.3	23.2	12.5	17.2	22.4	24.6	TRAESCS5B02G478800	27.2	38.8	19.7	21	35.6	37.4	TRAESCS5D02G479900	18.4	24.6	16.1	17.1	25.8	31	67	86.6	48.3	55.3	83.8	93
9365	TRAESCS4A02G115100	59.2	47	20.2	37	56	34.4	TRAESCS4B02G189100	45.4	49.2	15.5	32.6	45.9	30.4	TRAESCS4D02G190400	42.4	38.8	15.3	26.6	38.3	30.9	147	135.1	50.9	96.1	140.2	95.7
10060	TRAESCS4A02G234400	16.4	20.1	22.4	15.9	12.6	23.1	TRAESCS4B02G080800	12.6	18.9	20.9	9.5	13.8	19.3	TRAESCS4D02G079600	16.3	26.4	33.2	16.5	19.6	30.9	45.3	65.4	76.5	41.9	46	73.3
9635	TRAESCS4A02G165700	23.7	20.1	16.2	22.5	11.6	19.2	TRAESCS4B02G144300	11.7	26.6	21.4	13.8	16.9	22.2	TRAESCS4D02G145700	20	34.8	25.5	19.4	26.3	30.9	55.4	81.5	63.1	55.7	54.8	72.4
13337	TRAESCS5A02G383700	24.8	15.7	14.4	21.8	19.2	15.8	TRAESCS5B02G388300	44.2	47.7	31.7	36.7	49.7	40.6	TRAESCS5D02G393100	41.1	29.2	27	34.6	38.1	30.9	110.1	92.6	73.1	93	107	87.2
16266	TRAESCS7A02G161000	50.9	28.5	31.6	49.3	26.8	39.6	TRAESCS7B02G066000	55.1	49.6	42.4	50.1	36.9	61.5	TRAESCS7D02G162300	30.5	17.2	23.9	33.5	17.5	30.9	136.6	95.3	97.9	133	81.2	131.9
644	TRAESCS1A02G139900	1.9	42.2	53.7	0.9	10.6	35.8	TRAESCS1B02G157000	0.9	41	74.6	1.1	13.2	29.1	TRAESCS1D02G139400	0.3	16.3	62.4	2.1	7.2	30.9	3.1	99.6	190.6	4.1	31	95.7
7729	TRAESCS3A02G361000	2.2	2.8	11.9	2.1	1.7	28	TRAESCS3B02G393400	0.3	2.5	11.1	0	0.5	15.2	TRAESCS3D02G354800	0	2.4	19.7	0.4	4.6	30.9	2.5	7.8	42.8	2.5	6.8	74.1
1380	TRAESCS1A02G255100	0.3	17.7	55.2	0.2	6	29.9	TRAESCS1B02G265900	0.2	9.3	35.4	0.2	3.9	19.4	TRAESCS1D02G254500	0.6	35.2	32	0.3	19.6	30.8	1	62.1	122.5	0.8	29.5	80.2
10138	TRAESCS4A02G246300	37.1	26	27.6	48.9	40	20.8	TRAESCS4B02G068500	15.6	14.3	13.2	28.1	20.6	11.8	TRAESCS4D02G067600	46.8	38.2	37.7	72.1	46.7	30.8	99.5	78.5	78.5	149.1	107.2	63.4
6601	TRAESCS3A02G194300	36.5	50.2	57.3	45.4	41	43.2	TRAESCS3B02G230600	38.2	42.3	50.2	40.2	36.9	39.1	TRAESCS3D02G205500	33.6	36.6	54.3	36.3	24.7	30.8	108.3	129.1	161.8	121.9	102.6	113.1
16620	TRAESCS7A02G222500	0.6	4.3	80.8	0.4	0.4	20	TRAESCS7B02G129000	0.1	2	64.5	0	0.1	15.4	TRAESCS7D02G224100	0.9	5.5	97.4	0.2	2.6	30.8	1.6	11.8	242.7	0.6	3.1	66.2
1120	TRAESCS1A02G214600	27	27.3	11.1	22.4	37.9	32	TRAESCS1B02G228500	36.2	54.6	17.9	23.1	45.2	45.1	TRAESCS1D02G217600	33.4	38.4	10.7	25.6	32.2	30.8	96.7	120.4	39.7	71	115.2	107.9
4736	TRAESCS2A02G400300	6.3	91.9	31.4	3	53.2	32.5	TRAESCS2B02G418400	3.3	21	27.3	1.1	12.1	26.7	TRAESCS2D02G397900	8.3	39	27.2	2.6	31.5	30.8	17.8	151.9	85.9	6.6	96.8	90
14302	TRAESCS6A02G122300	23.3	26.5	21.6	29.9	23.8	32.5	TRAESCS6B02G150600	42.1	37.2	28.4	49.6	33.8	48.4	TRAESCS6D02G112400	26	25.4	24.4	29.3	24.5	30.8	91.3	89.1	74.4	108.7	82.1	111.6
13036	TRAESCS5A02G325600	41	34.8	32.8	36	28.3	43.6	TRAESCS5B02G325900	0.8	0.2	1.1	0.7	0.1	0.7	TRAESCS5D02G331700	43.5	25.9	22.6	31.3	24.1	30.8	85.3	61	56.5	68.1	52.6	75
14170	TRAESCS6A02G097100	15.8	19.6	28.6	20.8	26	14	TRAESCS6B02G125600	17.4	33.7	30.1	23.3	23.6	21.5	TRAESCS6D02G085300	24.6	30.9	35.3	30.8	34.2	30.7	57.8	84.2	94.1	74.9	83.8	66.2
5862	TRAESCS3A02G056600	100.9	86.5	53.9	114	113.5	61.3	TRAESCS3B02G070300	56.1	34.7	14.1	41.1	35.7	23	TRAESCS3D02G056600	65.2	39.1	22	64.4	45.6	30.7	222.2	160.3	90	219.5	194.9	115
2481	TRAESCS2A02G000100	6.6	18.9	28.9	13.3	15.5	17.7	TRAESCS2B02G023900	12.6	14.9	17.3	13.8	12.9	14	TRAESCS2D02G000600	12.2	38.2	31.1	14.5	31.3	30.7	31.5	72	77.3	41.6	59.7	62.4
6875	TRAESCS3A02G237000	0	2.5	94	0.1	2.3	78.2	TRAESCS3B02G262800	1.3	19.2	109	0.5	0.6	50.2	TRAESCS3D02G237400	1.5	2.6	61.5	0.5	0.4	30.7	2.8	24.3	264.4	1	3.3	159.2
6483	TRAESCS3A02G177500	35.8	38.3	22.6	38.4	31.7	28.7	TRAESCS3B02G207500	53.5	39	22.8	53.3	42.1	23.5	TRAESCS3D02G183300	56	38.3	25.8	57.3	36.3	30.7	145.3	115.6	71.3	148.9	110.1	82.9
746	TRAESCS1A02G158700	19.6	20.4	46.5	33.4	33.3	32.1	TRAESCS1B02G174700	9.1	11.9	28.1	16.4	16.3	18.4	TRAESCS1D02G156000	23.8	25.2	43.4	37.9	34.7	30.7	52.5	57.5	118	87.7	84.3	81.2
14010	TRAESCS6A02G035800	21.2	20.8	16.5	23.4	27	24.3	TRAESCS6B02G050200	31.2	24.3	12.6	28	24.7	27	TRAESCS6D02G041300	48.6	32.1	19.1	38.9	45.7	30.7	101	77.1	48.2	90.3	97.4	81.9
10272	TRAESCS4A02G267500	41.2	47.4	31.5	23.9	35.9	39.4	TRAESCS4B02G046900	30.5	35	25.5	23.1	32.3	30	TRAESCS4D02G046700	23.8	28.9	26.6	22.5	30.7	30.6	95.4	111.3	83.7	69.5	98.9	100
17020	TRAESCS7A02G284000	13.6	16.7	27.4	19	14.4	28.8	TRAESCS7B02G181400	14.6	30	28.5	18.3	20	39.8	TRAESCS7D02G282400	21.9	22.5	37.4	27.6	22.4	30.6	50.1	69.2	93.2	64.9	56.8	99.2
10167	TRAESCS4A02G250200	0.1	13.5	0.9	0.1	3.4	3.7	TRAESCS4B02G064600	0	0	0	0	0	0	TRAESCS4D02G063400	0.1	67.3	16.1	0	18	30.6	0.2	80.8	17	0.1	21.4	34.3
14502	TRAESCS6A02G159600	5.4	11.2	11.7	5.5	7.7	9.5	TRAESCS6B02G191700	17.5	16.4	15.7	16.3	8	20.2	TRAESCS6D02G152900	33.1	44.8	31.1	30.3	32.6	30.6	56	72.4	58.5	52.1	48.3	60.4
15305	TRAESCS6A02G284700	16.8	19	30.7	5.3	16.5	27.4	TRAESCS6B02G313400	2.3	4.9	4.9	8.5	19.9	43.1	TRAESCS6D02G265100	21.6	22.3	39	5.6	12	30.6	40.6	46.1	74.6	19.5	48.4	101.2
9227	TRAESCS4A02G096200	26.7	19.7	19.3	21.7	21.3	21.5	TRAESCS4B02G208200	22	22.7	19.9	22	26.6	22.4	TRAESCS4D02G209100	27.1	26.3	25.8	25	27.9	30.6	75.8	68.7	65	68.7	75.8	74.5
8174	TRAESCS3A02G438700	8.4	16.5	29.4	8.7	11.1	29.4	TRAESCS3B02G472600	13	35.6	35.8	9.6	13.2	32.9	TRAESCS3D02G431100	5.2	29.3	33.6	5.3	12.5	30.6	26.6	81.4	98.8	23.6	36.8	92.8
3466	TRAESCS2A02G205100	7.3	37.4	12.1	11.5	14	12.8	TRAESCS2B02G232500	5.2	16.8	13	4.9	4.5	11.7	TRAESCS2D02G211000	29.2	141	43.1	30.2	43.6	30.5	41.7	195.2	68.1	46.6	62.1	55.1
18097	TRAESCS7A02G482000	4.7	56.2	47	4.9	26.7	21.2	TRAESCS7B02G384200	7.5	87.7	42.5	10.9	44.7	29	TRAESCS7D02G468900	5.3	61.4	40	5.9	23.2	30.5	17.5	205.4	129.5	21.7	94.6	80.7
18126	TRAESCS7A02G490300	6.9	2.4	5.4	10.3	9.6	13.1	TRAESCS7B02G393600	43.1	34.1	29.1	26.4	36.7	43.6	TRAESCS7D02G476700	28	16.4	20.3	12.7	21.8	30.5	78	52.8	54.7	49.5	68.1	87.1
6830	TRAESCS3A02G230600	37.3	31.2	20.1	32.2	22.8	27.2	TRAESCS3B02G259900	28.5	12.2	11.4	25.1	10.6	16.8	TRAESCS3D02G222700	49.8	25.4	28.3	37	19.6	30.5	115.5	68.8	59.8	94.3	53.1	74.5
3284	TRAESCS2A02G178900	35.5	29.5	24.4	34.9	27.4	35.8	TRAESCS2B02G205700	46.2	41.7	31.4	44	34.1	44	TRAESCS2D02G187400	13.7	4.7	6.8	36	20.3	30.5	95.3	76	62.6	115	81.8	110.2
1885	TRAESCS1A02G336100	162.2	43.2	36.5	55.1	42.9	37.6	TRAESCS1B02G349500	114.8	28.1	23	36.2	25.4	27.3	TRAESCS1D02G338500	186.7	91.4	42	57.7	89.4	30.5	463.6	162.7	101.5	149	157.8	95.4
974	TRAESCS1A02G193400	2	34.1	42.6	4.4	21.8	24.2	TRAESCS1B02G208400	0.8	30.5	34.2	1.7	14.2	14.7	TRAESCS1D02G197300	1.7	30.9	55.3	1.9	19.5	30.5	4.5	95.4	132.1	8	55.6	69.4
12641	TRAESCS5A02G253500	7.1	9.9	34.8	10.9	6.9	33.4	TRAESCS5B02G252500	6.5	13.1	34.4	9	9.4	32.4	TRAESCS5D02G261300	5.8	11.9	26.4	8.3	8	30.5	19.3	34.8	95.7	28.2	24.2	96.3
6214	TRAESCS3A02G130500	21	9	7.4	15.2	10.7	7.3	TRAESCS3B02G149600	31.9	13.9	10.8	18.3	18.3	13.5	TRAESCS3D02G131300	22	21.1	23.1	19	21.1	30.5	75	44	41.3	52.5	50.1	51.3
14531	TRAESCS6A02G164200	3.8	29.6	26.6	4.5	16.4	26.8	TRAESCS6B02G188100	2.3	15.5	26.8	2.8	13.4	18.3	TRAESCS6D02G149100	1.5	34.9	36.6	1.4	22.4	30.5	7.5	80	90	8.6	52.2	75.6
3578	TRAESCS2A02G222600	54.3	82.6	19.3	43.6	48.8	39.3	TRAESCS2B02G248100	31.3	96	32.1	29.1	55.7	67.8	TRAESCS2D02G228600	30.5	33.7	14.5	26.2	26.1	30.4	116.1	212.3	65.9	99	130.6	137.6
3686	TRAESCS2A02G246000	4.3	20.7	19.4	6.4	14.7	21	TRAESCS2B02G252900	17.7	27.1	19.3	22	21.6	24.1	TRAESCS2D02G245100	11.8	30.7	24.5	14.1	22.4	30.4	33.7	78.4	63.2	42.5	58.7	75.5
15899	TRAESCS6A02G392500	22.5	17.6	12.4	32.2	21.8	24.5	TRAESCS6B02G432700	20.5	19.3	17	29.4	16.7	18.6	TRAESCS6D02G378200	31.8	22.3	17.1	32.8	15.9	30.4	74.7	59.2	46.6	94.4	54.4	73.4
3383	TRAESCS2A02G193300	23.2	21.9	45.6	33.1	24.3	31.6	TRAESCS2B02G213400	22.6	19.2	42.1	35.3	24.8	34.2	TRAESCS2D02G194200	22.8	19.6	35.8	30.9	21.8	30.4	68.5	60.7	123.5	99.2	70.9	96.2
17576	TRAESCS7A02G370200	18.6	19.4	29.6	18.2	12.2	40.8	TRAESCS7B02G258300	4.8	10	26.2	9	7.4	25.7	TRAESCS7D02G352900	7.5	8.8	25.5	6.1	7.6	30.3	30.9	38.2	81.3	33.3	27.2	96.8
6553	TRAESCS3A02G187300	5.4	11.8	7.6	3.5	6.1	14.3	TRAESCS3B02G216800	10.3	17.2	14.3	8.9	12.9	23.7	TRAESCS3D02G191100	11.2	19.7	21.1	5.9	13.8	30.2	26.9	48.7	43	18.3	32.8	68.3
1219	TRAESCS1A02G229700	15.6	16.3	20.9	17.6	14	26.7	TRAESCS1B02G244400	6.6	9.8	12.4	11.3	9.4	14.5	TRAESCS1D02G232300	12.3	20.7	26.1	17.8	16.5	30.2	34.4	46.8	59.3	46.7	39.9	71.5
5463	TRAESCS2A02G542900	0.4	17.7	15.2	0.1	4.7	12	TRAESCS2B02G572700	0	1.9	1.5	0	1	1.7	TRAESCS2D02G544100	0.2	21.7	18.4	0.1	10.6	30.2	0.6	41.3	35.1	0.2	16.3	43.9
14637	TRAESCS6A02G182000	8.6	23.4	38.9	16.2	26.5	28.1	TRAESCS6B02G210800	8.4	28.5	46.2	16.1	23.4	36.9	TRAESCS6D02G169300	8.9	22.7	45.2	26.8	28.6	30.2	25.9	74.6	130.4	59	78.5	95.2
14547	TRAESCS6A02G167300	197.6	75.5	37.9	253.6	139	45.5	TRAESCS6B02G194700	219.1	75.1	27	267.8	126.8	32	TRAESCS6D02G155800	215.7	62.6	24.1	242.6	110.2	30.2	632.4	213.3	88.9	764	375.9	107.7
11191	TRAESCS5A02G019200	25.6	17.9	18.4	14.9	15.9	20.9	TRAESCS5B02G016700	18	12.7	19.5	11.4	12.3	21.1	TRAESCS5D02G024600	40.1	24.6	27	23.3	29.8	30.1	83.7	55.2	64.9	49.6	58.1	72.1
7332	TRAESCS3A02G301200	0	3.4	40.3	0	5.7	27.8	TRAESCS3B02G335300	0	2.7	38.5	0	1.5	12.2	TRAESCS3D02G300600	0.1	4.8	81.7	0	6.9	30.1	0.1	10.9	160.5	0	14.1	70.1
3691	TRAESCS2A02G246600	3.9	7.6	14.7	4.1	8.1	14.1	TRAESCS2B02G263700	6.5	9.4	34.1	7.4	10.8	23	TRAESCS2D02G248900	14.5	21.1	33.6	10.3	16.4	30.1	24.9	38.1	82.4	21.8	35.3	67.3
14801	TRAESCS6A02G213100	23.7	21.8	16.2	21.9	23.3	21.8	TRAESCS6B02G241000	41	44.8	39	17.1	24.6	24.6	TRAESCS6D02G194600	12.4	20.3	20	12.5	20.2	30.1	77.1	86.9	75.1	51.5	68.1	76.5
17206	TRAESCS7A02G313800	11.6	71.5	36.2	12.1	35.3	34.6	TRAESCS7B02G214700	14.5	65.1	38.4	12.9	30.8	34	TRAESCS7D02G310600	11.5	68.1	34.2	11.4	32.8	30.1	37.6	204.8	108.8	36.3	98.9	98.7
17035	TRAESCS7A02G286900	17.2	22	23.8	20.4	29.8	25.7	TRAESCS7B02G199500	20.5	25.2	28.5	25	34.8	27.7	TRAESCS7D02G283400	23.9	23.8	25.7	24.8	33.5	30.1	61.6	71	78	70.1	98	83.5
3275	TRAESCS2A02G177000	13	13.3	34.3	13.6	10.8	24.8	TRAESCS2B02G203900	35.1	36.6	43.3	28.3	31.4	44.2	TRAESCS2D02G185000	28.2	26	30.8	22.2	25.2	30	76.3	75.9	108.4	64.1	67.3	99.1
10528	TRAESCS4A02G320000	24	26.5	23.3	26.7	31.4	19.2	TRAESCS5B02G559100	28.6	24.9	30.6	37.4	38.2	23.1	TRAESCS5D02G565200	34.4	43.2	30.4	36.4	44.2	30	87	94.6	84.3	100.4	113.8	72.3
6515	TRAESCS3A02G182200	2.7	18.9	42.9	3.2	17.8	38.2	TRAESCS3B02G212100	3.6	17.6	39	5.5	13.7	26	TRAESCS3D02G186700	4.9	14.8	35.5	7.8	14.3	30	11.2	51.2	117.3	16.5	45.8	94.2
9849	TRAESCS4A02G202000	70.9	19.5	22.6	22.5	23.7	15	TRAESCS4B02G106200	44.1	64.1	34.7	30.6	112.9	18.2	TRAESCS4D02G102900	116.9	68.6	56.3	35.2	107.6	30	232	152.3	113.7	88.3	244.2	63.3
2333	TRAESCS1A02G420500	46.7	24.1	36.9	50.9	30.8	32.1	TRAESCS1B02G451500	51	34.4	44.2	52.1	37.7	40	TRAESCS1D02G428400	37.8	18.4	46.7	54.9	28.9	30	135.5	76.9	127.8	157.8	97.4	102.1
449	TRAESCS1A02G106600	15.2	26.4	50.8	13.9	48.8	24.6	TRAESCS1B02G124100	7.1	11.4	34.5	4.6	8.6	4.3	TRAESCS1D02G108300	11	14	55.4	10.6	31	30	33.3	51.8	140.7	29.1	88.3	58.8
9509	TRAESCS4A02G135800	29.9	21.2	17.5	21.5	17.9	29.4	TRAESCS4B02G169200	50.5	43.6	45.6	49.9	30.5	52.1	TRAESCS4D02G171400	33.5	13.9	26.2	19.2	17.2	29.9	114	78.7	89.3	90.5	65.6	111.4
12921	TRAESCS5A02G306900	56.7	46.6	18.4	33.6	57.8	19.9	TRAESCS5B02G307300	59.3	39.9	14.1	35.5	58.4	19.8	TRAESCS5D02G313900	68.3	68.3	20.9	48.2	90.6	29.9	184.3	154.7	53.3	117.3	206.8	69.6
15727	TRAESCS6A02G353800	37.5	52.4	59.7	44.5	80.1	42.5	TRAESCS6B02G386500	2.8	2.9	4.8	3.4	7.1	2.6	TRAESCS6D02G336100	27.1	41.3	39	30.1	63	29.9	67.4	96.5	103.5	77.9	150.2	75
3301	TRAESCS2A02G182600	90	62.2	48.3	109.9	38.7	33.4	TRAESCS2B02G209100	36.3	57.9	58.8	74.1	26	16.2	TRAESCS2D02G190400	76.9	84	70.1	87.3	43.4	29.9	203.2	204.1	177.2	271.3	108.1	79.5
12324	TRAESCS5A02G203500	15.9	72.5	13.2	15.4	53	27.6	TRAESCS5B02G202200	18.3	101.6	18.8	13.5	44.8	26.5	TRAESCS5D02G210000	21.6	69.5	13.9	18.3	44.6	29.9	55.8	243.6	46	47.1	142.3	84
633	TRAESCS1A02G137800	5.3	14.7	19.1	12.8	14.5	11.5	TRAESCS1B02G149400	14.2	23.6	22	5.6	4.3	3.2	TRAESCS1D02G132600	13.6	27	28.4	29.2	29.1	29.9	33.1	65.3	69.4	47.6	47.8	44.7
14091	TRAESCS6A02G070600	3.7	5.8	6.5	4.1	3.7	8.4	TRAESCS6B02G094600	10.5	19.2	18.7	12.7	15.5	26.4	TRAESCS6D02G068400	11.5	21	25.1	15.5	18.3	29.9	25.7	46.1	50.3	32.4	37.4	64.7
17619	TRAESCS7A02G376800	0.2	46.5	100.2	0.2	14.2	56.8	TRAESCS7B02G278200	1	21.6	36.6	0.8	15.9	19.4	TRAESCS7D02G373100	2.2	29.7	24.8	6.8	13.4	29.8	3.3	97.7	161.6	7.8	43.6	106.1
2558	TRAESCS2A02G026600	0	14.6	36.7	0	4.6	63.1	TRAESCS2B02G040000	0.1	5.1	25.7	0	1.6	14.9	TRAESCS2D02G028600	0	1.5	23.2	0	1	29.8	0.1	21.2	85.6	0	7.2	107.8
361	TRAESCS1A02G091300	4.5	15.2	26.1	7.4	14.5	28	TRAESCS1B02G119100	5.4	8.8	23.5	3.8	9.1	13	TRAESCS1D02G099900	7.7	20.5	24.6	9.5	19	29.8	17.5	44.5	74.1	20.7	42.5	70.8
3463	TRAESCS2A02G204600	111.2	48.2	21.5	75.8	56.3	29.9	TRAESCS2B02G232100	142.5	72.7	22.9	97.5	61.5	44.6	TRAESCS2D02G211300	140.3	54.8	12.4	100.2	65.7	29.8	393.9	175.7	56.9	273.5	183.5	104.2
1437	TRAESCS1A02G262300	22.5	28.2	36.1	29.2	22.6	26.4	TRAESCS1B02G272900	28.7	52.7	51.5	43.2	48.3	38.2	TRAESCS1D02G262300	40.1	63.6	40.5	45.2	45	29.8	91.3	144.4	128.1	117.5	115.9	94.5
17255	TRAESCS7A02G321500	23.4	35	25.5	22.4	31.4	27.9	TRAESCS7B02G222400	31	37	27.5	31	37.2	29.2	TRAESCS7D02G318400	20.7	37.6	26.5	18.3	35.8	29.8	75.2	109.6	79.4	71.7	104.3	86.9
3669	TRAESCS2A02G240000	10.1	9.8	19.6	15.1	10.5	11.2	TRAESCS2B02G260300	15.4	30.1	36.7	22.5	24.8	30	TRAESCS2D02G245500	30.2	31.2	31.3	34.3	24.1	29.8	55.7	71.1	87.6	72	59.4	70.9
8074	TRAESCS3A02G417300	0.7	6.8	21.2	0.7	3.8	21.2	TRAESCS3B02G452200	0.6	17.6	46.9	1.2	10.1	38.5	TRAESCS3D02G412800	0.4	11.6	43.3	0	3.9	29.8	1.7	36	111.3	2	17.7	89.4
1055	TRAESCS1A02G205700	18.1	19.6	19.7	23.4	14.6	21.5	TRAESCS1B02G219200	14.2	12.2	23.7	15.9	10.8	18.8	TRAESCS1D02G208900	12.4	25	29.8	20.9	15.4	29.8	44.7	56.8	73.2	60.1	40.8	70.1
17941	TRAESCS7A02G441400	12	21.9	44.1	7.2	31.9	32.7	TRAESCS7B02G340100	11.1	16.4	25.7	5.3	20.4	19.3	TRAESCS7D02G430700	18.5	23.9	53.4	13.7	35.2	29.7	41.6	62.2	123.2	26.2	87.4	81.7
15183	TRAESCS6A02G269700	5	13.9	34.5	4.2	6.3	38.9	TRAESCS6B02G297000	4.8	6.3	28.5	3.9	5.5	27	TRAESCS6D02G245200	3.5	9.1	38.8	2.2	5.9	29.7	13.3	29.2	101.9	10.4	17.7	95.7
17522	TRAESCS7A02G360900	18.9	24.2	28.8	18.7	20.7	35.3	TRAESCS7B02G266900	12	14.5	22.7	14.7	11.6	23.5	TRAESCS7D02G362200	15.7	19.3	26.4	20.8	15.9	29.7	46.5	58.1	77.9	54.3	48.2	88.6
816	TRAESCS1A02G170100	26.8	42.4	21.3	23	34	29.7	TRAESCS1B02G186800	20	24.6	16.3	19.6	21.5	23.3	TRAESCS1D02G167800	21.9	39.6	22.5	20.7	34	29.7	68.7	106.6	60	63.4	89.4	82.8
2123	TRAESCS1A02G381200	69.4	61.7	49.1	64.2	66.1	58.2	TRAESCS1B02G403700	74.6	49.8	34.3	65.9	46.9	40.6	TRAESCS1D02G389000	26.1	25.9	43.6	56.8	42.1	29.7	170.2	137.3	127	186.9	155	128.6
14740	TRAESCS6A02G201600	22.7	32.9	15.1	21.9	40	22.6	TRAESCS6B02G223300	4.5	5.9	9.1	8.7	12.1	9.9	TRAESCS6D02G186200	29.6	39.6	18.1	30.4	34.9	29.7	56.8	78.5	42.2	61	87	62.2
874	TRAESCS1A02G179400	6.7	19.1	37.1	1.4	15.9	38	TRAESCS1B02G201100	1.4	9.3	46.6	0.8	11.1	29.2	TRAESCS1D02G177700	6.4	42.9	34.2	2.2	30	29.7	14.5	71.4	117.9	4.4	56.9	96.9
5885	TRAESCS3A02G064500	1.4	10.5	9.3	2	4.2	10	TRAESCS3B02G077100	2.8	23.8	20.2	2.7	10.2	28.1	TRAESCS3D02G064900	7.6	22.3	27.3	4.5	8.1	29.6	11.8	56.5	56.8	9.2	22.5	67.7
16739	TRAESCS7A02G241300	61.1	55.4	29.4	63.1	60.5	36.8	TRAESCS7B02G136800	43.9	48.9	27.6	44.4	40.2	33.7	TRAESCS7D02G240300	39.7	37	20.6	40.6	40.7	29.6	144.8	141.3	77.5	148.1	141.5	100.2
632	TRAESCS1A02G137700	28.3	22.6	15.1	40.5	46	27.8	TRAESCS1B02G148900	40	38.7	25.7	2.8	5.4	3.8	TRAESCS1D02G133700	28.6	27.8	20.9	36.9	52.4	29.6	96.9	89.1	61.6	80.2	103.8	61.2
8010	TRAESCS3A02G403600	62.1	39.4	30	44.9	39.9	40.5	TRAESCS3B02G437100	55.5	37	29.8	42.7	39.7	37.7	TRAESCS3D02G398800	48.4	44.8	19.2	36.2	39.1	29.6	166	121.3	79.1	123.8	118.7	107.8
4607	TRAESCS2A02G382000	43.5	56.3	65.9	45.1	43.2	54.3	TRAESCS2B02G399300	38	47.7	53.9	38.1	42.3	39.5	TRAESCS2D02G378500	17.7	31.6	42.6	22.3	23.1	29.6	99.2	135.5	162.4	105.4	108.5	123.4
1817	TRAESCS1A02G324800	10.5	24.7	67.1	23	18.2	25	TRAESCS1B02G337800	11.5	27.7	76.6	20	18.6	24.7	TRAESCS1D02G325500	14.7	32.6	81.6	30.7	31.2	29.6	36.8	85	225.4	73.6	67.9	79.2
9	TRAESCS1A02G004200	34	43.8	39.7	30.2	61.2	45.7	TRAESCS1B02G005600	10.2	13.3	9.8	0	0.4	0.1	TRAESCS1D02G003300	0.2	0	0	13.7	26.6	29.6	44.3	57.1	49.5	43.9	88.2	75.4
14197	TRAESCS6A02G101900	59.6	22.6	27.9	121.3	41.4	31.5	TRAESCS6B02G130100	89.4	39.4	34.3	147.3	41.5	29.6	TRAESCS6D02G090400	70.4	26.9	25.1	116	48	29.6	219.4	88.9	87.4	384.6	130.9	90.6
6051	TRAESCS3A02G100300	26.9	23.3	23.5	33.2	24.6	31.8	TRAESCS3B02G117300	26.8	20.6	25.5	36.8	19.3	27.4	TRAESCS3D02G101100	27	21.4	21.9	33.2	20.9	29.5	80.7	65.3	70.9	103.2	64.9	88.7
10287	TRAESCS4A02G269200	28.5	13.6	14.1	16.7	16.6	16.6	TRAESCS4B02G045000	40.8	24.2	17	19.5	16	32.4	TRAESCS4D02G044700	32.4	22.3	22.8	21.7	21.3	29.5	101.7	60	53.9	57.9	53.9	78.5
10673	TRAESCS4A02G355000	3.9	9.1	52.6	5.3	13.5	21.5	TRAESCS5B02G517500	3.9	8.2	47.9	5.3	16.7	20.3	TRAESCS5D02G517200	5.7	17.7	60.4	6.8	26.2	29.5	13.5	34.9	160.9	17.4	56.4	71.3
1129	TRAESCS1A02G216900	21.8	23.5	18.9	25.8	30.5	24	TRAESCS1B02G229900	35.4	31.9	26.5	37.3	32.9	32.1	TRAESCS1D02G218700	33.1	30.6	22.9	36.5	36	29.5	90.3	86.1	68.3	99.6	99.4	85.5
12358	TRAESCS5A02G208900	2	2.5	3.3	1.8	4.7	2.5	TRAESCS5B02G207200	38.2	27.1	33.2	39.5	35	22.6	TRAESCS5D02G215200	36.7	36.3	41.9	38.3	43.7	29.5	76.9	65.9	78.4	79.6	83.4	54.5
10321	TRAESCS4A02G273600	36.1	22.8	35.1	35	29.8	35.3	TRAESCS4B02G040100	35.7	26.3	24.5	28.5	31.5	27.8	TRAESCS4D02G037700	34.7	22.2	26.1	30.3	31.8	29.4	106.5	71.3	85.8	93.8	93	92.6
13999	TRAESCS6A02G032600	15.3	13.4	19.8	17.6	12.8	17.2	TRAESCS6B02G045800	22.3	22.3	27.9	27	21.7	25.5	TRAESCS6D02G037400	27.9	20.7	29.1	32.1	22.6	29.4	65.5	56.3	76.8	76.7	57.1	72.1
13270	TRAESCS5A02G374300	63.7	45.4	64.1	73.2	52.1	27	TRAESCS5B02G376200	35.5	19.9	43.9	47.3	33	17.2	TRAESCS5D02G383900	58.5	36.4	66	81	62.3	29.4	157.7	101.6	174	201.5	147.4	73.6
14133	TRAESCS6A02G084200	0.8	27.2	64.4	0.1	14.8	48	TRAESCS6B02G112800	0.6	16.8	29.2	0.4	8	32.2	TRAESCS6D02G077700	2.2	17.4	24.4	2.4	11.5	29.3	3.6	61.5	118	2.9	34.3	109.5
10466	TRAESCS4A02G303300	29.1	34.3	36.6	85.7	25.7	18.9	TRAESCS4B02G010500	37.8	55.7	29	77.7	49.4	21.3	TRAESCS4D02G009200	47.2	32.5	47.7	101.4	45.4	29.3	114.1	122.4	113.3	264.8	120.5	69.5
13403	TRAESCS5A02G393800	39.2	55.2	30.8	27.3	31	36.7	TRAESCS5B02G398300	53	43.2	15.7	40.4	42.8	22.8	TRAESCS5D02G403300	41.7	49.5	21.9	38.3	37.2	29.3	133.9	148	68.4	106	111	88.8
5392	TRAESCS2A02G525000	11.2	32.3	25.5	0.7	5.3	8.2	TRAESCS2B02G554900	0.4	12.2	2.6	0.2	4.4	3.5	TRAESCS2D02G527800	2.2	3.7	3	8.5	31.9	29.3	13.8	48.3	31.1	9.3	41.6	41
12690	TRAESCS5A02G264300	17	23.5	10.5	13.6	15.2	19.2	TRAESCS5B02G263600	16.6	22.7	11.3	13.4	14.1	18.1	TRAESCS5D02G271800	22.3	36.7	19.2	18.5	15.3	29.3	55.9	82.8	41	45.4	44.5	66.6
7742	TRAESCS3A02G363400	1.8	7.4	11.1	3.6	4.1	22.1	TRAESCS3B02G395600	3.9	1.4	2.3	11.1	1.4	4.6	TRAESCS3D02G356900	4.9	15.9	23.4	12.4	7.2	29.3	10.6	24.7	36.8	27.1	12.7	55.9
11679	TRAESCS5A02G107800	11.6	20	42	13.2	13.5	41.3	TRAESCS5B02G111700	8.7	10.1	20.3	10.9	9.4	19.6	TRAESCS5D02G122900	6.1	5.3	10.9	15	11.3	29.3	26.4	35.4	73.3	39.1	34.1	90.1
17550	TRAESCS7A02G364600	14.2	18	72.3	12	18	41.3	TRAESCS7B02G263000	8.9	6.2	63.5	13	12.2	14.9	TRAESCS7D02G358200	9.8	14.3	47.2	8.1	10.7	29.2	32.9	38.5	183	33.1	40.9	85.4
10376	TRAESCS4A02G284400	0.5	24	11.5	0.6	19.4	28.9	TRAESCS4B02G028700	1.8	24.7	20.5	1.2	8.4	21.5	TRAESCS4D02G026300	3.6	47	20.9	1.7	15.5	29.2	5.9	95.7	52.8	3.5	43.2	79.6
10288	TRAESCS4A02G269400	0.1	24	10.8	0	14.4	14.3	TRAESCS4B02G044700	0	0.3	0.7	0	1.4	4.5	TRAESCS4D02G042200	0	4.5	18.4	0	20	29.2	0.1	28.8	30	0	35.8	48
16362	TRAESCS7A02G177900	46.2	46.7	23.4	45.1	40.3	32.1	TRAESCS7B02G083600	51.6	34.3	25.6	49.8	30.1	25.7	TRAESCS7D02G179700	61.2	46.2	25.7	56.7	39.2	29.2	158.9	127.1	74.6	151.7	109.5	87.1
16448	TRAESCS7A02G192300	29.6	22.8	15.6	28.1	17.4	15.6	TRAESCS7B02G097300	20.1	24.4	21.8	18.8	22.3	19	TRAESCS7D02G193300	21.9	38.6	25.6	24.3	32.9	29.2	71.5	85.8	62.9	71.1	72.7	63.8
3065	TRAESCS2A02G145700	54.6	50.6	21.9	58.6	41	34.5	TRAESCS2B02G171100	35.9	38.1	21.4	40.9	32.6	27.5	TRAESCS2D02G150300	30.8	37.2	20.8	33.6	32.8	29.2	121.4	125.9	64.2	133.1	106.4	91.1
5871	TRAESCS3A02G059900	13.7	17.1	19.8	13.6	24.7	26.2	TRAESCS3B02G072500	14.5	22.5	25.4	9.3	12.9	12.8	TRAESCS3D02G060100	24.2	27.6	23	17.9	31.8	29.1	52.5	67.2	68.2	40.7	69.4	68.1
4719	TRAESCS2A02G398500	1.3	0.5	31	0.1	0.3	24.1	TRAESCS2B02G416400	0.7	2.4	15.7	0	0.2	21.8	TRAESCS2D02G396000	8.2	5	31.1	0.9	2.5	29.1	10.1	7.9	77.7	1.1	3	75.1
14881	TRAESCS6A02G224700	14.4	8.3	24.6	16.4	6.5	23.5	TRAESCS6B02G256700	14	10.2	15.6	15.7	13.9	19.5	TRAESCS6D02G209500	24.5	15.1	22.4	37.6	20.9	29.1	52.9	33.5	62.6	69.6	41.3	72.1
9414	TRAESCS4A02G123100	44.8	48.6	63.1	16.7	39.9	40.9	TRAESCS4B02G182900	40.4	67.1	68.7	18.9	71.7	62.1	TRAESCS4D02G182800	22.5	58	43.4	12.3	36.5	29.1	107.7	173.7	175.3	47.8	148.1	132
12997	TRAESCS5A02G318500	47.3	40.4	26.5	55	36.6	27.1	TRAESCS5B02G319000	27.8	23.5	15.7	29.5	20.7	20.2	TRAESCS5D02G324800	42	37.1	35.6	57.1	38.7	29.1	117.1	101	77.8	141.6	96	76.4
6066	TRAESCS3A02G104500	26.3	27.4	27.1	24.7	23.5	28.3	TRAESCS3B02G123000	37.5	28.4	29.4	40.5	26.9	30.1	TRAESCS3D02G106700	39	26.5	22.9	38.3	28.5	29	102.7	82.4	79.4	103.5	78.9	87.5
13433	TRAESCS5A02G398600	0	0	0	0	0	0	TRAESCS5B02G403500	0.5	7.9	0.7	0	15.4	1	TRAESCS5D02G408000	0.2	6	38.5	0	30.2	29	0.6	13.9	39.2	0	45.6	30
16875	TRAESCS7A02G259700	19.3	60.8	49.3	18.8	44.9	41.6	TRAESCS7B02G157800	11.9	25.3	49	17	19.3	24	TRAESCS7D02G260700	36.4	39.3	38.9	31.9	41.7	29	67.7	125.4	137.1	67.7	105.8	94.6
9403	TRAESCS4A02G121500	10.8	25.5	18.9	14.6	16.9	28.6	TRAESCS4B02G181600	6.4	21.9	20.4	6.9	14.3	28.9	TRAESCS4D02G184400	16.4	21.8	18	20	14.8	29	33.6	69.1	57.2	41.5	46	86.5
5849	TRAESCS3A02G054100	31.9	39.1	35.5	30.7	47	30.5	TRAESCS3B02G065200	23.4	25.6	33.1	24.6	31.8	20.6	TRAESCS3D02G053600	28	41.8	34.5	28	60.1	29	83.2	106.6	103.1	83.3	138.9	80.1
16097	TRAESCS7A02G126500	30.3	20.9	61.5	39.4	36.2	44.8	TRAESCS7B02G025800	20.8	27.5	20.4	19.5	28.7	31.2	TRAESCS7D02G124400	15.4	23.5	18.5	13.4	21.3	29	66.5	71.9	100.5	72.3	86.2	104.9
15524	TRAESCS6A02G316700	0.1	12.4	69	0.1	2.3	43.2	TRAESCS6B02G347200	0.3	6.5	68.8	0.2	1.5	39.6	TRAESCS6D02G296200	0.1	8.9	38	0	1.7	28.9	0.5	27.9	175.8	0.4	5.5	111.7
5360	TRAESCS2A02G518600	10	15.6	16.5	11.7	13.1	25.5	TRAESCS2B02G547000	11.4	20.2	19.4	18.3	14.1	15.2	TRAESCS2D02G520000	1.9	4	9	17.9	18.4	28.9	23.3	39.8	44.9	47.9	45.6	69.6
599	TRAESCS1A02G130800	22.5	20.8	22.6	22.4	18.9	25.6	TRAESCS1B02G156800	28.1	24.6	32.2	31.8	26.3	32.6	TRAESCS1D02G139100	26.7	25.8	25.4	28.5	27.3	28.9	77.3	71.2	80.2	82.7	72.5	87.1
777	TRAESCS1A02G163900	35.9	19.8	25	37.9	19.9	25.5	TRAESCS1B02G180700	33.4	18.1	26.2	35.2	18.6	25.6	TRAESCS1D02G160800	31.5	22.6	28.6	34.3	24.5	28.9	100.8	60.5	79.8	107.4	63	80
6696	TRAESCS3A02G210400	65.8	56	49.1	70.7	69.2	40.8	TRAESCS3B02G241000	45.5	45.7	46.5	69	52.5	31.3	TRAESCS3D02G213200	48.4	48.6	49.6	59.1	55.5	28.9	159.7	150.3	145.2	198.8	177.2	101
14478	TRAESCS6A02G156000	76.3	41.4	31.6	77.8	49.2	26.9	TRAESCS6B02G184100	66.2	36.4	31	74.2	36.8	29.1	TRAESCS6D02G146000	57.6	41.8	29.1	67.9	52.1	28.9	200	119.6	91.7	219.9	138.1	84.9
6164	TRAESCS3A02G120200	33.1	32.2	37.5	40.7	33.4	26.2	TRAESCS3B02G139700	38.7	34.1	44.2	46.6	36.2	31	TRAESCS3D02G122300	33	32.9	39.4	43.7	36.5	28.8	104.8	99.2	121.1	130.9	106.1	86
8039	TRAESCS3A02G408000	4.9	22.5	30.6	6.2	14.1	19.5	TRAESCS3B02G441600	2.6	17.1	21.8	2.6	13.7	16.1	TRAESCS3D02G403100	4.4	34	42.4	4.2	20.9	28.8	11.9	73.5	94.8	13.1	48.7	64.5
1144	TRAESCS1A02G218700	31	33.9	33.6	28.1	25.2	39.4	TRAESCS1B02G232200	19	23.5	25	19.5	18.9	23.5	TRAESCS1D02G220400	28.4	32.5	25.4	26.9	21.6	28.8	78.4	89.8	84	74.6	65.7	91.6
11441	TRAESCS5A02G071100	25.7	28.8	32.1	34.5	32.2	38	TRAESCS5B02G076800	29.3	28.6	34.2	37.4	25.5	33	TRAESCS1D02G338400	26.9	25.5	23.9	33.7	27.7	28.8	81.9	82.8	90.2	105.5	85.5	99.8
11562	TRAESCS5A02G090400	9.3	30.5	25.4	11.3	32.9	19.7	TRAESCS5B02G096100	9.9	22.8	15.5	11	27.2	14.2	TRAESCS5D02G102400	19.9	48.3	37.4	19.2	62.1	28.8	39.1	101.6	78.3	41.6	122.3	62.6
5292	TRAESCS2A02G502100	0.7	0.1	11.6	0.2	0.1	14.2	TRAESCS2B02G530200	0	0.2	10.1	0	0	14.1	TRAESCS2D02G502600	0.1	0.4	24.6	0	0	28.8	0.7	0.8	46.3	0.3	0.2	57
13263	TRAESCS5A02G373500	0.1	0.7	8.3	0	0.8	15.6	TRAESCS5B02G375500	0.1	1.7	11.2	0	1.2	19.4	TRAESCS5D02G383000	0.3	6.1	23.7	0	3.2	28.8	0.6	8.5	43.1	0.1	5.1	63.7
14904	TRAESCS6A02G227900	6.8	7.8	26.6	7	8.2	16.1	TRAESCS6B02G253900	6.9	9.3	29.2	6	8.8	24.8	TRAESCS6D02G207100	9.2	12.5	39.6	9.4	11.1	28.7	22.9	29.6	95.5	22.4	28.1	69.7
15844	TRAESCS6A02G378000	4.2	16	26.3	4.2	18.2	17.3	TRAESCS6B02G415700	3.1	14.1	27.5	3.2	14.1	20.2	TRAESCS6D02G362500	3.5	20.1	31.9	3.3	21.1	28.7	10.9	50.2	85.7	10.7	53.3	66.2
7634	TRAESCS3A02G347500	6.2	6.6	64.2	3.2	3	35.3	TRAESCS3B02G379200	6.1	4.9	53.9	4.4	1.6	24	TRAESCS3D02G341100	3.6	5.6	57.1	1.9	2.6	28.7	15.8	17.1	175.1	9.6	7.3	88
3126	TRAESCS2A02G155600	46	29.4	20	38.3	40	24.1	TRAESCS2B02G180800	35.1	29.1	19.9	23.6	37.6	26.6	TRAESCS2D02G161400	54.5	42.1	21.7	40.2	56.1	28.7	135.6	100.6	61.6	102.1	133.7	79.4
2683	TRAESCS2A02G069400	9.4	12.2	47.4	13.4	12.9	24.7	TRAESCS2B02G082500	10.4	10.5	47.5	16.4	11.5	17.2	TRAESCS2D02G068100	9	15.2	29.6	14.3	14.6	28.6	28.8	37.9	124.4	44.1	39.1	70.5
15262	TRAESCS6A02G277400	27.8	29.9	33.6	33.9	26.7	23.9	TRAESCS6B02G305400	15.1	18.7	27.1	20.5	17.7	16.3	TRAESCS6D02G258000	38.6	34.7	34.4	46	30.2	28.6	81.5	83.4	95.1	100.4	74.7	68.8
2958	TRAESCS2A02G125700	46.7	66.5	36.6	38.6	48.6	43	TRAESCS2B02G148300	65.6	66.3	20.8	46.6	38.7	37.8	TRAESCS2D02G128800	68.7	52.8	20.9	54.3	44.7	28.6	181	185.6	78.3	139.5	131.9	109.4
2720	TRAESCS2A02G079500	21.6	10.7	24.1	38	18.4	17.3	TRAESCS2B02G094300	53.3	17.1	44	72.5	34.3	28.4	TRAESCS2D02G076900	44.4	18	48	62.5	23.9	28.6	119.3	45.8	116.1	173	76.6	74.3
10392	TRAESCS4A02G289300	23	26.8	18.5	17.5	25.9	16.8	TRAESCS4B02G025600	30.3	34.7	21.4	24	24.5	25.7	TRAESCS4D02G022700	31.2	40	34	26	32	28.6	84.4	101.5	73.9	67.5	82.4	71
2197	TRAESCS1A02G396000	57	30.8	33.1	67.6	44	25.5	TRAESCS1B02G424400	29.9	21.6	37.9	32.3	33.7	25.6	TRAESCS1D02G404000	41.1	25.6	44.3	46.4	44.3	28.6	127.9	77.9	115.2	146.3	121.9	79.6
2128	TRAESCS1A02G382800	35.9	33.5	27.4	36	31	35.4	TRAESCS1B02G408200	32.9	29	23.7	38.8	38.3	26.9	TRAESCS1D02G390500	32	29.3	25.8	35.5	30.5	28.6	100.9	91.8	76.9	110.3	99.8	90.8
8892	TRAESCS4A02G048800	0.3	0.2	6.6	0.3	1.1	33.5	TRAESCS4B02G256000	0.4	0.6	10.8	0.9	0.1	25.2	TRAESCS4D02G256100	0.8	0.9	19.3	1	0.4	28.6	1.4	1.7	36.8	2.2	1.5	87.2
16193	TRAESCS7A02G147300	0.1	2.2	59.2	0	2.7	25.1	TRAESCS7B02G050500	0.1	2.8	33.7	0	3.5	17.3	TRAESCS7D02G149000	0.3	5.6	96.4	0.1	6.6	28.6	0.5	10.7	189.3	0.1	12.7	71
17079	TRAESCS7A02G296100	13.1	23.3	75.2	19.1	20.2	38.2	TRAESCS7B02G189300	13.6	16.7	50.6	29.1	17.9	26.5	TRAESCS7D02G293500	14	17.5	57.7	22.6	20.1	28.5	40.8	57.5	183.6	70.8	58.2	93.2
17529	TRAESCS7A02G362000	49.2	51.9	46.5	64.6	48.7	37.1	TRAESCS7B02G265500	34.6	50.6	51.1	59.5	52.1	33.1	TRAESCS7D02G361000	30.8	27.6	45.8	43.7	28.4	28.5	114.6	130.1	143.4	167.9	129.2	98.7
17266	TRAESCS7A02G323200	17.9	20	24.1	19.3	16.3	30.7	TRAESCS7B02G224100	11.6	12.2	13.5	10.9	11.8	19.2	TRAESCS7D02G319800	18	16	19.6	19.9	13.8	28.5	47.5	48.1	57.2	50	42	78.4
8233	TRAESCS3A02G448800	13	16.4	15.3	8.7	18.8	14.8	TRAESCS3B02G485000	18.5	15.5	12.7	12.1	19.7	11	TRAESCS3D02G441200	17.6	22.9	23.2	12.5	23.3	28.5	49.1	54.8	51.2	33.2	61.8	54.2
6686	TRAESCS3A02G209300	42.1	17.9	15.9	42	20.3	22.6	TRAESCS3B02G239900	48.9	25.3	18.3	44.5	23.2	26.6	TRAESCS3D02G212200	47.2	18.1	15.6	43.3	25.8	28.5	138.2	61.4	49.8	129.8	69.2	77.7
3693	TRAESCS2A02G246800	49.5	34.6	58.3	73	45.3	36.5	TRAESCS2B02G263500	36.8	32.6	54.8	49.1	46.5	32.9	TRAESCS2D02G249100	36.8	27.4	51.1	65	36.8	28.5	123.1	94.6	164.1	187.1	128.7	97.9
10096	TRAESCS4A02G239200	28.6	26.9	14.2	27.6	24.4	19.3	TRAESCS4B02G075700	34.9	39.7	13.1	29.4	32.9	18	TRAESCS4D02G074400	41.1	33.1	18.8	32.3	31.3	28.5	104.5	99.7	46.1	89.3	88.6	65.8
5800	TRAESCS3A02G040800	0.6	205.4	3.9	0	179.8	17.3	TRAESCS3B02G042700	2.7	5.3	0.2	0.1	5.6	0.3	TRAESCS3D02G039300	0.1	22.1	10.5	0	44.5	28.5	3.3	232.9	14.6	0.1	230	46
13814	TRAESCS5A02G474300	14	17.4	12.2	21.2	20.5	12.3	TRAESCS5B02G487400	3.9	10.2	5.9	4.3	7.2	8.7	TRAESCS5D02G487100	17.7	36.3	23.2	22.1	29.6	28.5	35.6	63.8	41.3	47.6	57.3	49.4
11253	TRAESCS5A02G035100	13.1	17.5	20.4	14.2	12.2	26	TRAESCS5B02G035200	14.8	17	18.7	22	16.8	21.1	TRAESCS5D02G043300	17.6	16.1	20.5	19.1	10	28.5	45.5	50.6	59.5	55.2	39	75.6
13635	TRAESCS5A02G437800	66	71	22.1	60.5	93.3	25	TRAESCS5B02G440600	126.6	131.6	23.4	108.1	270.9	23.9	TRAESCS5D02G445000	96.2	133.7	26.1	83.9	246.3	28.4	288.8	336.4	71.6	252.6	610.4	77.4
6988	TRAESCS3A02G252000	27.7	27.8	24.3	18.8	26.5	22.5	TRAESCS3B02G281500	18.1	19.6	19	11.1	18.9	23.5	TRAESCS3D02G252400	26.1	26.3	30.7	17.8	24.3	28.4	71.9	73.7	74	47.7	69.7	74.4
12748	TRAESCS5A02G274800	68.3	36.2	23.5	58.6	37	26	TRAESCS5B02G274500	61.6	34.7	25.5	55.5	35.8	27.7	TRAESCS5D02G282400	59.3	31.8	26.3	51	40.6	28.4	189.2	102.8	75.2	165	113.3	82.1
11518	TRAESCS5A02G083200	19	14.9	20.3	19.8	10.4	21.1	TRAESCS5B02G089300	20.6	15.4	23.2	17.7	11.4	24.8	TRAESCS5D02G095700	31.9	17.6	28.8	28.2	14.1	28.3	71.5	47.8	72.3	65.7	35.9	74.3
6121	TRAESCS3A02G112600	42	62	36.1	33.8	70.9	39.5	TRAESCS3B02G131500	33.7	54.1	36	30	66.6	32.6	TRAESCS3D02G114600	22.9	37.5	32.2	18.5	51.4	28.3	98.5	153.7	104.3	82.3	188.9	100.4
9017	TRAESCS4A02G066900	38.1	23.2	21.1	45.9	24.7	23.2	TRAESCS4B02G244500	41.7	20.4	25.4	55.2	26.9	25.6	TRAESCS4D02G244900	47.3	23.2	23.5	60.9	31.3	28.3	127.2	66.8	70.1	162	82.9	77.1
779	TRAESCS1A02G164200	11.6	21.7	39.4	16	19.7	21.1	TRAESCS1B02G181000	11.8	24.3	38.1	17.6	24.1	25.4	TRAESCS1D02G161200	13.5	32.3	40.9	19.6	24.6	28.3	36.8	78.3	118.4	53.1	68.3	74.8
17571	TRAESCS7A02G369500	158.4	50	3.7	65.1	190.3	6.2	TRAESCS7B02G259000	95.7	29.8	3.8	29.8	117.1	8.5	TRAESCS7D02G353800	229.5	101.9	9.7	106.3	234.5	28.3	483.6	181.7	17.2	201.2	541.9	43
13412	TRAESCS5A02G395600	0.1	0.5	10.9	0.1	0.1	25.4	TRAESCS5B02G400400	0.7	0.6	7	0.2	0.6	14.3	TRAESCS5D02G404900	5.5	6.1	24.5	1.7	7.5	28.3	6.3	7.2	42.4	2	8.2	68
4061	TRAESCS2A02G300700	0	0	2.2	0	0	4.8	TRAESCS2B02G316900	0	2.4	7.2	0	0.9	14.7	TRAESCS2D02G299400	0	3.2	27.7	0	0.8	28.3	0	5.6	37.1	0	1.8	47.8
14915	TRAESCS6A02G229800	22.1	37.1	19.7	7.9	22.2	29.6	TRAESCS6B02G251800	28.8	46.7	18.6	13.8	25.6	37.3	TRAESCS6D02G205200	17.9	36.9	16.1	7.6	20.8	28.3	68.8	120.6	54.4	29.2	68.7	95.1
3634	TRAESCS2A02G233000	91.3	39.4	32	86	43.6	33.8	TRAESCS2B02G250300	93	50.2	33	79.2	53.9	40.5	TRAESCS2D02G232500	66.7	35	29.6	53.8	38.3	28.2	251	124.6	94.6	219	135.7	102.5
11574	TRAESCS5A02G092400	8	10.3	11	6.8	9.6	15.9	TRAESCS5B02G098300	14.1	24.8	24	8.4	13.6	32.9	TRAESCS5D02G104600	15.7	24	21.2	9.2	12	28.2	37.7	59.1	56.2	24.4	35.2	77.1
7758	TRAESCS3A02G365600	2.1	0.8	10.1	0.5	0.9	17.9	TRAESCS3B02G397400	2.1	0.7	3.2	3.3	1.9	14.2	TRAESCS3D02G358700	27.2	10.2	12.2	14.6	12.1	28.2	31.4	11.6	25.5	18.5	14.9	60.4
17042	TRAESCS7A02G287800	22.3	15.3	22.7	21.1	15.4	21.2	TRAESCS7B02G182400	19.1	18	17.8	17.6	17.8	21	TRAESCS7D02G290200	25.8	20.8	28.9	21.4	24.1	28.2	67.2	54.2	69.3	60.1	57.2	70.4
3722	TRAESCS2A02G251800	39.4	55.4	33.8	58.2	44.3	32.1	TRAESCS2B02G271700	47.3	60.6	30.6	56.9	46	38.9	TRAESCS2D02G252600	39.2	43.4	26.6	69.9	31.4	28.2	125.9	159.4	91	185	121.7	99.2
5131	TRAESCS2A02G469100	16.9	19.2	25.2	14	7.5	23.5	TRAESCS2B02G492000	4	4.6	18.7	2.8	2.9	22.2	TRAESCS2D02G469200	3.4	3.9	11.1	4.7	5.4	28.2	24.3	27.7	55	21.4	15.9	73.8
14840	TRAESCS6A02G218600	2.7	16.9	19.6	2.6	12.7	21.7	TRAESCS6B02G248200	2.8	23.5	28.4	1.8	15.3	41.5	TRAESCS6D02G201800	1.6	22.9	19.2	3.1	15	28.1	7.1	63.3	67.1	7.5	43.1	91.3
5624	TRAESCS2A02G587700	36.5	15.6	16.4	25.8	14.9	17.2	TRAESCS2B02G595600	43.2	26.1	24.1	25.6	27	32.6	TRAESCS2D02G565600	45.4	22.6	23.7	28.1	21.7	28.1	125.1	64.2	64.2	79.4	63.5	77.9
634	TRAESCS1A02G137900	23.4	17.6	34.2	38.1	29.1	24.8	TRAESCS1B02G153300	30.1	23.6	29.9	35.3	25.6	27.1	TRAESCS1D02G134400	22.9	16.3	29.3	37.9	31.4	28.1	76.4	57.5	93.4	111.4	86.1	80
10121	TRAESCS4A02G244000	30.3	11.3	14.8	28.3	17.2	21	TRAESCS4B02G070900	22.2	12	24	23	19.4	27.5	TRAESCS4D02G069800	51.1	20.3	21.7	47.8	26.5	28.1	103.7	43.5	60.6	99.1	63.1	76.6
9582	TRAESCS4A02G150800	17.6	12.1	34.7	24.4	10.8	15	TRAESCS4B02G166500	25.7	27.2	47.5	33.3	26.9	31.1	TRAESCS4D02G160700	38.7	27.3	41.6	49.2	30.9	28.1	82	66.5	123.8	106.9	68.7	74.3
5214	TRAESCS2A02G488300	55	22.3	8.5	40.9	30.1	13.9	TRAESCS2B02G515900	28	16.3	8	23.6	21.3	8.5	TRAESCS2D02G488600	42.6	25.3	10	59.5	58.8	28.1	125.7	63.8	26.5	124	110.1	50.4
5839	TRAESCS3A02G048000	0	0.4	21	0.1	0	34.9	TRAESCS3B02G034100	0	0.7	24.9	0.1	0	29.8	TRAESCS3D02G031400	0.1	0.8	26.1	0.1	0	28.1	0.1	1.9	72.1	0.2	0.1	92.8
10717	TRAESCS4A02G364800	41.9	30.9	39	50.5	23.6	32.2	TRAESCS5B02G508700	62.9	29.6	24.3	70.6	24.9	31.1	TRAESCS5D02G508700	41.2	23.5	27.2	59.4	21.6	28.1	146	84.1	90.4	180.5	70.1	91.4
4308	TRAESCS2A02G336000	18.7	26.9	70.9	23.7	19.5	43.3	TRAESCS2B02G346000	1.3	1.4	6.8	1.7	0.6	2.7	TRAESCS2D02G326900	11.3	9.8	42.3	17.5	8.3	28.1	31.3	38.1	120	42.8	28.4	74
2508	TRAESCS2A02G007900	27.6	26.4	20.4	26.1	29.6	24.6	TRAESCS2B02G012800	42.9	31.1	13.9	37.9	31.9	21.8	TRAESCS2D02G009700	27.6	28.4	21.7	21.7	25	28	98.1	85.9	55.9	85.6	86.5	74.3
6161	TRAESCS3A02G119100	14	28.8	24.5	12.2	30.4	23.8	TRAESCS3B02G138100	12.3	20.8	18	8	18.4	16.3	TRAESCS3D02G121000	22	37.9	27.2	14.3	34.5	28	48.4	87.5	69.8	34.4	83.3	68
17298	TRAESCS7A02G327600	18.5	13.4	19.3	19.1	15.3	26.3	TRAESCS7B02G228300	19.6	16	20	18	15.9	25.2	TRAESCS7D02G324400	18.3	16.3	21.4	19.3	19.4	28	56.4	45.7	60.7	56.4	50.6	79.5
1694	TRAESCS1A02G303300	5.9	10.2	20.7	2.2	7.5	28.1	TRAESCS1B02G313700	3.6	8.9	22	2.2	6.9	27.8	TRAESCS1D02G302800	4.6	9.9	18.5	1.7	6.7	27.9	14.1	29	61.3	6.2	21.1	83.8
3320	TRAESCS2A02G184700	4.4	3.5	9.2	2.3	3	9.6	TRAESCS2B02G222700	1.1	0.8	14.6	0.4	0.6	11.6	TRAESCS2D02G203000	2.6	16.5	30.9	0.7	31.4	27.9	8.1	20.7	54.7	3.4	35	49.1
1186	TRAESCS1A02G224700	0.8	20.1	29	0.6	9.6	34.3	TRAESCS1B02G237700	25.6	36.2	33.6	24	22.4	31.7	TRAESCS1D02G226100	1.7	20.7	23.2	0.9	7.4	27.9	28.1	77	85.7	25.5	39.3	93.9
11495	TRAESCS5A02G079400	0.9	2.2	1.9	1.5	1.9	1	TRAESCS5B02G086600	8.4	34.1	27.8	18.4	23.5	27.7	TRAESCS5D02G092800	2.2	18	27.6	2.6	15	27.9	11.5	54.4	57.3	22.4	40.3	56.6
4854	TRAESCS2A02G417300	1.9	40.6	72.7	1.1	15.5	74.9	TRAESCS2B02G436300	0	10.8	63.3	0.2	3.4	54.6	TRAESCS2D02G414600	0.7	14.1	32.5	0.6	4.5	27.9	2.6	65.6	168.5	1.8	23.4	157.3
10057	TRAESCS4A02G234100	2.6	31.2	37.5	0.4	19.6	23.7	TRAESCS4B02G081200	0.1	17.7	8.3	0	6.8	5.8	TRAESCS4D02G079900	0.5	28.3	30.8	0.1	14.1	27.8	3.2	77.3	76.6	0.5	40.5	57.3
12258	TRAESCS5A02G192500	39.9	49.9	33.5	33.9	47.4	29.7	TRAESCS5B02G190600	16.1	21.4	14.1	14	24	8.2	TRAESCS5D02G198500	27.9	46.3	33.4	33	58.6	27.8	83.9	117.5	81	80.8	130	65.7
4942	TRAESCS2A02G432700	0	0.1	0	8.6	2.5	6	TRAESCS2B02G454000	10.7	12.5	23	30.6	10	13.3	TRAESCS2D02G430700	8.5	22.3	51.1	20	16.8	27.8	19.2	34.8	74.1	59.2	29.3	47.1
512	TRAESCS1A02G117000	0.5	6.2	5.4	0.4	6.5	9.2	TRAESCS1B02G136900	0	0	0	0	0	0	TRAESCS1D02G118100	2.4	38.2	12.4	2.6	17.5	27.8	2.9	44.4	17.8	3.1	24	37
13211	TRAESCS5A02G364900	32.6	33.6	35.3	41.7	45.8	24.4	TRAESCS5B02G366500	44.2	47.8	45.6	48	56.1	39.9	TRAESCS5D02G374200	36.9	33	52.6	55.1	39.2	27.8	113.6	114.3	133.5	144.7	141.1	92
10161	TRAESCS4A02G249300	46.6	23.4	39.9	50.5	29.6	28.8	TRAESCS4B02G065400	36.2	20.7	34.2	41	28.9	26.5	TRAESCS4D02G064400	59.9	25.2	35.9	66.8	38.8	27.8	142.7	69.3	110	158.3	97.3	83
6712	TRAESCS3A02G212900	22.3	17.9	16.4	25.8	14.6	24.6	TRAESCS3B02G243200	26.9	19.4	21.2	27.1	19.6	27.7	TRAESCS3D02G215300	24.5	21.7	18.3	24.9	18	27.7	73.6	59	55.9	77.8	52.3	80.1
6847	TRAESCS3A02G232700	30.8	36.5	30.2	56.2	27.8	32.9	TRAESCS3B02G262000	24.2	24.7	18.8	41.6	17.9	23.5	TRAESCS3D02G220400	19.8	26.5	23.6	38.1	19.4	27.7	74.9	87.6	72.6	135.9	65.1	84.1
3414	TRAESCS2A02G197900	8.9	26.7	8.9	8.8	13	18.2	TRAESCS2B02G225300	9.7	27.9	9.2	9.1	14.7	20.7	TRAESCS2D02G205900	6.7	29.9	17.4	5.9	14.7	27.7	25.3	84.5	35.5	23.8	42.5	66.6
11618	TRAESCS5A02G098400	12.6	13.9	25.9	20.3	12.1	17.5	TRAESCS5B02G103700	20.5	21.8	45.7	49.7	29.8	34.8	TRAESCS5D02G110500	15.2	18.2	19.5	20.3	18.8	27.6	48.3	53.9	91.1	90.3	60.8	79.9
9935	TRAESCS4A02G215600	32.7	21	24.2	22.8	14.3	26.8	TRAESCS4B02G100600	3.5	2.3	4	2.1	3.2	3.2	TRAESCS4D02G097200	28.1	23.2	25.6	19.8	17.9	27.6	64.3	46.4	53.8	44.6	35.4	57.7
15487	TRAESCS6A02G311800	108.2	54.5	35.6	111.8	47.8	49.8	TRAESCS6B02G342000	88.5	49.2	34.8	106.6	44.4	45	TRAESCS6D02G291100	83.3	26.1	20.3	92.5	23.4	27.6	280	129.8	90.8	310.9	115.6	122.5
6265	TRAESCS3A02G139200	32.2	21.5	19.3	33.5	31.9	25	TRAESCS3B02G156800	33.2	24.5	21	31.7	26.7	20.3	TRAESCS3D02G139500	34.3	26.7	19.5	40.5	42.9	27.6	99.7	72.7	59.8	105.7	101.5	72.8
11858	TRAESCS5A02G139200	34.5	30.8	14.3	26.8	19.4	26.5	TRAESCS5B02G136800	29.1	12.8	5.8	19.5	8.3	9.2	TRAESCS5D02G152900	41.8	29	13.6	20.6	16.5	27.6	105.5	72.7	33.8	66.8	44.1	63.3
16610	TRAESCS7A02G220600	66.4	33.6	21.9	58.3	21.8	27.5	TRAESCS7B02G126800	36.5	31.4	21.9	33.5	22	25.4	TRAESCS7D02G221500	50.4	31.5	26	53.9	17.1	27.6	153.3	96.5	69.7	145.7	61	80.4
8432	TRAESCS3A02G505100	12.2	12.7	11.7	16.1	12.5	9.1	TRAESCS3B02G571000	16.8	16.2	15.3	21.5	24	18	TRAESCS3D02G512400	32.5	27.4	27.5	32.7	25.6	27.6	61.5	56.3	54.5	70.4	62.1	54.6
6840	TRAESCS3A02G231900	0.7	38.1	35.6	1.1	41.4	27.5	TRAESCS3B02G261200	0.4	15.8	18.6	0.3	12.7	24.6	TRAESCS3D02G221400	3.2	38.5	28.1	1.7	53.1	27.6	4.3	92.3	82.4	3.1	107.1	79.7
10741	TRAESCS4A02G369500	7.5	11.8	10.1	12.8	14.7	8.9	TRAESCS5B02G503200	9.4	19.7	24.8	21.2	29.5	21.4	TRAESCS5D02G504100	22.2	51.9	28.1	42.7	54.2	27.5	39.1	83.4	63	76.7	98.3	57.7
5813	TRAESCS3A02G043000	17.2	13.3	12.4	23.1	8.4	15.3	TRAESCS3B02G040400	6.6	10.8	10.8	10.8	7.8	11.6	TRAESCS3D02G037600	22.5	32	24.6	30.4	20.8	27.5	46.4	56.1	47.7	64.2	37	54.4
2507	TRAESCS2A02G007800	22.7	20.1	24.3	36.2	17.7	21.4	TRAESCS2B02G012900	19.9	20.8	27.1	32.5	22.9	24.6	TRAESCS2D02G009600	34.9	25.1	31	47.4	25	27.5	77.4	65.9	82.4	116.1	65.5	73.6
247	TRAESCS1A02G069700	10.2	5.3	8.4	11.8	10.4	12.4	TRAESCS1B02G088000	32.7	19.6	17.9	4.9	2.4	4.8	TRAESCS1D02G072300	37.4	17.9	14	38	23.9	27.5	80.2	42.7	40.3	54.8	36.7	44.8
239	TRAESCS1A02G068000	51.6	29.2	23	52.5	29	36	TRAESCS1B02G086200	51.5	31.1	28.2	21.8	11.1	10.2	TRAESCS1D02G069400	27.4	12.4	15.7	53.4	21	27.5	130.5	72.8	66.9	127.7	61.1	73.7
17059	TRAESCS7A02G292700	30.1	27.7	31.1	51.8	33.5	20.1	TRAESCS7B02G199100	33.6	36	18.2	34.8	23.8	19.6	TRAESCS7D02G286900	47.7	31.6	18.6	35.8	24.3	27.5	111.4	95.2	67.8	122.4	81.6	67.2
5812	TRAESCS3A02G042900	10.7	17.8	29	17.6	19.9	20.3	TRAESCS3B02G040600	18	21.8	37.2	20.7	22.1	30	TRAESCS3D02G037800	16.9	23.2	36.7	20.5	27	27.5	45.6	62.8	102.9	58.8	69	77.8
16789	TRAESCS7A02G248500	0.6	26.3	31.5	0.1	14.5	23.5	TRAESCS7B02G143000	0.5	11.4	31.1	0.4	7.1	29.6	TRAESCS7D02G247300	0.7	19.8	26.4	0.2	13.1	27.5	1.7	57.4	89	0.7	34.7	80.6
12054	TRAESCS5A02G166800	15.6	26.8	33.6	14.2	18.6	36.1	TRAESCS5B02G163900	10.4	18.3	22.4	10.6	14	25.5	TRAESCS5D02G171100	15.6	16.8	25.9	11.7	9.9	27.5	41.5	61.9	81.8	36.6	42.5	89
15330	TRAESCS6A02G288000	15.5	13	29.5	14.3	8.9	28.9	TRAESCS6B02G317400	3.5	2.6	21.7	9.7	4	8.5	TRAESCS6D02G268700	15.8	12.1	36.5	19.3	9.3	27.5	34.8	27.7	87.7	43.3	22.2	64.9
10625	TRAESCS4A02G341700	21.5	29.2	22.8	16.7	48.7	23	TRAESCS5B02G532900	25.3	28	26.1	20.1	42.9	24	TRAESCS5D02G531200	29.2	28.5	32.6	19.4	36.7	27.4	76	85.7	81.5	56.2	128.3	74.4
17552	TRAESCS7A02G364800	15.5	8.9	0.8	2.3	4.7	0.1	TRAESCS7B02G262800	19	37.1	6	4.3	27.2	4.9	TRAESCS7D02G358000	52.1	46.7	34	24.1	40.1	27.4	86.6	92.7	40.7	30.7	72.1	32.5
17528	TRAESCS7A02G361900	16.1	15.9	47.2	32.2	24.9	32.9	TRAESCS7B02G265400	18.3	12	28.7	28.4	17.8	30.5	TRAESCS7D02G361100	15.3	11.5	39.8	33.8	18.9	27.4	49.6	39.4	115.7	94.4	61.6	90.8
12095	TRAESCS5A02G171400	42.5	42.6	29.8	43.9	54	36.8	TRAESCS5B02G168900	30.6	30.7	26.7	30.6	41.9	25.1	TRAESCS5D02G176200	30.2	31.6	18.8	28.5	31.3	27.4	103.4	104.9	75.3	103	127.1	89.4
12823	TRAESCS5A02G289300	10	24.5	36.1	12.3	33.2	25.1	TRAESCS5B02G288700	11.6	28.4	29	13.5	35.4	20.7	TRAESCS5D02G297200	16.1	32.1	46	19.9	45.4	27.4	37.7	85	111.1	45.7	113.9	73.2
6469	TRAESCS3A02G175600	51.5	31.2	20.9	56.2	35.1	27.4	TRAESCS3B02G205300	57.9	38.6	24.4	61.1	50.1	31.9	TRAESCS3D02G181100	48	23.8	27.4	56.5	37.2	27.4	157.4	93.6	72.7	173.8	122.4	86.7
10012	TRAESCS4A02G227500	18.3	27.6	16.9	17.9	18.3	25.7	TRAESCS4B02G088400	36.4	30.8	15.9	25.7	21.2	26	TRAESCS4D02G085900	25.6	24	18.2	28.4	15	27.4	80.3	82.4	51	72	54.5	79.1
5245	TRAESCS2A02G493700	22.9	28.4	37	34.8	19	31.9	TRAESCS2B02G521700	16.9	32.5	39.7	30.9	18.6	34.3	TRAESCS2D02G493600	21.2	28.3	35.8	39.1	20.4	27.3	61	89.1	112.6	104.8	58	93.5
9404	TRAESCS4A02G121600	5.1	15.5	39.5	8.5	11.6	33.4	TRAESCS4B02G181700	5	16	40.4	7.1	11.7	33.4	TRAESCS4D02G184300	3.5	8.4	33.8	3.8	6.8	27.3	13.7	39.8	113.8	19.4	30	94.1
5373	TRAESCS2A02G521300	10.2	22.3	40.2	4.7	11.6	27.2	TRAESCS2B02G550600	4.2	17.9	60.1	1.5	12.4	44.4	TRAESCS2D02G523000	0.1	0.6	1.7	4.7	8.7	27.3	14.6	40.8	102	11	32.7	98.9
7545	TRAESCS3A02G333000	1.6	18.3	36.6	1.3	11.4	28.6	TRAESCS3B02G363200	1.6	19.8	30.5	1.8	11.3	23.9	TRAESCS3D02G326600	1.5	22.8	29	1.6	16.6	27.3	4.7	61	96.1	4.7	39.4	79.9
5553	TRAESCS2A02G567600	31.8	17.7	39.6	17.4	11.8	9.4	TRAESCS2B02G021100	6.6	7.1	11.9	8	7.8	8.9	TRAESCS2D02G578100	14.4	9.8	14.3	35.2	33	27.3	52.7	34.5	65.8	60.7	52.6	45.6
11789	TRAESCS5A02G128300	14.9	12.5	27.8	14.8	13.6	21.4	TRAESCS5B02G127300	15.4	9.1	26.1	18.4	12.4	14.7	TRAESCS5D02G135900	12.3	20.1	26	12.3	17.3	27.3	42.5	41.7	79.8	45.5	43.3	63.4
7852	TRAESCS3A02G380100	9.9	17.8	32.6	13.3	12.7	26.5	TRAESCS3B02G412600	11.2	17.9	31.4	14.6	16.5	37.3	TRAESCS3D02G373300	10.9	16.6	29.7	11.7	12.6	27.3	31.9	52.3	93.7	39.6	41.8	91.1
15312	TRAESCS6A02G285900	15.8	51.2	24	17.6	19.6	30.5	TRAESCS6B02G314700	14	12.2	14.3	16.8	10.8	19.9	TRAESCS6D02G266300	10.7	66.1	20.3	12.7	23.2	27.3	40.4	129.6	58.6	47.1	53.6	77.7
11568	TRAESCS5A02G091500	39.6	31	24.7	24.1	37.3	34.1	TRAESCS5B02G098000	27.3	23.6	20.7	16.4	28	29.7	TRAESCS5D02G103600	27	24.6	23.4	18.7	27.8	27.3	94	79.2	68.8	59.3	93.1	91.1
8475	TRAESCS3A02G517300	41.7	37.1	24.1	34.2	46.5	37.5	TRAESCS3B02G584900	25.4	17.9	19.7	21.5	20.8	21	TRAESCS3D02G524800	25	23.7	18.1	34.1	24.4	27.3	92.2	78.7	61.8	89.8	91.7	85.8
8130	TRAESCS3A02G427600	33	31.5	21.7	25.1	28.7	28.8	TRAESCS3B02G464700	23.8	20	16.5	10.8	6.2	4.5	TRAESCS3D02G423200	21.8	22.7	20.2	20.6	24.9	27.2	78.6	74.2	58.4	56.5	59.8	60.5
12615	TRAESCS5A02G249000	2.8	14.6	38.3	1.2	9.6	20.3	TRAESCS5B02G246700	1.5	5.9	23.1	0.6	4.1	10.9	TRAESCS5D02G256200	0.7	16.7	51.2	0.3	8.2	27.2	5.1	37.2	112.5	2.2	21.9	58.5
11385	TRAESCS5A02G061000	6.2	56.7	27.2	7	29.5	24.3	TRAESCS5B02G071100	4	53.1	18.9	4.5	35.3	19.9	TRAESCS5D02G072500	9.1	67.7	27.3	11.6	35.3	27.2	19.3	177.5	73.3	23.2	100.1	71.4
3946	TRAESCS2A02G286200	9.4	16.5	33	13.9	17.8	30.7	TRAESCS2B02G302900	9.8	11.9	20.4	12.3	14.2	16.9	TRAESCS2D02G285000	12.8	24.4	33	14.1	24	27.2	32	52.8	86.4	40.3	56	74.8
15317	TRAESCS6A02G286700	60.2	41.7	23.2	50.2	48.1	40.4	TRAESCS6B02G315700	21.9	19.3	30.8	32	33	24.6	TRAESCS6D02G267400	37.9	23.6	20.8	21.8	27.8	27.2	120	84.7	74.8	104	109	92.1
12118	TRAESCS5A02G174400	45.7	32	32.3	48.1	43.5	27.7	TRAESCS5B02G171800	28.1	23.6	28	31	34.7	25.4	TRAESCS5D02G179000	41.4	26.7	30.6	47.7	31.9	27.2	115.1	82.2	90.9	126.8	110.1	80.3
6413	TRAESCS3A02G164700	41.5	32.1	20.8	40.5	28.9	28.9	TRAESCS3B02G201400	42.6	28.1	22.1	43.7	25.7	30.4	TRAESCS3D02G176800	53.7	28.1	23.3	50.7	25.3	27.1	137.7	88.3	66.2	134.9	79.9	86.4
2310	TRAESCS1A02G417300	8.4	17	19.9	12.9	17.1	17.6	TRAESCS1B02G447500	11.8	28.6	24	23.8	23.3	22	TRAESCS1D02G424900	21	40.5	26	24.5	30	27.1	41.2	86.1	69.9	61.2	70.4	66.8
7972	TRAESCS3A02G397800	1.8	7.4	36.2	3.3	8.8	16.6	TRAESCS3B02G429700	2.7	16.2	45.4	4.3	17.6	25.9	TRAESCS3D02G391700	2.4	18.4	40.1	5.3	17	27.1	6.9	42.1	121.6	12.9	43.4	69.6
10526	TRAESCS4A02G319800	31.6	24	17.3	38.5	28.7	18.1	TRAESCS5B02G559300	31.1	39.4	35.7	35.4	45.5	30.2	TRAESCS5D02G565400	38.6	38.7	30.9	52.5	58	27.1	101.3	102.1	83.9	126.4	132.2	75.3
10473	TRAESCS4A02G305400	4.3	8.8	47.6	9.1	15.6	25.8	TRAESCS4B02G007100	0.8	4.3	9.9	2	5	8.6	TRAESCS4D02G007600	3	11.6	42.7	7.6	14.3	27	8.1	24.7	100.2	18.7	34.9	61.4
9220	TRAESCS4A02G095300	19	16.3	27.4	26.9	12.3	24.3	TRAESCS4B02G209200	14.2	18.6	32.3	28	15.7	20.7	TRAESCS4D02G209900	17.8	18.9	34.2	28.6	15.1	27	51	53.8	93.8	83.6	43	72
11148	TRAESCS5A02G006200	26.5	14.7	12.9	24.2	16.6	11.2	TRAESCS5B02G005100	17	9	9.3	3.8	1.6	1	TRAESCS5D02G006000	47.6	39.3	28	52.4	44	27	91.1	63	50.1	80.4	62.2	39.2
8066	TRAESCS3A02G416100	24.5	17.3	33.5	25.7	20.9	25.4	TRAESCS3B02G451200	33.2	23.3	38.8	39.5	29.9	25.7	TRAESCS3D02G411800	31.6	25	41.6	34.6	36	27	89.3	65.5	113.9	99.8	86.7	78.2
5558	TRAESCS2A02G571300	0	1.6	92.2	0	0.1	11.5	TRAESCS2B02G615800	0	0.6	25.3	0	0.2	5.9	TRAESCS2D02G583000	0	0	0	0	19.8	27	0	2.2	117.5	0	20.1	44.4
10515	TRAESCS4A02G317800	40.9	34.9	43.6	48.6	49.7	34.4	TRAESCS5B02G561500	43.4	32.8	51.5	48.7	47.8	37.9	TRAESCS5D02G568300	27.2	21.4	52.3	41.4	34.3	27	111.5	89.1	147.4	138.6	131.9	99.3
6357	TRAESCS3A02G155200	0.8	32.4	56.1	1.2	14.8	62.1	TRAESCS3B02G181500	0.9	15.5	30.7	1.3	7	35.1	TRAESCS3D02G162700	0.6	14.7	31	1.2	8	26.9	2.3	62.6	117.8	3.7	29.8	124.1
4129	TRAESCS2A02G309200	56.1	28.9	36.8	53.2	36.2	24.7	TRAESCS2B02G326300	53	35.4	33.6	76.7	44.2	29.3	TRAESCS2D02G307500	48.6	23.4	32.6	84.3	47.8	26.9	157.7	87.7	102.9	214.2	128.1	80.9
11996	TRAESCS5A02G158900	81.2	33.8	20.8	67.2	33.5	33.8	TRAESCS5B02G156700	95.7	19.6	12.9	55.7	17.6	22.2	TRAESCS5D02G164000	61.7	22	16.1	34.1	23.8	26.9	238.7	75.4	49.7	157	75	82.9
3753	TRAESCS2A02G256700	4.9	11.2	13	3.7	9.7	10.3	TRAESCS2B02G285900	12.9	39.4	49	9.3	25.2	41.2	TRAESCS2D02G266100	10.9	18.9	39	10.5	20.3	26.9	28.7	69.5	101	23.5	55.2	78.3
7796	TRAESCS3A02G370700	14	20.5	15.9	14.1	21.7	23.4	TRAESCS3B02G402900	11.9	18.5	16	11.1	24.1	21.4	TRAESCS3D02G363800	14.6	19.7	22.3	12.8	13.9	26.9	40.5	58.7	54.2	38	59.7	71.7
3221	TRAESCS2A02G168800	17.9	33.3	15.8	21.8	28.9	27.7	TRAESCS2B02G195100	28.5	36.2	22.7	34.6	25.1	27	TRAESCS2D02G176400	27.8	55.4	27.3	22.7	30.2	26.9	74.2	124.8	65.8	79.1	84.2	81.6
11736	TRAESCS5A02G118300	15.5	25.6	23.7	18.1	25.1	17.7	TRAESCS5B02G109500	12.3	17.3	23.5	19.1	18.3	16.1	TRAESCS5D02G124300	0.1	0.1	0	20	21.9	26.9	28	43.1	47.3	57.2	65.3	60.7
8442	TRAESCS3A02G507600	57.8	71.6	31.9	46.7	48.3	38.1	TRAESCS3B02G576000	78.9	90.9	78.4	65.4	69.1	71.3	TRAESCS3D02G515200	33.4	43.7	23.1	25.7	27.5	26.9	170.1	206.2	133.4	137.8	144.9	136.3
9708	TRAESCS4A02G180700	2.9	13.1	24.8	4.1	6.8	13.7	TRAESCS4B02G137200	1.5	11.6	23.2	1.5	5.2	19.3	TRAESCS4D02G131700	4.4	20.4	32.9	5.8	12.1	26.9	8.9	45.2	80.9	11.4	24.1	59.9
11651	TRAESCS5A02G103900	2.8	3.8	4.8	3.8	5	5.3	TRAESCS5B02G112100	10.9	24.4	22.3	12.9	23.6	20.5	TRAESCS5D02G121900	19.6	32.8	24.4	17.5	26.4	26.8	33.3	60.9	51.4	34.2	55	52.7
3261	TRAESCS2A02G174700	33.4	32.8	27.3	27.5	29.7	33.8	TRAESCS2B02G201100	79.4	53.3	35	57	77.1	52.6	TRAESCS2D02G182100	47.8	18.7	25	27.8	33.6	26.8	160.6	104.8	87.2	112.3	140.4	113.2
1617	TRAESCS1A02G288300	13.3	1.9	3.6	9.2	3.8	5.3	TRAESCS1B02G297700	30.4	11.7	16.1	30.8	9.9	16.7	TRAESCS1D02G287300	21.9	19.3	19.9	21.6	15.5	26.8	65.6	32.9	39.6	61.5	29.1	48.8
6177	TRAESCS3A02G122900	38.8	38	32.4	47.8	55.7	24.7	TRAESCS3B02G142100	35.5	31.6	27.7	55.1	46.2	25.8	TRAESCS3D02G124600	35.2	39.1	34.7	43.1	49.8	26.8	109.5	108.7	94.7	146	151.7	77.3
3573	TRAESCS2A02G222000	21.5	10.5	11.6	18	10.4	11.7	TRAESCS2B02G247500	37.1	17.8	29.2	31.2	18.2	27.6	TRAESCS2D02G228000	33.2	24.5	27.8	31.5	21.5	26.8	91.9	52.9	68.6	80.7	50.1	66.1
12134	TRAESCS5A02G176700	4.4	14.5	11.5	2	7.3	19.6	TRAESCS5B02G173200	0	0	0	0	0	0	TRAESCS5D02G180200	3.3	6.1	7.3	2.7	6.6	26.8	7.7	20.6	18.9	4.7	14	46.4
8243	TRAESCS3A02G450700	33	39.8	29.7	29.6	47.7	29.7	TRAESCS3B02G487800	34.9	35.1	35.5	30.6	43	33	TRAESCS3D02G443500	35.6	33.5	30.7	37.2	49.8	26.8	103.5	108.4	95.9	97.3	140.5	89.5
7635	TRAESCS3A02G347600	9	3.4	22	8.7	6	15.7	TRAESCS3B02G379500	7	4.1	26.2	7.8	6.4	14.7	TRAESCS3D02G341200	8.1	6.4	37	8.9	6.7	26.8	24.1	13.9	85.1	25.5	19.1	57.3
17314	TRAESCS7A02G329600	23.6	36.6	23.8	39.9	28.9	31.5	TRAESCS7B02G230100	25	52.5	20.4	31.6	38	32	TRAESCS7D02G326300	24.7	39.5	19.1	33.2	30.9	26.8	73.4	128.6	63.4	104.7	97.8	90.3
15354	TRAESCS6A02G291500	50.7	22.9	17.2	36.8	22.9	29.1	TRAESCS6B02G322000	33.3	20.3	17.6	29.2	22.9	26.2	TRAESCS6D02G272800	43.9	21.5	20.2	32.6	25.6	26.8	127.9	64.6	55	98.5	71.4	82.1
6386	TRAESCS3A02G160300	29.8	33.8	16.1	28.2	27.7	25.8	TRAESCS7B02G377800	2.1	1.8	1.9	1.7	1	1.9	TRAESCS3D02G167500	39.4	24	13.3	33	14.5	26.8	71.3	59.6	31.2	62.8	43.2	54.4
3755	TRAESCS2A02G257000	19.8	38.4	33.1	30.4	34.1	31	TRAESCS2B02G285600	27.2	31.6	34.3	44.8	35.2	30.1	TRAESCS2D02G265800	31.2	32.2	31	49.4	42.2	26.7	78.2	102.2	98.4	124.6	111.5	87.8
6661	TRAESCS3A02G205600	26	33	39.4	25.3	28.1	37.9	TRAESCS3B02G237500	27.9	30.1	25	24.6	24	28.3	TRAESCS3D02G210000	23.5	15.3	22.2	24.4	20.1	26.7	77.4	78.4	86.7	74.3	72.1	93
4598	TRAESCS2A02G380700	15.3	21.3	31.6	13.9	21.8	25.3	TRAESCS2B02G397800	17.8	29.3	28.3	16.9	34.1	27.7	TRAESCS2D02G377000	17.5	30.5	33.4	12	34.3	26.7	50.7	81.1	93.2	42.8	90.2	79.8
5038	TRAESCS2A02G450500	77.9	51.3	77.6	10.6	16.2	21.3	TRAESCS2B02G472100	14.3	27.2	23.1	4.8	22	18.6	TRAESCS2D02G450100	29.4	29.3	56	7.3	23.5	26.7	121.6	107.9	156.7	22.7	61.6	66.6
7071	TRAESCS3A02G264700	22.3	43	79.8	43.4	35.4	61.4	TRAESCS3B02G298000	53.4	97	73.6	97.1	63.3	70.9	TRAESCS3D02G264800	14.4	20.8	46.3	48.8	19.3	26.7	90.1	160.7	199.7	189.4	118.1	159
11244	TRAESCS5A02G032300	34.1	13.2	10.7	33.5	16.1	18.3	TRAESCS5B02G032200	40	18.9	14.7	33.8	16.8	22.7	TRAESCS5D02G040600	56.4	24.2	18	51.4	20.4	26.7	130.6	56.3	43.4	118.7	53.3	67.7
10258	TRAESCS4A02G265100	11.5	17.5	37.1	9.1	10.9	38.3	TRAESCS4B02G049800	3.3	8.3	28.4	4.8	7.1	20.9	TRAESCS4D02G050200	4.3	11.5	27.8	4	9.1	26.7	19.1	37.3	93.4	17.9	27	85.9
5183	TRAESCS2A02G480200	11.4	24.5	16.3	8.9	12.5	12.4	TRAESCS2B02G505000	1	2.1	1.7	12.4	17.1	27.9	TRAESCS2D02G479500	22	42.4	21.9	13.5	21.8	26.7	34.3	69	39.8	34.9	51.4	67
14270	TRAESCS6A02G117100	20.4	15.8	36	15.2	15.5	32.8	TRAESCS6B02G144800	13.4	9.6	26.1	12.5	12.8	21.2	TRAESCS6D02G106700	16.4	14.2	26.7	12.4	13.2	26.7	50.3	39.6	88.8	40.1	41.5	80.7
4121	TRAESCS2A02G308200	22	28.3	20.1	22.9	23.6	22.4	TRAESCS2B02G324700	17	20.5	16	20.5	18.1	29.5	TRAESCS2D02G306400	25.6	28.5	18.9	30	29.4	26.7	64.5	77.3	54.9	73.3	71.2	78.5
3328	TRAESCS2A02G185700	35.7	28.1	38.3	39.9	35.8	33.6	TRAESCS2B02G221600	27.9	20.1	27.5	30.9	26.3	25	TRAESCS2D02G202000	29.3	16.4	40.7	40.3	26.4	26.6	92.9	64.6	106.5	111	88.6	85.3
3427	TRAESCS2A02G199600	0	0.3	20.9	0	0	32.2	TRAESCS2B02G226900	0	0.8	13.8	0	0	24.9	TRAESCS2D02G207200	0	1	28.3	0	0.1	26.6	0	2.1	63	0	0.1	83.8
17751	TRAESCS7A02G398400	118.7	66.4	29.4	56.9	122.1	28.5	TRAESCS7B02G299200	108.9	85.7	31.6	60.8	152.8	30	TRAESCS7D02G392800	127.3	76.3	33.2	67.2	149.2	26.6	354.9	228.4	94.2	184.9	424	85.2
17284	TRAESCS7A02G325900	18.2	24	18.2	24.2	27.3	20.1	TRAESCS7B02G226500	22.6	24.8	22.1	22.2	35.8	24.2	TRAESCS7D02G322600	35.1	37.2	18	31	36.8	26.6	75.9	86	58.3	77.4	99.8	70.9
373	TRAESCS1A02G093900	13.6	27.9	53.4	21.6	42.8	31.6	TRAESCS1B02G122000	14	23.9	43.5	5.2	10.6	9.6	TRAESCS1D02G102500	14.4	24.4	45.8	20.7	29.6	26.6	42.1	76.2	142.7	47.4	83	67.8
3472	TRAESCS2A02G206000	9.5	20.6	17.8	9.6	17.3	23.9	TRAESCS2B02G233200	6.5	18.2	17.4	7.2	17	16.6	TRAESCS2D02G210100	9.9	28.5	23.7	8.5	24	26.6	26	67.3	58.9	25.3	58.3	67.1
9626	TRAESCS4A02G164100	9.4	18.3	25.5	11.3	16.5	21.7	TRAESCS4B02G149000	8.5	11.8	22.9	11.4	10	15.9	TRAESCS4D02G147800	9.7	25.4	37.9	10.8	16.5	26.6	27.7	55.5	86.2	33.6	43	64.2
16302	TRAESCS7A02G168300	24.5	29.2	47.1	42.7	37.9	26.3	TRAESCS7B02G073100	13.8	25.3	44.3	26.5	31.8	25.1	TRAESCS7D02G169200	22.2	30	45.9	38.3	39.6	26.6	60.5	84.5	137.3	107.5	109.4	77.9
9211	TRAESCS4A02G094300	1	19.1	33.9	0.3	3.7	12.5	TRAESCS4B02G210100	1.2	23.4	44.7	1.1	0.7	19.5	TRAESCS4D02G210900	1.4	11.5	46.2	0.9	0.7	26.6	3.6	54	124.8	2.4	5.2	58.6
1499	TRAESCS1A02G270400	27.5	24.9	22.7	35.7	38.3	23.4	TRAESCS1B02G280700	24.4	19.7	26.1	48	40.2	27.6	TRAESCS1D02G270600	25.5	31.1	26.5	33.4	36.2	26.5	77.4	75.7	75.2	117.1	114.7	77.5
5801	TRAESCS3A02G041000	106	27.5	10.9	76.8	36.9	14.7	TRAESCS3B02G042600	117.7	88.1	34.9	75.2	117.3	47.7	TRAESCS3D02G039200	69.2	38.4	17.3	50.8	44.2	26.5	293	154	63.2	202.8	198.4	88.9
9888	TRAESCS4A02G207900	21.5	28.3	17.3	31.5	34.2	19.2	TRAESCS4B02G111400	13.7	18	18.1	28.3	26.1	15.1	TRAESCS4D02G109100	19.1	25.9	27.2	34.3	31.7	26.5	54.3	72.2	62.6	94.1	92	60.8
13913	TRAESCS6A02G005300	22	9.1	8.5	19.9	7.3	8.1	TRAESCS6B02G010000	13.6	3.7	2.3	8.1	1.7	3.6	TRAESCS6D02G007100	116.6	35.3	18.4	69.2	29	26.5	152.2	48.2	29.2	97.2	38.1	38.1
4894	TRAESCS2A02G424900	104	36.8	27.1	64.5	59.6	28.1	TRAESCS2B02G444700	75.3	33.3	23.9	60.7	47.4	21	TRAESCS2D02G422900	107.3	43.4	30.4	85.8	65.7	26.4	286.6	113.5	81.4	211.1	172.8	75.5
17100	TRAESCS7A02G299700	20.8	16.7	19.2	27	16.5	22.8	TRAESCS7B02G187500	25.3	25.4	20.3	31.7	20.1	27	TRAESCS7D02G295000	23.7	23.3	23.9	30.3	18.9	26.4	69.9	65.4	63.4	89	55.5	76.2
10873	TRAESCS5A02G494600	27.1	16.1	29.2	58.6	33.5	16	TRAESCS4B02G322500	31.7	20.3	26.4	50.7	41.2	18.4	TRAESCS4D02G318900	49.4	32.5	39.1	81.9	54	26.4	108.2	68.8	94.6	191.3	128.7	60.8
2326	TRAESCS1A02G419600	3.1	11.8	59.9	11.3	5	18.7	TRAESCS1B02G449700	9.3	18.6	96.4	24.5	8.6	32.6	TRAESCS1D02G427400	5.2	26.1	90.8	22.2	18	26.4	17.6	56.5	247.1	58	31.6	77.7
6837	TRAESCS3A02G231600	0.6	2.7	37.4	0.2	0.3	32.7	TRAESCS3B02G260800	0.6	1.6	30.6	0.3	0.2	28.6	TRAESCS3D02G221800	0.4	1.1	21.9	0.2	0.7	26.4	1.5	5.4	89.9	0.7	1.2	87.6
12657	TRAESCS5A02G256700	18.8	12.6	22.3	20.5	17.4	18.7	TRAESCS5B02G256200	23.6	20.6	23.8	23.2	20.5	24.1	TRAESCS5D02G265300	26.9	21.5	24.3	25.1	23.3	26.4	69.3	54.6	70.4	68.8	61.2	69.1
2246	TRAESCS1A02G404700	97.3	21.8	36.9	91	29.8	28.6	TRAESCS1B02G434500	70.4	15.5	36	75.8	22.7	26	TRAESCS1D02G412700	95	17	36.1	94.1	27.3	26.3	262.6	54.3	109.1	260.9	79.8	80.9
9402	TRAESCS4A02G121400	17.6	25.5	28.3	21.4	29.9	18.5	TRAESCS4B02G181500	17.7	23.2	30.1	22.2	31.6	21.3	TRAESCS4D02G184500	35.6	31.4	38.7	30.5	41.7	26.3	70.8	80.1	97.1	74.1	103.3	66.1
12102	TRAESCS5A02G172600	25.4	29.8	18.9	22	29.5	19.7	TRAESCS5B02G169900	24.7	37	29	25.5	40.7	30.3	TRAESCS5D02G177100	34	33.6	26.1	28.8	44.5	26.3	84.1	100.4	74	76.3	114.8	76.3
233	TRAESCS1A02G066800	29.8	80.8	18	23.1	54.3	17.9	TRAESCS1B02G085100	5	71.2	12	2.5	14.4	6.1	TRAESCS1D02G067800	8.4	78.5	18.2	11.7	79	26.3	43.2	230.5	48.2	37.3	147.6	50.3
15575	TRAESCS6A02G325300	0	0.8	27.2	0	0.3	13.2	TRAESCS6B02G355600	0	3.2	28.5	0	1.4	20.9	TRAESCS6D02G305000	2	9.3	35.8	5.3	5.5	26.3	2	13.3	91.5	5.3	7.1	60.4
1892	TRAESCS1A02G338400	0	0	0	0	0	0	TRAESCS1B02G350800	0.5	8.7	1.7	0.1	6.8	1.8	TRAESCS1D02G340600	5.1	26.9	32.9	0.6	11.2	26.3	5.6	35.6	34.6	0.7	18	28.1
7872	TRAESCS3A02G383100	25.7	15.4	39.9	39.3	25.2	22.9	TRAESCS3B02G415500	26.4	18.2	30.9	29.7	28	24.7	TRAESCS3D02G376100	37.8	22.8	46	48.8	29.8	26.2	89.9	56.4	116.9	117.8	82.9	73.8
10270	TRAESCS4A02G267100	0	0	0	0	0	0	TRAESCS4B02G047200	23.1	24.6	13	18.8	21	24.1	TRAESCS4D02G047200	20.1	25	14.9	13.7	18.6	26.2	43.2	49.6	27.9	32.5	39.7	50.3
7560	TRAESCS3A02G335000	56.1	32.6	29.7	83.1	32	23.2	TRAESCS3B02G365900	44.9	26.7	23.9	88.2	23.9	20	TRAESCS3D02G328300	71.2	40.8	34	113.6	34.6	26.2	172.2	100.1	87.6	284.8	90.5	69.4
17068	TRAESCS7A02G294000	6.5	16.2	43.5	13.7	16.5	34.7	TRAESCS7B02G186300	4.3	14.6	38.1	9.9	16.1	34.2	TRAESCS7D02G292300	5.6	9.5	39	12.3	13.1	26.2	16.5	40.3	120.6	35.9	45.7	95.1
6084	TRAESCS3A02G107200	0.2	38.5	163.4	0.1	9.6	125.3	TRAESCS3B02G125600	0	9.2	69.1	0	1.7	27.2	TRAESCS3D02G109300	0	10.2	49.8	0	2.6	26.2	0.2	57.8	282.4	0.1	13.8	178.7
15522	TRAESCS6A02G316200	145.6	24.4	7	64.1	85.8	24.6	TRAESCS6B02G346700	81.5	20.2	2.5	35.2	66.7	14.7	TRAESCS6D02G295500	209.2	26.7	3.5	76.6	88.2	26.2	436.3	71.4	13	176	240.7	65.5
6171	TRAESCS3A02G121700	17.6	15	17.8	27.4	11.4	23	TRAESCS3B02G141100	10.4	13.9	10.6	31.5	16.2	26.8	TRAESCS3D02G123900	13.9	21.9	17	25.9	12.5	26.2	41.9	50.7	45.5	84.8	40.1	76.1
5124	TRAESCS2A02G467800	76.7	52.5	35.6	78.5	47.2	32.8	TRAESCS2B02G490800	88.1	61.3	29.8	82	58.8	36.1	TRAESCS2D02G467800	34.8	37.5	21	53.3	48.3	26.2	199.6	151.3	86.4	213.8	154.3	95.2
15145	TRAESCS6A02G261700	49.5	31.7	26.5	55.5	26.3	34.6	TRAESCS6B02G289000	34	26.7	15.8	28.1	18.2	29.3	TRAESCS6D02G242400	38.7	23.1	18.4	30.3	17.6	26.2	122.2	81.5	60.6	113.9	62.1	90
2132	TRAESCS1A02G383500	99.7	32.1	28.8	0	0	0	TRAESCS1B02G409800	56.1	32.8	47.4	87.3	28.2	42.1	TRAESCS1D02G391600	28.7	12.6	27.9	44	8.4	26.2	184.6	77.4	104.1	131.3	36.7	68.3
10801	TRAESCS4A02G412500	6.7	61.3	31.8	2.4	17.1	23.9	TRAESCS4B02G312600	0.5	4.4	26.2	0.3	4.5	13.9	TRAESCS4D02G310100	1.9	16.2	24.5	0.4	8.5	26.2	9.2	81.9	82.5	3.1	30.1	63.9
3487	TRAESCS2A02G209100	28.7	24	47.7	53	34.7	24.9	TRAESCS2B02G235100	23.3	24.4	43.3	45.8	36.9	25.4	TRAESCS2D02G215300	26	24.8	45.4	50.7	34.5	26.2	78	73.2	136.4	149.5	106.1	76.5
3013	TRAESCS2A02G135700	60.3	38.7	37.8	61.1	39.2	38.5	TRAESCS2B02G159600	25.8	18.5	26.3	41.1	27.1	25.6	TRAESCS2D02G138200	40.4	31.6	29.3	49.4	33.2	26.1	126.6	88.8	93.4	151.6	99.5	90.3
9657	TRAESCS4A02G172800	4.7	17.4	18.7	12.7	13.6	33.5	TRAESCS4B02G144000	4.9	15.3	25.1	14.2	12.2	27.5	TRAESCS4D02G142600	8.9	17.3	21.4	17.8	16.3	26.1	18.5	50	65.3	44.7	42	87.1
4427	TRAESCS2A02G353200	25.4	34.4	19.4	23.3	38.2	25.9	TRAESCS2B02G371100	28	33.3	24.4	20.6	34	25.2	TRAESCS2D02G350900	23.2	26.8	21.3	23.5	32.8	26.1	76.6	94.5	65.1	67.4	105	77.2
277	TRAESCS1A02G075100	3.6	12.7	22.4	4.9	8.2	26.1	TRAESCS1B02G093700	2.6	13.7	18.7	0.4	0.9	1.8	TRAESCS1D02G077700	4	13	15.4	4.8	8.3	26.1	10.2	39.4	56.6	10.1	17.4	54
12862	TRAESCS5A02G296900	51.4	35.3	18.8	67.7	50.4	22.1	TRAESCS5B02G296200	46.5	25.5	19.4	48.9	35.2	19.3	TRAESCS5D02G304000	50.9	40.6	26.2	58.6	52.8	26.1	148.8	101.4	64.3	175.2	138.4	67.5
6458	TRAESCS3A02G172900	26.8	16.9	18.4	22.5	25.4	16.2	TRAESCS3B02G203800	24.1	21.3	29.6	16.8	25.5	23.5	TRAESCS3D02G179300	14.1	19.4	30	8.9	21.5	26.1	65.1	57.6	78	48.2	72.5	65.8
5315	TRAESCS2A02G506400	15.9	24.8	20.5	17.3	9.7	22.3	TRAESCS2B02G534700	3.9	9.1	8.2	17.3	15.7	22	TRAESCS2D02G507100	4	7.1	7.2	12.4	17	26.1	23.8	41	35.9	47	42.4	70.4
9357	TRAESCS4A02G114200	14.1	11.5	16	11.6	7.5	22.9	TRAESCS4B02G189900	11.2	12	16.1	10	5.4	26.2	TRAESCS4D02G191300	15.3	13.5	16.2	11.8	8.3	26.1	40.6	37	48.3	33.3	21.2	75.1
724	TRAESCS1A02G153900	16.5	26.4	36.7	14.3	26.8	33.7	TRAESCS1B02G171200	10.7	19.9	33.3	12	22.3	28.3	TRAESCS1D02G152300	10.3	18.5	29.7	11.4	20.7	26	37.6	64.7	99.7	37.6	69.8	88
6506	TRAESCS3A02G180900	76.6	40.5	27.6	53.8	44.8	28.8	TRAESCS3B02G211000	47.8	32.7	18.1	30.6	37.5	18.2	TRAESCS3D02G185800	69.3	30.9	20.9	57.5	42.7	26	193.7	104.2	66.6	141.8	124.9	73
1904	TRAESCS1A02G340100	0.6	1.7	0.8	0.3	6.6	0.1	TRAESCS1B02G352400	3.7	7.8	25.1	5.8	21.2	16.7	TRAESCS1D02G342100	4.3	4.8	43.8	7.2	16.8	26	8.6	14.3	69.7	13.3	44.6	42.8
4124	TRAESCS2A02G308600	17.9	17.9	19.5	17.2	15.5	19.6	TRAESCS2B02G325100	23	15.5	20.6	20.2	16.1	22.9	TRAESCS2D02G306800	22.6	14.9	23.2	23.9	15.2	26	63.4	48.2	63.3	61.3	46.8	68.5
14485	TRAESCS6A02G157500	18.7	15.4	15.3	23.1	18.5	27	TRAESCS6B02G185400	20	20.1	21.8	21.9	18.4	37.2	TRAESCS6D02G146900	18.5	13.1	17.2	19.2	13.7	26	57.2	48.5	54.3	64.2	50.6	90.1
641	TRAESCS1A02G139300	14.2	27.5	28.2	26.9	26.1	32.9	TRAESCS1B02G149500	9.5	18.8	22.3	1.5	1.5	1.7	TRAESCS1D02G132900	13.2	21.2	27.3	18.1	16.8	26	36.9	67.4	77.8	46.5	44.4	60.6
4936	TRAESCS2A02G431500	2.1	10.3	34.8	6	6.8	30.1	TRAESCS2B02G453000	4.8	9.7	32.8	6	8.5	25.7	TRAESCS2D02G429500	1.8	7.8	30.3	4.2	5.1	26	8.7	27.7	97.9	16.2	20.3	81.8
5948	TRAESCS3A02G081400	20.6	27.6	20.4	18.2	13.9	27.9	TRAESCS3B02G096400	16.4	16.2	14.4	17.4	13.1	25	TRAESCS3D02G081400	21.1	29.8	16.2	21.9	24.2	25.9	58.1	73.6	51.1	57.5	51.3	78.8
15	TRAESCS1A02G005800	15.4	41.9	36.1	36.8	53	32.6	TRAESCS1B02G008000	6.5	44.9	60.4	1	2.2	1.4	TRAESCS1D02G002500	29.6	30.5	35.1	25.4	36.9	25.9	51.4	117.4	131.6	63.2	92.1	59.9
2200	TRAESCS1A02G396600	46.9	27.6	14	41.3	33.8	23.6	TRAESCS1B02G424800	28.9	38.3	22.2	27.9	34.7	28.1	TRAESCS1D02G404500	32.1	26.2	25.9	38.2	24.3	25.9	107.9	92.1	62.1	107.4	92.8	77.6
4418	TRAESCS2A02G352300	3.7	15.8	15.8	5	10.9	16.2	TRAESCS2B02G370300	3.7	25.4	15.4	4	15.4	20.9	TRAESCS2D02G350300	5.6	28.8	20.4	5	15.3	25.9	12.9	70	51.6	14	41.6	63
5309	TRAESCS2A02G505600	0.2	21.2	82.6	0	6.6	46.3	TRAESCS2B02G534000	0.2	20.4	25.8	0.5	7.8	28.2	TRAESCS2D02G506500	0.2	13.1	19.5	0.1	2.4	25.9	0.6	54.6	127.8	0.7	16.8	100.4
4208	TRAESCS2A02G320500	28.9	17.5	23.5	31.9	22.6	18.7	TRAESCS2B02G362600	38.4	20.8	29.3	38.3	24	22.4	TRAESCS2D02G342700	50.3	23.1	27.2	46.7	24.9	25.9	117.6	61.4	80	116.9	71.5	67.1
3911	TRAESCS2A02G281500	11.4	15.5	18.2	10.9	13.2	17.8	TRAESCS2B02G298800	11.8	16.8	18.6	11.5	14.6	21	TRAESCS2D02G280300	14.4	16.4	24	12.7	16.5	25.9	37.6	48.7	60.7	35.1	44.3	64.7
7579	TRAESCS3A02G338700	19.7	17.7	26.8	15	12.9	25.3	TRAESCS3B02G370400	9.5	22.4	22.2	13.4	20.7	32.3	TRAESCS3D02G332300	22.2	26.6	22.1	20.6	20.8	25.9	51.5	66.6	71.1	49	54.3	83.5
9371	TRAESCS4A02G116300	24.3	16.1	20.9	23.6	13.6	25.6	TRAESCS4B02G187900	27.2	14.7	20.7	26.5	14.6	25.3	TRAESCS4D02G189300	32.6	17.6	22.2	36.6	19.8	25.9	84.1	48.5	63.9	86.7	48	76.7
4488	TRAESCS2A02G363300	29.7	47.2	40.9	41.5	49.2	28.8	TRAESCS2B02G381200	48.4	88.2	46.5	51.4	71.5	66.2	TRAESCS2D02G360800	27.4	46.8	38.2	20.4	31.3	25.9	105.6	182.1	125.6	113.4	152.1	120.8
5818	TRAESCS3A02G043700	11.8	18.2	25.1	14.5	13.8	17.1	TRAESCS3B02G039900	21.3	34.9	44.6	33.3	27.1	37.6	TRAESCS3D02G037100	13.5	19.5	44.3	15	14.5	25.9	46.6	72.6	114	62.8	55.5	80.6
13332	TRAESCS5A02G383200	70.3	70.5	22	31.2	78.6	19.8	TRAESCS5B02G387700	22.6	9.9	68.4	8.6	11.7	33.4	TRAESCS5D02G392600	50.1	44.7	25.7	25.7	48.3	25.8	143	125.1	116.2	65.6	138.5	79.1
21	TRAESCS1A02G009000	24.5	6.8	10	14.2	7.7	14.4	TRAESCS1B02G013900	31.9	11.4	11.6	4.4	2	2.8	TRAESCS1D02G007800	7.7	3.2	3.7	35.7	15.3	25.8	64.2	21.4	25.3	54.3	24.9	43
9637	TRAESCS4A02G166200	30.3	24	40.9	42.9	23.4	16.7	TRAESCS4B02G165000	23.6	28.7	54.8	42	31.9	32.7	TRAESCS4D02G166700	23.7	25	40	45.9	32.3	25.8	77.5	77.7	135.8	130.8	87.6	75.2
15905	TRAESCS6A02G393500	0	2.5	19.8	0	0	4.2	TRAESCS6B02G433700	0	2.2	46.8	0	0	8.4	TRAESCS6D02G379200	0.1	5.4	52.5	0	0.3	25.8	0.2	10.1	119.1	0	0.4	38.4
458	TRAESCS1A02G107900	20.7	22.6	15.3	17.1	36	24.3	TRAESCS1B02G130100	6.3	4.6	9.4	3.3	6.9	5.6	TRAESCS1D02G111100	21.3	27.3	21.3	14.4	26.6	25.8	48.3	54.6	46	34.9	69.4	55.7
14435	TRAESCS6A02G149500	46.5	52.6	37.5	48.6	37	42.6	TRAESCS6B02G177400	54.7	60.1	45.8	63	45.7	46.5	TRAESCS6D02G138800	37.2	35.2	25.2	33.2	27.8	25.8	138.4	147.9	108.5	144.8	110.5	114.8
17833	TRAESCS7A02G414700	21.1	60.5	23.3	14.9	50	23.6	TRAESCS7B02G314600	7	38.1	16.4	7.4	27.1	20.1	TRAESCS7D02G407800	11.2	53.7	22.9	15.5	39.9	25.7	39.3	152.4	62.6	37.8	117	69.5
6614	TRAESCS3A02G196900	13.8	18.9	41.2	25.9	16.4	22	TRAESCS3B02G232500	11.1	23.8	34	23.1	26.8	27.9	TRAESCS3D02G205400	6	15	39.9	17.9	20.1	25.7	30.9	57.7	115	66.9	63.3	75.7
3641	TRAESCS2A02G234400	7.1	10.7	34	7	8.1	29.1	TRAESCS2B02G261700	7.1	10.4	30.6	5.8	9.5	26	TRAESCS2D02G237700	4.6	8.8	28	5.1	6.1	25.7	18.9	29.9	92.6	17.9	23.8	80.8
9190	TRAESCS4A02G091300	18.1	19.1	18.5	10.2	36.3	25.9	TRAESCS4B02G213400	11.9	19.6	17.5	8.7	23.1	18	TRAESCS4D02G214100	11.8	28.3	22.9	10.4	29.5	25.6	41.8	67.1	58.9	29.3	88.9	69.6
12	TRAESCS1A02G005500	1.5	2.4	7.2	1.9	5.3	8	TRAESCS1B02G007700	5.1	15.7	29.2	0.3	1.5	3	TRAESCS1D02G002200	4.3	10.4	31.7	3.6	18.1	25.6	11	28.5	68.1	5.7	24.9	36.7
6544	TRAESCS3A02G186200	24.2	29.3	27.9	30.9	35.5	32.5	TRAESCS3B02G215800	11.2	16.6	24.7	16.9	20.9	23	TRAESCS3D02G190200	25.4	31.6	32.4	31.9	28.8	25.6	60.8	77.5	85	79.7	85.2	81
9303	TRAESCS4A02G106700	17.6	22.9	30.7	13.1	24	28	TRAESCS4B02G197600	20.7	23.2	30.9	16.3	36.5	25.6	TRAESCS4D02G198100	21.1	27.1	26.9	17.7	34.5	25.6	59.5	73.3	88.5	47.1	95	79.2
13462	TRAESCS5A02G402700	42	25.2	23.1	52.1	25.4	28	TRAESCS5B02G407500	29.1	21.9	20.6	33.4	26.9	25.8	TRAESCS5D02G412700	28.7	15	24.8	32.9	17.5	25.6	99.7	62.1	68.5	118.4	69.7	79.4
17001	TRAESCS7A02G279500	46.5	35.7	22.4	48.3	44.6	27.9	TRAESCS7B02G180600	42	37.6	22.7	35.1	32.9	25	TRAESCS7D02G279000	39.3	29.7	34.8	26.1	32.2	25.6	127.9	103	79.9	109.4	109.7	78.5
7931	TRAESCS3A02G391800	4.6	10.1	13.4	8.9	10.4	17.5	TRAESCS3B02G423800	6.6	16.8	22	12	16.4	21.5	TRAESCS3D02G384700	7.8	17.4	22.8	12.2	22.6	25.6	19	44.2	58.1	33.1	49.4	64.6
10459	TRAESCS4A02G300300	22.2	28.9	38.3	27.2	27.7	26.1	TRAESCS4B02G013500	27.4	34	41.2	35.2	35.4	30	TRAESCS4D02G011300	22.7	29.7	33.5	32.6	30.2	25.5	72.3	92.6	113	95	93.2	81.7
12974	TRAESCS5A02G315900	19.6	11.2	14.3	17.2	11.2	22.8	TRAESCS5B02G316500	1.7	1.6	1.3	1.2	0.6	2.1	TRAESCS5D02G322000	18.1	14.2	15.2	18.4	15.3	25.5	39.4	27.1	30.8	36.8	27.1	50.4
985	TRAESCS1A02G194900	6	30	26.7	6.3	19.7	25.7	TRAESCS1B02G209700	5.5	19.9	7.7	5.1	13.4	9	TRAESCS1D02G198500	4.8	49.9	19.8	4.2	22.2	25.5	16.2	99.8	54.1	15.6	55.3	60.2
11347	TRAESCS5A02G054500	30.8	20.9	19.6	28	17.9	24.3	TRAESCS5B02G061900	35.8	26	21	34.3	24.6	26.1	TRAESCS5D02G065800	41.6	23.3	23.6	39	23.8	25.5	108.1	70.1	64.2	101.2	66.4	75.8
6690	TRAESCS3A02G209700	15.5	14	25.1	22.6	18.2	13.6	TRAESCS3B02G239500	12.3	12.4	30	17.6	13.5	15	TRAESCS3D02G212600	37.8	18.5	37.3	37.3	27.1	25.5	65.5	44.9	92.4	77.6	58.8	54.1
175	TRAESCS1A02G051900	153.6	96	14.2	80.7	196.2	44.2	TRAESCS1B02G068700	12.8	16.9	1.8	0.3	0.4	0.1	TRAESCS1D02G053900	104.7	108.2	15.7	36.6	106	25.5	271.1	221	31.7	117.6	302.5	69.8
9540	TRAESCS4A02G141000	21.8	24.5	32.7	21.2	18.7	32.3	TRAESCS4B02G153500	20.4	23.7	27.7	20.2	17.4	27.5	TRAESCS4D02G154300	15.5	25.3	29.7	14.7	18.6	25.4	57.7	73.4	90.1	56.1	54.8	85.2
8061	TRAESCS3A02G414400	37.4	54.9	29.4	20.4	61.8	14.8	TRAESCS3B02G449200	28	83.3	22.5	20.7	77.6	20.9	TRAESCS3D02G408900	20.3	75.1	24.3	16.2	62.6	25.4	85.7	213.3	76.2	57.3	202	61.1
4094	TRAESCS2A02G305300	0	2.9	56.9	0	0.4	19.9	TRAESCS2B02G322100	0	4.6	45.5	0.1	0.6	11.1	TRAESCS2D02G303800	0	6.5	66.7	0	1.3	25.4	0.1	14	169.2	0.1	2.3	56.4
3837	TRAESCS2A02G270600	31	26.8	13.7	36.3	23.1	18.8	TRAESCS2B02G289400	36.1	25.2	12.2	49	25.1	20.2	TRAESCS2D02G269700	42.7	36.6	15.7	41.6	34.3	25.4	109.8	88.6	41.5	126.9	82.5	64.4
17055	TRAESCS7A02G292000	9.3	16.1	26.6	14.5	12.9	21	TRAESCS7B02G183000	14	38.5	45.8	18.4	29.4	42	TRAESCS7D02G288000	9.9	15.6	29.5	14.5	16.7	25.4	33.2	70.2	101.9	47.4	59	88.3
14033	TRAESCS6A02G043400	7.4	10.9	12.1	4.8	15.1	17	TRAESCS6B02G059400	5.3	7.3	11	4.3	12.8	13.1	TRAESCS6D02G050100	5.5	5.4	17.9	5.7	14.2	25.3	18.3	23.6	41	14.8	42	55.5
10271	TRAESCS4A02G267300	14.6	10.3	16	6.2	8.4	17.1	TRAESCS4B02G047100	11	18.6	16.5	9.6	19.3	17.5	TRAESCS4D02G046900	10.6	18.8	19.9	7.4	22.2	25.3	36.2	47.7	52.4	23.2	49.8	60
441	TRAESCS1A02G105800	1	8.5	25	0.6	4.8	13.8	TRAESCS1B02G128600	2.9	5.7	16.5	0.2	0.4	1.2	TRAESCS1D02G109200	3.6	20.1	41.2	1.3	14	25.3	7.6	34.3	82.7	2.1	19.2	40.3
14625	TRAESCS6A02G179300	21.8	28.6	52.4	34.9	33.1	29.8	TRAESCS6B02G206500	23.7	28.9	44.3	26.3	26.9	30.5	TRAESCS6D02G165800	17.9	24.9	46.1	28.6	26.6	25.3	63.4	82.4	142.9	89.8	86.6	85.6
10274	TRAESCS4A02G267700	3.6	16.6	13.8	2.4	11.9	29.8	TRAESCS4B02G046700	1.9	9.5	14.3	1.4	9.9	21.1	TRAESCS4D02G046500	4	15.6	12.1	3	11.3	25.3	9.5	41.6	40.2	6.8	33.1	76.2
1516	TRAESCS1A02G273400	15	32.1	15.2	20.5	19.5	24.5	TRAESCS1B02G283200	18.2	17.3	8.8	20.3	9.2	19.1	TRAESCS1D02G273400	22.8	35.7	15.5	25.6	18	25.3	56	85.1	39.5	66.3	46.8	69
11180	TRAESCS5A02G014300	13.6	8.2	19.2	17.5	11.5	15.2	TRAESCS5B02G012400	13.7	13	33.1	14.5	18.9	23.2	TRAESCS5D02G019700	19.4	19.8	29.8	16.7	21.8	25.2	46.6	41.1	82.1	48.7	52.1	63.6
2024	TRAESCS1A02G361400	35.9	31.4	15.8	27.8	19.9	21.1	TRAESCS1B02G378000	31.2	31.1	17.1	36.6	22.3	24.2	TRAESCS1D02G365800	36.9	31.6	18.3	35	24.2	25.2	103.9	94.1	51.2	99.5	66.4	70.5
3941	TRAESCS2A02G285500	13.8	25.1	24.2	8.6	32	23.2	TRAESCS2B02G302600	14.1	32.2	29.2	9.8	37.8	32.4	TRAESCS2D02G284500	13	21.6	24.7	6.7	26.5	25.2	40.9	78.9	78.1	25.1	96.2	80.7
14689	TRAESCS6A02G190900	23	22.8	15.2	30.9	20.1	17.9	TRAESCS6B02G222000	20.5	19	17.4	25.4	15.5	14.8	TRAESCS6D02G180200	25.3	27.7	22.6	32.8	25.2	25.2	68.8	69.5	55.2	89.1	60.8	57.9
5516	TRAESCS2A02G555600	13.9	6	8.1	29.3	19.5	23.6	TRAESCS2B02G587900	31.8	16.8	25	34.7	18.5	24.2	TRAESCS2D02G558800	37.2	23.3	30.3	29.7	19.9	25.2	82.9	46.2	63.4	93.7	58	73
962	TRAESCS1A02G191400	40.9	65.8	37	41.9	69.3	55.2	TRAESCS1B02G206300	28.6	32.8	21.8	37	32.4	32.2	TRAESCS1D02G195100	36.4	24	16.1	34.3	28.9	25.2	105.9	122.6	74.9	113.2	130.5	112.7
10316	TRAESCS4A02G272800	0.1	0.9	2.7	0.2	0.2	2.2	TRAESCS4B02G041200	0	2.3	9.3	0	1.1	13.5	TRAESCS4D02G038600	0	4	23.1	0	1.7	25.2	0.1	7.1	35.1	0.2	3	40.9
1266	TRAESCS1A02G236700	30	15.4	10.1	34.4	10.8	14.3	TRAESCS1B02G247000	61.2	34	16.9	65.1	27.7	24.1	TRAESCS1D02G235700	39.5	30.7	15.8	48.7	21.4	25.1	130.7	80.1	42.9	148.2	59.9	63.5
3460	TRAESCS2A02G204300	11.7	15.8	22.8	16.1	18.6	19.5	TRAESCS2B02G231800	10.4	18.3	23.8	13.8	18.7	20.8	TRAESCS2D02G211600	13.8	21.7	36.4	17.9	21.7	25.1	35.9	55.8	83.1	47.8	59	65.4
17574	TRAESCS7A02G370000	12.6	7.4	6.3	19.5	19	14.7	TRAESCS7B02G258500	22.9	10.4	9.3	39.7	21.6	22.6	TRAESCS7D02G353100	18.4	8.7	12.1	34.7	17.5	25.1	53.9	26.5	27.6	93.8	58.1	62.4
7886	TRAESCS3A02G385300	3.5	12.7	35.7	1.2	5	34.3	TRAESCS3B02G417500	1.9	2.3	36.4	0.4	1.3	39.5	TRAESCS3D02G378300	3.3	4.5	26.3	0.8	2.8	25.1	8.7	19.5	98.4	2.4	9.1	98.9
18099	TRAESCS7A02G482200	12.6	14.1	28.8	11.2	21	20.8	TRAESCS7B02G384400	11.5	22.6	31.8	8.2	16.8	20.8	TRAESCS7D02G469100	13	25.2	27.9	11.5	32	25.1	37.2	61.9	88.5	30.9	69.8	66.7
5310	TRAESCS2A02G505800	46.5	39.2	44.8	33.6	40.7	23	TRAESCS2B02G534200	19.4	23.2	30.3	19	34.4	26.1	TRAESCS2D02G506600	9.9	9.5	21.1	32.8	38.5	25.1	75.8	71.8	96.3	85.4	113.6	74.2
8132	TRAESCS3A02G428000	59.7	32.6	31.9	58.4	47.3	30.2	TRAESCS3B02G465100	72.1	34.9	30.2	45.5	31.9	24.5	TRAESCS3D02G423500	40.1	23.8	24	34	39.4	25.1	171.9	91.2	86	137.8	118.6	79.7
11805	TRAESCS5A02G130400	0	0.6	12.4	0	0.4	13	TRAESCS5B02G130300	0	1.6	13.8	0	0.9	17.5	TRAESCS5D02G137900	0	1.2	27.5	0	0.4	25.1	0	3.4	53.7	0	1.7	55.5
6193	TRAESCS3A02G127800	20.6	23.4	26.9	17.1	16.5	31	TRAESCS3B02G147000	13.9	15.5	21	16.5	12.7	18.3	TRAESCS3D02G128800	18.1	22.8	26	18.8	15	25.1	52.6	61.7	73.9	52.4	44.2	74.4
7349	TRAESCS3A02G303200	21.6	13.7	24.3	46.5	5.8	15.6	TRAESCS3B02G333100	38	8.7	22.5	70.4	1.7	12.8	TRAESCS3D02G298600	48.7	12.1	32.5	120.9	7.4	25.1	108.3	34.6	79.3	237.8	15	53.4
9833	TRAESCS4A02G199600	21.3	20.6	25.9	26.2	28.3	25	TRAESCS4B02G115800	26.3	21.1	24.7	26	19.8	24.6	TRAESCS4D02G113400	26.7	22.9	21.5	24.4	24.6	25	74.3	64.6	72.2	76.6	72.7	74.6
8780	TRAESCS4A02G032100	15.4	13.1	25.3	16	11.3	29.5	TRAESCS4B02G273500	14.2	14.9	26.2	18.3	13.5	29.3	TRAESCS4D02G272500	13.1	17.9	20.6	16.9	15.1	25	42.6	45.9	72.2	51.1	40	83.8
3651	TRAESCS2A02G237000	14	23.7	28.2	16.6	25.5	25.3	TRAESCS2B02G256800	9.2	15.7	23.3	19.1	13.5	18.4	TRAESCS2D02G234500	22.1	28.7	24.9	24.6	31.8	25	45.3	68	76.4	60.4	70.7	68.7
13681	TRAESCS5A02G448200	13.6	16	19.8	7.5	18.4	19.7	TRAESCS5B02G452700	3.6	25.5	27.2	2.3	18.6	23.3	TRAESCS5D02G454800	7.3	47.1	35.4	4.6	35.3	25	24.5	88.6	82.4	14.3	72.3	68
1014	TRAESCS1A02G198400	6.2	20.8	22.2	7	10.2	24.3	TRAESCS1B02G213300	5	26	30.7	7.7	9.3	33.2	TRAESCS1D02G202100	7.7	22.4	18.1	13.5	9.7	25	18.9	69.1	70.9	28.3	29.2	82.5
13443	TRAESCS5A02G400100	12.1	13.3	16.9	9.1	11.1	16.3	TRAESCS5B02G404900	27.4	25	24.1	26.7	29.9	32	TRAESCS5D02G410000	17.7	16.2	23.8	15.5	20.6	25	57.2	54.5	64.7	51.4	61.6	73.4
6947	TRAESCS3A02G246800	20	21.7	26.7	32.7	31.4	37.6	TRAESCS3B02G272500	28.6	26.5	22.7	15.7	17.8	17.6	TRAESCS3D02G244700	33.2	23.8	21.4	29.3	33.2	25	81.8	72	70.8	77.7	82.4	80.2
2974	TRAESCS2A02G129000	5.3	10.2	13.7	5.6	5.6	17.9	TRAESCS2B02G151100	6.1	10.7	16.9	6.9	7.1	17.7	TRAESCS2D02G131700	15.9	20.1	21.9	13.4	20.5	25	27.3	41	52.5	26	33.2	60.6
5029	TRAESCS2A02G449100	22.9	14.4	22.3	14	16.8	26.3	TRAESCS2B02G470400	3.2	2	3.3	8.5	10.1	9.6	TRAESCS2D02G448500	15.9	16.8	24.1	9.6	12.2	25	42.1	33.1	49.6	32.1	39.1	60.9
14722	TRAESCS6A02G198800	21.4	11.8	18	24.3	16.2	24.1	TRAESCS6B02G231300	27.9	18.7	26.9	27.4	20.6	31.6	TRAESCS6D02G187500	18.8	12.1	27.8	27.8	15.6	24.9	68.1	42.6	72.6	79.6	52.4	80.6
7553	TRAESCS3A02G334100	0.1	7.1	21.7	0	3.4	24.6	TRAESCS3B02G365100	0.1	1.9	9.1	0.1	1.3	16.8	TRAESCS3D02G327600	0.2	5.6	19.3	0.1	2.6	24.9	0.4	14.7	50.1	0.2	7.3	66.3
7991	TRAESCS3A02G400000	111	61.4	26	127.1	30	24.4	TRAESCS3B02G433000	114.1	93	24.2	117.9	27.5	43.9	TRAESCS3D02G394200	80.5	35.6	20	78.8	23.1	24.9	305.6	190	70.2	323.8	80.6	93.2
535	TRAESCS1A02G120100	21.8	31.4	35.3	45.2	48.2	25.7	TRAESCS1B02G139500	20.7	31.2	25.6	2.5	3.1	1.1	TRAESCS1D02G121000	16.8	27.5	23.3	45.1	51.8	24.9	59.3	90.1	84.2	92.8	103.1	51.7
13030	TRAESCS5A02G324200	39.4	16.5	19.4	43.2	21.2	33.1	TRAESCS5B02G324800	20	19.7	12.7	24.5	17.1	25.1	TRAESCS5D02G331100	49.8	21.6	16.1	48.7	23.6	24.9	109.1	57.7	48.2	116.4	61.9	83
3943	TRAESCS2A02G285700	19.8	25.1	30.6	15.1	18.4	23.4	TRAESCS2B02G302800	16.2	19.9	21	12.3	15.7	20	TRAESCS2D02G284200	22.5	25.2	27.5	15.8	21.1	24.9	58.4	70.2	79	43.2	55.3	68.3
11234	TRAESCS5A02G030500	15.8	23.7	20.9	8.9	19.9	21.8	TRAESCS5B02G028900	25.9	18	22.8	15.2	15.3	25	TRAESCS5D02G038700	22	28.9	26.3	15.8	19.6	24.9	63.7	70.6	70	40	54.7	71.6
16114	TRAESCS7A02G129700	31.8	26.3	60.1	37.2	39.8	30.9	TRAESCS7B02G029700	42.8	27.1	48.1	47.7	48.8	26.3	TRAESCS7D02G128800	31.3	23.9	54.3	40.6	41.5	24.8	105.9	77.3	162.5	125.6	130.1	82
3155	TRAESCS2A02G159700	35.3	37.5	27.7	39.9	64.5	25.1	TRAESCS2B02G185300	26.9	30.2	26.4	37.4	44	23.1	TRAESCS2D02G166900	27.9	34.6	29.2	39.6	45.1	24.8	90.1	102.3	83.3	116.9	153.5	73
14497	TRAESCS6A02G159100	29	20.4	21.5	16.7	24	25.2	TRAESCS6B02G192200	7.7	4.8	17.4	5.3	5.7	20.7	TRAESCS6D02G153400	17.1	13.4	27.4	10.6	9.5	24.8	53.8	38.5	66.3	32.5	39.2	70.7
12897	TRAESCS5A02G302800	30.1	37.1	23.1	31.3	54.8	22.1	TRAESCS5B02G303100	36.3	37.8	20.2	28.6	55.5	17.6	TRAESCS5D02G309600	35.9	46.8	25	36.1	75.8	24.8	102.2	121.7	68.2	96	186	64.4
4378	TRAESCS2A02G346000	5.1	9.6	24.8	8.7	12.5	20.7	TRAESCS2B02G364400	2.9	6.5	13.2	5.6	8.8	12.4	TRAESCS2D02G344700	6	11.6	32.1	11.1	17.5	24.8	13.9	27.6	70.1	25.4	38.7	57.8
12830	TRAESCS5A02G291500	83	51	25.6	83.8	43.1	33.8	TRAESCS5B02G290600	82.6	40.7	20.6	88.7	35.6	28	TRAESCS5D02G299000	72.6	29.8	26.6	88.5	37.5	24.8	238.2	121.5	72.8	261.1	116.2	86.6
16684	TRAESCS7A02G232600	9.1	16.2	26.5	11.9	19.5	18.2	TRAESCS7B02G131100	17.1	23	21.3	21.8	23.7	15.6	TRAESCS7D02G232800	14.1	21.8	33.5	18	25.1	24.8	40.3	61	81.3	51.7	68.3	58.5
16962	TRAESCS7A02G272200	21.3	33.8	32.9	30.8	27.2	22	TRAESCS7B02G169800	29.4	45.8	24.4	39.3	32.9	22.8	TRAESCS7D02G272500	27	55.1	22.8	33.4	37.1	24.8	77.7	134.8	80.1	103.5	97.3	69.6
11834	TRAESCS5A02G135500	59.7	29	34.9	51.9	42.8	35	TRAESCS5B02G134400	35.3	17.4	23.6	35.4	30.8	19.4	TRAESCS5D02G142100	52	21.5	27.1	48.4	34.3	24.8	147.1	67.9	85.7	135.6	107.9	79.2
8273	TRAESCS3A02G458400	0.9	2.4	4.5	0.4	9.1	17.7	TRAESCS3B02G498500	0	0.4	0.1	0	0.1	0.1	TRAESCS3D02G451200	1.4	8.4	11.9	0.3	6.9	24.8	2.3	11.3	16.5	0.6	16.1	42.5
13654	TRAESCS5A02G442000	42.4	37.1	21.6	35.3	39.4	35	TRAESCS5B02G446000	44.6	24.3	21.1	40.1	32.7	35.2	TRAESCS5D02G449300	66.1	29.9	17.8	48.8	33.4	24.8	153	91.3	60.6	124.1	105.5	95
1837	TRAESCS1A02G327800	27.3	13.1	11.8	23.8	17.6	17.7	TRAESCS1B02G341100	35.2	22.6	17	35.8	34.3	30.5	TRAESCS1D02G329800	26	17.5	17.2	27	29.3	24.7	88.5	53.1	46	86.5	81.2	72.9
10866	TRAESCS5A02G491000	74	67.2	19.8	68.3	83.2	26	TRAESCS4B02G321100	75.8	104	43.7	62.8	123.8	59.8	TRAESCS4D02G317600	17.7	27.7	14.7	19.3	21.4	24.7	167.6	198.9	78.2	150.4	228.4	110.6
2670	TRAESCS2A02G065700	0	0	4	0	0.1	7.2	TRAESCS2B02G077700	0	0.1	2.3	0	0	7.2	TRAESCS2D02G063900	0	9.2	21.8	0	4.9	24.7	0	9.4	28.2	0	5	39.1
12445	TRAESCS5A02G222700	1.6	23.4	17.7	0.2	12.8	28.4	TRAESCS5B02G221700	2.3	15.8	16.4	2.6	10.3	30.6	TRAESCS5D02G230500	1.3	11	20.3	2	6.7	24.7	5.3	50.2	54.5	4.9	29.7	83.7
17129	TRAESCS7A02G304100	5	8.4	6.8	2.9	4.8	17	TRAESCS7B02G204500	2.6	5.4	3.8	1.3	4	10.7	TRAESCS7D02G299600	9.6	10.8	10.6	5.9	6.6	24.7	17.3	24.6	21.2	10	15.4	52.5
5228	TRAESCS2A02G490300	26.2	15.5	14.2	24.9	13.7	15.6	TRAESCS2B02G518600	39.1	23.6	14.2	40.5	24.7	18.3	TRAESCS2D02G490700	45.8	28.2	19.1	41.7	29.1	24.7	111	67.3	47.5	107.1	67.4	58.6
18345	TRAESCS7A02G555700	1.6	8.7	35.2	5.1	7.9	21.9	TRAESCS7B02G480300	4.1	6.6	33.4	5.1	5.5	22.3	TRAESCS7D02G554900	3.3	15.6	38.6	3.2	15.1	24.7	9	30.9	107.2	13.4	28.4	68.9
16724	TRAESCS7A02G239500	3.9	9.3	8.5	2.8	6.4	16.7	TRAESCS7B02G135000	3.9	7	8.2	2.6	4.4	18.4	TRAESCS7D02G237100	4.1	15.9	12.3	4.7	10.2	24.7	11.9	32.2	28.9	10.2	21.1	59.7
250	TRAESCS1A02G070300	23.2	19.9	15.3	26.1	24.7	20.9	TRAESCS1B02G088700	20.6	26.7	19.9	2.6	3.9	2.9	TRAESCS1D02G072800	18.1	30.4	22.2	18.4	25.2	24.7	61.9	77	57.4	47.2	53.7	48.5
12698	TRAESCS5A02G265400	1.4	9.1	42.2	1.9	10.7	24.2	TRAESCS5B02G265100	0.3	4.9	30.6	0.9	4.6	17.6	TRAESCS5D02G273300	0.5	9.6	53.1	1.4	10.3	24.7	2.2	23.5	125.9	4.2	25.7	66.4
12908	TRAESCS5A02G304700	0.1	6.6	50.9	0	3.1	34.4	TRAESCS5B02G305100	0	8.5	43.6	0	6.2	22.6	TRAESCS5D02G311600	0.1	4.9	38.4	0	3.2	24.6	0.2	20	132.9	0.1	12.5	81.7
3507	TRAESCS2A02G213000	35.6	34.3	18.9	34.2	45.1	20	TRAESCS2B02G237900	60.7	51.3	20.6	55.1	64.1	27.4	TRAESCS2D02G218800	58.1	44.5	21.9	54.1	66.6	24.6	154.4	130	61.3	143.4	175.8	72
4445	TRAESCS2A02G355300	0.2	6.5	16.8	0	3.3	13.4	TRAESCS2B02G373000	0	8.2	25.9	0	4.1	23.9	TRAESCS2D02G353000	0.3	9.1	24.6	0	4.7	24.6	0.4	23.8	67.3	0	12.1	61.9
14423	TRAESCS6A02G147700	26	17.8	21	32.6	12.1	22.5	TRAESCS6B02G175800	21.6	20.6	24.8	35.4	15.3	23.1	TRAESCS6D02G137000	32.1	29.1	18.5	34	18.4	24.6	79.6	67.5	64.3	102	45.8	70.2
8918	TRAESCS4A02G052500	8.7	5.2	14.2	9.5	5	11.8	TRAESCS4B02G251800	19.6	5.3	42.4	21.1	7.7	15.7	TRAESCS4D02G251800	9.1	9.2	37.7	4	9	24.6	37.4	19.7	94.3	34.6	21.7	52.1
8372	TRAESCS3A02G488600	20.4	4.3	14	17.9	6.3	10.3	TRAESCS3B02G536500	15	8.1	12.1	24.2	10	19.9	TRAESCS3D02G484700	42.1	12.5	20.8	33.6	22.7	24.6	77.5	24.9	46.8	75.7	39	54.8
14474	TRAESCS6A02G155500	55.1	37	65.9	62.1	29.2	38.2	TRAESCS6B02G183600	48.9	14.3	70.6	54.3	12.5	37.6	TRAESCS6D02G145400	49.2	16	38.8	41.4	15.2	24.6	153.2	67.3	175.3	157.7	56.9	100.4
152	TRAESCS1A02G047000	13.2	15.3	14.9	30.7	37.6	15	TRAESCS1B02G060700	11.6	20.2	23.4	8	15.5	6.1	TRAESCS1D02G047900	10.7	19.1	19.9	43.3	81.1	24.6	35.5	54.6	58.2	82	134.2	45.6
6333	TRAESCS3A02G151600	30.1	27.7	21.8	33.8	14.8	27.1	TRAESCS3B02G178400	32.3	17	8.8	31.3	9.7	15.7	TRAESCS3D02G159400	21.7	22	18.1	17.6	12.2	24.6	84.1	66.7	48.8	82.7	36.7	67.4
626	TRAESCS1A02G136200	5.5	6.5	18.7	11.1	9.4	8	TRAESCS1B02G154100	7.9	11.1	26.3	15.1	15	13.2	TRAESCS1D02G136800	16.6	22.9	33.2	23.6	23.1	24.6	29.9	40.5	78.2	49.8	47.5	45.8
10172	TRAESCS4A02G251300	0	2.3	11.1	0.1	0.8	20.3	TRAESCS4B02G063600	0.1	12.4	22.7	0.1	6.1	38.4	TRAESCS4D02G062500	0	4.3	10.9	0	1.6	24.5	0.1	19	44.7	0.1	8.5	83.2
13459	TRAESCS5A02G402300	4.1	127.4	10.6	2.8	35.9	12.6	TRAESCS5B02G407200	11.2	175.1	9.6	4.9	46.7	20.8	TRAESCS5D02G412400	3.8	140.1	18.5	2	33.9	24.5	19	442.7	38.8	9.7	116.5	57.9
17899	TRAESCS7A02G428200	0.7	9.7	14.6	0.2	2.9	11	TRAESCS7B02G328400	0	1.8	9.9	0	1.1	6.1	TRAESCS7D02G420500	0.2	6.3	31.1	0	5.9	24.5	1	17.7	55.5	0.2	9.9	41.5
394	TRAESCS1A02G097100	13.5	4.9	5	15.3	8.5	5.8	TRAESCS1B02G126800	14.1	11.8	5.1	0.4	0.2	0.2	TRAESCS1D02G105900	45.3	21.1	10.8	51.5	36.6	24.5	72.8	37.9	20.9	67.2	45.3	30.6
7345	TRAESCS3A02G302800	17.5	25.2	13.6	18.3	16.5	24.5	TRAESCS3B02G333500	17.7	29.3	17.2	20	18.5	23.3	TRAESCS3D02G299000	19.7	27.8	18	23.9	18.2	24.5	54.8	82.3	48.8	62.1	53.2	72.3
3278	TRAESCS2A02G177700	28.6	13.7	13.8	28.3	14.1	15.6	TRAESCS2B02G204800	44	12.6	17	33.3	11.9	17.7	TRAESCS2D02G185900	51.2	18.8	19.9	39.5	14.4	24.5	123.7	45.1	50.7	101	40.3	57.9
9393	TRAESCS4A02G119700	16.2	29.8	23.3	13.9	16.1	37.5	TRAESCS4B02G185000	11.2	20.9	9	11.8	11.4	17.6	TRAESCS4D02G186300	13	20.8	18.7	14.4	13.8	24.5	40.4	71.4	51	40	41.4	79.6
10970	TRAESCS5A02G510500	38.3	19.7	19.1	37.7	24.8	21.2	TRAESCS4B02G341100	33.7	24.5	19.7	31.2	31.1	24.2	TRAESCS4D02G337100	34.1	24.3	22.2	33.2	26	24.5	106.1	68.5	61.1	102.1	81.9	69.9
3185	TRAESCS2A02G163600	8.5	17	29.6	14.2	12.1	29.5	TRAESCS2B02G189300	7.1	15.4	27.8	17	11.7	27	TRAESCS2D02G170400	7.2	13.1	31.4	15.7	12.4	24.5	22.8	45.5	88.8	46.9	36.2	81
1989	TRAESCS1A02G355200	20.8	20.1	25.2	29.1	14.1	19.7	TRAESCS1B02G366400	20.1	12.8	18.3	15.5	11.9	20.7	TRAESCS1D02G355200	34.2	11.3	21.6	44.2	10.6	24.5	75.1	44.1	65.1	88.9	36.6	64.8
18214	TRAESCS7A02G517000	31.2	25.2	22	32.4	29.4	16.5	TRAESCS7B02G433300	33.1	40.8	33.3	6.2	5.8	2.7	TRAESCS7D02G507200	28.9	36	22.9	39.6	56.5	24.5	93.1	102	78.2	78.2	91.7	43.7
15811	TRAESCS6A02G372300	55.4	17.4	17.6	40.3	19.1	18.6	TRAESCS6B02G410100	49.3	33.8	38.2	54.6	36	42.6	TRAESCS6D02G356400	37.7	16	23.6	29.9	16.4	24.5	142.5	67.2	79.4	124.8	71.5	85.7
14614	TRAESCS6A02G177700	36.6	15.6	40	42.1	13.6	29	TRAESCS6B02G207000	12.2	14	32.6	18.7	14.2	20.3	TRAESCS6D02G166600	26.4	11	33.3	33.1	10.2	24.5	75.2	40.6	105.9	93.9	38	73.8
1337	TRAESCS1A02G248400	39.3	33.6	23.9	47	31.2	22.4	TRAESCS1B02G259000	32.8	37.7	33.1	44	38.1	31.1	TRAESCS1D02G247800	40.1	35.9	28.1	51.4	30	24.5	112.3	107.2	85.1	142.3	99.2	78
15256	TRAESCS6A02G276700	45.3	12.3	21.8	52.6	27.5	25.3	TRAESCS6B02G304200	89	19.1	16	73.3	39.5	27	TRAESCS6D02G257000	85.5	21.7	16	82.6	45.5	24.4	219.8	53.1	53.8	208.5	112.5	76.7
12107	TRAESCS5A02G173100	19.5	21.4	32.8	20.9	30.9	20.7	TRAESCS5B02G170500	15.1	16.4	34.7	17.5	20.5	21.5	TRAESCS5D02G177600	19.8	20.5	39.2	20.1	27.8	24.4	54.4	58.3	106.7	58.5	79.1	66.6
810	TRAESCS1A02G169100	41.5	44.4	38.1	44.5	32	40.1	TRAESCS1B02G187800	25.1	34.8	25.2	33.1	19	25.9	TRAESCS1D02G167100	33.5	35.9	18.3	36.8	21.6	24.4	100.1	115.1	81.5	114.4	72.5	90.5
15492	TRAESCS6A02G312300	9.2	11.1	32.4	9	13.5	23.7	TRAESCS6B02G342500	8.5	7.6	26.3	8.7	8.4	15.5	TRAESCS6D02G291700	15.4	15.3	39.2	14	11.4	24.4	33.1	34	98	31.7	33.3	63.7
12894	TRAESCS5A02G302400	53.5	9.8	26.1	30.8	14	22.5	TRAESCS5B02G302500	25.6	22.3	26.5	20.4	23.4	26.9	TRAESCS5D02G309000	24.3	11.2	18	15.5	11.5	24.4	103.4	43.3	70.5	66.7	48.9	73.8
7530	TRAESCS3A02G330700	22.2	20.3	20.8	23.1	12.5	25.6	TRAESCS3B02G360700	35.1	24.2	23.4	34.6	18.6	28.5	TRAESCS3D02G324100	18.7	19.5	18.1	22	14.4	24.4	76	64	62.4	79.6	45.4	78.5
12891	TRAESCS5A02G302000	10.3	12.7	20.8	23	17.5	12.8	TRAESCS5B02G299500	5.3	5.3	20.2	15.9	9.6	8.8	TRAESCS5D02G306800	22.5	23.4	31.2	34.3	29.7	24.4	38.1	41.3	72.2	73.1	56.7	45.9
14589	TRAESCS6A02G173900	28.2	29.8	20.5	33.3	24.1	23.9	TRAESCS6B02G201800	26.3	25	15.8	29	23.5	20.6	TRAESCS6D02G163000	27.3	26.3	17.6	31.7	25.9	24.4	81.8	81.2	53.9	94	73.5	68.8
11795	TRAESCS5A02G129400	28.2	37.2	29.1	28.9	39.8	31	TRAESCS5B02G128000	26.6	24.9	25.8	20	27.7	22.5	TRAESCS5D02G136900	25.6	24.1	24.4	28.2	24.8	24.4	80.4	86.2	79.4	77.2	92.3	77.9
16883	TRAESCS7A02G260800	16.9	19.9	24.1	27.6	17.3	16.4	TRAESCS7B02G158800	24.3	29.4	23.7	32.8	22.8	22.2	TRAESCS7D02G261800	11.4	19.4	26.6	18.6	14.8	24.4	52.6	68.8	74.5	79	54.9	63
17744	TRAESCS7A02G396300	18.6	7.8	2.1	9.1	24.1	3.7	TRAESCS7B02G298300	8.4	6.1	1	3.4	6.1	0.5	TRAESCS7D02G391900	14.2	19.4	23.4	13.5	25	24.3	41.3	33.2	26.5	26.1	55.3	28.5
4750	TRAESCS2A02G402300	9.7	13.3	10.2	9.6	10.7	7.2	TRAESCS2B02G420500	13.8	13	12.6	12.4	15.1	14.2	TRAESCS2D02G399600	25.6	21.5	21.6	22.5	30.8	24.3	49.1	47.7	44.4	44.5	56.6	45.7
9612	TRAESCS4A02G160700	27.2	16.5	26.5	29.2	22.8	26.6	TRAESCS4B02G157400	7.6	4.8	11	10.6	8	8.9	TRAESCS4D02G154600	24.1	13.3	22.3	25.1	20.7	24.3	58.9	34.7	59.8	64.9	51.4	59.8
1869	TRAESCS1A02G333000	17.2	23.3	15.8	19.8	24.2	15.8	TRAESCS1B02G346600	3.7	6.3	8.5	18.4	19.8	19.7	TRAESCS1D02G335800	19.6	25.2	31.9	28.2	29.8	24.3	40.5	54.8	56.2	66.4	73.7	59.8
15161	TRAESCS6A02G263800	16.2	17.5	33.4	18.6	22.4	28.7	TRAESCS6B02G290800	13	15.2	27.8	17.3	20.3	22.4	TRAESCS6D02G251100	13	16.9	29.2	18.5	21.1	24.3	42.2	49.5	90.4	54.4	63.8	75.4
594	TRAESCS1A02G129500	30.4	25.6	24.7	39.6	29.2	17.7	TRAESCS1B02G146400	15.6	18.6	18.5	3.9	3.5	2.1	TRAESCS1D02G125200	34.9	29.7	22.8	51.9	41.8	24.3	81	73.9	66	95.4	74.5	44.1
4875	TRAESCS2A02G422500	12.1	17.6	16	12	17.2	19.5	TRAESCS2B02G441000	11.8	15.8	13.5	10.7	13.2	12.9	TRAESCS2D02G418900	10.1	25.3	20.7	8.6	21.6	24.3	34.1	58.7	50.2	31.3	51.9	56.7
12535	TRAESCS5A02G236200	0.4	6.8	8.5	0.4	1.9	8.5	TRAESCS5B02G234500	0.6	10	7.2	0.5	3.4	8	TRAESCS5D02G243200	0.7	16	25.1	0.6	5.7	24.3	1.6	32.7	40.8	1.5	10.9	40.7
8900	TRAESCS4A02G049800	15.6	19.3	15.4	18.6	9.5	15.5	TRAESCS4B02G254900	28.6	21.4	18.6	27	18.7	23.2	TRAESCS4D02G254700	36.9	34.6	22.5	36.9	19.7	24.3	81	75.4	56.5	82.4	47.9	63
17069	TRAESCS7A02G294200	2	14.6	17	4.7	10.1	21.6	TRAESCS7B02G186500	2.8	9.9	15.4	4.3	7.5	19	TRAESCS7D02G289900	1.7	12.8	17.1	4.5	9.8	24.3	6.5	37.2	49.6	13.5	27.5	64.9
897	TRAESCS1A02G182400	43.2	21.5	32	61.2	24.9	29.8	TRAESCS1B02G198500	28.2	13.8	26.1	47.1	18.7	21.4	TRAESCS1D02G185600	29.5	18.3	27.3	48.9	19.3	24.2	100.9	53.6	85.4	157.2	63	75.5
13941	TRAESCS6A02G015100	29.6	31.1	18.2	29.4	30.3	28.9	TRAESCS6B02G021700	1.7	1.5	2.6	2.1	2.4	2.1	TRAESCS6D02G017900	35.7	32.2	18.7	26.9	31.3	24.2	67	64.8	39.5	58.5	63.9	55.3
11115	TRAESCS5A02G548400	19.2	25.4	30.1	27.8	30.7	24.6	TRAESCS4B02G382900	8.4	6.9	8.5	6.9	6.2	4.5	TRAESCS4D02G358600	19.9	19.7	30.2	23.5	25	24.2	47.5	52	68.8	58.2	61.9	53.3
13774	TRAESCS5A02G467100	44.9	39.2	17.7	38.9	69.5	20.3	TRAESCS5B02G478900	125.1	89.5	61.4	118.1	206.3	55.7	TRAESCS5D02G480000	74.2	47.4	21.9	56.9	112	24.2	244.3	176.1	101	213.9	387.8	100.2
16434	TRAESCS7A02G190000	6.8	28	9.5	4.6	27.9	19.5	TRAESCS7B02G095100	7.3	33.1	13.6	4.2	21.3	20.4	TRAESCS7D02G191200	8.1	27.2	15.7	5.5	13.1	24.2	22.3	88.3	38.8	14.3	62.3	64
12070	TRAESCS5A02G168700	48.1	35	40.1	51.2	36.7	47.3	TRAESCS5B02G165500	37.4	24.7	25.3	47.4	29.9	27.8	TRAESCS5D02G173000	45.2	22.5	20.2	44.8	27.9	24.2	130.7	82.2	85.6	143.4	94.5	99.2
15507	TRAESCS6A02G314400	8.7	11.9	30.2	36.8	19.4	23.7	TRAESCS6B02G344300	12.3	28.3	36.6	43.7	25.5	37.6	TRAESCS6D02G293700	18.9	26.6	34.6	51.6	23.5	24.1	39.8	66.8	101.5	132.1	68.3	85.5
6574	TRAESCS3A02G190300	12.1	35.3	41.7	16	35.9	29.2	TRAESCS3B02G219200	9.9	30.8	26.8	11	30.4	15.3	TRAESCS3D02G193800	9.7	32.5	37.9	14.5	37.1	24.1	31.7	98.6	106.5	41.4	103.4	68.6
1703	TRAESCS1A02G304400	24.5	11.8	15.9	28.1	18.8	15.1	TRAESCS1B02G314900	35.3	19	18.6	27.3	24.9	17	TRAESCS1D02G303900	39.7	26.1	23.6	29.6	36.2	24.1	99.5	56.9	58.1	85	79.9	56.3
7782	TRAESCS3A02G369100	51.9	40.4	42.1	52.4	34.7	46	TRAESCS3B02G401100	22.3	24.8	22.7	27.2	20.5	23.5	TRAESCS3D02G362200	28.1	24.5	19.2	32.5	25.1	24.1	102.2	89.7	84	112.1	80.3	93.6
8779	TRAESCS4A02G031800	43.1	24.6	24.3	33.9	24.2	28	TRAESCS4B02G274200	109.7	35.9	23.9	112.6	57.7	27.5	TRAESCS4D02G272900	116.7	32.7	20.3	114.7	56.5	24.1	269.5	93.3	68.5	261.2	138.3	79.6
17694	TRAESCS7A02G386700	18.3	18.4	31.1	43.3	23.3	20.2	TRAESCS7B02G289500	18.7	20.1	28.3	40.1	21.1	21.8	TRAESCS7D02G383200	18.8	20.5	30.3	31.9	22.2	24.1	55.8	59.1	89.8	115.3	66.5	66.1
2100	TRAESCS1A02G376100	25.7	36.9	34	25.9	34.2	35.2	TRAESCS1B02G396600	27	36.7	27.6	25.9	29.7	21.3	TRAESCS1D02G383400	22	26.1	26.5	26.8	31.6	24.1	74.7	99.7	88.1	78.6	95.5	80.6
6781	TRAESCS3A02G224200	8	19.8	50	10.1	17.4	28.9	TRAESCS3B02G253700	11.6	13.7	54	18	12.7	26.1	TRAESCS3D02G229400	11.3	11.1	37	11.8	9.4	24.1	30.9	44.6	141	40	39.5	79.1
3900	TRAESCS2A02G280000	12.3	17	19	11.5	16.2	22.7	TRAESCS2B02G297500	10.9	14.2	18	10.1	18.3	19.7	TRAESCS2D02G279000	13.2	12.1	20.8	15.2	18.9	24.1	36.5	43.3	57.8	36.8	53.5	66.5
14707	TRAESCS6A02G195600	9.8	21.7	35.1	11.6	16.9	21.9	TRAESCS6B02G223100	7.2	16.7	21.3	9.8	8.3	12.5	TRAESCS6D02G183200	15.1	29.4	37.9	19.4	21.8	24.1	32.2	67.7	94.3	40.9	47	58.5
14837	TRAESCS6A02G218300	9.8	8.7	19.7	12.8	6	22.8	TRAESCS6B02G247900	5.2	10.6	32.4	11	8	31.6	TRAESCS6D02G201500	11.9	8.7	27.3	12.3	7.3	24.1	26.8	27.9	79.4	36.1	21.3	78.4
206	TRAESCS1A02G060600	0.3	2.8	18.4	1.6	1.2	20.9	TRAESCS1B02G078900	0.4	2.8	22.3	0.1	0.1	0.9	TRAESCS1D02G061500	0.8	6.2	23.4	2.4	2.2	24	1.4	11.8	64.1	4.1	3.4	45.8
10307	TRAESCS4A02G271700	13	18.8	24.6	23.3	19.8	18.8	TRAESCS4B02G042300	18	20.2	16.2	29.3	21.7	13	TRAESCS4D02G039500	21	42.6	33.8	19.5	41.2	24	52	81.7	74.6	72.1	82.7	55.8
15788	TRAESCS6A02G368600	34.7	12.3	10.8	1.5	1.5	1.4	TRAESCS6B02G404500	28.4	20.1	12.7	27.5	18.8	28.8	TRAESCS6D02G352100	29.1	20.5	17.6	26.7	23.5	24	92.2	52.9	41.1	55.8	43.8	54.1
16925	TRAESCS7A02G267200	28.1	52.7	45.2	32	58.5	34	TRAESCS7B02G165100	20.8	37.5	32.3	27.2	43.9	17.6	TRAESCS7D02G267600	26.8	45	35.6	35.3	45.6	24	75.8	135.2	113.1	94.5	147.9	75.5
7691	TRAESCS3A02G354600	40.5	56.3	35.6	37.3	51.2	32.1	TRAESCS3B02G387600	8.4	11.2	7.4	6.4	9.3	7.4	TRAESCS3D02G348600	41.2	43.6	29.3	30.8	32.1	24	90.1	111	72.2	74.5	92.6	63.5
17627	TRAESCS7A02G377800	5.2	14.6	32	2.5	11.1	32.3	TRAESCS7B02G279500	2.4	12.9	27.2	1.7	9.6	28.7	TRAESCS7D02G374600	2.1	9.6	24.4	1.4	7.4	24	9.6	37	83.6	5.6	28.1	84.9
6089	TRAESCS3A02G107900	11.5	22.5	18.8	9.1	19.5	18.2	TRAESCS3B02G126500	14	29.3	20.8	11.9	24.5	22.5	TRAESCS3D02G109700	13	24.6	20.9	9.8	20.7	23.9	38.5	76.4	60.6	30.9	64.7	64.6
7290	TRAESCS3A02G294600	0	8	31.4	0	3.4	30.2	TRAESCS3B02G329200	0	6.6	21.1	0	3.9	22.5	TRAESCS3D02G294400	0	6	16.7	0	2	23.9	0	20.5	69.2	0.1	9.3	76.6
4368	TRAESCS2A02G344300	0	5.8	31.4	0	3.7	18.7	TRAESCS2B02G341800	0	3.1	39.5	0.1	1.4	19.6	TRAESCS2D02G322600	0.1	3.6	45.8	0.1	0.8	23.9	0.1	12.5	116.7	0.2	5.8	62.3
11134	TRAESCS5A02G002700	48.4	31.8	28.7	86.6	36.3	19.5	TRAESCS5B02G002900	99	57.2	33.5	129.5	70.3	27.2	TRAESCS5D02G002500	62.7	48.2	36	96.7	65.8	23.9	210.2	137.3	98.2	312.7	172.3	70.6
14720	TRAESCS6A02G198500	95.8	32.6	32.3	92.7	50.6	49.5	TRAESCS6B02G228900	83.6	36.5	31.6	100.4	42.6	36.6	TRAESCS6D02G185000	32.4	16.9	19	58.8	40.9	23.9	211.9	86	82.9	251.9	134.1	110
13573	TRAESCS5A02G425300	33.9	36.4	33.3	32.7	40.5	35.4	TRAESCS5B02G427400	31.5	36.7	36	27.3	39.2	34.2	TRAESCS5D02G433700	17.6	24.4	28	21.8	27.7	23.9	82.9	97.5	97.2	81.8	107.5	93.5
12954	TRAESCS5A02G312600	43.3	37.2	21.7	40	50.2	32.3	TRAESCS5B02G313600	29.2	18.1	15.3	22.1	19.7	18	TRAESCS5D02G319400	47.7	22.6	17.2	36	22	23.8	120.2	77.9	54.2	98.1	91.9	74.2
15821	TRAESCS6A02G373900	11.3	30.9	20.1	6.6	15.1	18.3	TRAESCS6B02G411600	7.2	47.1	24.6	3.2	31	24.4	TRAESCS6D02G358100	28.4	46	23.8	11.4	29.6	23.8	46.8	123.9	68.5	21.1	75.7	66.5
2542	TRAESCS2A02G022000	11.2	14.1	15.9	20.7	14.2	15.6	TRAESCS2B02G030800	4.8	2.3	2.1	29.5	18.1	24.3	TRAESCS2D02G022800	12.6	25.9	18.2	17.7	15	23.8	28.6	42.3	36.2	67.9	47.3	63.7
11549	TRAESCS5A02G088300	6.5	5.2	30	1.9	4.1	26.7	TRAESCS5B02G094300	8.3	3	23.7	1.7	6.1	23	TRAESCS5D02G100700	7.2	6.2	20.7	1.7	6.2	23.8	22.1	14.4	74.3	5.2	16.4	73.5
11186	TRAESCS5A02G015500	11.6	10.5	5.2	19	8.7	12.8	TRAESCS5B02G013800	5.8	9.9	9.3	4.8	4.7	18.1	TRAESCS5D02G021400	6	19.3	12.9	6.2	6.2	23.8	23.5	39.7	27.5	30.1	19.6	54.7
17581	TRAESCS7A02G370900	32.7	17	16.9	37.3	15.3	17.8	TRAESCS7B02G256900	27.6	23.9	19	32.5	18	26.2	TRAESCS7D02G352000	29.8	18.1	18.5	37.2	15.3	23.8	90.2	59.1	54.4	107	48.5	67.8
15220	TRAESCS6A02G272200	16.3	23.6	11.2	16.9	18.8	20.4	TRAESCS6B02G299700	17.1	24.6	17.8	21.1	31.2	24.5	TRAESCS6D02G252300	18.8	36.4	13.5	18.6	26.1	23.8	52.2	84.6	42.5	56.6	76.1	68.6
4935	TRAESCS2A02G431400	24.6	24.1	15.1	22.4	22.9	20.1	TRAESCS2B02G452900	16.1	22.4	14.8	16.9	19.7	16.2	TRAESCS2D02G429400	23.2	38.7	22	26.3	26.8	23.8	63.9	85.2	51.9	65.6	69.4	60
13091	TRAESCS5A02G336500	15.1	13.5	16.9	14.1	11.3	27.8	TRAESCS5B02G335500	6.4	10.5	12.8	5.5	6.2	18.3	TRAESCS5D02G341200	13.9	17.3	14.4	12.9	10.6	23.8	35.4	41.3	44.1	32.5	28.1	69.9
14230	TRAESCS6A02G109100	16.5	12.3	19	19	16	18.6	TRAESCS6B02G137700	17.8	14.3	23.6	31	18.6	21.9	TRAESCS6D02G097500	22.3	15.6	25.2	31.2	18.3	23.8	56.6	42.1	67.8	81.3	52.8	64.2
3981	TRAESCS2A02G290600	3.2	88	89.6	2.3	26.7	28.5	TRAESCS2B02G307100	0.5	7.8	17.2	0.1	11.7	11.5	TRAESCS2D02G288600	1.8	41.6	25.4	1.6	55.6	23.8	5.5	137.4	132.2	3.9	94.1	63.7
14414	TRAESCS6A02G146700	32.8	58.9	27.7	31.1	48.2	35.8	TRAESCS6B02G174900	35.3	64.7	27.6	30.9	52.5	31	TRAESCS6D02G136000	26	55.7	27.9	26.5	47.3	23.7	94.1	179.2	83.2	88.5	148	90.6
18226	TRAESCS7A02G519600	35.2	18.9	19.4	41.2	15.9	23.4	TRAESCS7B02G435700	48.9	24.7	21.4	49.3	16.4	26.2	TRAESCS7D02G509300	30.7	17.9	17.1	42.4	15.7	23.7	114.8	61.5	57.9	132.9	48	73.2
15567	TRAESCS6A02G323600	6.6	16.1	27.7	7.2	24.4	21.8	TRAESCS6B02G354200	4.7	14.8	39.3	4.8	19.4	14.6	TRAESCS6D02G303400	8.9	23.5	50.7	7.1	33.2	23.7	20.2	54.4	117.6	19.1	77	60.1
775	TRAESCS1A02G163400	21.5	12.7	27.7	24.5	15.2	20.4	TRAESCS1B02G179900	47.4	31.3	42.3	43.2	35.5	44.3	TRAESCS1D02G160000	31.3	21.1	28.8	35.6	24	23.7	100.1	65	98.8	103.3	74.8	88.4
5530	TRAESCS2A02G559300	8.6	21	30.7	6	15.8	20.8	TRAESCS2B02G620900	3.7	8.2	15.1	0.3	0.5	0.9	TRAESCS2D02G571200	3.7	5.8	9.7	7.3	21.1	23.7	15.9	35	55.5	13.6	37.4	45.5
8545	TRAESCS3A02G537600	38.4	13.3	16.8	22	30.7	18	TRAESCS3B02G603100	59.2	21.8	17.2	47.1	51	19.1	TRAESCS3D02G543100	40.4	13.6	24.4	27.4	34.3	23.7	137.9	48.7	58.3	96.5	116	60.8
12824	TRAESCS5A02G289400	0	2.4	9.6	0	4.2	11.4	TRAESCS5B02G288800	0	1.2	13.4	0	1.6	11.2	TRAESCS5D02G297300	0	9.6	34	0	8.4	23.7	0	13.2	57	0	14.2	46.2
11838	TRAESCS5A02G136100	30.6	25.6	9.8	18.2	13.1	18.1	TRAESCS5B02G135100	43.9	27.6	9	22.5	19.4	11.2	TRAESCS5D02G142800	66.8	22.9	11	26.1	17	23.7	141.3	76.1	29.9	66.8	49.5	52.9
8758	TRAESCS4A02G028400	44.3	194.7	21.3	32.2	113.2	24.8	TRAESCS4B02G277600	36	90.8	13.8	31.4	61.8	12.8	TRAESCS4D02G275900	46.4	203.7	29.8	44.9	138.1	23.6	126.7	489.2	64.8	108.5	313.1	61.3
9713	TRAESCS4A02G182300	13.4	25.5	52.9	25.3	37.6	24.3	TRAESCS4B02G136100	17.8	28.6	57.3	24.2	40.8	28	TRAESCS4D02G130900	16.3	25.6	55.8	29.1	39.3	23.6	47.5	79.7	166	78.7	117.6	76
8186	TRAESCS3A02G440100	1.8	4.7	37.7	1.2	5.3	19.4	TRAESCS3B02G474200	2	10.4	58.8	0.6	9.3	26.2	TRAESCS3D02G432900	2.8	8.4	55.1	0.9	9.1	23.6	6.6	23.5	151.6	2.7	23.7	69.1
1167	TRAESCS1A02G222000	16.1	41.5	17.3	10.5	27.3	23.7	TRAESCS1B02G235200	12.9	41.7	23.6	8.9	29.7	28.9	TRAESCS1D02G223700	19.6	44.8	25.9	20.3	36.3	23.6	48.7	127.9	66.8	39.7	93.3	76.3
3643	TRAESCS2A02G234800	5.6	19.7	28.2	9.7	15.4	33.1	TRAESCS2B02G253300	13.9	16.4	20.4	12.5	9	16.2	TRAESCS2D02G236400	8.2	16	18.1	5.9	13	23.6	27.7	52.2	66.8	28.1	37.5	72.9
1728	TRAESCS1A02G308400	71.7	37.3	18.9	77.1	46.5	30.3	TRAESCS1B02G319100	81.2	45.5	24.3	84.6	53.7	40.4	TRAESCS1D02G307800	47.8	24.3	10.7	46.4	33.3	23.6	200.7	107.1	53.9	208.2	133.5	94.2
258	TRAESCS1A02G071800	31.3	29.5	12.4	48.3	49.6	17	TRAESCS1B02G090400	50.6	39	14.4	23.9	22.2	8.2	TRAESCS1D02G074400	22.6	25.2	26.5	42.2	49.5	23.6	104.5	93.6	53.3	114.3	121.3	48.7
1520	TRAESCS1A02G274400	29.8	34.3	56.4	13	35.3	25.1	TRAESCS1B02G283900	23.1	57	91.2	13.8	48.8	42.8	TRAESCS1D02G274400	47.3	44.1	48.9	27.6	41.9	23.6	100.1	135.4	196.5	54.4	126.1	91.4
13448	TRAESCS5A02G400600	0.9	2.3	5.1	0.2	1.2	7.9	TRAESCS5B02G405400	0.4	6.2	8.3	0.2	3.1	16.7	TRAESCS5D02G410600	1.3	5.6	13.4	0.2	2.5	23.6	2.7	14.2	26.8	0.6	6.7	48.2
11330	TRAESCS5A02G051800	16.9	49.5	27.9	12.2	32.4	26.7	TRAESCS5B02G055900	7.4	50.7	26.7	5.9	37.8	34.1	TRAESCS5D02G062900	6.2	39.6	28.8	3.7	26.4	23.6	30.5	139.7	83.4	21.8	96.6	84.4
8846	TRAESCS4A02G043000	0	41	13.3	0	12	25.9	TRAESCS4B02G263500	0	66	10.1	0	20.5	27.2	TRAESCS4D02G263800	0	40.1	15.9	0	12.2	23.6	0	147.1	39.3	0	44.8	76.7
12762	TRAESCS5A02G277500	5.1	119.3	19	3.2	39.6	29.9	TRAESCS5B02G277200	9.7	165	19.5	8.5	54	30.9	TRAESCS5D02G284800	8.7	103.9	15	7.1	39.6	23.5	23.5	388.2	53.4	18.8	133.2	84.4
9701	TRAESCS4A02G179800	8.6	9.3	17.8	11.5	17.6	21.3	TRAESCS4B02G139900	6.1	9.6	20	8.6	14	23.5	TRAESCS4D02G134600	6.9	8	26.6	9	10.3	23.5	21.6	26.9	64.3	29.1	42	68.3
1718	TRAESCS1A02G307300	51.7	19.3	34.8	48.1	31.9	26.3	TRAESCS1B02G318100	10.6	5.1	12.2	17.8	9.2	7.4	TRAESCS1D02G306700	47	18.2	34.1	55.3	32	23.5	109.4	42.5	81.1	121.2	73.1	57.3
8635	TRAESCS4A02G007800	2.5	7.6	21.6	2.9	2.8	18.6	TRAESCS4B02G297100	3.8	4.7	45.2	8.1	5.6	26.5	TRAESCS4D02G296000	2.5	5.6	32.2	4.5	4.9	23.5	8.7	17.9	98.9	15.5	13.4	68.5
7080	TRAESCS3A02G266500	21.5	28.6	42.7	17.6	31.9	26.3	TRAESCS3B02G300000	25.1	27.7	40.9	24.7	36	23.2	TRAESCS3D02G266700	22.4	29.1	37.3	21.2	38.9	23.5	69.1	85.4	120.9	63.5	106.7	73
2199	TRAESCS1A02G396400	2.1	7.2	27.4	2.2	4.2	24.4	TRAESCS1B02G424700	2.8	13.3	38.8	1.8	10.6	32.2	TRAESCS1D02G404400	1.9	5.1	24.2	1.6	3.2	23.5	6.8	25.6	90.3	5.6	18	80
17382	TRAESCS7A02G340700	2.5	10.1	32.1	4.4	6.4	17.8	TRAESCS7B02G241900	2.8	5.5	22.7	4.8	4.7	15.5	TRAESCS7D02G338800	3.7	16.4	34.6	4	13.1	23.4	9	32	89.5	13.2	24.2	56.8
11990	TRAESCS5A02G157900	23.4	14.9	14.6	19.8	18.4	21.8	TRAESCS5B02G155800	20.5	16.2	15.4	18.8	22.3	23.3	TRAESCS5D02G163300	25.6	17.1	16.1	19.1	14.5	23.4	69.5	48.2	46.2	57.6	55.3	68.5
7129	TRAESCS3A02G273300	37.2	21.5	31	51.3	37.9	25.1	TRAESCS3B02G307000	23.1	17	27.9	30	25	21.5	TRAESCS3D02G272700	35.9	19.1	29.1	48.8	37.7	23.4	96.3	57.5	88	130.1	100.6	70
7596	TRAESCS3A02G341100	11	18.4	20.6	14.6	12.8	24.3	TRAESCS3B02G373200	16	17.9	20.9	21.7	15.5	23.4	TRAESCS3D02G334700	11.4	22	23.7	15.7	17.7	23.4	38.4	58.2	65.2	52	46	71.1
15018	TRAESCS6A02G244600	12.1	10.8	16.6	19.4	15.2	16.2	TRAESCS6B02G279700	11.1	11.4	17.4	16.1	17.2	13.8	TRAESCS6D02G226800	16.5	19.2	23.4	19.8	19.2	23.4	39.8	41.5	57.4	55.3	51.6	53.5
6649	TRAESCS3A02G204100	9	10.2	14.1	11.1	6.7	17.7	TRAESCS3B02G227300	7.3	20.8	17.8	6.6	12.6	19.6	TRAESCS3D02G205100	15.2	27.3	19.8	14.3	17	23.4	31.5	58.2	51.7	32	36.3	60.7
13272	TRAESCS5A02G374500	10.9	20	22.6	12.3	18.1	30.8	TRAESCS5B02G376400	7.5	12.3	20.3	9.6	12.1	23.1	TRAESCS5D02G384100	13.6	13.9	20.2	10.6	14.1	23.4	31.9	46.2	63	32.5	44.3	77.3
1090	TRAESCS1A02G210300	28	19	12.3	35	18.2	19.3	TRAESCS1B02G224200	22.1	19.5	15.4	35	21.3	18.1	TRAESCS1D02G213600	23.4	19.7	15.9	31.7	23.1	23.3	73.4	58.1	43.6	101.6	62.5	60.7
6114	TRAESCS3A02G111400	0.6	7	23.5	1.3	3.9	16.9	TRAESCS3B02G132400	0.2	7	29.1	0.3	6.1	24	TRAESCS3D02G113600	0.9	4.5	36	1.7	3.8	23.3	1.8	18.5	88.6	3.3	13.8	64.2
8741	TRAESCS4A02G023500	12.4	19.9	33.2	17.6	14.5	20.1	TRAESCS4B02G280000	8	16.9	44.9	14.8	16.1	26.7	TRAESCS4D02G278500	9.5	15.5	46.1	15	12.8	23.3	29.8	52.3	124.1	47.5	43.4	70.2
16513	TRAESCS7A02G204100	33.8	23.2	11.9	31	41.2	13.4	TRAESCS7B02G111100	40.1	17.2	14.9	35.2	34.8	15.1	TRAESCS7D02G207200	45.8	25.2	17.1	32.9	40.4	23.3	119.6	65.6	43.9	99.1	116.4	51.8
8374	TRAESCS3A02G488800	54.6	24.4	11.2	39.8	24.8	16.7	TRAESCS3B02G536700	29.9	28.9	18.5	31.9	29.7	23.8	TRAESCS3D02G484500	40.1	32.7	13.3	27	26.2	23.2	124.5	86	43	98.7	80.7	63.7
3589	TRAESCS2A02G223800	3.8	9.7	17.1	5.6	6.5	18.5	TRAESCS2B02G274100	5.2	12	12.4	4.5	6	11.2	TRAESCS2D02G229800	5.7	21.5	18	6.8	7.3	23.2	14.7	43.2	47.6	17	19.8	52.9
6327	TRAESCS3A02G150900	23.9	14.5	9.1	18	17.8	14.5	TRAESCS3B02G177700	21.8	19.1	10.8	18.3	20.4	16.9	TRAESCS3D02G158700	20.6	17.7	12.2	19.7	20.8	23.2	66.3	51.2	32.1	55.9	58.9	54.5
4391	TRAESCS2A02G348100	53.2	20.5	14.1	43.5	14.1	27.1	TRAESCS2B02G366500	28.4	18.5	10.9	32.1	15.6	15.4	TRAESCS2D02G346400	21.1	16.5	14.5	25.1	16.2	23.2	102.7	55.5	39.4	100.7	46	65.6
11892	TRAESCS5A02G144200	7.8	8.9	12.9	10.7	6.9	15.3	TRAESCS5B02G143300	1.9	4.3	6.5	4.7	3.1	9.7	TRAESCS5D02G147800	8.8	12	17.5	11	9.3	23.2	18.6	25.2	36.9	26.4	19.3	48.1
7340	TRAESCS3A02G302300	0	0	0	0	0	0	TRAESCS3B02G334300	0.4	8.4	18.6	1.2	8.4	23.3	TRAESCS3D02G299700	0.2	18.6	30.6	0.4	9.8	23.1	0.6	27	49.3	1.6	18.2	46.5
11509	TRAESCS5A02G082100	47	14.2	17.6	44.6	17.6	20.7	TRAESCS5B02G083400	55.4	25.8	28.7	32.2	15.2	19.3	TRAESCS5D02G090500	42.8	15.4	18.1	37.1	17.9	23.1	145.2	55.4	64.4	113.9	50.8	63.1
6676	TRAESCS3A02G207800	117.6	50.1	7.7	75.6	55	22	TRAESCS3B02G234900	74.8	83	23.8	33.8	79.3	43.4	TRAESCS3D02G208200	70.7	46.3	14.8	46.7	71.5	23.1	263.2	179.4	46.2	156.1	205.8	88.5
14761	TRAESCS6A02G205500	10.9	20.8	18.5	12.5	15	20.4	TRAESCS6B02G235800	6.1	15.5	15.2	6	10.4	14.3	TRAESCS6D02G190800	8.8	21.3	20.3	10.2	17.6	23.1	25.9	57.6	53.9	28.7	43	57.8
3428	TRAESCS2A02G199700	6.6	23.4	40.8	9.2	17.4	23.1	TRAESCS2B02G227000	4.6	12.9	27.5	7	14.4	18.2	TRAESCS2D02G207400	4.7	19.1	34.3	6.9	15.9	23.1	15.8	55.5	102.6	23.1	47.6	64.3
9451	TRAESCS4A02G127700	34.3	29.6	26	30.7	35.3	19.9	TRAESCS4B02G177000	19.2	24.1	22.3	24.2	26.4	23.2	TRAESCS4D02G178700	25	31.7	27.1	27.4	37.5	23.1	78.4	85.4	75.4	82.4	99.2	66.2
6616	TRAESCS3A02G197200	23.9	25.3	27.5	29.9	22.1	26	TRAESCS3B02G226600	21	15	14.8	25.4	17.6	16.1	TRAESCS3D02G200300	35.3	22.6	21.4	36.8	20.3	23.1	80.2	62.8	63.6	92.1	60.1	65.2
14848	TRAESCS6A02G219800	12.7	14.1	15.4	18.1	13.3	20	TRAESCS6B02G249200	14.2	19	16.3	19.5	13.4	21.8	TRAESCS6D02G202700	13.2	17.2	15.1	18.5	15.1	23.1	40	50.3	46.9	56.2	41.8	64.9
10842	TRAESCS5A02G494100	45.2	29.4	36.9	43.2	34.1	30.1	TRAESCS4B02G318200	44.7	29.4	32.9	39.5	31.9	30.2	TRAESCS4D02G314500	34.5	19.7	31.5	34.8	24	23.1	124.4	78.5	101.2	117.5	90	83.4
11202	TRAESCS5A02G022100	81.1	43.3	25.9	50	60.3	24.3	TRAESCS5B02G018600	94.4	40.9	22.9	55.1	60.6	25.3	TRAESCS5D02G027700	86.8	27.5	19.6	54.4	44.8	23.1	262.3	111.7	68.4	159.5	165.7	72.7
5293	TRAESCS2A02G502200	8.5	84.4	19	2.4	65	20.6	TRAESCS2B02G530300	5.7	65	14	1.9	53.1	23.8	TRAESCS2D02G502700	12.1	87.3	18.1	4.4	78	23	26.3	236.7	51.1	8.7	196.1	67.4
10611	TRAESCS4A02G339300	7.2	19	20.2	5.9	15.5	24.4	TRAESCS5B02G548900	6	13.5	19.1	7.4	20.7	34.8	TRAESCS5D02G535800	8.1	16.3	20	6.3	15.9	23	21.3	48.8	59.4	19.6	52.1	82.3
12076	TRAESCS5A02G169400	4.6	12.4	19.6	10.3	9.1	16.5	TRAESCS5B02G166200	15.4	27.6	36.2	23.8	20	31.5	TRAESCS5D02G173800	9	25.4	24	13.6	20.8	23	29	65.4	79.8	47.6	50	71
18101	TRAESCS7A02G483200	1.2	18	12.5	1.1	11.8	25.5	TRAESCS7B02G385900	1.1	30.3	17.5	1.9	17	35.3	TRAESCS7D02G470100	0.8	13.8	14.1	0.9	9.9	23	3.1	62	44.1	3.9	38.6	83.8
17436	TRAESCS7A02G348600	0	4.4	12.7	0	3.2	22.2	TRAESCS7B02G235100	0.1	10.3	15.1	0	6.8	22.2	TRAESCS7D02G330100	0.1	3.6	12.7	0	2	23	0.2	18.4	40.5	0	12.1	67.3
3627	TRAESCS2A02G231000	17.6	28.1	18.6	24.5	26	12.3	TRAESCS2B02G257100	14	27.7	11.4	20.2	29.1	14.9	TRAESCS2D02G235600	13.4	48	20.6	12.2	31.3	23	44.9	103.8	50.6	56.8	86.4	50.1
6985	TRAESCS3A02G251600	17.7	29.4	49.4	29.4	40.3	28.9	TRAESCS3B02G281100	22.7	42.2	44.2	25.8	53.1	30.9	TRAESCS3D02G252000	18.4	25.6	36	25.9	34.4	23	58.8	97.2	129.5	81.1	127.7	82.8
3497	TRAESCS2A02G211100	22.2	27.2	18.4	25.4	31.6	20.5	TRAESCS2B02G236700	21.1	24.6	12.7	20	30.5	21	TRAESCS2D02G217300	15.1	21	23.8	18	23.8	23	58.3	72.8	54.8	63.4	85.9	64.5
379	TRAESCS1A02G095000	21.4	28	37.8	46.7	37.2	38.2	TRAESCS1B02G123200	20.3	30.6	30.5	3.5	2.8	2.8	TRAESCS1D02G104200	8.6	15.4	31.4	29.3	20.2	23	50.3	74	99.7	79.5	60.2	64
2349	TRAESCS1A02G424200	6.5	28	29.2	2.8	9	25.7	TRAESCS1B02G456700	6.4	8.6	10.8	3.6	6.3	16.7	TRAESCS1D02G433400	14.5	21.3	20.6	14.3	12.8	22.9	27.3	58	60.6	20.7	28	65.4
7350	TRAESCS3A02G303300	1.6	7.3	5	0.3	1.3	6.5	TRAESCS3B02G333000	1.5	7.4	17.1	0.5	4.8	18.1	TRAESCS3D02G298500	2.3	13.1	23	0.2	8.3	22.9	5.4	27.8	45.1	0.9	14.4	47.5
3513	TRAESCS2A02G213900	14.4	20.7	19	14.3	17.2	17.6	TRAESCS2B02G238900	16.2	16.1	21	18.4	19.3	17.6	TRAESCS2D02G219700	20.2	29.8	23.9	20.3	27.4	22.9	50.9	66.6	63.9	52.9	64	58.1
15105	TRAESCS6A02G256200	13.1	19.9	26.6	8.1	19.7	28.6	TRAESCS6B02G269200	8	14.8	12	6.6	12.3	17.4	TRAESCS6D02G237400	10.1	23.6	19.3	9.6	15.9	22.9	31.2	58.3	57.9	24.3	47.9	68.9
404	TRAESCS1A02G099400	4.3	5.2	12	6.1	7.5	18	TRAESCS1B02G124800	8.3	7.4	16.7	1.6	1	2	TRAESCS1D02G107300	6.8	4.5	12.7	10.2	11.4	22.9	19.5	17.1	41.3	17.8	19.8	42.9
4614	TRAESCS2A02G383100	9.2	9.8	15.1	7	7.7	19.5	TRAESCS2B02G400300	18.6	20.9	22.9	13.6	13.2	33.7	TRAESCS2D02G379400	9.4	10.5	17.2	9.8	11.8	22.9	37.2	41.3	55.3	30.4	32.7	76.2
12023	TRAESCS5A02G162100	1.5	4	22.6	0.5	1.7	14.5	TRAESCS5B02G159600	1.4	6.2	29.1	1.5	4.7	13.8	TRAESCS5D02G166800	2.5	18.6	33.4	3.1	11.5	22.9	5.5	28.9	85.1	5.1	17.9	51.2
2667	TRAESCS2A02G065100	42.3	27.6	33	47.8	44.6	23	TRAESCS2B02G077300	25.3	19.2	18.3	28.1	29.4	16	TRAESCS2D02G063200	35.6	24.1	34.3	47.5	39.5	22.9	103.2	70.9	85.6	123.4	113.6	61.9
15587	TRAESCS6A02G329500	88.8	49.2	26.7	56.7	20.1	32.4	TRAESCS6B02G360300	53	24.9	13.3	38.6	23	26.6	TRAESCS6D02G308400	76.4	35	14.3	55.8	20.2	22.9	218.2	109.1	54.3	151.1	63.3	81.9
8735	TRAESCS4A02G022500	0.1	3.5	17.5	0	2.5	32.5	TRAESCS4B02G280900	0.2	4.1	19.9	0.1	3.2	36.5	TRAESCS4D02G279400	0	2.8	19.7	0	1.7	22.9	0.2	10.4	57.1	0.1	7.4	91.9
14849	TRAESCS6A02G219900	36.6	25.3	23.5	23.9	29	35.3	TRAESCS6B02G249300	22.9	31.5	17.4	14.4	12.7	0.6	TRAESCS6D02G202800	16.7	28.1	14.8	10.7	22.7	22.9	76.2	84.9	55.7	49.1	64.4	58.8
9173	TRAESCS4A02G088700	91.5	44.9	27.2	73	55.6	29.7	TRAESCS4B02G215500	74.9	41.5	22.1	52	62.1	31.2	TRAESCS4D02G216000	86.1	37	21.4	66	61.1	22.8	252.6	123.3	70.7	191	178.9	83.7
9857	TRAESCS4A02G203300	126.8	38.9	10.1	178.3	76.9	20.2	TRAESCS4B02G107200	63	21.1	12.7	84.4	33.1	17.3	TRAESCS4D02G104100	123.5	39.3	12.2	169.2	83.2	22.8	313.3	99.3	35	431.9	193.1	60.4
14129	TRAESCS6A02G083400	13.5	10.7	10.6	13.8	20	19.5	TRAESCS6B02G113700	15.2	14.7	11.4	12	20.4	13.7	TRAESCS6D02G077100	18.2	21.6	21	11.9	25.1	22.8	47	47	43	37.7	65.5	55.9
10035	TRAESCS4A02G231100	52	33.2	22.5	61.5	62.7	34	TRAESCS4B02G084900	29.5	19.6	23.5	35.7	33.5	24.5	TRAESCS4D02G082800	33.7	18.6	17.4	37.6	31	22.8	115.2	71.4	63.3	134.9	127.2	81.2
17846	TRAESCS7A02G416800	33	24.6	24.6	48.8	37.4	21.4	TRAESCS7B02G316800	29.1	26.6	23	37.7	30.6	17.7	TRAESCS7D02G409900	27.3	27.5	24.4	30.2	36.2	22.8	89.5	78.6	72	116.7	104.3	61.8
720	TRAESCS1A02G153300	13.5	19.2	25.7	11.7	14.9	23.5	TRAESCS1B02G171600	8.4	13.5	16.8	9.5	12.3	16.4	TRAESCS1D02G151800	11.1	16.5	19.5	8.3	12.3	22.8	33	49.3	62.1	29.5	39.4	62.6
3248	TRAESCS2A02G172700	10.4	19.1	26.4	20.1	17.2	19.6	TRAESCS2B02G199000	18.4	19.2	24.5	19.3	14.2	17.3	TRAESCS2D02G179800	12.2	22.2	34.1	18.2	18	22.7	41.1	60.4	85	57.6	49.5	59.7
10644	TRAESCS4A02G347700	56.3	64.7	37	44.8	45	57.2	TRAESCS5B02G525500	28.4	22.4	7.3	17.6	17.2	14.5	TRAESCS5D02G524700	41.9	21.6	15.5	35.5	20.9	22.7	126.5	108.7	59.7	97.8	83.1	94.4
18084	TRAESCS7A02G478100	8.3	9.2	9.1	16.4	14.9	13.7	TRAESCS7B02G380500	7.8	7	7.5	19.7	10.9	5.7	TRAESCS7D02G465500	11.8	15.6	20.3	25	17.8	22.7	28	31.7	36.9	61.1	43.7	42.2
7439	TRAESCS3A02G316500	110	25.9	21.5	133.6	45.4	28	TRAESCS3B02G350200	121.3	34.8	21.7	108.1	44.6	27	TRAESCS3D02G314700	83.7	20	11.8	98.5	36.3	22.7	315	80.7	55	340.3	126.3	77.7
10731	TRAESCS4A02G367500	28.8	90.4	19.4	25	92.5	23.8	TRAESCS5B02G505200	25.7	67.6	21.7	8	23.6	9.4	TRAESCS5D02G505900	29	79.6	18.7	27.7	96.3	22.7	83.5	237.6	59.7	60.7	212.4	55.8
14309	TRAESCS6A02G123400	30.8	42.1	33.3	43.7	40.4	35.2	TRAESCS6B02G151600	27.1	35.6	19.7	42.3	41.9	23.6	TRAESCS6D02G113600	20.5	28.7	18.5	33.9	23.5	22.7	78.4	106.4	71.5	119.9	105.8	81.5
3056	TRAESCS2A02G144400	11.8	26.8	32.6	6.7	14.7	19	TRAESCS2B02G169300	1.6	4.2	9.3	1.6	1.3	5.9	TRAESCS2D02G148300	3.5	19.7	29.9	3.3	6.9	22.7	16.9	50.6	71.7	11.6	22.8	47.6
12802	TRAESCS5A02G285400	13.2	38.2	31.7	18.6	28.3	25.4	TRAESCS5B02G284600	12.1	31.5	35.4	15.1	26.1	26.3	TRAESCS5D02G292800	27.1	31.4	24	31	27.6	22.6	52.4	101.1	91.1	64.7	82.1	74.3
8485	TRAESCS3A02G520500	17.5	21	11.6	13.2	13.4	11.4	TRAESCS3B02G589900	6.9	11.9	6.8	5.6	4.2	7.8	TRAESCS3D02G528500	15.3	20.7	12.2	12.3	10	22.6	39.7	53.7	30.6	31.2	27.6	41.8
3611	TRAESCS2A02G228000	14.1	19.6	41.4	23.8	26.1	20	TRAESCS2B02G257200	14.7	23.2	49.6	26.8	30.3	22.8	TRAESCS2D02G241300	15.1	21.3	40.6	25.6	26.7	22.6	44	64.1	131.7	76.3	83.1	65.4
12159	TRAESCS5A02G179600	17.2	28.7	22	19.3	23.5	22.4	TRAESCS5B02G177400	14.5	25.7	15.1	12.6	21.2	18	TRAESCS5D02G184200	19.1	30.4	24.9	19.7	28.9	22.6	50.9	84.8	61.9	51.5	73.6	63
16272	TRAESCS7A02G162000	15.9	19.8	26.8	15.3	19.2	19.3	TRAESCS7B02G067300	12.1	17.5	28	10.8	19.1	24.4	TRAESCS7D02G163600	16.6	22.8	30.3	15.1	21.7	22.6	44.6	60.1	85.1	41.3	60	66.2
5608	TRAESCS2A02G583400	6.5	4.8	25.4	1.4	2.3	3.9	TRAESCS2B02G603100	12.8	15.9	49.1	11.4	27.2	27.3	TRAESCS2D02G596400	0	0.1	0	5.1	6.3	22.6	19.3	20.7	74.5	17.9	35.8	53.7
8852	TRAESCS4A02G043700	33.2	12.5	17	29	15	14.2	TRAESCS4B02G264400	17	9.1	9.6	14.4	8.7	8.9	TRAESCS4D02G264400	35.2	21.2	20.4	29.3	17.8	22.5	85.5	42.8	46.9	72.6	41.5	45.6
1564	TRAESCS1A02G280500	0.6	8.9	37.8	0.1	5.8	29.2	TRAESCS1B02G289500	0.1	7.2	30	0.2	4.2	23.3	TRAESCS1D02G279600	0.5	9.2	34.3	0.5	7.4	22.5	1.3	25.3	102	0.8	17.4	75.1
9848	TRAESCS4A02G201900	4.2	9.7	8.8	1.1	5.8	8.2	TRAESCS4B02G106100	4.1	8.2	7.8	4.7	4.1	6.4	TRAESCS4D02G102800	9.9	15.5	19.1	1.8	4.5	22.5	18.2	33.4	35.6	7.7	14.4	37.2
4243	TRAESCS2A02G325400	41.3	32	22.8	46.9	38.7	23	TRAESCS2B02G356500	29.7	23.2	18.2	33.2	27.2	21.4	TRAESCS2D02G337300	33.2	24.7	21.4	37.8	31.1	22.5	104.3	79.9	62.3	117.8	96.9	66.9
17553	TRAESCS7A02G364900	5.4	11	0.1	0.3	9.2	0.1	TRAESCS7B02G262300	15.2	4.8	4.5	2.6	5	1.1	TRAESCS7D02G357400	26.5	27.3	28.8	9.5	15	22.5	47	43	33.4	12.4	29.2	23.7
1690	TRAESCS1A02G302800	53.7	19.7	16.2	34	24.2	21.7	TRAESCS1B02G313100	43.9	18.4	15.7	35	23.7	23.5	TRAESCS1D02G302200	39.9	19.7	14.2	27.7	24.3	22.5	137.6	57.9	46	96.7	72.2	67.6
7790	TRAESCS3A02G370000	30.7	16.3	35.2	23.6	26.9	21.1	TRAESCS3B02G401900	24	17.3	26.1	22.3	25.5	18.1	TRAESCS3D02G362900	36.8	22.8	36.6	31.4	32.8	22.5	91.5	56.4	97.8	77.3	85.2	61.7
13005	TRAESCS5A02G319800	44.4	33.9	32.4	65.4	45.8	25.9	TRAESCS5B02G320100	4.2	6.1	3.7	1.7	6.7	4.7	TRAESCS5D02G325800	37.7	24.7	25.2	51.3	35.2	22.5	86.3	64.7	61.3	118.4	87.7	53
4224	TRAESCS2A02G322700	47.4	45.3	15.8	50.3	25.3	25.1	TRAESCS2B02G359900	19.4	8.1	6.6	24.9	6.1	9	TRAESCS2D02G340200	42.8	33.9	12.6	49.6	17.8	22.4	109.5	87.3	35	124.8	49.2	56.5
815	TRAESCS1A02G170000	16.2	17.9	29	10.6	19.3	30.5	TRAESCS1B02G187200	12.6	13.2	14.8	6.9	12.9	15.4	TRAESCS1D02G167600	18.6	16.6	25.1	11.8	13.8	22.4	47.3	47.6	68.8	29.3	46	68.3
15768	TRAESCS6A02G361000	12.6	9.5	24.3	11.1	12.3	20.7	TRAESCS6B02G393800	9.4	9.9	24.8	9.3	13.6	19.5	TRAESCS6D02G344500	14.2	13.8	25.2	13.9	18.2	22.4	36.2	33.3	74.2	34.3	44.2	62.6
9440	TRAESCS4A02G126500	16.4	17	17.5	12.3	17.4	22.1	TRAESCS4B02G178400	21.4	28.8	21.6	14.4	22.5	26	TRAESCS4D02G180000	14.9	12.5	16.8	10.3	13.3	22.4	52.6	58.3	55.9	37	53.2	70.6
10311	TRAESCS4A02G272100	7.9	16.6	9.3	7.8	12.1	18	TRAESCS4B02G041900	35.8	48.4	13.6	36	27.3	28.3	TRAESCS4D02G039100	14.7	20	11.7	11.1	12	22.4	58.4	85.1	34.6	54.9	51.5	68.7
3626	TRAESCS2A02G230700	9.5	17	21	6.5	14.5	18.3	TRAESCS2B02G252200	3	7.6	18.8	3.2	6.4	9	TRAESCS2D02G234100	10.2	18	37	6.3	15.5	22.4	22.8	42.5	76.8	15.9	36.4	49.7
15120	TRAESCS6A02G258300	24.2	17.1	13.3	35.5	32	18.6	TRAESCS6B02G267000	16.9	13.7	11.8	21.9	26	14.9	TRAESCS6D02G239500	21.8	23.2	18.3	31.7	33.7	22.4	62.9	54	43.4	89.1	91.7	55.9
137	TRAESCS1A02G044500	17	11.6	21.8	22.5	17.2	16.3	TRAESCS1B02G057800	21.1	15.6	26	2.8	2.5	1.9	TRAESCS1D02G045100	22.7	18.7	28.8	27.3	24.3	22.4	60.8	45.9	76.5	52.5	44	40.6
3366	TRAESCS2A02G190900	1.8	29.9	41.5	0.4	15.4	21.8	TRAESCS2B02G216200	2.3	34.8	64.2	0.6	12.5	21.9	TRAESCS2D02G197100	0.8	8.8	15.5	0.2	11.7	22.4	5	73.5	121.2	1.1	39.6	66.1
1039	TRAESCS1A02G203000	49.2	43.4	42.4	40	35.7	19.9	TRAESCS1B02G217000	49	33.7	38.1	44	32	21.9	TRAESCS1D02G206500	48.8	41.3	45	40.3	39.5	22.4	147	118.4	125.5	124.3	107.2	64.1
2641	TRAESCS2A02G057800	18.2	19.6	18.5	14.2	19.2	17	TRAESCS2B02G073200	22.2	26	28.2	16.1	29	20.5	TRAESCS2D02G056100	14.5	17.2	15.5	15.5	25.1	22.3	54.9	62.8	62.2	45.7	73.2	59.8
11363	TRAESCS5A02G058000	9.7	20.7	14.4	6.2	11.7	18.4	TRAESCS5B02G065600	6.5	10.1	14.7	5.2	8.9	14.8	TRAESCS5D02G069800	11.7	17.3	16.6	7.5	10.9	22.3	28	48.1	45.7	18.9	31.5	55.6
18285	TRAESCS7A02G536200	19.3	20.2	26.3	19.8	16.2	23.5	TRAESCS7B02G454700	20.3	19.9	19.1	25.5	20.4	16.1	TRAESCS7D02G522800	19.2	25.5	26.5	23.4	25.6	22.3	58.7	65.6	71.9	68.7	62.1	61.9
4408	TRAESCS2A02G350700	0.3	13.9	82.9	0.1	4.6	16.8	TRAESCS2B02G369000	0.3	14.8	44	0.1	4.8	13.1	TRAESCS2D02G348800	1.3	11.3	97.2	0.8	5.2	22.3	1.9	40	224.1	0.9	14.7	52.2
15266	TRAESCS6A02G278000	30.1	44.7	13.8	36.7	44.7	22.9	TRAESCS6B02G306300	20.9	22.3	8.6	32	22	12.3	TRAESCS6D02G258600	28.8	34.6	22.2	42.6	38.2	22.3	79.8	101.6	44.6	111.3	104.9	57.5
574	TRAESCS1A02G126000	19	11.6	8.2	17.5	9.9	11.7	TRAESCS1B02G145200	18.7	13.9	10.8	1.7	1.1	1.2	TRAESCS1D02G127500	19	11.8	11.2	27	16.4	22.2	56.7	37.2	30.2	46.1	27.5	35.1
12003	TRAESCS5A02G159700	32.4	30.1	16.8	32.2	30.3	19.1	TRAESCS5B02G157400	18.4	19.5	18.9	19.7	23.1	20.1	TRAESCS5D02G164700	23.1	21.5	17.1	23	26.8	22.2	73.8	71.1	52.8	75	80.1	61.4
5383	TRAESCS2A02G523300	0	5.5	8.6	0	3.5	2.9	TRAESCS2B02G553100	0	1.9	13.8	0	2	10.6	TRAESCS2D02G525300	0	0.9	5.8	0	3.8	22.2	0.1	8.3	28.2	0	9.2	35.7
3189	TRAESCS2A02G164000	74.4	41.6	47.3	88.6	35.9	48.6	TRAESCS2B02G189900	75.9	63.4	63.8	89.9	40.6	76	TRAESCS2D02G171000	34.6	25.7	24.9	39.4	16.7	22.2	184.9	130.7	136	217.9	93.2	146.8
620	TRAESCS1A02G135300	17.1	13.7	37.3	30.3	28.3	18.7	TRAESCS1B02G150500	13.2	13.4	34.2	4.2	3.7	1.7	TRAESCS1D02G131500	14.1	17.5	31.1	25	28.2	22.2	44.3	44.6	102.5	59.6	60.2	42.7
9486	TRAESCS4A02G132400	11.1	33.2	21	10.8	24.3	37.6	TRAESCS4B02G172300	16.8	49.9	37.2	12.2	44.3	59.6	TRAESCS4D02G174300	5.1	16.9	14.5	5.1	11.9	22.2	33	99.9	72.7	28.1	80.4	119.4
9527	TRAESCS4A02G139300	8.6	11.5	22.2	12.5	17	15.3	TRAESCS4B02G154300	8.2	9.8	13.1	9.5	16.6	11.1	TRAESCS4D02G165700	15.8	18.8	27.9	17.1	23.9	22.2	32.6	40.1	63.1	39.1	57.5	48.6
9586	TRAESCS4A02G151500	13.6	23.2	29.2	11.5	28.6	30.4	TRAESCS4B02G161200	10.8	20.9	23.2	9.3	26.2	23	TRAESCS4D02G158200	12.7	22	20.3	9.9	28.3	22.2	37.1	66.2	72.7	30.7	83.2	75.6
15224	TRAESCS6A02G272800	1	4.9	15.6	0.3	2.9	15.3	TRAESCS6B02G300200	0.5	4.3	19.5	1.1	2.5	18	TRAESCS6D02G252800	2.4	7.9	24.5	1.3	5.8	22.2	3.9	17.1	59.6	2.8	11.2	55.5
13556	TRAESCS5A02G422400	52.1	29.9	25.2	53.4	41.5	27.4	TRAESCS5B02G424400	71.8	32.9	30.4	71.9	49.1	34.2	TRAESCS5D02G430600	53.6	23.6	22.4	47	35.7	22.2	177.5	86.3	77.9	172.4	126.2	83.7
17021	TRAESCS7A02G284300	38.4	21.9	15	42.6	27.6	20.6	TRAESCS7B02G181600	57.9	31.2	15.8	64.5	43.5	25.4	TRAESCS7D02G282200	52.1	29	13.2	45.6	35.4	22.2	148.4	82.1	44	152.7	106.5	68.2
7440	TRAESCS3A02G316600	6	10.7	15.8	4.2	9.4	21.5	TRAESCS3B02G350100	19.1	8.7	13.8	8.4	16.1	19.4	TRAESCS3D02G314600	8.8	17.9	18.6	6.1	16.7	22.1	33.9	37.3	48.2	18.7	42.1	63.1
822	TRAESCS1A02G170900	18.4	9.4	5.7	13.1	11.1	8.6	TRAESCS1B02G186400	27.9	12	12.1	18.8	17.9	14.8	TRAESCS1D02G168600	38.6	21.8	17.8	34.7	33.7	22.1	84.9	43.2	35.6	66.6	62.8	45.4
10759	TRAESCS4A02G406200	0	7.3	45.3	0	6.3	27.2	TRAESCS4B02G305700	0	4.6	132.9	0	3.4	64.1	TRAESCS4D02G303900	0	1.2	28.5	0	0.1	22.1	0	13.1	206.7	0	9.8	113.5
2631	TRAESCS2A02G050600	5.7	6.5	12.1	6.3	7.3	8.3	TRAESCS2B02G063900	7.1	15.1	16.4	8.7	21.1	14.1	TRAESCS2D02G050300	22.7	36.5	29.1	31.2	52	22.1	35.4	58.1	57.7	46.2	80.5	44.5
3211	TRAESCS2A02G167500	37.9	26	13.9	36.7	40.6	17	TRAESCS2B02G193600	33.9	19.2	13.6	33.5	30.7	20.5	TRAESCS2D02G175200	36.5	27.1	14.8	31.8	34.5	22.1	108.3	72.3	42.2	102	105.8	59.6
6455	TRAESCS3A02G172200	23.5	22.6	32.1	30.1	30	29.7	TRAESCS3B02G203000	17.6	20.3	21.3	19.7	22.2	19.9	TRAESCS3D02G178700	18.6	19.1	26.8	22.7	24.1	22.1	59.7	62	80.1	72.5	76.3	71.7
14891	TRAESCS6A02G226100	102	45.6	26.8	91.2	64.1	20.3	TRAESCS6B02G255500	87.5	45	26.5	85.3	59.2	15.3	TRAESCS6D02G209000	98.6	52.8	23.7	85	68.9	22.1	288.2	143.4	77.1	261.5	192.1	57.6
10195	TRAESCS4A02G255900	68.2	20.8	23	58.4	21	27.2	TRAESCS4B02G058900	62.5	26.4	20.5	51.7	23.2	29	TRAESCS4D02G058800	76.9	18.3	15.6	61.5	18.2	22.1	207.6	65.4	59.1	171.6	62.4	78.3
16966	TRAESCS7A02G272900	19.9	17.9	14.3	20.5	13.6	18.5	TRAESCS7B02G170900	25.8	25.3	22	27.8	16.3	27.4	TRAESCS7D02G273000	18.3	21.1	17.3	23.6	12.4	22.1	63.9	64.3	53.6	71.8	42.4	68
15251	TRAESCS6A02G276000	25.9	26	30.6	27.5	32.1	17.8	TRAESCS6B02G303300	25.2	23.9	32.2	26.7	37.4	15.5	TRAESCS6D02G256100	35.3	33.6	41.6	32.5	44.4	22.1	86.4	83.5	104.4	86.6	113.9	55.4
3367	TRAESCS2A02G191000	52.5	31.4	17.4	53.6	45.8	15.3	TRAESCS2B02G216100	45.6	38.6	23.9	42	46.4	22.2	TRAESCS2D02G197000	71	41.8	30.1	69	70.5	22.1	169.1	111.8	71.4	164.7	162.7	59.6
11161	TRAESCS5A02G011100	21.3	15.2	11.1	14.5	19.7	20.5	TRAESCS5B02G008800	39.4	21.3	13.7	19.8	17.7	23	TRAESCS5D02G015900	35.3	18.5	12.8	23.9	15	22.1	96.1	54.9	37.6	58.1	52.3	65.5
3358	TRAESCS2A02G189700	8.8	12.9	17.5	12	9.3	12.9	TRAESCS2B02G217400	6.8	9.1	16.7	10.2	6.9	12.4	TRAESCS2D02G198100	12.4	20.1	26.9	19.9	10.9	22.1	28.1	42.2	61.1	42.2	27.1	47.3
7234	TRAESCS3A02G287100	0	0	0	0	0	0	TRAESCS3B02G321200	15.6	25.9	13.1	10.3	17.8	9.9	TRAESCS3D02G286700	20.9	19.6	12	19.9	25.9	22.1	36.5	45.5	25.1	30.3	43.7	32
15416	TRAESCS6A02G301600	19.9	14.2	24.7	21	12.7	20.1	TRAESCS6B02G330800	31.5	18.4	19.8	28.7	19	19.4	TRAESCS6D02G281000	33.3	18	20	27.6	23.9	22.1	84.7	50.6	64.5	77.3	55.6	61.5
912	TRAESCS1A02G184500	5.4	9.2	7.5	5.5	8.9	8.9	TRAESCS1B02G192600	18.8	18.8	22	15.1	20.1	23.8	TRAESCS1D02G192200	13.1	22.4	22.6	13.1	22.1	22.1	37.3	50.4	52.1	33.7	51.1	54.8
2372	TRAESCS1A02G428700	30.8	35.4	54.9	48.4	51.3	47.7	TRAESCS1B02G463400	23.5	25.2	38.7	38.8	38.6	34.1	TRAESCS1D02G438000	25.1	28.5	45.1	23.3	23	22	79.3	89.2	138.7	110.5	112.9	103.8
3925	TRAESCS2A02G283300	14	9.8	13.6	14.8	7.5	20	TRAESCS2B02G300400	10.6	8.6	16.2	10.9	4.3	22.2	TRAESCS2D02G282000	20.5	8.3	16.3	26.3	6.2	22	45	26.6	46.1	52	18	64.2
72	TRAESCS1A02G029800	5.6	4.3	27.2	5.7	7.6	22.4	TRAESCS1B02G036900	1	1.4	4.8	0.1	0.2	0.6	TRAESCS1D02G030300	2.1	2.8	21.1	4.2	9.8	22	8.6	8.5	53.2	9.9	17.7	44.9
3635	TRAESCS2A02G233100	6.6	14	24.3	3.1	17.2	19.4	TRAESCS2B02G250100	6.8	6.8	22.6	3.7	11	18.2	TRAESCS2D02G232400	16.1	20.8	26.2	10.5	24.2	22	29.4	41.6	73	17.3	52.3	59.6
4992	TRAESCS2A02G442400	42	27.7	14	45.6	19.4	18.2	TRAESCS2B02G463500	41.6	35.6	21.5	53	32.2	24.4	TRAESCS2D02G441400	49.8	31.8	19.7	51	29.3	22	133.4	95.1	55.1	149.6	80.8	64.5
12165	TRAESCS5A02G180300	3.6	26.4	31.6	4.3	20.5	21.8	TRAESCS5B02G178200	5.4	17.1	46	9.9	23.8	21.8	TRAESCS5D02G184800	7.1	25.2	27.5	8.7	21	22	16	68.7	105.1	22.9	65.4	65.6
11669	TRAESCS5A02G106300	13.8	15.8	21.9	21.9	13.7	15.7	TRAESCS5B02G111300	23.4	24.6	30.7	27.9	22.8	24.8	TRAESCS5D02G117200	26.9	27.9	35.8	36.5	21.6	22	64.1	68.4	88.3	86.3	58.1	62.5
16905	TRAESCS7A02G263900	27.2	30.8	14.3	28.2	25	20.4	TRAESCS7B02G161900	26.9	31.4	13.6	30.5	31.4	20.7	TRAESCS7D02G264800	31.3	31	13.8	36.4	27.5	22	85.4	93.2	41.7	95.2	83.9	63.1
6695	TRAESCS3A02G210300	24.4	25.5	36.6	32.5	26.1	25.3	TRAESCS3B02G240900	19.6	21.7	32.7	24.8	23.6	23.5	TRAESCS3D02G213100	20.1	23.3	34.6	28.8	25.3	22	64	70.5	103.9	86.2	75	70.8
9493	TRAESCS4A02G133700	30.9	15.3	29	28.3	14.5	20	TRAESCS4B02G171200	51	26.5	39.2	44.8	21.2	32.3	TRAESCS4D02G173200	16.6	15.4	27.9	25.5	14.7	21.9	98.4	57.2	96.1	98.6	50.5	74.2
6804	TRAESCS3A02G226800	11.1	37.1	12.2	9.5	18	20.8	TRAESCS3B02G257700	14.8	50.1	19	16.7	25.4	26.7	TRAESCS3D02G224800	9.5	45.5	13.7	12.2	19.9	21.9	35.4	132.7	44.9	38.5	63.3	69.4
13519	TRAESCS5A02G413300	17.5	34	33.4	17.4	40.5	14.8	TRAESCS5B02G416700	8.4	13.8	24.3	32.8	83.2	36.3	TRAESCS5D02G422000	24.3	39.9	38.8	26.4	54.9	21.9	50.2	87.7	96.5	76.5	178.5	73
4379	TRAESCS2A02G346100	15.6	12.5	20.3	16.8	15.7	18.5	TRAESCS2B02G364500	17.6	12.7	23	18.1	13.9	19.7	TRAESCS2D02G344800	16.6	13.3	20.4	13.4	16.8	21.9	49.8	38.4	63.7	48.2	46.5	60.1
12452	TRAESCS5A02G224100	34.1	20.9	10.4	22.7	27.3	13.1	TRAESCS5B02G222900	22.7	36.9	14.8	15.1	31.7	18.6	TRAESCS5D02G231500	33.2	57.5	15.3	26.5	43.1	21.9	90	115.3	40.5	64.3	102.1	53.7
602	TRAESCS1A02G131200	20.4	20.4	25.6	39.1	30.7	23	TRAESCS1B02G154800	20.9	21.2	21.8	39	32.4	27.2	TRAESCS1D02G137000	23.1	23.5	21.1	42.4	24.2	21.9	64.5	65.1	68.5	120.4	87.4	72
16999	TRAESCS7A02G279100	26.2	35.9	32.7	31.9	61.2	19.9	TRAESCS7B02G181100	10.1	21.5	16.5	16.2	29.5	13.4	TRAESCS7D02G278900	41.1	57.6	40.2	43.7	92.5	21.9	77.5	115.1	89.4	91.8	183.3	55.2
7839	TRAESCS3A02G377500	6.2	7.4	7.9	4.5	18.1	5.9	TRAESCS3B02G410300	17.1	12	10.5	14.3	29.2	15.3	TRAESCS3D02G370600	27.1	18.1	18.8	20.4	32.8	21.9	50.4	37.5	37.1	39.3	80.1	43.1
664	TRAESCS1A02G143500	25.5	21.9	23.9	33.7	24.6	23.1	TRAESCS1B02G160900	20	21.8	13.8	21.3	23.8	20.1	TRAESCS1D02G142300	19.2	24.8	17.9	22.4	27.6	21.9	64.6	68.5	55.6	77.4	76	65.1
12333	TRAESCS5A02G204900	11.1	11.5	28	14	8.8	19.5	TRAESCS5B02G203400	19	21.2	27.4	25.8	16.5	17.8	TRAESCS5D02G211200	19.7	25.4	27.2	27.5	20.7	21.9	49.8	58	82.5	67.4	46	59.2
14777	TRAESCS6A02G209000	5.5	5.8	32.4	5.4	7.4	17.6	TRAESCS6B02G238000	8.1	8.1	19.9	6.2	9.2	10.1	TRAESCS6D02G192500	6.6	6.5	28.9	6.3	7.8	21.9	20.1	20.4	81.2	17.9	24.4	49.5
14376	TRAESCS6A02G139400	8	16.1	14.8	7.8	12.8	13.7	TRAESCS6B02G167900	8.1	13.8	21.8	8.7	10.7	19.7	TRAESCS6D02G129900	9.5	12.5	22.7	9.4	10.9	21.8	25.5	42.4	59.3	25.9	34.4	55.2
13797	TRAESCS5A02G471700	1.2	7.1	15.7	0.5	0.6	7.5	TRAESCS5B02G484000	0.1	1.1	1.9	0	0.4	1	TRAESCS5D02G484000	2.1	12.3	32.7	1.2	6	21.8	3.4	20.5	50.3	1.8	7	30.4
9193	TRAESCS4A02G091800	6.1	17.2	13.5	5.4	9.7	18.4	TRAESCS4B02G212700	5.2	12.7	9.2	4.3	6.5	15.5	TRAESCS4D02G213700	10.3	21.7	22.7	7.4	8.3	21.8	21.5	51.5	45.4	17.1	24.6	55.8
3654	TRAESCS2A02G237400	10.3	21.8	32.6	18.1	17.8	21.6	TRAESCS2B02G259400	19.8	20.6	30.9	22.9	14.2	22.8	TRAESCS2D02G238900	12.2	22.8	25.2	14.5	16.8	21.8	42.2	65.2	88.7	55.5	48.7	66.2
3246	TRAESCS2A02G172500	3.2	25.2	19.1	6.4	13.5	16.9	TRAESCS2B02G198700	1.2	18.1	13.8	2.9	10.8	11.4	TRAESCS2D02G179600	3.2	20.7	25.1	6.8	13.4	21.8	7.5	63.9	58	16.1	37.7	50.1
16417	TRAESCS7A02G187900	19.9	15.2	14.4	20.4	16	17.3	TRAESCS7B02G093000	15.1	11.1	12.4	17.1	11.4	17	TRAESCS7D02G188900	24.3	18.6	19	24.4	18.6	21.8	59.2	44.9	45.8	61.9	46	56.1
14789	TRAESCS6A02G210800	24.9	17.5	30.3	27.9	16.6	24.4	TRAESCS6B02G239800	19.8	20.8	36.3	22.2	17.4	25.1	TRAESCS6D02G193900	25.4	17.7	26.9	29	19.6	21.8	70.1	56	93.6	79	53.6	71.3
15050	TRAESCS6A02G248500	19.1	14.3	6.7	10.8	16.1	6.9	TRAESCS6B02G276200	24	21.2	15.8	15	23.7	19.2	TRAESCS6D02G230600	17.8	22.8	17.3	13.7	21.5	21.8	60.9	58.2	39.8	39.5	61.2	47.9
7120	TRAESCS3A02G272200	11.6	29.3	8.4	8.4	12.9	24.6	TRAESCS3B02G306000	3.5	21	10.1	2.8	8.3	19.1	TRAESCS3D02G271800	10.5	21	7.2	8.5	11.7	21.8	25.7	71.3	25.7	19.7	32.9	65.5
12178	TRAESCS5A02G182400	92.1	43	15.6	57.8	36.6	23	TRAESCS5B02G180400	79.4	9.8	13.8	81.6	33.8	14.6	TRAESCS5D02G186800	99.2	29	16	61.8	40.1	21.8	270.7	81.8	45.3	201.1	110.5	59.4
16926	TRAESCS7A02G267300	12.2	13.4	18.9	8.6	10.7	24.2	TRAESCS7B02G164700	7.1	14.4	21	5.4	12.3	29	TRAESCS7D02G267400	9.4	14.5	15.3	7.6	9.2	21.8	28.7	42.3	55.2	21.6	32.1	74.9
15619	TRAESCS6A02G334300	28.6	21.9	25.1	27.7	19.1	28.1	TRAESCS6B02G365000	22.8	19.1	32.4	28.8	19.8	26.1	TRAESCS6D02G313600	32.2	20	18.5	23.3	19	21.7	83.6	60.9	76.1	79.8	57.9	75.9
9648	TRAESCS4A02G169300	26.4	40.4	54.9	36.7	49.3	29.6	TRAESCS4B02G126300	25.9	34.4	48.8	40.4	41	24.6	TRAESCS4D02G145100	27.9	32	45.6	39.9	40.6	21.7	80.2	106.8	149.4	116.9	130.9	76
2681	TRAESCS2A02G069200	16.3	14.4	9.7	14.4	10.1	12	TRAESCS2B02G081600	0	0	0	0	0	0	TRAESCS2D02G067900	24	10.6	13.3	24.7	14	21.7	40.4	25.1	23	39.1	24.1	33.7
17015	TRAESCS7A02G283100	71.5	38	29.6	92.1	37.5	34.8	TRAESCS7B02G177100	26.4	21.4	16.9	35.1	26.4	18.1	TRAESCS7D02G281900	36.4	24.3	25	51.7	26.4	21.7	134.3	83.7	71.5	178.9	90.4	74.7
9132	TRAESCS4A02G083400	40.7	29	27.1	39.1	38.6	26.7	TRAESCS4B02G220800	24.2	19.6	21.3	25.7	25	22.8	TRAESCS4D02G221100	25.8	20.5	21.2	28.8	27	21.7	90.7	69.1	69.7	93.6	90.6	71.2
9080	TRAESCS4A02G076800	10.2	8.4	6.6	8.1	7.7	11.5	TRAESCS4B02G232900	13.8	8.9	11.5	10.6	10.5	17.4	TRAESCS4D02G234100	14	14.7	13.3	9	15.2	21.7	38	31.9	31.4	27.6	33.5	50.5
603	TRAESCS1A02G131500	13.8	21.1	34.7	14.6	23.3	29.6	TRAESCS1B02G152100	14.1	28.8	43.2	5.2	9.9	7.1	TRAESCS1D02G136900	5	9.8	12.9	6.2	12.6	21.7	32.8	59.8	90.8	26	45.8	58.4
15559	TRAESCS6A02G322400	27	36.5	31.4	24.4	32.3	47.7	TRAESCS6B02G353100	32	27.3	19.5	23.9	25	35	TRAESCS6D02G302200	19	14	19.2	20.7	14.8	21.7	78	77.8	70.2	68.9	72.1	104.4
15444	TRAESCS6A02G306400	13.4	7.1	10.9	11	10.6	9.6	TRAESCS6B02G334800	23.2	13.9	18.6	18.6	9.5	16.2	TRAESCS6D02G285500	34.3	18.1	34.2	22.6	15.8	21.7	70.8	39	63.7	52.2	35.9	47.5
4428	TRAESCS2A02G353300	26.6	13.2	16	24.9	17.7	16.5	TRAESCS2B02G371200	20.9	18.2	21.7	20.6	21	23.9	TRAESCS2D02G350800	28.9	15.6	18.8	27.8	24.8	21.7	76.4	47.1	56.5	73.3	63.5	62.1
2981	TRAESCS2A02G130700	23.2	38.5	37.6	24.2	26.7	43.5	TRAESCS2B02G152800	30.3	25.2	24.4	24.4	22.3	29.2	TRAESCS2D02G132700	16.8	22.2	22	14.4	12.7	21.7	70.2	85.8	84.1	63	61.7	94.3
13973	TRAESCS6A02G024900	19.5	15.3	24	10	6.3	3.4	TRAESCS6B02G034100	42.4	23.9	38.4	52.3	44.1	20.4	TRAESCS6D02G028200	32	24.4	36.7	45.5	38.7	21.7	93.9	63.5	99.1	107.8	89.1	45.5
[truncated: 10,814 more rows]

## Sheet: wheatDH_triad_exp_5TPM_normaliz
ggtern_ID	ID	sub_A	Nanda_D0	Nanda_D7	Nanda_D21	Sadash_D0	Sadash_D7	Sadash_D21	sub_B	Nanda_D0	Nanda_D7	Nanda_D21	Sadash_D0	Sadash_D7	Sadash_D21	sub_D	Nanda_D0	Nanda_D7	Nanda_D21	Sadash_D0	Sadash_D7	Sadash_D21
1	17223	TRAESCS7A02G316300	23	22.9	19.2	20.4	23.2	21.8	TRAESCS7B02G217900	39.6	39.2	30	31.9	36.9	34.2	TRAESCS7D02G313800	37.3	37.8	50.8	47.7	39.9	44
2	9530	TRAESCS4A02G139600	28.3	25.1	24.2	19.6	15.9	19.5	TRAESCS4B02G154700	24.5	24.7	30.2	21.7	25.5	27	TRAESCS4D02G167600	47.2	50.2	45.6	58.7	58.5	53.5
3	486	TRAESCS1A02G112500	41	45.7	42.7	40.2	44.4	43.5	TRAESCS1B02G132700	28.1	21.3	29.7	16.3	10.8	13.3	TRAESCS1D02G114100	30.8	33	27.6	43.5	44.8	43.2
4	11184	TRAESCS5A02G015000	35.9	43.3	34.1	34.5	39.7	21	TRAESCS5B02G013200	21.3	14.2	17.9	17.6	19.1	21.8	TRAESCS5D02G020900	42.8	42.5	48	47.9	41.2	57.3
5	7617	TRAESCS3A02G344700	33.3	59.8	49	66.7	48	46.7	TRAESCS3B02G376700	0	21.2	15.6	0	33	21.3	TRAESCS3D02G338300	66.7	18.9	35.4	33.3	19	32
6	369	TRAESCS1A02G092900	30.9	34.7	32.8	42.1	43.8	44.7	TRAESCS1B02G120600	34.4	31	31.2	14.3	12.8	13.1	TRAESCS1D02G101600	34.6	34.3	36	43.7	43.3	42.2
7	7584	TRAESCS3A02G339200	15.7	15.1	19.8	20.4	17.9	15.9	TRAESCS3B02G370900	38.1	39.8	35	35	37.2	38.3	TRAESCS3D02G332800	46.2	45.1	45.1	44.6	44.9	45.8
8	14086	TRAESCS6A02G068900	18.3	17.8	22.7	21.3	23	18.5	TRAESCS6B02G093100	42.2	44.2	41.7	37.8	38.8	45.1	TRAESCS6D02G066700	39.5	38.1	35.6	40.8	38.2	36.4
9	3871	TRAESCS2A02G276100	29.6	29.2	28.1	31.1	28.8	28	TRAESCS2B02G293800	42.7	40.3	41.5	39.2	39.5	40.9	TRAESCS2D02G275100	27.7	30.5	30.4	29.7	31.7	31.1
10	14803	TRAESCS6A02G213700	31.4	29.7	28.9	34.5	36.2	30.5	TRAESCS6B02G243700	32.2	36	33.1	28.6	31	37.5	TRAESCS6D02G196300	36.4	34.3	38	36.9	32.7	32
11	109	TRAESCS1A02G038200	43.4	35.7	22.6	64.7	61	51.7	TRAESCS1B02G049100	37.2	38.9	49.2	0.3	0.3	0.2	TRAESCS1D02G039900	19.4	25.4	28.2	35.1	38.7	48.1
12	9082	TRAESCS4A02G077000	25.5	29.2	30.2	26	25.1	28.6	TRAESCS4B02G233100	42.4	40.8	35.5	39.3	38.7	37.1	TRAESCS4D02G234300	32	30.1	34.3	34.7	36.2	34.3
13	1962	TRAESCS1A02G350200	38.8	42.2	37.2	39.9	36.1	32.3	TRAESCS1B02G364500	35.6	30.3	23.8	35.4	38.1	39.2	TRAESCS1D02G353100	25.6	27.6	39	24.7	25.8	28.5
14	4436	TRAESCS2A02G354200	31.3	33.4	34.9	29.8	31.9	33.8	TRAESCS2B02G375100	36.4	35.1	36.2	39.9	39.3	39.3	TRAESCS2D02G354800	32.4	31.5	29	30.3	28.7	26.9
15	3236	TRAESCS2A02G170800	31	32.6	28.1	31.1	33.4	30.7	TRAESCS2B02G197200	34	33.4	35.5	31.8	34.2	36.5	TRAESCS2D02G178300	35.1	34	36.5	37.1	32.4	32.7
16	1603	TRAESCS1A02G286300	21.9	25.5	21.9	26.7	27	22.3	TRAESCS1B02G295700	26.1	24.9	17.3	26.9	28.9	20.9	TRAESCS3D02G349900	52	49.6	60.7	46.4	44.1	56.8
17	9356	TRAESCS4A02G114100	37.7	37	29.8	34.9	35.4	33.7	TRAESCS4B02G190000	26.2	21.1	32.2	32.4	24.1	28	TRAESCS4D02G191400	36.2	41.9	38	32.7	40.5	38.2
18	16023	TRAESCS7A02G145700	26.4	27.2	25.4	27.3	30.5	25.1	TRAESCS6B02G393300	27.9	23.2	22.3	30.3	23.7	26.6	TRAESCS7D02G147000	45.7	49.6	52.3	42.4	45.8	48.3
19	10414	TRAESCS4A02G293000	25.9	18.4	20.1	23.7	17.1	19.7	TRAESCS4B02G020300	41.2	40	45	43.4	46	45.2	TRAESCS4D02G018500	32.8	41.6	34.8	32.8	37	35.1
20	17493	TRAESCS7A02G356300	44.1	31.2	36	45.9	34.7	34.3	TRAESCS7B02G271400	23.9	33.6	31.3	23.1	30.1	31.6	TRAESCS7D02G366400	32	35.2	32.7	30.9	35.2	34.1
21	8862	TRAESCS4A02G044700	32.8	31.9	34.9	35.1	33.5	34.4	TRAESCS4B02G260600	32.9	32.9	32.3	31.8	30.5	31.9	TRAESCS4D02G260400	34.3	35.2	32.7	33.1	36	33.7
22	5971	TRAESCS3A02G085600	33.3	29.9	29	29.6	29.8	29.2	TRAESCS3B02G100800	28.7	30	30.5	30.4	28	29.3	TRAESCS3D02G085600	38	40.1	40.5	40	42.1	41.5
23	11652	TRAESCS5A02G104000	35.4	34.8	34.9	35.1	35.7	33.7	TRAESCS5B02G112200	35	32.2	35.8	35.8	31.7	33	TRAESCS5D02G121600	29.6	33	29.3	29	32.6	33.2
24	14072	TRAESCS6A02G061300	13.5	17.4	9.4	5.3	14.4	8.2	TRAESCS6B02G078400	25.1	25.2	18.9	27	17	16.1	TRAESCS5D02G360900	61.4	57.3	71.6	67.7	68.6	75.7
25	12670	TRAESCS5A02G260600	35.7	36.8	35.5	35.1	33.7	35.7	TRAESCS5B02G258900	23.1	23.9	31.4	27.1	25.6	24	TRAESCS5D02G268000	41.2	39.3	33.1	37.9	40.6	40.2
26	7090	TRAESCS3A02G267900	27.6	22.3	15.5	27.5	19	21.3	TRAESCS3B02G302300	39.4	41.7	45.6	39.7	40.9	42.9	TRAESCS3D02G268000	33	36	38.9	32.7	40	35.9
27	12084	TRAESCS5A02G170200	39	35.9	37.9	36.5	35.8	37.8	TRAESCS5B02G167000	28.2	28	29.2	28.8	28.1	28.8	TRAESCS5D02G174600	32.8	36.1	32.9	34.7	36.2	33.4
28	17175	TRAESCS7A02G309900	29.7	29.2	27	28.9	29.5	29.6	TRAESCS7B02G209900	37	35.2	38	38.6	34.6	33.7	TRAESCS7D02G306600	33.3	35.7	34.9	32.5	35.9	36.7
29	1596	TRAESCS1A02G284800	8.1	7.9	6.5	5.7	7.2	6.6	TRAESCS1B02G294200	46.9	49.1	50.2	49.1	49.8	52	TRAESCS1D02G283800	44.9	42.9	43.3	45.2	43	41.4
30	3785	TRAESCS2A02G262500	20.6	19.6	29.8	25.3	21.2	23.4	TRAESCS2B02G279600	40.4	39.5	36.2	38.3	42.8	38	TRAESCS2D02G261500	39	40.9	34	36.4	36	38.6
31	750	TRAESCS1A02G159100	39.5	30.2	38.7	42.4	35.5	37.7	TRAESCS1B02G174800	30	30.3	24.7	27.6	28.2	26.3	TRAESCS1D02G156400	30.5	39.6	36.6	30.1	36.3	36
32	3229	TRAESCS2A02G169800	28.4	31.4	25	27.8	34.1	25.5	TRAESCS2B02G196100	34	34.7	36	31.3	29	37.4	TRAESCS2D02G177300	37.6	33.9	39	40.9	36.9	37
33	6088	TRAESCS3A02G107800	43.2	42.4	50.3	41	46	44.3	TRAESCS7B02G198400	26.9	29.2	22.3	28.2	26.8	26	TRAESCS7D02G291300	29.9	28.4	27.4	30.8	27.2	29.7
34	18255	TRAESCS7A02G527600	25.9	26.8	16.3	20.6	24.4	22.4	TRAESCS7B02G444400	47.5	46.7	56.6	55.4	51.4	51.6	TRAESCS7D02G515600	26.6	26.4	27.1	23.9	24.3	26
35	14758	TRAESCS6A02G204900	29.1	29.2	27.7	27.7	29.7	28.7	TRAESCS6B02G225600	33.3	34.1	36.9	35	30.9	37.7	TRAESCS6D02G190100	37.6	36.8	35.4	37.3	39.4	33.6
36	12085	TRAESCS5A02G170300	34.2	32.7	27.2	33.2	30.7	31.8	TRAESCS5B02G167100	38.1	33.7	33.2	38	36.2	32.3	TRAESCS5D02G174700	27.7	33.7	39.6	28.9	33.1	35.9
37	4010	TRAESCS2A02G294000	24.2	22.2	20.6	30.9	29.7	27.6	TRAESCS2B02G310300	40.3	44.8	41.8	36.3	39.2	38.6	TRAESCS2D02G291600	35.4	33	37.6	32.8	31.1	33.8
38	7419	TRAESCS3A02G313500	28.9	31	30.7	29.7	29.9	30.3	TRAESCS3B02G158400	31.2	28	31.7	34.8	27.6	31	TRAESCS3D02G140800	40	41	37.7	35.5	42.5	38.7
39	11483	TRAESCS5A02G077500	50	22.3	34.4	50	39.1	35	TRAESCS5B02G088100	50	32.4	28.1	50	26.2	23.5	TRAESCS5D02G094300	0	45.3	37.4	0	34.7	41.5
40	17858	TRAESCS7A02G419100	36.7	33.8	29.5	35.7	35.1	34.1	TRAESCS7B02G319200	30.6	29.4	33.6	32.6	31.3	31.4	TRAESCS7D02G411600	32.7	36.8	36.9	31.7	33.6	34.5
41	17106	TRAESCS7A02G300500	28.8	33.4	34.6	31	34.2	33.6	TRAESCS7B02G201400	39.4	38.7	39.2	36.8	36.7	39.1	TRAESCS7D02G296300	31.8	27.9	26.1	32.2	29.1	27.3
42	4855	TRAESCS2A02G417500	0	0	0	0	0	0	TRAESCS2B02G436400	0	39.4	42.9	0	39.5	47.5	TRAESCS2D02G414800	100	60.6	57.1	0	60.5	52.5
43	7808	TRAESCS3A02G372600	31.3	30.4	34.6	32.5	32.5	34.1	TRAESCS3B02G405000	33.1	34	25.9	31.5	30.1	27.6	TRAESCS3D02G365600	35.6	35.6	39.5	36.1	37.4	38.4
44	2774	TRAESCS2A02G094200	27.8	27.7	29.5	25.8	28	30.1	TRAESCS2B02G109000	40.4	37.7	41.1	45.5	40.7	39.6	TRAESCS2D02G092800	31.8	34.6	29.4	28.7	31.3	30.2
45	13896	TRAESCS6A02G000300	33.5	33.1	31.2	2.7	2.9	2.9	TRAESCS6B02G004300	25.6	30.2	19.5	28.2	27.2	31.5	TRAESCS6D02G001600	40.9	36.8	49.4	69.1	69.9	65.6
46	13701	TRAESCS5A02G452400	30.7	36.7	32.2	29.7	32.8	33.1	TRAESCS5B02G461300	36.7	31.9	29.2	34.5	34.4	31.9	TRAESCS5D02G462800	32.6	31.4	38.6	35.8	32.8	35.1
47	7631	TRAESCS3A02G347200	12.3	17.2	19	7.4	18.5	22.3	TRAESCS5B02G215500	21.9	10.4	7.1	15.8	11.1	9.8	TRAESCS3D02G348200	65.8	72.3	73.9	76.8	70.4	67.9
48	15293	TRAESCS6A02G282200	42.4	48.5	44.9	35.3	43.6	41.9	TRAESCS6B02G310600	23.6	20.8	25.3	31.3	24.3	24.6	TRAESCS6D02G262700	34	30.7	29.8	33.4	32.1	33.5
49	1447	TRAESCS1A02G263300	34.8	29.8	39.1	36.2	34.1	34.8	TRAESCS1B02G273900	26.9	27.4	17.9	22.8	24.3	21.2	TRAESCS1D02G263400	38.2	42.8	43	40.9	41.6	44
50	13665	TRAESCS5A02G443900	46.3	32.7	33.8	37.1	30.5	29.8	TRAESCS5B02G448500	25.2	35	37.9	38.5	40.3	40.9	TRAESCS5D02G451300	28.5	32.3	28.2	24.4	29.2	29.4
51	3790	TRAESCS2A02G263300	13.3	16.2	28.5	16	16.8	23	TRAESCS2B02G278800	52.1	48.8	38.7	51.6	45.7	44.4	TRAESCS2D02G260700	34.6	35	32.8	32.4	37.5	32.5
52	14054	TRAESCS6A02G047900	43.8	42.2	43.1	25.2	27.4	26.8	TRAESCS6B02G064300	41.3	44.3	44.5	38.9	40.8	40.8	TRAESCS6D02G055400	14.9	13.5	12.4	35.9	31.8	32.4
53	12596	TRAESCS5A02G246200	20.2	31.2	29.2	23.2	33.2	32.9	TRAESCS5B02G243500	30	22.4	23.7	30.9	16	22.5	TRAESCS5D02G252700	49.8	46.4	47.1	45.9	50.8	44.5
54	1132	TRAESCS1A02G217200	41.4	39.8	36.1	37.8	43.5	37.3	TRAESCS1B02G230300	21.8	19.1	27.5	26	20.5	26.5	TRAESCS1D02G219000	36.8	41.1	36.4	36.1	36.1	36.2
55	10980	TRAESCS5A02G513300	34	28.8	26.3	34.9	29.2	29.1	TRAESCS4B02G344400	39.7	39.5	38.4	35.1	38.1	40.3	TRAESCS4D02G339500	26.3	31.6	35.3	30	32.7	30.6
56	12476	TRAESCS5A02G227800	43.7	45.1	39.1	42.1	44.9	41.3	TRAESCS5B02G226600	25.7	22.1	30.7	29.4	22.7	25.3	TRAESCS5D02G239800	30.6	32.8	30.2	28.5	32.4	33.3
57	2866	TRAESCS2A02G110500	10.7	8.2	10.6	10.9	9.9	8.5	TRAESCS2B02G129300	37.5	39.2	39.9	36.4	37.2	39.9	TRAESCS2D02G111100	51.8	52.6	49.4	52.7	52.9	51.6
58	3889	TRAESCS2A02G278600	41.2	40.4	43.8	43.1	36.9	39.9	TRAESCS2B02G296200	32.8	32	31.5	32.4	33.7	33.9	TRAESCS2D02G277700	26	27.6	24.7	24.6	29.3	26.2
59	6252	TRAESCS3A02G136800	38.4	32.7	35.6	34.2	36.3	34.2	TRAESCS3B02G154600	30	33.9	30.2	29.3	31.3	31.2	TRAESCS3D02G137600	31.5	33.5	34.2	36.4	32.4	34.6
60	2729	TRAESCS2A02G082100	27.5	25.9	20	23.9	26.7	22.2	TRAESCS2B02G096200	33	37	38.4	31.7	39.1	35.1	TRAESCS2D02G080000	39.4	37.1	41.6	44.5	34.2	42.7
61	10283	TRAESCS4A02G268700	35.2	31	40.3	43.5	34.3	35.2	TRAESCS4B02G045500	34.2	33.2	25.6	29	31.6	29.4	TRAESCS4D02G046400	30.6	35.8	34	27.6	34.1	35.4
62	17536	TRAESCS7A02G362900	25.4	28.1	23.5	27.5	28.1	28.4	TRAESCS7B02G266300	26.9	37.6	42.8	29.7	36.7	37.9	TRAESCS7D02G360200	47.8	34.2	33.6	42.7	35.2	33.7
63	684	TRAESCS1A02G147000	38.2	38.6	33.3	37.2	34.8	38.1	TRAESCS1B02G164500	31.9	29.6	35.5	32.9	33.2	30.9	TRAESCS1D02G145100	29.8	31.9	31.2	30	32	31
64	10960	TRAESCS5A02G509200	30.3	35.6	31.3	31.1	35.5	35.3	TRAESCS4B02G339500	31.8	28.2	26.9	26.7	25.1	29	TRAESCS4D02G335700	37.8	36.1	41.8	42.2	39.4	35.6
65	4617	TRAESCS2A02G383600	26.2	23	28.8	27.3	25.6	23.4	TRAESCS2B02G400600	31	34.2	33.2	30.9	32.1	35.5	TRAESCS2D02G379700	42.8	42.7	38	41.9	42.3	41.1
66	6953	TRAESCS3A02G247600	33.9	36.1	40.4	35.9	36.1	38.6	TRAESCS3B02G271800	35.3	29.8	23.8	31.5	30.5	27.3	TRAESCS3D02G243800	30.8	34.1	35.8	32.5	33.4	34.1
67	9803	TRAESCS4A02G194400	0	37.1	65.5	100	40.7	48.4	TRAESCS4B02G120900	0	31.1	2.6	0	37.7	10.4	TRAESCS4D02G118900	0	31.9	31.8	0	21.6	41.2
68	13664	TRAESCS5A02G443700	32.5	34.8	38.4	33.4	35.8	36.2	TRAESCS5B02G448100	27.8	33.8	32.7	30	34.5	32.2	TRAESCS5D02G451100	39.7	31.4	28.9	36.6	29.7	31.6
69	17199	TRAESCS7A02G313100	43.1	26	17.6	49.7	31.1	18.9	TRAESCS7B02G213300	19.5	21.6	48.1	19.3	17.8	44.4	TRAESCS7D02G309500	37.4	52.4	34.3	31	51.1	36.7
70	14744	TRAESCS6A02G202200	29.6	27.3	26	26.7	29.6	26.4	TRAESCS6B02G227700	28	34.4	37.7	31.4	33.4	36.2	TRAESCS6D02G185800	42.4	38.2	36.3	41.8	37	37.4
71	605	TRAESCS1A02G132400	38.1	32.8	49.4	44.8	36.2	44.7	TRAESCS1B02G154500	41.1	23.3	19.1	35.5	22.2	22	TRAESCS7D02G246600	20.8	43.8	31.4	19.7	41.6	33.3
72	1719	TRAESCS1A02G307400	33.2	33.4	35.4	29.7	33.1	35	TRAESCS1B02G318200	36.8	36.6	38.4	38.1	36	37.4	TRAESCS1D02G306800	30	30.1	26.2	32.2	30.9	27.6
73	9423	TRAESCS4A02G130800	20	12.8	28.5	25	11.4	26.3	TRAESCS4B02G173700	20	33.5	43.3	37.5	30.3	44.3	TRAESCS4D02G175900	60	53.7	28.2	37.5	58.2	29.4
74	4941	TRAESCS2A02G432600	36.6	39.8	39.1	35	37.7	38.7	TRAESCS2B02G453900	27.8	25.6	28.6	28.7	24.6	26.8	TRAESCS2D02G430500	35.7	34.7	32.3	36.4	37.7	34.5
75	5475	TRAESCS2A02G545600	21.2	28.8	26.9	23.8	24.9	25.4	TRAESCS2B02G576100	30.6	31.5	31	31.2	36.4	32.7	TRAESCS2D02G546500	48.2	39.7	42.1	45	38.8	41.9
76	13891	TRAESCS7A02G454700	51.9	55.2	52.2	52.3	54.3	55.7	TRAESCS5B02G320300	10.6	13.1	10.8	8.4	12	11.8	TRAESCS7D02G443900	37.6	31.7	37	39.3	33.7	32.5
77	9259	TRAESCS4A02G100400	31	35.7	31.4	31.3	37.8	29.7	TRAESCS4B02G204100	43	35.5	36.9	40.4	38.6	39.7	TRAESCS4D02G205000	25.9	28.8	31.7	28.4	23.5	30.6
78	2288	TRAESCS1A02G413000	45.5	41	45.4	43.8	41.8	48.5	TRAESCS1B02G443100	31.1	31.1	28	31.1	31.6	27	TRAESCS1D02G420600	23.4	27.9	26.6	25.2	26.7	24.5
79	2039	TRAESCS1A02G364000	66.7	26.6	21.8	100	52.1	23.2	TRAESCS1B02G381200	33.3	18.6	27	0	4.1	32.2	TRAESCS1D02G369200	0	54.8	51.2	0	43.8	44.7
80	7716	TRAESCS3A02G358500	36.4	29.7	21	34.1	27.6	22.9	TRAESCS3B02G391300	34.8	31.7	28.7	28.9	32.7	33.9	TRAESCS3D02G352800	28.8	38.6	50.3	36.9	39.8	43.1
81	5450	TRAESCS2A02G539800	46	45.6	56	49.6	46.5	44.6	TRAESCS2B02G570100	22.4	23.2	21	23	23.1	24.9	TRAESCS2D02G541400	31.7	31.2	23	27.4	30.4	30.5
82	13568	TRAESCS5A02G424100	46.9	36.6	37.3	56	35.4	37.6	TRAESCS5B02G426400	21.3	30.1	38.7	19.8	27.9	33.5	TRAESCS5D02G432700	31.8	33.3	24	24.3	36.7	28.9
83	2037	TRAESCS1A02G363700	24.2	24.1	30	28.9	27.9	26.1	TRAESCS1B02G380800	41.7	42.1	38.8	37.1	40.8	39.7	TRAESCS1D02G368700	34.1	33.7	31.2	34	31.2	34.2
84	9889	TRAESCS4A02G208000	35.8	33.3	35.7	34.9	31.7	35.1	TRAESCS4B02G111500	31.9	31.5	27.8	30	33.4	30.2	TRAESCS4D02G109200	32.3	35.2	36.5	35.1	34.8	34.7
85	3519	TRAESCS2A02G214700	37.1	39.8	39.4	37.6	38.3	38.3	TRAESCS2B02G239700	27.7	23.6	22.6	26	26	25	TRAESCS2D02G220500	35.2	36.7	38	36.3	35.6	36.7
86	7762	TRAESCS3A02G366100	25.7	23.1	24.9	27.1	23.2	23.2	TRAESCS5B02G468500	31.2	35.2	37.8	35.2	36	35	TRAESCS5D02G470000	43	41.6	37.4	37.7	40.7	41.8
87	6547	TRAESCS3A02G186600	18.9	22.9	16.3	15	15.4	19.8	TRAESCS3B02G216100	23	21.4	20.4	21.2	20.9	19.1	TRAESCS3D02G190500	58.1	55.7	63.4	63.8	63.7	61.1
88	9300	TRAESCS4A02G106300	37.4	49.1	23.6	31.8	46.6	27.7	TRAESCS4B02G197900	27.3	28.7	22.3	31.5	30.7	31.6	TRAESCS4D02G198500	35.4	22.2	54.1	36.7	22.7	40.7
89	15086	TRAESCS6A02G253900	32.2	35.9	31	31.9	34.2	32.2	TRAESCS6B02G271600	33.9	29.3	30.2	33	29.5	28.9	TRAESCS6D02G235400	34	34.8	38.7	35.2	36.3	38.9
90	12770	TRAESCS5A02G279100	33.8	30.6	31.6	34.5	31.9	32	TRAESCS5B02G278500	31.5	31.6	33.5	31.2	29.7	31.2	TRAESCS5D02G286200	34.7	37.8	34.9	34.3	38.4	36.8
91	16250	TRAESCS7A02G158900	44.7	28.6	31.6	50.1	29.1	31.7	TRAESCS7B02G063400	14.9	22	24.5	19.9	22.4	17.7	TRAESCS7D02G159800	40.4	49.4	43.8	30	48.5	50.6
92	6994	TRAESCS3A02G252700	26.1	28.5	23.4	26.2	32.4	25	TRAESCS3B02G284300	36.6	36.7	36	32.1	35.5	38.4	TRAESCS3D02G253300	37.4	34.8	40.6	41.6	32.1	36.5
93	17958	TRAESCS7A02G446000	28.4	28.4	24	56.7	58.3	60.5	TRAESCS7B02G345500	47.3	48.1	54.8	0	0.4	0.1	TRAESCS7D02G436100	24.3	23.5	21.2	43.3	41.3	39.4
94	3518	TRAESCS2A02G214600	24.7	25.8	26.1	29.2	31.4	24.1	TRAESCS2B02G239600	49	41.3	45.6	45.2	43.2	45.2	TRAESCS2D02G220400	26.2	32.9	28.3	25.6	25.5	30.6
95	2456	TRAESCS6A02G385700	65.5	68.7	72.3	68.4	71.7	63.2	TRAESCS1B02G166100	16.5	13.1	11.6	14	12.2	16.2	TRAESCS1D02G146100	18	18.3	16.1	17.6	16.2	20.6
96	3553	TRAESCS2A02G219000	44.2	33.8	21.1	43.3	37.6	24.6	TRAESCS2B02G244400	18.8	14.4	17.2	18.7	17.1	18.5	TRAESCS2D02G224400	37	51.8	61.7	38	45.4	56.8
97	8622	TRAESCS4A02G006000	29.4	26	31.2	34.2	28.2	26.6	TRAESCS4B02G299100	32.4	38.2	34.1	30.6	36.2	37.1	TRAESCS4D02G298000	38.2	35.8	34.6	35.2	35.6	36.4
98	16888	TRAESCS7A02G261600	26.1	27.3	29.9	27.5	27.6	25.5	TRAESCS7B02G159700	41.3	34.8	40.6	40.5	38.9	40.9	TRAESCS7D02G262800	32.6	37.8	29.4	32	33.5	33.5
99	17083	TRAESCS7A02G296800	27.6	26.7	25.1	28.1	24.5	26.1	TRAESCS7B02G189800	36.7	33.5	27.4	33.4	33.6	31.7	TRAESCS7D02G292800	35.7	39.8	47.5	38.5	41.9	42.2
100	5224	TRAESCS2A02G489600	39.5	33.1	34.6	36.1	37.5	36.1	TRAESCS2B02G517500	12.8	11.2	14.8	17.3	13.6	10.8	TRAESCS2D02G489900	47.7	55.7	50.7	46.6	48.9	53.1
101	17411	TRAESCS7A02G344500	32.5	28.8	22.1	29.5	28.9	25.5	TRAESCS7B02G238600	30.2	31.4	41.8	30.7	29.7	35.7	TRAESCS7D02G335000	37.3	39.8	36.1	39.8	41.4	38.9
102	6557	TRAESCS3A02G187900	30.3	26.2	27.9	31.1	24.8	29.7	TRAESCS3B02G217500	9.9	8.8	9.9	10.3	9.6	10.5	TRAESCS3D02G191800	59.8	65.1	62.2	58.6	65.7	59.8
103	3186	TRAESCS2A02G163700	34	26.4	26.1	32.4	30.1	26.5	TRAESCS2B02G189500	31.5	35.1	36.5	34.2	31.7	37	TRAESCS2D02G170600	34.4	38.5	37.4	33.4	38.2	36.6
104	16758	TRAESCS7A02G244800	35.1	32.7	36	33.1	32.8	34.6	TRAESCS7B02G146600	27.7	33	38.4	27.5	32.2	32.9	TRAESCS7D02G243500	37.1	34.3	25.5	39.4	35	32.5
105	2953	TRAESCS2A02G125200	35	24.8	19	37.3	32.3	28.2	TRAESCS2B02G147700	17.9	31.5	31.4	28.1	38	40.2	TRAESCS2D02G128300	47.2	43.8	49.6	34.6	29.7	31.6
106	17335	TRAESCS7A02G333700	35.4	42.5	27.6	29.7	36.6	33.8	TRAESCS7B02G245300	28	26.3	31.7	33.6	29.9	29.3	TRAESCS7D02G341300	36.6	31.2	40.7	36.7	33.5	36.9
107	1984	TRAESCS1A02G354700	30.8	27.5	28.2	32.8	28.5	27.9	TRAESCS1B02G367100	26.4	33.7	31.2	26	33.4	32.4	TRAESCS1D02G355800	42.8	38.8	40.7	41.1	38.1	39.7
108	3770	TRAESCS2A02G260700	26.9	25.5	35.6	25.8	26.9	29.3	TRAESCS2B02G281300	34.9	39.2	31	35.2	39.4	34.9	TRAESCS2D02G263000	38.2	35.3	33.5	39	33.6	35.8
109	7703	TRAESCS3A02G355900	36.3	34.7	43.3	34.7	33.7	36	TRAESCS3B02G388800	42.4	40.8	41.1	41.2	41.7	43.1	TRAESCS1D02G285300	21.3	24.6	15.6	24	24.6	20.9
110	3243	TRAESCS2A02G172000	32.7	31.2	29.9	31.3	26.8	30.7	TRAESCS2B02G198400	26.5	20.4	24.5	31	25.7	21.3	TRAESCS2D02G179300	40.8	48.4	45.6	37.7	47.5	48
111	11705	TRAESCS5A02G112400	31.8	28.4	31.2	35.3	28.6	28.4	TRAESCS5B02G118400	37.6	34.4	36	35.9	36	35.9	TRAESCS5D02G129200	30.6	37.2	32.8	28.8	35.4	35.7
112	10210	TRAESCS4A02G257800	40.8	30.4	28.8	47	33.5	26.5	TRAESCS4B02G056700	43.5	41.2	37.2	39	38	36.4	TRAESCS4D02G057000	15.8	28.4	34	14.1	28.5	37.1
113	4762	TRAESCS2A02G404100	37.4	31	30.1	36.4	31.5	30	TRAESCS2B02G422000	28	30.7	31.4	29.4	30	34.5	TRAESCS2D02G401100	34.6	38.3	38.4	34.3	38.5	35.6
114	13829	TRAESCS5A02G479300	29.4	35.9	25.4	30.2	37.5	30.6	TRAESCS5B02G492500	52.7	38.7	37.9	45.8	38.5	39.6	TRAESCS5D02G492900	17.9	25.4	36.6	24	24	29.8
115	13054	TRAESCS5A02G329000	0	18.5	8.4	0	22.4	11.9	TRAESCS5B02G329100	0	0	0	0	0	0	TRAESCS5D02G334900	0	81.5	91.6	100	77.6	88.1
116	591	TRAESCS1A02G129100	36.3	31.2	31.4	49.5	49.6	50.1	TRAESCS1B02G146100	34	38.5	33.3	1.7	0.9	1	TRAESCS1D02G125600	29.7	30.3	35.3	48.8	49.5	48.9
117	17052	TRAESCS7A02G291600	32.7	29.6	31.2	31.8	30.2	27.5	TRAESCS7B02G184100	37.7	43.5	39.7	39.1	42.7	43.8	TRAESCS7D02G284400	29.6	27	29.1	29.1	27	28.7
118	3068	TRAESCS2A02G146000	26.8	35.4	39	28	33.2	36.8	TRAESCS2B02G171400	35.1	29.1	25.4	32.9	29.6	30.8	TRAESCS2D02G150600	38.1	35.4	35.6	39	37.2	32.4
119	1542	TRAESCS1A02G277500	62.5	57.5	62.1	65.1	59.9	61.9	TRAESCS1B02G286500	16.8	19.9	17.5	16.1	17.2	18.2	TRAESCS1D02G276700	20.6	22.6	20.4	18.8	22.9	19.9
120	11266	TRAESCS5A02G038200	24.1	29.6	32.6	29.8	32.1	30.3	TRAESCS5B02G039700	41.9	38.8	34	36.5	37.5	35.9	TRAESCS5D02G045600	34	31.6	33.4	33.6	30.4	33.9
121	3216	TRAESCS2A02G168300	31.8	32.3	27.4	31.7	31.5	30.7	TRAESCS2B02G194400	37.7	35.6	37.4	37.9	39.1	37	TRAESCS2D02G175700	30.6	32.1	35.3	30.4	29.5	32.3
122	173	TRAESCS1A02G051700	41.3	23.7	26.2	43.4	29.8	25	TRAESCS1B02G068500	28.1	32.3	28.9	5.1	6.1	4.7	TRAESCS1D02G053700	30.5	44	44.9	51.6	64.1	70.2
123	9926	TRAESCS4A02G214200	25.3	26.8	21.7	23.1	24.2	25.1	TRAESCS4B02G101800	41.9	40.2	37.9	42.1	43.5	38.5	TRAESCS4D02G098400	32.8	33	40.4	34.8	32.3	36.4
124	17030	TRAESCS7A02G286200	36.2	32.7	52.6	38.1	34.9	39.8	TRAESCS7B02G183600	32.1	32	15.3	35	29.9	29.5	TRAESCS7D02G289200	31.7	35.3	32.2	26.8	35.2	30.7
125	4495	TRAESCS2A02G364000	40.7	44.6	42.3	40.2	41.5	38.8	TRAESCS2B02G382000	19.4	25.3	26.5	23.5	23.3	25.9	TRAESCS2D02G361800	39.9	30.1	31.3	36.2	35.2	35.4
126	4027	TRAESCS2A02G296000	9.7	7.4	7.5	26.3	26.6	28.6	TRAESCS2B02G312400	41.1	34.8	35	33.2	25.2	30.2	TRAESCS2D02G293900	49.2	57.8	57.4	40.5	48.2	41.2
127	15344	TRAESCS6A02G289600	36.2	30.8	26.8	38.8	32.6	28.9	TRAESCS6B02G319800	29	24	21.9	25.9	25.9	27.1	TRAESCS6D02G269300	34.8	45.2	51.4	35.3	41.5	44
128	18390	TRAESCS5A02G357200	42.9	41.8	44.2	42.7	44.4	43.9	TRAESCS5B02G359700	14.8	12.9	16.4	15.9	14.9	16.3	TRAESCS5D02G366300	42.3	45.3	39.3	41.4	40.7	39.8
129	10472	TRAESCS4A02G305300	17.1	25.5	23.7	19.6	21.6	23.2	TRAESCS4B02G007300	48.7	39.2	35	44.1	42.4	37.2	TRAESCS4D02G007500	34.2	35.3	41.3	36.4	36	39.7
130	17227	TRAESCS7A02G316800	33.5	36.1	43.5	31.5	33.1	38.3	TRAESCS7B02G217300	46.4	40.5	31.5	51.3	44	35.7	TRAESCS7D02G313300	20	23.4	24.9	17.2	22.9	26.1
131	15635	TRAESCS6A02G337100	39.7	34.4	42.2	38.9	35.5	44.6	TRAESCS6B02G367800	28.1	34	31.1	29.9	30.3	27.7	TRAESCS6D02G317700	32.2	31.6	26.6	31.3	34.2	27.7
132	4989	TRAESCS2A02G441600	19.7	16.3	13	33.5	31.5	26.6	TRAESCS2B02G461800	48	55	68.4	44.6	41.8	50.4	TRAESCS2D02G439300	32.3	28.6	18.6	21.9	26.7	23
133	752	TRAESCS1A02G159300	43.3	37.2	34.5	36.9	38	35.5	TRAESCS1B02G175700	20.3	22.6	27.5	27.6	23.8	27.8	TRAESCS1D02G156700	36.4	40.3	37.9	35.6	38.2	36.7
134	16720	TRAESCS7A02G238600	32.8	37.5	39	33.8	40.1	39.2	TRAESCS7B02G103600	26.1	21.1	28.2	26.1	21.8	27.8	TRAESCS7D02G199700	41.2	41.4	32.8	40	38.1	33
135	11181	TRAESCS5A02G014400	36	26.7	31.8	38.1	34	37.8	TRAESCS5B02G012300	28.9	33	27.4	25.6	29.3	29.1	TRAESCS5D02G019800	35.1	40.3	40.8	36.3	36.7	33.1
136	17313	TRAESCS7A02G329300	38.8	37.5	37.7	34.7	40	34.5	TRAESCS7B02G230000	29.2	37.8	33.4	32.1	35.4	34.2	TRAESCS7D02G326200	32	24.7	29	33.2	24.5	31.4
137	6410	TRAESCS3A02G164300	50	0	40	0	18.8	40.9	TRAESCS3B02G201700	0	6.7	3.3	0	0	1.8	TRAESCS3D02G177100	50	93.3	56.6	100	81.2	57.4
138	7064	TRAESCS3A02G263900	33.2	36.7	42.2	36	36	37.6	TRAESCS3B02G297300	34.3	32.5	32.8	34.3	31.9	30.9	TRAESCS3D02G264000	32.5	30.8	25	29.7	32.1	31.5
139	13400	TRAESCS5A02G392900	30.5	30.5	30.8	29.4	30.1	30.6	TRAESCS5B02G397800	46.3	44.5	42.2	44.3	44	43	TRAESCS5D02G402800	23.2	25	27	26.3	25.9	26.3
140	14665	TRAESCS6A02G186600	0.7	1.1	0.4	0.4	1.2	0.7	TRAESCS6B02G217800	0	0	0	0	0	0	TRAESCS7D02G412200	99.3	98.9	99.6	99.6	98.8	99.3
141	2219	TRAESCS1A02G399800	38.7	36.9	37.1	38.7	39	39.4	TRAESCS1B02G427900	39.2	38.2	44.2	41.5	37.3	39.2	TRAESCS1D02G407500	22.1	24.9	18.7	19.8	23.7	21.4
142	14490	TRAESCS6A02G158300	30.5	24.9	32.6	30	23.5	27.7	TRAESCS6B02G187500	19.1	25.5	30.7	20.8	22.4	28.1	TRAESCS6D02G148700	50.4	49.6	36.7	49.2	54.1	44.2
143	14271	TRAESCS6A02G117200	45.9	38.6	43.8	42.2	41.1	40.6	TRAESCS6B02G144900	20.7	21	21.5	27.1	22.2	23.8	TRAESCS6D02G106800	33.3	40.4	34.7	30.7	36.7	35.6
144	2881	TRAESCS2A02G113100	32.2	29	26.7	33.2	27.8	24.4	TRAESCS2B02G131900	21.4	28.2	32.6	28.4	31.5	27.7	TRAESCS2D02G113600	46.5	42.8	40.6	38.4	40.7	47.9
145	4996	TRAESCS2A02G443200	26.4	25.8	20.6	24.3	28.3	22.4	TRAESCS2B02G464300	38.9	31.7	33.5	38.7	36	30.9	TRAESCS2D02G442300	34.7	42.5	45.9	36.9	35.7	46.8
146	9052	TRAESCS4A02G072500	35.8	25.8	32.3	36.8	28.4	27.6	TRAESCS4B02G228400	32	40.8	38.5	34.1	36.6	38.8	TRAESCS4D02G229300	32.2	33.4	29.3	29.1	35.1	33.6
147	2258	TRAESCS1A02G407100	32.9	31.7	28.8	31.7	35.7	34.7	TRAESCS5B02G528100	36.6	33.7	38.1	39.2	34.3	32.2	TRAESCS5D02G527100	30.5	34.6	33.2	29.1	30.1	33.1
148	9640	TRAESCS4A02G166900	31	30.2	31.8	34.7	30.1	31.1	TRAESCS4B02G144900	34.8	34.4	34.4	33.5	34	33.3	TRAESCS4D02G151900	34.3	35.4	33.9	31.8	35.9	35.6
149	13642	TRAESCS5A02G439100	48.6	54.1	53.5	56	55.7	51.8	TRAESCS5B02G442100	23.8	23	22.9	21.3	22.4	24.1	TRAESCS5D02G446300	27.6	22.9	23.6	22.7	21.9	24.1
150	6559	TRAESCS3A02G188400	28.6	35	25.5	23.5	29.3	25	TRAESCS3B02G217300	33.7	28.3	36	40.4	41.3	43.6	TRAESCS3D02G191600	37.7	36.7	38.6	36.1	29.5	31.4
151	331	TRAESCS1A02G085600	31.7	19.3	21.8	26.4	30.3	31.3	TRAESCS1B02G102700	23.4	39.1	36.3	15	7.7	9.4	TRAESCS1D02G086700	45	41.7	41.8	58.6	62.1	59.3
152	13776	TRAESCS5A02G467400	32.5	26.3	39.8	37.1	29.7	32.2	TRAESCS5B02G479100	40.1	45.9	27.2	30.2	40.2	37.8	TRAESCS5D02G480200	27.4	27.8	33	32.8	30.1	29.9
153	15939	TRAESCS6A02G400300	27	25.8	38.7	45.8	40.5	35.5	TRAESCS6B02G440500	34.9	36.4	28.6	19.7	29.3	23.9	TRAESCS6D02G384500	38.2	37.8	32.7	34.6	30.2	40.6
154	9257	TRAESCS4A02G099900	35.4	38.3	31.7	38.2	42.2	36.3	TRAESCS4B02G204400	46.5	40.4	46.2	44.9	40.2	44.5	TRAESCS4D02G205300	18.1	21.3	22.1	16.9	17.6	19.3
155	17050	TRAESCS7A02G291300	18.8	20.1	18.5	20.6	20	20.9	TRAESCS7B02G181800	44.5	41.8	41.9	45.3	43.1	40.6	TRAESCS7D02G290800	36.8	38.1	39.6	34.1	37	38.5
156	16873	TRAESCS7A02G259500	32.3	33.2	33.9	33.5	33.8	33.6	TRAESCS7B02G157300	38.9	35.8	35	35.8	33.1	36.2	TRAESCS7D02G260500	28.8	31	31.2	30.7	33.1	30.2
157	8474	TRAESCS3A02G517100	0	13.4	11.8	0	5.5	9.6	TRAESCS3B02G584700	0	5.7	10.1	0	11.7	13.3	TRAESCS3D02G524700	0	80.9	78.2	0	82.8	77.1
158	16996	TRAESCS7A02G278700	44.5	47.6	45.2	44.5	45.4	44.5	TRAESCS7B02G176600	33.1	37.3	37.4	31.4	37	38.7	TRAESCS7D02G278500	22.4	15.1	17.4	24.1	17.7	16.9
159	13890	TRAESCS7A02G434800	4.8	3.4	2.1	7.7	1	1.6	TRAESCS5B02G301800	43.6	46.4	54.7	28.4	28.4	19.6	TRAESCS6D02G061700	51.6	50.2	43.2	63.9	70.7	78.7
160	7268	TRAESCS3A02G291700	38	32.7	32.4	35.5	28	32.5	TRAESCS3B02G326300	26.5	27.4	29.1	27.9	23.8	28.6	TRAESCS3D02G291400	35.5	39.8	38.5	36.5	48.2	39
161	979	TRAESCS1A02G194000	24.5	25.4	19.7	21.1	22.5	21.8	TRAESCS1B02G209000	25.7	25.1	19.7	26.3	20.6	23.5	TRAESCS1D02G197900	49.8	49.5	60.6	52.6	56.9	54.7
162	1639	TRAESCS1A02G291500	35.2	32.8	44.7	42.4	47.1	47.1	TRAESCS1B02G376100	0	0	0	0	0	0	TRAESCS1D02G290200	64.8	67.2	55.3	57.6	52.9	52.9
163	4008	TRAESCS2A02G293700	29.9	31.7	25.4	27.8	27.4	25.1	TRAESCS2B02G310000	36.1	38.2	43.4	39.9	41.6	43.3	TRAESCS2D02G291300	34	30.1	31.2	32.3	31	31.6
164	13327	TRAESCS5A02G382700	35	32.1	33.5	37.5	35.1	33.5	TRAESCS5B02G387100	37.2	36.1	31.9	34.8	32.1	32.8	TRAESCS5D02G392100	27.8	31.9	34.7	27.7	32.8	33.6
165	8528	TRAESCS3A02G534100	25.6	40.8	32.1	26.3	37.5	37.4	TRAESCS3B02G610800	44.8	18.9	28.1	40.9	24.5	18.8	TRAESCS3D02G539300	29.5	40.3	39.9	32.9	38	43.8
166	12020	TRAESCS5A02G161800	27.7	27.4	28.2	28.8	26.3	27.8	TRAESCS5B02G159400	33.9	33.2	34.1	34.3	33.9	33.4	TRAESCS5D02G167000	38.4	39.4	37.8	37	39.8	38.8
167	7269	TRAESCS3A02G291800	33.7	33.4	50.6	38	45.9	39.6	TRAESCS3B02G326400	35.4	37.4	27.6	29.4	28.5	28.4	TRAESCS3D02G291500	30.9	29.2	21.8	32.6	25.6	32
168	4511	TRAESCS2A02G367200	50	25.6	30.9	0	23.8	30.5	TRAESCS2B02G384600	50	25	24.8	0	19	20.6	TRAESCS2D02G364100	0	49.4	44.3	100	57.1	48.9
169	1995	TRAESCS1A02G356000	0	26.2	30.6	0	0	26.6	TRAESCS1B02G365400	0	41	27.7	0	50	29.9	TRAESCS1D02G354300	0	32.8	41.7	0	50	43.5
170	5657	TRAESCS4A02G402000	33.1	40.2	43.9	30.5	46.8	45.5	TRAESCS2B02G186000	26.6	26.2	25.2	28.3	22.8	24.8	TRAESCS7D02G116800	40.3	33.6	30.9	41.2	30.3	29.6
171	7233	TRAESCS3A02G286800	42.1	40.3	35.8	41	41.2	39.7	TRAESCS3B02G321000	26	27.3	27.4	23.8	26	25.5	TRAESCS3D02G286500	31.8	32.4	36.8	35.2	32.8	34.8
172	8977	TRAESCS4A02G061700	4.4	6.6	2.7	10.7	9.1	6.8	TRAESCS4B02G237300	75.8	38.3	53.5	58.2	36.8	53	TRAESCS4D02G238600	19.7	55.1	43.8	31.1	54.1	40.2
173	13499	TRAESCS5A02G407800	40.7	36.2	38.4	47.8	39.8	35.1	TRAESCS5B02G412700	31.8	34.5	31.6	27	34.4	36.9	TRAESCS5D02G417700	27.5	29.4	30.1	25.2	25.9	28
174	14082	TRAESCS6A02G068300	22.9	36.2	24	21.6	30.6	27.3	TRAESCS6B02G092200	39.5	33.4	31.2	34.7	35.2	34.4	TRAESCS6D02G065900	37.6	30.4	44.8	43.7	34.1	38.3
175	3614	TRAESCS2A02G228800	24.7	26.8	25.7	25.7	27.4	25.6	TRAESCS2B02G262700	32.7	31.3	41.8	31.7	34.2	37.1	TRAESCS2D02G237800	42.6	41.9	32.5	42.6	38.3	37.4
176	13145	TRAESCS5A02G352100	30	39	47.6	35.5	36.3	47.6	TRAESCS5B02G354800	33.4	32.4	30.7	30.1	35.5	29.5	TRAESCS5D02G359600	36.6	28.6	21.7	34.4	28.3	23
177	2469	TRAESCS2A02G469400	8.8	26.6	17.9	12.5	12.4	10.9	TRAESCS1B02G376200	21.5	15.6	13	23.7	31.2	25	TRAESCS5D02G308500	69.7	57.9	69.1	63.8	56.4	64
178	5910	TRAESCS3A02G073300	28.8	25.5	25.8	30.3	28.5	24.1	TRAESCS3B02G087400	37.9	43.6	43.7	36.4	39.6	47.4	TRAESCS3D02G073000	33.4	31	30.4	33.3	31.9	28.5
179	8111	TRAESCS3A02G424000	32.3	38.4	46.4	24.5	30.9	36.8	TRAESCS3B02G460000	29.7	24.5	24.1	43.4	38.4	38.7	TRAESCS3D02G419300	38	37.1	29.6	32.1	30.7	24.5
180	7107	TRAESCS3A02G270300	43.9	27.4	28.2	49.7	33.7	26.8	TRAESCS3B02G304100	18.5	39.2	40.9	18.3	33.8	36.8	TRAESCS3D02G270100	37.6	33.5	30.8	31.9	32.5	36.3
181	18262	TRAESCS7A02G529900	11.8	11.5	12.5	10.9	12	10.1	TRAESCS7B02G446900	28.1	26.3	18.9	24.5	28.4	32.4	TRAESCS7D02G517800	60.1	62.2	68.5	64.6	59.6	57.5
182	2282	TRAESCS1A02G411900	31.7	30.6	31.8	32.2	29.6	29.6	TRAESCS1B02G442300	38.9	38.2	38.6	37.1	41.9	35.3	TRAESCS1D02G419800	29.4	31.2	29.6	30.8	28.5	35.2
183	7604	TRAESCS3A02G342500	35.6	37.8	37.5	32	36.6	40.1	TRAESCS3B02G374500	19.7	25.5	24.9	25	28.2	22	TRAESCS3D02G336300	44.7	36.7	37.7	43	35.3	37.9
184	6241	TRAESCS3A02G135300	35	32.5	33.6	39	34.5	32.2	TRAESCS3B02G169100	38.9	43.3	38.4	38.1	39.4	40.1	TRAESCS3D02G151300	26.2	24.2	28.1	23	26.1	27.7
185	12332	TRAESCS5A02G204700	10.5	14.2	13	10.5	12.4	15.9	TRAESCS5B02G203600	14	17.8	34.3	14.1	18.5	29.2	TRAESCS5D02G211400	75.6	68.1	52.7	75.4	69	54.9
186	593	TRAESCS1A02G129400	43.5	39.7	42.1	49.6	48.7	49.6	TRAESCS1B02G146200	21.9	24.1	27.3	7.3	5	6.8	TRAESCS1D02G125300	34.6	36.2	30.7	43.1	46.3	43.6
187	17405	TRAESCS7A02G343800	37.8	34.6	35.7	36.3	31.1	33.9	TRAESCS7B02G239300	35.8	37.8	36.1	34.6	42.6	37.2	TRAESCS7D02G335800	26.4	27.6	28.2	29.1	26.3	28.8
188	1775	TRAESCS1A02G316900	36.9	38.2	39.6	13.4	12.3	16.5	TRAESCS1B02G329300	13.4	19.2	19.1	24.7	27.2	33.8	TRAESCS1D02G316900	49.7	42.6	41.3	61.8	60.5	49.8
189	3215	TRAESCS2A02G168200	18.8	63.5	47.3	12.2	77	34.3	TRAESCS2B02G194200	62.5	23.7	27.8	20.3	13.1	34	TRAESCS2D02G175600	18.8	12.9	24.9	67.6	9.8	31.7
190	8448	TRAESCS3A02G509300	29.2	45.6	37	31.7	37.2	40.7	TRAESCS3B02G578700	48.3	43.6	35.4	45.2	38.6	34.2	TRAESCS3D02G517900	22.5	10.8	27.6	23.2	24.1	25.1
191	5661	TRAESCS7A02G454800	41.5	45.4	51.4	44.1	48	53.8	TRAESCS2B02G246000	25.1	26.9	29.4	31.3	30.4	27.9	TRAESCS5D02G425600	33.4	27.7	19.1	24.6	21.6	18.3
192	1184	TRAESCS1A02G224000	33.5	35.6	37.9	35.6	35.7	35.3	TRAESCS1B02G237300	30.7	31.8	30.9	32	32.4	32.1	TRAESCS1D02G225600	35.8	32.7	31.1	32.4	32	32.7
193	17572	TRAESCS7A02G369700	28.6	36.1	30.7	28.6	35.1	35	TRAESCS7B02G258800	32.7	23.8	24	36.2	25.7	21.8	TRAESCS7D02G353600	38.7	40.2	45.3	35.2	39.3	43.2
194	5244	TRAESCS2A02G493600	26.2	20.7	21.7	26.4	24.5	23.9	TRAESCS2B02G521600	34.7	38.8	31.2	33.1	35	35.9	TRAESCS2D02G493500	39.1	40.4	47.1	40.5	40.6	40.2
195	17972	TRAESCS7A02G449500	57.2	33.2	37.6	47.5	47.4	44.3	TRAESCS7B02G349000	4.8	21.2	22.8	6.5	8.4	14.9	TRAESCS7D02G438600	38	45.6	39.6	46	44.2	40.8
196	15063	TRAESCS6A02G250800	27	28.3	24.2	26.4	27.4	25.3	TRAESCS6B02G274600	44	32.5	31.6	40.5	35.5	33.9	TRAESCS6D02G232600	28.9	39.3	44.1	33.1	37.1	40.8
197	14148	TRAESCS6A02G092300	36.1	40.9	37.6	37.2	37.1	38.7	TRAESCS6B02G120900	29.2	25.4	31	29.5	30.9	29.5	TRAESCS6D02G081200	34.7	33.7	31.4	33.3	32.1	31.8
198	11617	TRAESCS5A02G098300	4.7	5.5	4.1	5.6	6.2	5.2	TRAESCS5B02G103600	38.7	49.7	40	37.3	49	36.7	TRAESCS5D02G110600	56.5	44.7	55.9	57.1	44.8	58.1
199	11809	TRAESCS5A02G131100	27.3	29.5	31.1	24.9	27.8	31.9	TRAESCS5B02G131000	35.4	32.5	33.5	37.9	32.5	33.4	TRAESCS5D02G138800	37.3	38.1	35.4	37.2	39.7	34.7
200	1350	TRAESCS1A02G250300	25	24.4	24.8	31.3	25.8	23.4	TRAESCS1B02G260900	34.4	33.4	36	35	33	34.5	TRAESCS1D02G249900	40.6	42.3	39.2	33.7	41.2	42.1
201	17776	TRAESCS7A02G404300	49.5	49.1	38.2	43.6	43.2	50.9	TRAESCS7B02G303900	20.4	25.6	27.8	21.4	26	23.4	TRAESCS7D02G397700	30.1	25.4	34	35	30.8	25.7
202	2471	TRAESCS2A02G119400	33.3	30.6	29.3	32.1	29.7	30.1	TRAESCS1B02G379200	36.2	41	36.6	36.7	42.3	38.4	TRAESCS2D02G120400	30.6	28.3	34.1	31.2	28	31.5
203	14196	TRAESCS6A02G101800	30.3	39.3	38.6	29	36	37.1	TRAESCS6B02G129800	31.3	26.2	25.2	30.5	26.2	25.2	TRAESCS6D02G090200	38.4	34.6	36.2	40.6	37.8	37.7
204	15246	TRAESCS6A02G275200	36.7	38.7	41.7	38.7	42.8	40.5	TRAESCS6B02G302700	34.4	28.6	28.2	33.7	24.8	28.8	TRAESCS6D02G255500	28.9	32.6	30.1	27.6	32.4	30.7
205	312	TRAESCS1A02G082500	57.8	15.8	25.6	41.2	19.2	22.7	TRAESCS1B02G100100	0	0	0	0	0	0	TRAESCS1D02G083900	42.2	84.2	74.4	58.8	80.8	77.3
206	1597	TRAESCS1A02G285000	34.6	32.2	32.5	34.8	34.7	31.4	TRAESCS1B02G294300	32.1	31.5	18.4	33	28.4	31.6	TRAESCS1D02G284000	33.3	36.3	49.1	32.2	37	37
207	11068	TRAESCS5A02G529800	28.5	31.7	34.9	30.8	30.8	34.4	TRAESCS4B02G361800	28.1	28.3	29.7	28.1	28.7	29.8	TRAESCS4D02G354800	43.4	40	35.4	41.1	40.5	35.9
208	7834	TRAESCS3A02G376800	5.9	19.4	33.7	8.3	20.6	27.5	TRAESCS3B02G409300	24.3	38.9	32.7	22.2	36.7	28.8	TRAESCS3D02G369800	69.8	41.7	33.6	69.5	42.7	43.7
209	7609	TRAESCS3A02G343300	36.5	34.5	38.7	38.6	36.2	37.6	TRAESCS3B02G375500	33	34	33.2	31.5	32.7	32	TRAESCS3D02G337200	30.5	31.5	28.2	29.9	31.1	30.4
210	18022	TRAESCS7A02G461100	35.4	29.7	29.2	30.5	28	33.1	TRAESCS7B02G362600	33.8	34.9	33	35.2	35.3	33.7	TRAESCS7D02G449300	30.9	35.5	37.8	34.3	36.6	33.2
211	17690	TRAESCS7A02G386100	44.3	40.8	35.5	40.9	43.4	34.7	TRAESCS7B02G289000	26.4	28.5	21.9	26.4	25.6	25.7	TRAESCS7D02G382700	29.3	30.7	42.6	32.8	31.1	39.6
212	7507	TRAESCS3A02G327200	41.7	27.2	27.3	36	29.4	34.3	TRAESCS3B02G356600	25	35.4	25.6	23.4	28.2	29	TRAESCS3D02G320600	33.3	37.4	47.1	40.7	42.4	36.7
213	10475	TRAESCS4A02G307300	3.7	2	3.8	48.1	40.8	34	TRAESCS4B02G009200	39.4	38	31.7	15.4	16.3	15.2	TRAESCS4D02G006700	56.9	60	64.5	36.5	42.9	50.7
214	13668	TRAESCS5A02G444300	27.9	25.1	30.6	29.5	27.9	30.4	TRAESCS5B02G449000	36.5	37	36.5	34.3	37.1	36.2	TRAESCS5D02G452000	35.6	37.9	32.9	36.2	35	33.3
215	7383	TRAESCS3A02G308000	29.8	32.5	34	30.4	32.9	34.2	TRAESCS3B02G151100	23.5	19.5	10.6	18.7	17.5	17.1	TRAESCS3D02G134500	46.6	48	55.4	50.9	49.7	48.7
216	18186	TRAESCS7A02G506500	100	33.6	37.4	100	9.5	16.6	TRAESCS7B02G414100	0	8.6	14.5	0	10.8	26.6	TRAESCS7D02G494600	0	57.7	48.2	0	79.7	56.8
217	13069	TRAESCS5A02G331500	29.5	30.5	34.7	32.5	30.7	31.1	TRAESCS5B02G331900	18.7	19	19.8	19.8	18.1	20.6	TRAESCS5D02G337400	51.8	50.5	45.5	47.7	51.2	48.3
218	16518	TRAESCS7A02G204800	35.2	36.2	29.4	33.1	36.8	32.3	TRAESCS7B02G112000	46.1	44.1	34.3	41.1	42.6	38.8	TRAESCS7D02G207800	18.7	19.7	36.3	25.7	20.6	28.8
219	400	TRAESCS1A02G097700	36.6	32.2	31.9	56.9	50.1	48.3	TRAESCS1B02G126100	33.2	31.9	33.6	8.2	5.2	5.3	TRAESCS1D02G106500	30.2	35.9	34.5	34.8	44.7	46.4
220	293	TRAESCS1A02G078800	7.6	3.5	16.7	4.4	12.3	15.1	TRAESCS1B02G097200	0.8	0.1	0.7	0.6	1.9	2.2	TRAESCS1D02G081200	91.6	96.4	82.6	95	85.8	82.8
221	11491	TRAESCS5A02G078900	21.2	27.1	27.8	24.7	24.8	28.2	TRAESCS5B02G087200	33.3	39.4	34.5	28.9	39.1	36.5	TRAESCS5D02G093400	45.5	33.5	37.7	46.4	36	35.3
222	14027	TRAESCS6A02G042600	32.5	36.6	40.1	14.6	16	15.9	TRAESCS6B02G058300	40.3	30.3	30.7	41.2	38	40.9	TRAESCS6D02G049100	27.2	33.1	29.2	44.2	46	43.3
223	14007	TRAESCS6A02G035200	3	6.1	4.2	7.4	13.7	17.3	TRAESCS6B02G048300	0	0.7	0.8	19.2	20.3	24.2	TRAESCS6D02G040300	97	93.2	95	73.4	66	58.5
224	14831	TRAESCS6A02G217300	36.3	41.6	39.5	35.4	43.4	42.3	TRAESCS6B02G245400	23.7	20.7	19.8	29.2	19.7	21.1	TRAESCS6D02G198100	40.1	37.7	40.7	35.5	36.9	36.6
225	7258	TRAESCS3A02G290400	28.9	31.8	35	28	31.8	35	TRAESCS3B02G325200	37.4	32.7	32.3	37	33.1	31.8	TRAESCS3D02G290200	33.8	35.5	32.7	35	35.1	33.2
226	17806	TRAESCS7A02G410100	37.1	34.5	29.3	37.8	38.3	29.1	TRAESCS7B02G309500	25.8	32.9	38.4	27.5	29.4	37.7	TRAESCS7D02G403300	37.1	32.7	32.3	34.7	32.4	33.2
227	1410	TRAESCS1A02G258800	36.9	31.8	33.6	33.8	28.4	36	TRAESCS1B02G269400	36.7	38.6	34.7	36.4	43.5	34.1	TRAESCS1D02G258800	26.3	29.6	31.6	29.7	28.1	29.9
228	7928	TRAESCS3A02G391500	26.2	26.8	24.4	28	28.4	26.3	TRAESCS3B02G423200	34.7	28	39.1	32.8	30.3	32.5	TRAESCS3D02G384100	39.1	45.2	36.4	39.2	41.3	41.3
229	16745	TRAESCS7A02G242200	31.2	37.1	29.3	30.3	37.2	33.6	TRAESCS7B02G149200	30.7	24.8	21	30.7	25.9	23.1	TRAESCS7D02G241100	38.2	38.1	49.7	39	36.9	43.3
230	4654	TRAESCS2A02G389000	4.8	17.3	26.8	3.4	14.6	21	TRAESCS2B02G407000	63.5	40.6	31.6	65.6	46	35.2	TRAESCS2D02G386800	31.7	42.1	41.6	31	39.5	43.7
231	8718	TRAESCS4A02G020400	10.4	13.3	20.7	18.7	16.2	14.2	TRAESCS4B02G283300	38.2	39.1	40.7	35.5	35.8	40.4	TRAESCS4D02G282100	51.5	47.7	38.6	45.8	47.9	45.4
232	11722	TRAESCS5A02G114800	31.7	34.7	32.4	22.6	42.9	31.6	TRAESCS5B02G115800	32.7	32.8	27.9	22.5	42.5	30.9	TRAESCS5D02G125400	35.6	32.4	39.8	54.9	14.5	37.6
233	2017	TRAESCS1A02G360500	29.7	33.3	30.2	28.8	34.9	31.1	TRAESCS1B02G377000	39.2	40.7	35.9	36.2	37.2	36.5	TRAESCS1D02G364900	31.1	26	33.9	34.9	27.9	32.4
234	6978	TRAESCS3A02G250900	40.5	34.8	32	39.5	35.5	33.8	TRAESCS3B02G280400	30.5	32.5	32.4	33.5	35.3	31.9	TRAESCS3D02G251300	29	32.7	35.6	27	29.2	34.4
235	11945	TRAESCS5A02G151700	58.5	53.6	41.8	54.4	48.6	43.4	TRAESCS5B02G150300	5.8	2.5	4.3	4.1	2.2	2.3	TRAESCS5D02G156900	35.7	43.9	53.9	41.5	49.2	54.2
[truncated: 12,578 more rows]

## Sheet: Nanda_triad_5TPM_Pattern
ID	sub_A	sub_B	sub_D	ggtern_ID	ND0_sub_A	ND0_sub_B	ND0_sub_D	ND0_category	ND70_sub_A	ND7_sub_B	ND7_sub_D	ND7_category	ND210_sub_A	ND21_sub_B	ND21_sub_D	ND21_category
[truncated: 12,813 more rows]

[truncated: 5 more sheets: Sadash_triad_5TPM_Pattern, SadashBsuppress_unique, SadashBsupp_NSD0_DEG, SadashBsupp_NSD7_DEG, SadashBsupp_NSD21_DEG]
