# Supplementary material for: Transcriptomic analyses reveal regulatory plasticity and metabolic reprogramming underlying genotype-specific microspore embryogenesis in wheat
Source: Plant Cell Rep. 2026 Feb 4;45(2):51. doi: 10.1007/s00299-026-03731-x (PMC12872716; doi:10.1007/s00299-026-03731-x)
Supplement: Supplementary file 9 — Supplementary file9 Additional File S3_wheatDH_DEG_GOBP_enrichList (XLSX 193 KB) [file 299_2026_3731_MOESM9_ESM.xlsx]

## Sheet: ND7_D0
GO.ID	Description	p.Val	FDR	Gene_regulation	Genes
GO:0006334	nucleosome assembly	5.097998139086469e-62	5.097998139086469e-62	Up_regulated	TRAESCS6B02G404400,TRAESCS1D02G290000,TRAESCS3B02G167600,TRAESCS6B02G081900,TRAESCS4B02G350800,TRAESCS5B02G395400,TRAESCS3D02G340800,TRAESCS6B02G082800,TRAESCS6A02G075200,TRAESCS6B02G081600,TRAESCS2B02G435100,TRAESCS3A02G347200,TRAESCS6B02G074000,TRAESCS6B02G078600,TRAESCS6B02G084300,TRAESCS5D02G400300,TRAESCS1B02G301100,TRAESCS6D02G063300,TRAESCS1D02G366500,TRAESCSU02G121200,TRAESCS1B02G376400,T…
GO:0034728	nucleosome organization	5.097998139086469e-62	5.097998139086469e-62	Up_regulated	TRAESCS6B02G404400,TRAESCS1D02G290000,TRAESCS3B02G167600,TRAESCS6B02G081900,TRAESCS4B02G350800,TRAESCS5B02G395400,TRAESCS3D02G340800,TRAESCS6B02G082800,TRAESCS6A02G075200,TRAESCS6B02G081600,TRAESCS2B02G435100,TRAESCS3A02G347200,TRAESCS6B02G074000,TRAESCS6B02G078600,TRAESCS6B02G084300,TRAESCS5D02G400300,TRAESCS1B02G301100,TRAESCS6D02G063300,TRAESCS1D02G366500,TRAESCSU02G121200,TRAESCS1B02G376400,T…
GO:0009414	response to water deprivation	3.226303343434257e-51	3.226303343434257e-51	Up_regulated	TRAESCS7A02G358200,TRAESCS6D02G332900,TRAESCS7D02G364600,TRAESCS7B02G269600,TRAESCS1B02G236700,TRAESCS5D02G379300,TRAESCS5B02G408300,TRAESCS6B02G383500,TRAESCS1D02G225000,TRAESCS1A02G223400,TRAESCS4A02G124900,TRAESCS4B02G179500,TRAESCS1D02G184500,TRAESCS6B02G175100,TRAESCS7A02G160700,TRAESCS5B02G158200,TRAESCS2A02G389100,TRAESCS3A02G433200,TRAESCS6D02G136200,TRAESCS2D02G531800,TRAESCS4D02G181100,…
GO:0009415	response to water	9.131774422331224e-48	9.131774422331224e-48	Up_regulated	TRAESCS6D02G333000,TRAESCS7A02G358200,TRAESCS6D02G332900,TRAESCS7D02G364600,TRAESCS6A02G350500,TRAESCS7B02G269600,TRAESCS1B02G236700,TRAESCS6A02G350600,TRAESCS5B02G372200,TRAESCS5D02G379300,TRAESCS5B02G408300,TRAESCS6B02G383500,TRAESCS1D02G225000,TRAESCS1A02G223400,TRAESCS4A02G124900,TRAESCS4B02G179500,TRAESCS1D02G184500,TRAESCS6B02G175100,TRAESCS7A02G160700,TRAESCS5B02G158200,TRAESCS2A02G389100,…
GO:0006338	chromatin remodeling	9.486091582667341e-48	9.486091582667341e-48	Up_regulated	TRAESCS7D02G478000,TRAESCS3D02G032500,TRAESCS5A02G079500,TRAESCS2B02G473600,TRAESCS6B02G404400,TRAESCS2B02G105400,TRAESCS1D02G290000,TRAESCS3B02G167600,TRAESCS6B02G081900,TRAESCS4B02G350800,TRAESCS5B02G395400,TRAESCS3D02G340800,TRAESCS3D02G077600,TRAESCS6B02G082800,TRAESCS2A02G140400,TRAESCS6A02G075200,TRAESCS6B02G081600,TRAESCS2B02G435100,TRAESCS3A02G347200,TRAESCS6B02G074000,TRAESCS6B02G078600,…
GO:0001101	response to acid chemical	9.652170769315247e-48	9.652170769315247e-48	Up_regulated	TRAESCS6D02G333000,TRAESCS7A02G358200,TRAESCS6D02G332900,TRAESCS7D02G364600,TRAESCS6A02G350500,TRAESCS7B02G269600,TRAESCS1B02G236700,TRAESCS6A02G350600,TRAESCS5B02G372200,TRAESCS5D02G379300,TRAESCS5B02G408300,TRAESCS6B02G383500,TRAESCS1D02G225000,TRAESCS1A02G223400,TRAESCS4A02G124900,TRAESCS4B02G179500,TRAESCS1D02G184500,TRAESCS6B02G175100,TRAESCS7A02G160700,TRAESCS5B02G158200,TRAESCS2A02G389100,…
GO:0006325	chromatin organization	6.890192250694354e-47	6.890192250694354e-47	Up_regulated	TRAESCS7D02G478000,TRAESCS3D02G032500,TRAESCS5A02G079500,TRAESCS2B02G473600,TRAESCS6B02G404400,TRAESCS2B02G105400,TRAESCS1D02G290000,TRAESCS3B02G167600,TRAESCS6B02G081900,TRAESCS4B02G350800,TRAESCS5B02G395400,TRAESCS3D02G340800,TRAESCS3D02G077600,TRAESCS6B02G082800,TRAESCS2A02G140400,TRAESCS6A02G075200,TRAESCS6B02G081600,TRAESCS2B02G435100,TRAESCS3A02G347200,TRAESCS6B02G074000,TRAESCS6B02G078600,…
GO:0065004	protein-DNA complex assembly	2.136132977212038e-39	2.136132977212038e-39	Up_regulated	TRAESCS6B02G404400,TRAESCS1D02G290000,TRAESCS3B02G167600,TRAESCS6B02G081900,TRAESCS4B02G350800,TRAESCS5B02G395400,TRAESCS3D02G340800,TRAESCS6B02G082800,TRAESCS6A02G075200,TRAESCS6B02G081600,TRAESCS2B02G435100,TRAESCS3A02G347200,TRAESCS6B02G074000,TRAESCS6B02G078600,TRAESCS6B02G084300,TRAESCS5D02G400300,TRAESCS1B02G301100,TRAESCS6D02G063300,TRAESCS1D02G366500,TRAESCSU02G121200,TRAESCS1B02G376400,T…
GO:0010035	response to inorganic substance	4.231803898431244e-37	4.231803898431244e-37	Up_regulated	TRAESCS6D02G333000,TRAESCS7A02G358200,TRAESCS6D02G332900,TRAESCS7D02G364600,TRAESCS6A02G350500,TRAESCS7B02G269600,TRAESCS1B02G236700,TRAESCS6A02G350600,TRAESCS5B02G372200,TRAESCS5D02G379300,TRAESCS4D02G349600,TRAESCS5B02G519700,TRAESCS5B02G408300,TRAESCS6B02G383500,TRAESCS1D02G225000,TRAESCS1A02G223400,TRAESCS5D02G519100,TRAESCS4A02G124900,TRAESCS5D02G093100,TRAESCS6D02G314300,TRAESCS4B02G179500,…
GO:1901700	response to oxygen-containing compound	4.5764237151359704e-36	4.5764237151359704e-36	Up_regulated	TRAESCS6D02G333000,TRAESCS7A02G358200,TRAESCS6D02G332900,TRAESCS3D02G109300,TRAESCS4A02G060800,TRAESCS4B02G236200,TRAESCS7D02G364600,TRAESCS7A02G162600,TRAESCS6A02G350500,TRAESCS3B02G125600,TRAESCS3A02G107200,TRAESCS7B02G269600,TRAESCS1B02G236700,TRAESCS6A02G350600,TRAESCS5B02G372200,TRAESCS3D02G505300,TRAESCS3B02G535100,TRAESCS2D02G317800,TRAESCS7A02G518300,TRAESCS5D02G379300,TRAESCS5A02G161500,…
GO:0071824	protein-DNA complex organization	9.941603368108232e-36	9.941603368108232e-36	Up_regulated	TRAESCS7D02G478000,TRAESCS3D02G032500,TRAESCS5A02G079500,TRAESCS2B02G473600,TRAESCS6B02G404400,TRAESCS2B02G105400,TRAESCS1D02G290000,TRAESCS3B02G167600,TRAESCS6B02G081900,TRAESCS4B02G350800,TRAESCS5B02G395400,TRAESCS3D02G340800,TRAESCS3D02G077600,TRAESCS6B02G082800,TRAESCS2A02G140400,TRAESCS6A02G075200,TRAESCS6B02G081600,TRAESCS2B02G435100,TRAESCS3A02G347200,TRAESCS6B02G074000,TRAESCS6B02G078600,…
GO:0009628	response to abiotic stimulus	6.460123788385511e-26	6.460123788385511e-26	Up_regulated	TRAESCS6D02G333000,TRAESCS7A02G358200,TRAESCS4B02G297500,TRAESCS5D02G244800,TRAESCS6D02G332900,TRAESCS2A02G470000,TRAESCS4D02G296400,TRAESCS4A02G007400,TRAESCS7D02G364600,TRAESCS6A02G350500,TRAESCS2A02G331800,TRAESCS7D02G067100,TRAESCS7B02G269600,TRAESCS1B02G236700,TRAESCS6A02G350600,TRAESCS5A02G237900,TRAESCS5D02G044800,TRAESCS2D02G331100,TRAESCS5B02G372200,TRAESCS2D02G043700,TRAESCS7A02G518300,…
GO:0071495	cellular response to endogenous stimulus	2.8531908743954124e-22	2.8531908743954124e-22	Up_regulated	TRAESCS2D02G374300,TRAESCS7A02G358200,TRAESCS6D02G266200,TRAESCS4A02G005500,TRAESCS2B02G394900,TRAESCS7D02G352400,TRAESCS6B02G141300,TRAESCS6A02G285800,TRAESCS3D02G109300,TRAESCS2A02G377900,TRAESCS4A02G060800,TRAESCS4D02G125300,TRAESCS4B02G236200,TRAESCS6B02G314600,TRAESCS7D02G364600,TRAESCS5A02G317200,TRAESCS7A02G162600,TRAESCS2B02G436300,TRAESCS3B02G125600,TRAESCS5B02G386800,TRAESCS3A02G107200,…
GO:0032870	cellular response to hormone stimulus	3.71788493572621e-22	3.71788493572621e-22	Up_regulated	TRAESCS2D02G374300,TRAESCS7A02G358200,TRAESCS6D02G266200,TRAESCS4A02G005500,TRAESCS2B02G394900,TRAESCS7D02G352400,TRAESCS6B02G141300,TRAESCS6A02G285800,TRAESCS3D02G109300,TRAESCS2A02G377900,TRAESCS4A02G060800,TRAESCS4D02G125300,TRAESCS4B02G236200,TRAESCS6B02G314600,TRAESCS7D02G364600,TRAESCS5A02G317200,TRAESCS7A02G162600,TRAESCS2B02G436300,TRAESCS3B02G125600,TRAESCS5B02G386800,TRAESCS3A02G107200,…
GO:0009755	hormone-mediated signaling pathway	8.223390235029381e-22	8.223390235029381e-22	Up_regulated	TRAESCS2D02G374300,TRAESCS7A02G358200,TRAESCS6D02G266200,TRAESCS4A02G005500,TRAESCS2B02G394900,TRAESCS7D02G352400,TRAESCS6B02G141300,TRAESCS6A02G285800,TRAESCS3D02G109300,TRAESCS2A02G377900,TRAESCS4A02G060800,TRAESCS4D02G125300,TRAESCS4B02G236200,TRAESCS6B02G314600,TRAESCS7D02G364600,TRAESCS5A02G317200,TRAESCS7A02G162600,TRAESCS2B02G436300,TRAESCS3B02G125600,TRAESCS5B02G386800,TRAESCS3A02G107200,…
GO:0071310	cellular response to organic substance	1.0326962639484369e-20	1.0326962639484369e-20	Up_regulated	TRAESCS2D02G374300,TRAESCS7A02G358200,TRAESCS6D02G266200,TRAESCS4A02G005500,TRAESCS2B02G394900,TRAESCS7D02G352400,TRAESCS6B02G141300,TRAESCS6A02G285800,TRAESCS3D02G109300,TRAESCS2A02G377900,TRAESCS4A02G060800,TRAESCS4D02G125300,TRAESCS4B02G236200,TRAESCS6B02G314600,TRAESCS7D02G364600,TRAESCS5A02G317200,TRAESCS7A02G162600,TRAESCS2B02G436300,TRAESCS3B02G125600,TRAESCS5B02G386800,TRAESCS3A02G107200,…
GO:0070887	cellular response to chemical stimulus	8.412803074807491e-19	8.412803074807491e-19	Up_regulated	TRAESCS2D02G374300,TRAESCS7A02G358200,TRAESCS6D02G266200,TRAESCS4A02G005500,TRAESCS2B02G394900,TRAESCS7D02G352400,TRAESCS6B02G141300,TRAESCS6A02G285800,TRAESCS3D02G109300,TRAESCS2A02G377900,TRAESCS4A02G060800,TRAESCS4D02G125300,TRAESCS4B02G236200,TRAESCS6B02G314600,TRAESCS7D02G364600,TRAESCS5A02G317200,TRAESCS7A02G162600,TRAESCS2B02G436300,TRAESCS3B02G125600,TRAESCS2B02G174400,TRAESCS5B02G386800,…
GO:0007017	microtubule-based process	4.1841731264345257e-16	4.1841731264345257e-16	Up_regulated	TRAESCS3B02G330900,TRAESCS7B02G190000,TRAESCS3D02G296300,TRAESCS6D02G363700,TRAESCS4D02G147500,TRAESCS1A02G281200,TRAESCS5A02G396100,TRAESCS5D02G451900,TRAESCS5D02G405400,TRAESCS6A02G103200,TRAESCS1D02G309200,TRAESCS3B02G485700,TRAESCS1B02G290400,TRAESCS2B02G174600,TRAESCS5D02G444500,TRAESCS3B02G255500,TRAESCS3A02G214700,TRAESCS5B02G037500,TRAESCS4D02G057000,TRAESCS1A02G309700,TRAESCS7D02G224800,…
GO:0071365	cellular response to auxin stimulus	9.58189931707367e-14	9.58189931707367e-14	Up_regulated	TRAESCS6B02G141300,TRAESCS4D02G125300,TRAESCS5A02G317200,TRAESCS5B02G386800,TRAESCS5D02G044800,TRAESCS4A02G188100,TRAESCS6D02G357500,TRAESCS7B02G095500,TRAESCS5B02G317800,TRAESCS7D02G359600,TRAESCS3A02G108400,TRAESCS7D02G191600,TRAESCS1D02G398400,TRAESCS6D02G378300,TRAESCS5D02G392000,TRAESCS6B02G411000,TRAESCS7A02G363500,TRAESCS5D02G069300,TRAESCS5D02G323500,TRAESCS4B02G292300,TRAESCS3A02G155200,…
GO:0009734	auxin-activated signaling pathway	9.58189931707367e-14	9.58189931707367e-14	Up_regulated	TRAESCS6B02G141300,TRAESCS4D02G125300,TRAESCS5A02G317200,TRAESCS5B02G386800,TRAESCS5D02G044800,TRAESCS4A02G188100,TRAESCS6D02G357500,TRAESCS7B02G095500,TRAESCS5B02G317800,TRAESCS7D02G359600,TRAESCS3A02G108400,TRAESCS7D02G191600,TRAESCS1D02G398400,TRAESCS6D02G378300,TRAESCS5D02G392000,TRAESCS6B02G411000,TRAESCS7A02G363500,TRAESCS5D02G069300,TRAESCS5D02G323500,TRAESCS4B02G292300,TRAESCS3A02G155200,…
GO:0006790	sulfur compound metabolic process	1.0697973904183213e-12	1.0697973904183213e-12	Up_regulated	TRAESCS4D02G008300,TRAESCS4A02G454800,TRAESCS4B02G059100,TRAESCS7A02G376800,TRAESCS6D02G127700,TRAESCS7D02G030700,TRAESCS7A02G034300,TRAESCS6D02G127800,TRAESCS7A02G477900,TRAESCS1D02G257800,TRAESCS3D02G487300,TRAESCS7D02G078700,TRAESCS4D02G263500,TRAESCS1A02G186100,TRAESCS1A02G181000,TRAESCS4A02G042700,TRAESCS3B02G152300,TRAESCS3D02G486800,TRAESCS2A02G218700,TRAESCS1D02G189900,TRAESCS4B02G225200,…
GO:0007010	cytoskeleton organization	4.629953762059348e-12	4.629953762059348e-12	Up_regulated	TRAESCS1D02G336200,TRAESCS1B02G043200,TRAESCS1A02G333600,TRAESCS1B02G347000,TRAESCS1B02G016400,TRAESCS5B02G305100,TRAESCS1A02G011800,TRAESCS5A02G052600,TRAESCS5A02G304700,TRAESCS1B02G414300,TRAESCS5D02G311600,TRAESCS5A02G478500,TRAESCS1D02G009100,TRAESCS5D02G491900,TRAESCS7B02G190000,TRAESCS4B02G227300,TRAESCS5B02G491500,TRAESCS5B02G064100,TRAESCS5A02G212700,TRAESCS4D02G228100,TRAESCS1A02G281200,…
GO:0043436	oxoacid metabolic process	5.736567136731606e-12	5.736567136731606e-12	Up_regulated	TRAESCS6A02G415500,TRAESCS4D02G277300,TRAESCS4B02G278800,TRAESCS4A02G025300,TRAESCS6A02G383700,TRAESCS6A02G073300,TRAESCS6D02G368700,TRAESCS4B02G297500,TRAESCS6B02G473900,TRAESCS4D02G296400,TRAESCS4D02G148300,TRAESCS4D02G007200,TRAESCS4A02G007400,TRAESCS6D02G306000,TRAESCS4A02G164400,TRAESCS6B02G098300,TRAESCS5A02G411500,TRAESCS5B02G468300,TRAESCS4D02G226100,TRAESCS7B02G149600,TRAESCS3B02G328700,…
GO:0006082	organic acid metabolic process	9.108485217100374e-12	9.108485217100374e-12	Up_regulated	TRAESCS6A02G415500,TRAESCS4D02G277300,TRAESCS4B02G278800,TRAESCS4A02G025300,TRAESCS6A02G383700,TRAESCS6A02G073300,TRAESCS6D02G368700,TRAESCS4B02G297500,TRAESCS6B02G473900,TRAESCS4D02G296400,TRAESCS4D02G148300,TRAESCS4D02G007200,TRAESCS4A02G007400,TRAESCS6D02G306000,TRAESCS4A02G164400,TRAESCS6B02G098300,TRAESCS5A02G411500,TRAESCS5B02G468300,TRAESCS4D02G226100,TRAESCS7B02G149600,TRAESCS3B02G328700,…
GO:0009719	response to endogenous stimulus	2.0568270288920368e-11	2.0568270288920368e-11	Up_regulated	TRAESCS2D02G374300,TRAESCS2D02G163700,TRAESCS7A02G358200,TRAESCS6D02G266200,TRAESCS6D02G332900,TRAESCS4A02G005500,TRAESCS2B02G394900,TRAESCS7D02G352400,TRAESCS6B02G141300,TRAESCS6A02G285800,TRAESCS3D02G109300,TRAESCS2A02G377900,TRAESCS4A02G060800,TRAESCS4D02G125300,TRAESCS4B02G236200,TRAESCS6B02G314600,TRAESCS7D02G364600,TRAESCS5A02G317200,TRAESCS7A02G162600,TRAESCS2B02G436300,TRAESCS3B02G125600,…
GO:0009725	response to hormone	2.553174748268751e-11	2.553174748268751e-11	Up_regulated	TRAESCS2D02G374300,TRAESCS2D02G163700,TRAESCS7A02G358200,TRAESCS6D02G266200,TRAESCS6D02G332900,TRAESCS4A02G005500,TRAESCS2B02G394900,TRAESCS7D02G352400,TRAESCS6B02G141300,TRAESCS6A02G285800,TRAESCS3D02G109300,TRAESCS2A02G377900,TRAESCS4A02G060800,TRAESCS4D02G125300,TRAESCS4B02G236200,TRAESCS6B02G314600,TRAESCS7D02G364600,TRAESCS5A02G317200,TRAESCS7A02G162600,TRAESCS2B02G436300,TRAESCS3B02G125600,…
GO:0010033	response to organic substance	3.10680993201159e-11	3.10680993201159e-11	Up_regulated	TRAESCS2D02G374300,TRAESCS2D02G163700,TRAESCS7A02G358200,TRAESCS6D02G266200,TRAESCS6D02G332900,TRAESCS4A02G005500,TRAESCS2B02G394900,TRAESCS7D02G352400,TRAESCS6B02G141300,TRAESCS6A02G285800,TRAESCS3D02G109300,TRAESCS2A02G377900,TRAESCS4A02G060800,TRAESCS4D02G125300,TRAESCS4B02G236200,TRAESCS6B02G314600,TRAESCS7D02G364600,TRAESCS5A02G317200,TRAESCS7A02G162600,TRAESCS2B02G436300,TRAESCS3B02G125600,…
GO:0019752	carboxylic acid metabolic process	6.512172666545063e-11	6.512172666545063e-11	Up_regulated	TRAESCS6A02G415500,TRAESCS4D02G277300,TRAESCS4B02G278800,TRAESCS4A02G025300,TRAESCS6A02G383700,TRAESCS6A02G073300,TRAESCS6D02G368700,TRAESCS4B02G297500,TRAESCS6B02G473900,TRAESCS4D02G296400,TRAESCS4D02G148300,TRAESCS4D02G007200,TRAESCS4A02G007400,TRAESCS4A02G164400,TRAESCS6B02G098300,TRAESCS5A02G411500,TRAESCS5B02G468300,TRAESCS4D02G226100,TRAESCS7B02G149600,TRAESCS3B02G328700,TRAESCS2A02G396400,…
GO:0046395	carboxylic acid catabolic process	6.554117124883322e-11	6.554117124883322e-11	Up_regulated	TRAESCS4D02G007200,TRAESCS5B02G468300,TRAESCS3B02G328700,TRAESCS3D02G293800,TRAESCS2D02G204400,TRAESCS3B02G400800,TRAESCS6D02G291600,TRAESCS2D02G377500,TRAESCS5B02G468400,TRAESCS3D02G361800,TRAESCS2D02G377400,TRAESCS3A02G294000,TRAESCS2A02G381000,TRAESCS3A02G368800,TRAESCS2D02G375300,TRAESCS2B02G398300,TRAESCS5B02G158200,TRAESCS2B02G398200,TRAESCS2A02G380900,TRAESCS1D02G212400,TRAESCS2A02G381100,…
GO:0016054	organic acid catabolic process	6.554117124883322e-11	6.554117124883322e-11	Up_regulated	TRAESCS4D02G007200,TRAESCS5B02G468300,TRAESCS3B02G328700,TRAESCS3D02G293800,TRAESCS2D02G204400,TRAESCS3B02G400800,TRAESCS6D02G291600,TRAESCS2D02G377500,TRAESCS5B02G468400,TRAESCS3D02G361800,TRAESCS2D02G377400,TRAESCS3A02G294000,TRAESCS2A02G381000,TRAESCS3A02G368800,TRAESCS2D02G375300,TRAESCS2B02G398300,TRAESCS5B02G158200,TRAESCS2B02G398200,TRAESCS2A02G380900,TRAESCS1D02G212400,TRAESCS2A02G381100,…
GO:0044282	small molecule catabolic process	1.0683639460787208e-10	1.0683639460787208e-10	Up_regulated	TRAESCS4D02G007200,TRAESCS5B02G468300,TRAESCS3B02G328700,TRAESCS3D02G293800,TRAESCS2D02G204400,TRAESCS3B02G400800,TRAESCS6D02G291600,TRAESCS2D02G377500,TRAESCS5B02G468400,TRAESCS3D02G361800,TRAESCS2D02G377400,TRAESCS3A02G294000,TRAESCS2A02G381000,TRAESCS3A02G368800,TRAESCS2D02G375300,TRAESCS2B02G398300,TRAESCS5B02G158200,TRAESCS2B02G398200,TRAESCS2A02G380900,TRAESCS1D02G212400,TRAESCS2A02G381100,…
GO:0170033	L-amino acid metabolic process	2.83914423768203e-10	2.83914423768203e-10	Up_regulated	TRAESCS5B02G468300,TRAESCS3D02G050200,TRAESCS5D02G159100,TRAESCS3A02G077100,TRAESCS2D02G204400,TRAESCS6D02G291600,TRAESCS2D02G377500,TRAESCS5B02G468400,TRAESCS4D02G263500,TRAESCS3B02G059500,TRAESCS2D02G377400,TRAESCS4A02G063800,TRAESCS4A02G284400,TRAESCS1A02G181000,TRAESCS4A02G042700,TRAESCS2A02G381000,TRAESCS3D02G050100,TRAESCS1B02G199600,TRAESCS3A02G050700,TRAESCS1D02G184500,TRAESCS2B02G398300,…
GO:0007018	microtubule-based movement	5.955542513669796e-10	5.955542513669796e-10	Up_regulated	TRAESCS6D02G363700,TRAESCS4D02G147500,TRAESCS5A02G396100,TRAESCS5D02G405400,TRAESCS6A02G103200,TRAESCS2B02G174600,TRAESCS5D02G444500,TRAESCS3B02G255500,TRAESCS3A02G214700,TRAESCS5B02G037500,TRAESCS5B02G440200,TRAESCS3D02G218300,TRAESCS5B02G400900,TRAESCS6B02G285500,TRAESCS5A02G036600,TRAESCS6B02G132300,TRAESCS3B02G246600,TRAESCS6D02G221400,TRAESCS2D02G487700,TRAESCS5D02G162500,TRAESCS5A02G157200,…
GO:0009063	amino acid catabolic process	6.565208457774183e-10	6.565208457774183e-10	Up_regulated	TRAESCS5B02G468300,TRAESCS2D02G204400,TRAESCS3B02G400800,TRAESCS6D02G291600,TRAESCS2D02G377500,TRAESCS5B02G468400,TRAESCS3D02G361800,TRAESCS2D02G377400,TRAESCS2A02G381000,TRAESCS3A02G368800,TRAESCS2B02G398300,TRAESCS5B02G158200,TRAESCS2B02G398200,TRAESCS2A02G380900,TRAESCS1D02G212400,TRAESCS2A02G381100,TRAESCS1B02G085100,TRAESCS1A02G209100,TRAESCS2D02G204700,TRAESCS6D02G212400,TRAESCS6A02G222800,…
GO:1901605	alpha-amino acid metabolic process	2.0831942508141403e-9	2.0831942508141403e-9	Up_regulated	TRAESCS5B02G468300,TRAESCS2A02G396400,TRAESCS3D02G050200,TRAESCS5D02G159100,TRAESCS3A02G077100,TRAESCS2D02G204400,TRAESCS3B02G400800,TRAESCS6D02G291600,TRAESCS2D02G377500,TRAESCS5B02G468400,TRAESCS3D02G361800,TRAESCS4D02G263500,TRAESCS3B02G059500,TRAESCS2D02G377400,TRAESCS4A02G063800,TRAESCS4A02G284400,TRAESCS1A02G181000,TRAESCS4A02G042700,TRAESCS2A02G381000,TRAESCS2D02G394200,TRAESCS3D02G050100,…
GO:0170039	proteinogenic amino acid metabolic process	8.04154386065246e-9	8.04154386065246e-9	Up_regulated	TRAESCS5B02G468300,TRAESCS3D02G050200,TRAESCS5D02G159100,TRAESCS3A02G077100,TRAESCS2D02G204400,TRAESCS6D02G291600,TRAESCS2D02G377500,TRAESCS5B02G468400,TRAESCS4D02G263500,TRAESCS3B02G059500,TRAESCS2D02G377400,TRAESCS4A02G063800,TRAESCS4A02G284400,TRAESCS1A02G181000,TRAESCS4A02G042700,TRAESCS2A02G381000,TRAESCS3D02G050100,TRAESCS1B02G199600,TRAESCS3A02G050700,TRAESCS1D02G184500,TRAESCS2B02G398300,…
GO:1901606	alpha-amino acid catabolic process	1.186435847765408e-8	1.186435847765408e-8	Up_regulated	TRAESCS5B02G468300,TRAESCS2D02G204400,TRAESCS3B02G400800,TRAESCS6D02G291600,TRAESCS2D02G377500,TRAESCS5B02G468400,TRAESCS3D02G361800,TRAESCS2D02G377400,TRAESCS2A02G381000,TRAESCS3A02G368800,TRAESCS2B02G398300,TRAESCS5B02G158200,TRAESCS2B02G398200,TRAESCS2A02G380900,TRAESCS1D02G212400,TRAESCS2A02G381100,TRAESCS1B02G085100,TRAESCS1A02G209100,TRAESCS2D02G204700,TRAESCS6D02G212400,TRAESCS6A02G222800,…
GO:0006996	organelle organization	2.1140013992523165e-8	2.1140013992523165e-8	Up_regulated	TRAESCS1D02G336200,TRAESCS6B02G354700,TRAESCS1B02G043200,TRAESCS1A02G333600,TRAESCS1B02G347000,TRAESCS1B02G016400,TRAESCS5B02G305100,TRAESCS5D02G118500,TRAESCS1A02G011800,TRAESCS5A02G052600,TRAESCS5A02G304700,TRAESCS1B02G414300,TRAESCS5D02G311600,TRAESCS5A02G478500,TRAESCS1D02G009100,TRAESCS3B02G264100,TRAESCS5B02G111800,TRAESCS5D02G491900,TRAESCS7B02G190000,TRAESCS4B02G227300,TRAESCS5B02G491500,…
GO:0009409	response to cold	2.2469542312130898e-8	2.2469542312130898e-8	Up_regulated	TRAESCS7A02G358200,TRAESCS4B02G297500,TRAESCS6D02G332900,TRAESCS4D02G296400,TRAESCS4A02G007400,TRAESCS7D02G364600,TRAESCS7B02G269600,TRAESCS5D02G379300,TRAESCS5B02G260100,TRAESCS5B02G408300,TRAESCS6B02G383500,TRAESCS1B02G229000,TRAESCS4A02G124900,TRAESCSU02G094800,TRAESCS4B02G179500,TRAESCS6B02G175100,TRAESCS5B02G158200,TRAESCS2A02G389100,TRAESCS3A02G433200,TRAESCS6D02G136200,TRAESCS4D02G181100,T…
GO:1901701	cellular response to oxygen-containing compound	3.694953350011349e-8	3.694953350011349e-8	Up_regulated	TRAESCS7A02G358200,TRAESCS3D02G109300,TRAESCS4A02G060800,TRAESCS4B02G236200,TRAESCS7D02G364600,TRAESCS7A02G162600,TRAESCS3B02G125600,TRAESCS3A02G107200,TRAESCS7B02G269600,TRAESCS1B02G236700,TRAESCS3D02G505300,TRAESCS3B02G535100,TRAESCS2D02G317800,TRAESCS7A02G518300,TRAESCS5A02G161500,TRAESCS4D02G237600,TRAESCS3D02G482600,TRAESCS4D02G189200,TRAESCS1D02G225000,TRAESCS1A02G223400,TRAESCS1D02G254500,…
GO:0009723	response to ethylene	7.85539972862999e-8	7.85539972862999e-8	Up_regulated	TRAESCS6D02G266200,TRAESCS4A02G005500,TRAESCS6A02G285800,TRAESCS6B02G314600,TRAESCS2B02G436300,TRAESCS2B02G436100,TRAESCS1A02G231200,TRAESCS1B02G243200,TRAESCS2A02G288000,TRAESCS2B02G304800,TRAESCS1D02G230900,TRAESCS4A02G005400,TRAESCS4B02G299700,TRAESCS6B02G281000,TRAESCS1B02G427500,TRAESCS6D02G314300,TRAESCS4D02G298600,TRAESCS6B02G175100,TRAESCS6B02G350100,TRAESCS5A02G314600,TRAESCS2A02G417300,…
GO:0071396	cellular response to lipid	3.406745963424269e-7	3.406745963424269e-7	Up_regulated	TRAESCS7A02G358200,TRAESCS3D02G109300,TRAESCS4A02G060800,TRAESCS4B02G236200,TRAESCS7D02G364600,TRAESCS7A02G162600,TRAESCS3B02G125600,TRAESCS3A02G107200,TRAESCS7B02G269600,TRAESCS1B02G236700,TRAESCS3D02G505300,TRAESCS3B02G535100,TRAESCS2D02G317800,TRAESCS7A02G518300,TRAESCS5A02G161500,TRAESCS4D02G237600,TRAESCS3D02G482600,TRAESCS4D02G189200,TRAESCS1D02G225000,TRAESCS1A02G223400,TRAESCS1D02G254500,…
GO:0033993	response to lipid	4.6100668775062776e-7	4.6100668775062776e-7	Up_regulated	TRAESCS7A02G358200,TRAESCS6D02G332900,TRAESCS3D02G109300,TRAESCS4A02G060800,TRAESCS4B02G236200,TRAESCS7D02G364600,TRAESCS7A02G162600,TRAESCS3B02G125600,TRAESCS3A02G107200,TRAESCS7B02G269600,TRAESCS1B02G236700,TRAESCS3D02G505300,TRAESCS3B02G535100,TRAESCS2D02G317800,TRAESCS7A02G518300,TRAESCS5D02G379300,TRAESCS5A02G161500,TRAESCS4D02G237600,TRAESCS5B02G408300,TRAESCS3D02G482600,TRAESCS4D02G189200,…
GO:0005976	polysaccharide metabolic process	4.7142537053219135e-7	4.7142537053219135e-7	Up_regulated	TRAESCS3A02G260100,TRAESCS3B02G041700,TRAESCS3A02G260200,TRAESCS2D02G484000,TRAESCS7D02G419900,TRAESCS5B02G096200,TRAESCS1D02G451500,TRAESCS2B02G244500,TRAESCS2D02G045100,TRAESCS7B02G327700,TRAESCS1B02G477900,TRAESCS4A02G173800,TRAESCS1A02G360700,TRAESCS2D02G432100,TRAESCS2B02G510200,TRAESCS2A02G484100,TRAESCS2D02G224300,TRAESCS7A02G063300,TRAESCS4B02G211800,TRAESCS5D02G038400,TRAESCS3B02G514800,…
GO:0006749	glutathione metabolic process	9.70075554189169e-7	9.70075554189169e-7	Up_regulated	TRAESCS4A02G454800,TRAESCS4B02G059100,TRAESCS6D02G127700,TRAESCS7D02G030700,TRAESCS7A02G034300,TRAESCS6D02G127800,TRAESCS7A02G477900,TRAESCS1D02G257800,TRAESCS3D02G487300,TRAESCS7D02G078700,TRAESCS1A02G186100,TRAESCS3B02G152300,TRAESCS3D02G486800,TRAESCS2A02G218700,TRAESCS1D02G189900,TRAESCS4B02G225200,TRAESCS7A02G034200,TRAESCS1A02G186800,TRAESCS3D02G429700,TRAESCS1D02G190000,TRAESCS2D02G224700,…
GO:0006575	cellular modified amino acid metabolic process	1.62197E-06	1.62197E-06	Up_regulated	TRAESCS4A02G454800,TRAESCS4B02G059100,TRAESCS6D02G127700,TRAESCS7D02G030700,TRAESCS7A02G034300,TRAESCS6D02G127800,TRAESCS7A02G477900,TRAESCS1D02G257800,TRAESCS3D02G487300,TRAESCS7D02G078700,TRAESCS1A02G186100,TRAESCS3B02G152300,TRAESCS3D02G486800,TRAESCS2A02G218700,TRAESCS1D02G189900,TRAESCS4B02G225200,TRAESCS7A02G034200,TRAESCS1A02G186800,TRAESCS3D02G429700,TRAESCS1D02G190000,TRAESCS2D02G224700,…
GO:0000278	mitotic cell cycle	2.50256E-06	2.50256E-06	Up_regulated	TRAESCS7D02G294300,TRAESCS3B02G363200,TRAESCS1D02G309200,TRAESCS3D02G164600,TRAESCS3B02G183400,TRAESCS4D02G057000,TRAESCS1A02G309700,TRAESCS3B02G110100,TRAESCS1B02G320800,TRAESCS3D02G182400,TRAESCS3B02G363500,TRAESCS3B02G206600,TRAESCS6D02G290500,TRAESCS6A02G311200,TRAESCS2A02G183600,TRAESCS3A02G178900,TRAESCS4B02G056700,TRAESCS2D02G401700,TRAESCS2A02G129900,TRAESCSU02G142500,TRAESCS1D02G258800,T…
GO:0170035	L-amino acid catabolic process	2.55681E-06	2.55681E-06	Up_regulated	TRAESCS5B02G468300,TRAESCS2D02G204400,TRAESCS6D02G291600,TRAESCS2D02G377500,TRAESCS5B02G468400,TRAESCS2D02G377400,TRAESCS2A02G381000,TRAESCS2B02G398300,TRAESCS2B02G398200,TRAESCS2A02G380900,TRAESCS1D02G212400,TRAESCS2A02G381100,TRAESCS1A02G209100,TRAESCS2D02G204700,TRAESCS6D02G212400,TRAESCS6A02G222800,TRAESCS6B02G258500,TRAESCS1B02G223300,TRAESCS5A02G434100,TRAESCS1D02G362700,TRAESCS2B02G048700,…
GO:0000226	microtubule cytoskeleton organization	5.30648E-06	5.30648E-06	Up_regulated	TRAESCS7B02G190000,TRAESCS1A02G281200,TRAESCS5D02G451900,TRAESCS1D02G309200,TRAESCS3B02G485700,TRAESCS1B02G290400,TRAESCS4D02G057000,TRAESCS1A02G309700,TRAESCS7D02G224800,TRAESCS1D02G280500,TRAESCS7B02G279500,TRAESCS3B02G297900,TRAESCS1B02G320800,TRAESCS7D02G374600,TRAESCS7A02G223100,TRAESCS3A02G264600,TRAESCS5A02G444200,TRAESCS7D02G399400,TRAESCS3D02G313800,TRAESCS3B02G363500,TRAESCS3D02G264700,…
GO:0009651	response to salt stress	5.46925E-06	5.46925E-06	Up_regulated	TRAESCS7A02G518300,TRAESCS6A02G296800,TRAESCS4A02G124900,TRAESCS5D02G093100,TRAESCS6D02G314300,TRAESCS4B02G179500,TRAESCS6B02G175100,TRAESCS5B02G158200,TRAESCS2A02G389100,TRAESCS2D02G501800,TRAESCS2A02G501300,TRAESCS3A02G433200,TRAESCS6D02G136200,TRAESCS4D02G181100,TRAESCS3D02G321500,TRAESCS3B02G469000,TRAESCS6B02G365200,TRAESCS6D02G277000,TRAESCS2D02G370100,TRAESCS3B02G439600,TRAESCS3D02G401200,…
GO:0051276	chromosome organization	5.95479E-06	5.95479E-06	Up_regulated	TRAESCS1D02G260500,TRAESCS1A02G260500,TRAESCS7D02G217100,TRAESCS3D02G391700,TRAESCS1B02G271100,TRAESCS2D02G395400,TRAESCS7A02G215200,TRAESCS7B02G122400,TRAESCS3B02G429700,TRAESCS1B02G328200,TRAESCS3A02G397800,TRAESCS1D02G142500,TRAESCS1D02G264100,TRAESCS1A02G264000,TRAESCS6D02G290500,TRAESCS1A02G314100,TRAESCS6A02G311200,TRAESCS2A02G129900,TRAESCS1B02G326400,TRAESCS2A02G287800,TRAESCS2D02G132100,…
GO:0043933	protein-containing complex organization	7.01146E-06	7.01146E-06	Up_regulated	TRAESCS3B02G389500,TRAESCS7D02G478000,TRAESCS3D02G032500,TRAESCS5A02G478500,TRAESCS5A02G079500,TRAESCS5D02G491900,TRAESCS1D02G184500,TRAESCS4B02G227300,TRAESCS5B02G491500,TRAESCS2B02G473600,TRAESCS6B02G404400,TRAESCS2B02G105400,TRAESCS1D02G290000,TRAESCS3B02G167600,TRAESCS6B02G081900,TRAESCS4B02G350800,TRAESCS5B02G395400,TRAESCS3D02G340800,TRAESCS3D02G077600,TRAESCS6B02G082800,TRAESCS2A02G140400,…
GO:0044042	glucan metabolic process	8.55103E-06	8.55103E-06	Up_regulated	TRAESCS2D02G484000,TRAESCS7D02G419900,TRAESCS5B02G096200,TRAESCS2B02G244500,TRAESCS2D02G045100,TRAESCS7B02G327700,TRAESCS1A02G360700,TRAESCS2D02G432100,TRAESCS2B02G510200,TRAESCS2A02G484100,TRAESCS2D02G224300,TRAESCS7A02G063300,TRAESCS4B02G211800,TRAESCS5D02G038400,TRAESCS1B02G377100,TRAESCS7B02G327400,TRAESCS7A02G363000,TRAESCS7D02G360100,TRAESCS7A02G427600,TRAESCS4A02G092500,TRAESCS6A02G408300,…
GO:0032508	DNA duplex unwinding	1.34284E-05	1.34284E-05	Up_regulated	TRAESCS1D02G264100,TRAESCS1A02G264000,TRAESCS1B02G309300,TRAESCS1B02G273000,TRAESCS1B02G274600,TRAESCS1A02G299500,TRAESCS3A02G200400,TRAESCS1D02G298400,TRAESCS1B02G146200,TRAESCS3B02G224600,TRAESCS1D02G125300,TRAESCS3D02G203400,TRAESCS6D02G344100,TRAESCS5B02G094600,TRAESCS6A02G360600,TRAESCS6B02G393500,TRAESCS3B02G242700,TRAESCS1A02G129400
GO:0032392	DNA geometric change	1.34284E-05	1.34284E-05	Up_regulated	TRAESCS1D02G264100,TRAESCS1A02G264000,TRAESCS1B02G309300,TRAESCS1B02G273000,TRAESCS1B02G274600,TRAESCS1A02G299500,TRAESCS3A02G200400,TRAESCS1D02G298400,TRAESCS1B02G146200,TRAESCS3B02G224600,TRAESCS1D02G125300,TRAESCS3D02G203400,TRAESCS6D02G344100,TRAESCS5B02G094600,TRAESCS6A02G360600,TRAESCS6B02G393500,TRAESCS3B02G242700,TRAESCS1A02G129400
GO:0002213	defense response to insect	1.59527E-05	1.59527E-05	Up_regulated	TRAESCS7D02G260100,TRAESCS6D02G314300,TRAESCS3D02G321500,TRAESCS6B02G365200,TRAESCS3A02G328000,TRAESCS3A02G367500,TRAESCS4D02G096400,TRAESCS4A02G216100,TRAESCS3D02G360400,TRAESCS4B02G100100,TRAESCS3B02G399200
GO:0006970	response to osmotic stress	1.80965E-05	1.80965E-05	Up_regulated	TRAESCS1B02G236700,TRAESCS7A02G518300,TRAESCS1D02G225000,TRAESCS1A02G223400,TRAESCS6A02G296800,TRAESCS4A02G124900,TRAESCS5D02G093100,TRAESCS6D02G314300,TRAESCS4B02G179500,TRAESCS6B02G175100,TRAESCS5B02G158200,TRAESCS2A02G389100,TRAESCS2D02G501800,TRAESCS2A02G501300,TRAESCS3A02G433200,TRAESCS6D02G136200,TRAESCS4D02G181100,TRAESCS3D02G280600,TRAESCS3D02G321500,TRAESCS3B02G469000,TRAESCS6B02G365200,…
GO:0014070	response to organic cyclic compound	2.07049E-05	2.07049E-05	Up_regulated	TRAESCS4A02G060800,TRAESCS4B02G236200,TRAESCS5A02G161500,TRAESCS4D02G237600,TRAESCS2D02G199900,TRAESCS2D02G206900,TRAESCS1A02G244300,TRAESCS2B02G219300,TRAESCS4A02G124900,TRAESCS5D02G093100,TRAESCS6D02G314300,TRAESCS4B02G179500,TRAESCS2A02G187800,TRAESCS6B02G175100,TRAESCS1B02G192300,TRAESCS2A02G199300,TRAESCS6D02G136200,TRAESCS4D02G181100,TRAESCS1D02G244200,TRAESCS3D02G321500,TRAESCS6B02G365200,…
GO:0032544	plastid translation	2.70002E-05	2.70002E-05	Up_regulated	TRAESCS2B02G623400,TRAESCS2A02G563100,TRAESCS2D02G205900,TRAESCS3B02G219400,TRAESCS7B02G231800,TRAESCS7B02G350400,TRAESCS7D02G439900,TRAESCS7D02G327700,TRAESCSU02G197500,TRAESCS7A02G351100
GO:0031047	regulatory ncRNA-mediated gene silencing	2.82772E-05	2.82772E-05	Up_regulated	TRAESCS7D02G478000,TRAESCS3D02G032500,TRAESCS5A02G079500,TRAESCS6D02G166300,TRAESCS7D02G351700,TRAESCS2B02G473600,TRAESCS2B02G105400,TRAESCS3D02G077600,TRAESCS3B02G160700,TRAESCS2A02G140400,TRAESCS7B02G373400,TRAESCS2A02G089500,TRAESCSU02G081900,TRAESCS5D02G092800,TRAESCS2D02G451900,TRAESCS2D02G087600,TRAESCS2B02G434000,TRAESCS7B02G450200,TRAESCS2D02G143100,TRAESCS5B02G086400,TRAESCS1B02G480100,T…
GO:0071369	cellular response to ethylene stimulus	4.4216E-05	4.4216E-05	Up_regulated	TRAESCS6D02G266200,TRAESCS4A02G005500,TRAESCS6A02G285800,TRAESCS6B02G314600,TRAESCS2B02G436300,TRAESCS2B02G436100,TRAESCS1A02G231200,TRAESCS1B02G243200,TRAESCS2A02G288000,TRAESCS2B02G304800,TRAESCS1D02G230900,TRAESCS4A02G005400,TRAESCS4B02G299700,TRAESCS6B02G281000,TRAESCS1B02G427500,TRAESCS4D02G298600,TRAESCS6B02G350100,TRAESCS5A02G314600,TRAESCS2A02G417300,TRAESCS2D02G414600,TRAESCS2D02G286300,…
GO:0009064	glutamine family amino acid metabolic process	6.54345E-05	6.54345E-05	Up_regulated	TRAESCS3D02G050200,TRAESCS3A02G077100,TRAESCS3B02G059500,TRAESCS4A02G063800,TRAESCS4A02G284400,TRAESCS3D02G050100,TRAESCS3A02G050700,TRAESCS4B02G240900,TRAESCS3A02G050500,TRAESCS5A02G153900,TRAESCS1D02G141800,TRAESCS1D02G212400,TRAESCS4A02G075600,TRAESCS4D02G232700,TRAESCS4B02G028700,TRAESCS4D02G026300,TRAESCS4D02G240700,TRAESCS1A02G143000,TRAESCS5B02G152600,TRAESCS4B02G047400,TRAESCS1A02G209100,…
GO:0009873	ethylene-activated signaling pathway	6.80768E-05	6.80768E-05	Up_regulated	TRAESCS6D02G266200,TRAESCS4A02G005500,TRAESCS6A02G285800,TRAESCS6B02G314600,TRAESCS2B02G436300,TRAESCS2B02G436100,TRAESCS1A02G231200,TRAESCS1B02G243200,TRAESCS2A02G288000,TRAESCS2B02G304800,TRAESCS1D02G230900,TRAESCS4A02G005400,TRAESCS4B02G299700,TRAESCS6B02G281000,TRAESCS1B02G427500,TRAESCS4D02G298600,TRAESCS6B02G350100,TRAESCS5A02G314600,TRAESCS2A02G417300,TRAESCS2D02G414600,TRAESCS2D02G286300,…
GO:0016051	carbohydrate biosynthetic process	0.000105567	0.000105567	Up_regulated	TRAESCS5B02G096200,TRAESCS4A02G083900,TRAESCS4B02G211800,TRAESCS4B02G239900,TRAESCS4A02G092500,TRAESCS4B02G220200,TRAESCS1D02G254500,TRAESCS1A02G255100,TRAESCS1B02G229000,TRAESCS1B02G265900,TRAESCS5A02G090500,TRAESCS5D02G102600,TRAESCS4D02G212600,TRAESCS4D02G220500,TRAESCS5B02G150700,TRAESCS7A02G298600,TRAESCS4D02G239700,TRAESCS5D02G470400,TRAESCS5A02G165400,TRAESCS7D02G029700,TRAESCS2D02G182500,…
GO:0045814	negative regulation of gene expression, epigenetic	0.000134714	0.000134714	Up_regulated	TRAESCS7D02G478000,TRAESCS3D02G032500,TRAESCS5A02G079500,TRAESCS2B02G473600,TRAESCS2B02G105400,TRAESCS3D02G077600,TRAESCS2A02G140400,TRAESCS2A02G089500,TRAESCS5D02G092800,TRAESCS2D02G451900,TRAESCS2D02G087600,TRAESCS2D02G143100,TRAESCS5B02G086400,TRAESCS7A02G514900,TRAESCS5B02G086600,TRAESCS2A02G452100,TRAESCS5B02G077500,TRAESCS7B02G202900,TRAESCS2B02G164300,TRAESCS5B02G367100,TRAESCS1D02G439600,…
GO:0030243	cellulose metabolic process	0.00013673	0.00013673	Up_regulated	TRAESCS5B02G096200,TRAESCS1A02G360700,TRAESCS4B02G211800,TRAESCS1B02G377100,TRAESCS4A02G092500,TRAESCS7D02G201000,TRAESCS7D02G314400,TRAESCS5A02G090500,TRAESCS5D02G102600,TRAESCS4D02G212600,TRAESCS4B02G104500,TRAESCS7A02G204500,TRAESCS7D02G207600,TRAESCS2A02G352800,TRAESCS6A02G295300,TRAESCS7B02G111700,TRAESCS6D02G275900,TRAESCS7A02G298600,TRAESCS6B02G325400,TRAESCS5D02G470400,TRAESCS7D02G029700,…
GO:0006470	protein dephosphorylation	0.000264952	0.000264952	Up_regulated	TRAESCS7A02G358200,TRAESCS7D02G364600,TRAESCS5A02G150700,TRAESCS5B02G149300,TRAESCS7B02G269600,TRAESCS5D02G155800,TRAESCS5B02G492700,TRAESCS6A02G325900,TRAESCS5D02G493200,TRAESCS1A02G191700,TRAESCS2D02G084400,TRAESCS5A02G479600,TRAESCS7D02G144400,TRAESCS6D02G178400,TRAESCS2B02G248200,TRAESCS1B02G206600,TRAESCS4B02G210100,TRAESCS4A02G094300,TRAESCS6D02G251300,TRAESCS6A02G263600,TRAESCS2D02G000300,…
GO:0009266	response to temperature stimulus	0.000269423	0.000269423	Up_regulated	TRAESCS7A02G358200,TRAESCS4B02G297500,TRAESCS5D02G244800,TRAESCS6D02G332900,TRAESCS4D02G296400,TRAESCS4A02G007400,TRAESCS7D02G364600,TRAESCS7B02G269600,TRAESCS5A02G237900,TRAESCS5D02G379300,TRAESCS5B02G260100,TRAESCS5B02G236400,TRAESCS5B02G408300,TRAESCS3B02G568300,TRAESCS6B02G383500,TRAESCS1B02G229000,TRAESCS4A02G124900,TRAESCSU02G094800,TRAESCS7B02G272500,TRAESCS4B02G179500,TRAESCS6B02G175100,T…
GO:0170040	proteinogenic amino acid catabolic process	0.000276115	0.000276115	Up_regulated	TRAESCS5B02G468300,TRAESCS2D02G204400,TRAESCS6D02G291600,TRAESCS2D02G377500,TRAESCS5B02G468400,TRAESCS2D02G377400,TRAESCS2A02G381000,TRAESCS2B02G398300,TRAESCS2B02G398200,TRAESCS2A02G380900,TRAESCS1D02G212400,TRAESCS2A02G381100,TRAESCS1A02G209100,TRAESCS2D02G204700,TRAESCS6D02G212400,TRAESCS6A02G222800,TRAESCS6B02G258500,TRAESCS1B02G223300,TRAESCS5A02G434100,TRAESCS1D02G362700,TRAESCS2B02G048700,…
GO:0006270	DNA replication initiation	0.0002812	0.0002812	Up_regulated	TRAESCS1D02G264100,TRAESCS1A02G264000,TRAESCS1B02G309300,TRAESCS5B02G141300,TRAESCS5A02G142600,TRAESCS1B02G274600,TRAESCS1A02G299500,TRAESCS4D02G123200,TRAESCS3A02G200400,TRAESCS1D02G298400,TRAESCS1B02G146200,TRAESCS3B02G224600,TRAESCS1D02G125300,TRAESCS3D02G203400,TRAESCS6D02G344100,TRAESCS5B02G094600,TRAESCS6A02G360600,TRAESCS6B02G393500,TRAESCS2D02G163800,TRAESCS1A02G129400
GO:0048583	regulation of response to stimulus	0.000291808	0.000291808	Up_regulated	TRAESCS6D02G266200,TRAESCS7D02G352400,TRAESCS6A02G285800,TRAESCS4A02G060800,TRAESCS4B02G236200,TRAESCS6B02G314600,TRAESCS3D02G505300,TRAESCS7A02G518300,TRAESCS4D02G237600,TRAESCS1D02G254500,TRAESCS1A02G255100,TRAESCS7A02G276700,TRAESCS1B02G265900,TRAESCS2D02G206900,TRAESCS5A02G391200,TRAESCS4B02G292300,TRAESCS4A02G124900,TRAESCSU02G094800,TRAESCS5D02G093100,TRAESCS6D02G314300,TRAESCS4B02G179500,T…
GO:0006520	amino acid metabolic process	0.000387133	0.000387133	Up_regulated	TRAESCS5B02G468300,TRAESCS7B02G149600,TRAESCS2A02G396400,TRAESCS3D02G050200,TRAESCS5D02G159100,TRAESCS3A02G077100,TRAESCS2D02G204400,TRAESCS3B02G400800,TRAESCS6D02G291600,TRAESCS2D02G377500,TRAESCS5B02G468400,TRAESCS3D02G361800,TRAESCS4D02G263500,TRAESCS3B02G059500,TRAESCS2D02G377400,TRAESCS4A02G063800,TRAESCS4A02G284400,TRAESCS7A02G253300,TRAESCS1A02G181000,TRAESCS4A02G042700,TRAESCS2A02G381000,…
GO:0070828	heterochromatin organization	0.000430992	0.000430992	Up_regulated	TRAESCS7D02G478000,TRAESCS3D02G032500,TRAESCS5A02G079500,TRAESCS2B02G473600,TRAESCS2B02G105400,TRAESCS3D02G077600,TRAESCS2A02G140400,TRAESCS2A02G089500,TRAESCS5D02G092800,TRAESCS2D02G451900,TRAESCS2D02G087600,TRAESCS2D02G143100,TRAESCS5B02G086400,TRAESCS7A02G514900,TRAESCS5B02G086600,TRAESCS2A02G452100,TRAESCS5B02G077500,TRAESCS7B02G202900,TRAESCS2B02G164300,TRAESCS5B02G367100,TRAESCS7B02G482400,…
GO:0031507	heterochromatin formation	0.000430992	0.000430992	Up_regulated	TRAESCS7D02G478000,TRAESCS3D02G032500,TRAESCS5A02G079500,TRAESCS2B02G473600,TRAESCS2B02G105400,TRAESCS3D02G077600,TRAESCS2A02G140400,TRAESCS2A02G089500,TRAESCS5D02G092800,TRAESCS2D02G451900,TRAESCS2D02G087600,TRAESCS2D02G143100,TRAESCS5B02G086400,TRAESCS7A02G514900,TRAESCS5B02G086600,TRAESCS2A02G452100,TRAESCS5B02G077500,TRAESCS7B02G202900,TRAESCS2B02G164300,TRAESCS5B02G367100,TRAESCS7B02G482400,…
GO:0044273	sulfur compound catabolic process	0.000615307	0.000615307	Up_regulated	TRAESCS2A02G342800,TRAESCS2B02G340500,TRAESCS6A02G068300,TRAESCS2D02G321200,TRAESCS6B02G092200,TRAESCS6D02G065900,TRAESCS2B02G521600,TRAESCS2D02G493500,TRAESCS6B02G337600,TRAESCS2D02G489900,TRAESCS6A02G308800,TRAESCS2A02G493600,TRAESCS2B02G517500
GO:0009072	aromatic amino acid metabolic process	0.000625278	0.000625278	Up_regulated	TRAESCS5B02G468300,TRAESCS7B02G149600,TRAESCS2D02G204400,TRAESCS3B02G400800,TRAESCS2D02G377500,TRAESCS5B02G468400,TRAESCS3D02G361800,TRAESCS2D02G377400,TRAESCS7A02G253300,TRAESCS2A02G381000,TRAESCS3A02G368800,TRAESCS2B02G398300,TRAESCS5B02G158200,TRAESCS2B02G398200,TRAESCS2A02G380900,TRAESCS2B02G308500,TRAESCS2A02G381100,TRAESCS7D02G251900,TRAESCS2A02G292000,TRAESCS6A02G141500,TRAESCS2D02G204700,…
GO:0016053	organic acid biosynthetic process	0.00073141	0.00073141	Up_regulated	TRAESCS6A02G415500,TRAESCS4D02G277300,TRAESCS4B02G278800,TRAESCS4A02G025300,TRAESCS6A02G383700,TRAESCS6A02G073300,TRAESCS6D02G368700,TRAESCS4B02G297500,TRAESCS6B02G473900,TRAESCS4D02G296400,TRAESCS4D02G148300,TRAESCS4A02G007400,TRAESCS4A02G164400,TRAESCS6B02G098300,TRAESCS5B02G468300,TRAESCS4D02G226100,TRAESCS7B02G149600,TRAESCS2A02G396400,TRAESCS7D02G089200,TRAESCS2B02G040000,TRAESCS2D02G074000,…
GO:0046394	carboxylic acid biosynthetic process	0.00073141	0.00073141	Up_regulated	TRAESCS6A02G415500,TRAESCS4D02G277300,TRAESCS4B02G278800,TRAESCS4A02G025300,TRAESCS6A02G383700,TRAESCS6A02G073300,TRAESCS6D02G368700,TRAESCS4B02G297500,TRAESCS6B02G473900,TRAESCS4D02G296400,TRAESCS4D02G148300,TRAESCS4A02G007400,TRAESCS4A02G164400,TRAESCS6B02G098300,TRAESCS5B02G468300,TRAESCS4D02G226100,TRAESCS7B02G149600,TRAESCS2A02G396400,TRAESCS7D02G089200,TRAESCS2B02G040000,TRAESCS2D02G074000,…
GO:0040029	epigenetic regulation of gene expression	0.000814423	0.000814423	Up_regulated	TRAESCS7D02G478000,TRAESCS3D02G032500,TRAESCS5A02G079500,TRAESCS2B02G473600,TRAESCS2B02G105400,TRAESCS3D02G077600,TRAESCS2A02G140400,TRAESCS2A02G089500,TRAESCS5D02G092800,TRAESCS7A02G433000,TRAESCS2D02G451900,TRAESCS2D02G087600,TRAESCS2D02G143100,TRAESCS5B02G086400,TRAESCS7A02G514900,TRAESCS5B02G086600,TRAESCS2A02G452100,TRAESCS5B02G077500,TRAESCS7B02G202900,TRAESCS2B02G164300,TRAESCS5B02G367100,…
GO:1903047	mitotic cell cycle process	0.00101975	0.00101975	Up_regulated	TRAESCS7D02G294300,TRAESCS3B02G363200,TRAESCS3D02G164600,TRAESCS3B02G183400,TRAESCS3B02G110100,TRAESCS3D02G182400,TRAESCS3B02G206600,TRAESCS6D02G290500,TRAESCS6A02G311200,TRAESCS3A02G178900,TRAESCS2D02G401700,TRAESCS2A02G129900,TRAESCSU02G142500,TRAESCS4A02G056100,TRAESCS4D02G248200,TRAESCS2D02G132100,TRAESCS5D02G517200,TRAESCS6B02G341400,TRAESCS2D02G232300,TRAESCS2B02G249400,TRAESCS2B02G152100,T…
GO:0044036	cell wall macromolecule metabolic process	0.00119526	0.00119526	Up_regulated	TRAESCS3A02G260100,TRAESCS3A02G260200,TRAESCS2D02G484000,TRAESCS7D02G419900,TRAESCS2B02G244500,TRAESCS7B02G327700,TRAESCS4A02G173800,TRAESCS2D02G432100,TRAESCS2B02G510200,TRAESCS2A02G484100,TRAESCS2D02G224300,TRAESCS7A02G063300,TRAESCS5D02G038400,TRAESCS3B02G514800,TRAESCS7B02G327400,TRAESCS7A02G363000,TRAESCS2B02G047300,TRAESCS3D02G039400,TRAESCS3A02G471900,TRAESCS2A02G523300,TRAESCS5B02G272600,…
GO:0046503	glycerolipid catabolic process	0.00127053	0.00127053	Up_regulated	TRAESCS1B02G236700,TRAESCS1D02G225000,TRAESCS1A02G223400,TRAESCS3B02G370300,TRAESCS3A02G303600,TRAESCS3D02G298200,TRAESCS2D02G284700,TRAESCS3B02G332700
GO:0080188	gene silencing by RNA-directed DNA methylation	0.00144587	0.00144587	Up_regulated	TRAESCS7D02G478000,TRAESCS3D02G032500,TRAESCS5A02G079500,TRAESCS2B02G473600,TRAESCS2B02G105400,TRAESCS3D02G077600,TRAESCS2A02G140400,TRAESCS2A02G089500,TRAESCS5D02G092800,TRAESCS2D02G451900,TRAESCS2D02G087600,TRAESCS2D02G143100,TRAESCS5B02G086400,TRAESCS7A02G514900,TRAESCS5B02G086600,TRAESCS2A02G452100,TRAESCS5B02G077500,TRAESCS7B02G202900,TRAESCS2B02G164300,TRAESCS4D02G116000,TRAESCS3B02G091900,…
GO:0140718	facultative heterochromatin formation	0.00144587	0.00144587	Up_regulated	TRAESCS7D02G478000,TRAESCS3D02G032500,TRAESCS5A02G079500,TRAESCS2B02G473600,TRAESCS2B02G105400,TRAESCS3D02G077600,TRAESCS2A02G140400,TRAESCS2A02G089500,TRAESCS5D02G092800,TRAESCS2D02G451900,TRAESCS2D02G087600,TRAESCS2D02G143100,TRAESCS5B02G086400,TRAESCS7A02G514900,TRAESCS5B02G086600,TRAESCS2A02G452100,TRAESCS5B02G077500,TRAESCS7B02G202900,TRAESCS2B02G164300,TRAESCS4D02G116000,TRAESCS3B02G091900,…
GO:0006346	DNA methylation-dependent heterochromatin formation	0.00144587	0.00144587	Up_regulated	TRAESCS7D02G478000,TRAESCS3D02G032500,TRAESCS5A02G079500,TRAESCS2B02G473600,TRAESCS2B02G105400,TRAESCS3D02G077600,TRAESCS2A02G140400,TRAESCS2A02G089500,TRAESCS5D02G092800,TRAESCS2D02G451900,TRAESCS2D02G087600,TRAESCS2D02G143100,TRAESCS5B02G086400,TRAESCS7A02G514900,TRAESCS5B02G086600,TRAESCS2A02G452100,TRAESCS5B02G077500,TRAESCS7B02G202900,TRAESCS2B02G164300,TRAESCS4D02G116000,TRAESCS3B02G091900,…
GO:0033043	regulation of organelle organization	0.00145465	0.00145465	Up_regulated	TRAESCS1D02G336200,TRAESCS1A02G333600,TRAESCS1B02G347000,TRAESCS1A02G281200,TRAESCS1B02G122300,TRAESCS1B02G290400,TRAESCS1D02G280500,TRAESCS2B02G352700,TRAESCS1D02G264100,TRAESCS6B02G225400,TRAESCS1A02G264000,TRAESCS3B02G127200,TRAESCS4D02G160800,TRAESCS6D02G190300,TRAESCS4A02G056100,TRAESCS4D02G248200,TRAESCS7A02G107400,TRAESCS2D02G333000,TRAESCS4A02G147200,TRAESCS2B02G224200,TRAESCS2D02G232300,…
GO:0031667	response to nutrient levels	0.00188199	0.00188199	Up_regulated	TRAESCSU02G094800,TRAESCS6D02G314300,TRAESCS1D02G184500,TRAESCS3A02G433200,TRAESCS3B02G469000,TRAESCS6B02G365200,TRAESCS5B02G152600,TRAESCS1D02G325300,TRAESCS1A02G324000,TRAESCS1B02G337400,TRAESCS2B02G195900,TRAESCS3A02G230100,TRAESCS2D02G177100,TRAESCS4A02G074800,TRAESCS3D02G223200,TRAESCS2D02G388800,TRAESCS2A02G169600,TRAESCS2A02G389900,TRAESCS1A02G241900,TRAESCS1B02G253500,TRAESCS1A02G076100,T…
GO:0051273	beta-glucan metabolic process	0.00216835	0.00216835	Up_regulated	TRAESCS5B02G096200,TRAESCS1A02G360700,TRAESCS4B02G211800,TRAESCS1B02G377100,TRAESCS4A02G092500,TRAESCS7D02G201000,TRAESCS7D02G314400,TRAESCS5A02G090500,TRAESCS5D02G102600,TRAESCS4D02G212600,TRAESCS4B02G104500,TRAESCS7A02G204500,TRAESCS7D02G207600,TRAESCS2A02G352800,TRAESCS6A02G295300,TRAESCS7B02G111700,TRAESCS6D02G275900,TRAESCS7A02G298600,TRAESCS6B02G325400,TRAESCS5D02G470400,TRAESCS7D02G029700,…
GO:0048519	negative regulation of biological process	0.00230022	0.00230022	Up_regulated	TRAESCS7A02G358200,TRAESCS6D02G266200,TRAESCSU02G205700,TRAESCS5D02G244800,TRAESCS3D02G037400,TRAESCS7D02G352400,TRAESCS6A02G285800,TRAESCS6B02G314600,TRAESCS7D02G364600,TRAESCS3A02G043300,TRAESCS5B02G125400,TRAESCS7B02G269600,TRAESCS5A02G237900,TRAESCS4D02G209000,TRAESCS3D02G505300,TRAESCS7A02G518300,TRAESCS3B02G040200,TRAESCS3D02G368500,TRAESCS3B02G255700,TRAESCS1A02G185400,TRAESCS7D02G478000,T…
GO:0031048	regulatory ncRNA-mediated heterochromatin formation	0.00233025	0.00233025	Up_regulated	TRAESCS7D02G478000,TRAESCS3D02G032500,TRAESCS5A02G079500,TRAESCS2B02G473600,TRAESCS2B02G105400,TRAESCS3D02G077600,TRAESCS2A02G140400,TRAESCS2A02G089500,TRAESCS5D02G092800,TRAESCS2D02G451900,TRAESCS2D02G087600,TRAESCS2D02G143100,TRAESCS5B02G086400,TRAESCS7A02G514900,TRAESCS5B02G086600,TRAESCS2A02G452100,TRAESCS5B02G077500,TRAESCS7B02G202900,TRAESCS2B02G164300,TRAESCS4D02G116000,TRAESCS3B02G091900,…
GO:0030261	chromosome condensation	0.00237383	0.00237383	Up_regulated	TRAESCS2D02G395400,TRAESCS6D02G290500,TRAESCS6A02G311200,TRAESCS2A02G129900,TRAESCS2D02G132100,TRAESCS6B02G341400,TRAESCS5B02G448500,TRAESCS2B02G152100,TRAESCS3B02G423800,TRAESCS3B02G229800,TRAESCS5D02G451300,TRAESCS2A02G221800,TRAESCS7A02G204000,TRAESCS5B02G203600
GO:0072330	monocarboxylic acid biosynthetic process	0.00242545	0.00242545	Up_regulated	TRAESCS6A02G415500,TRAESCS4D02G277300,TRAESCS4B02G278800,TRAESCS4A02G025300,TRAESCS6A02G383700,TRAESCS6A02G073300,TRAESCS6D02G368700,TRAESCS4B02G297500,TRAESCS6B02G473900,TRAESCS4D02G296400,TRAESCS4D02G148300,TRAESCS4A02G007400,TRAESCS4A02G164400,TRAESCS6B02G098300,TRAESCS5B02G468300,TRAESCS4D02G226100,TRAESCS7D02G089200,TRAESCS2B02G040000,TRAESCS2D02G074000,TRAESCS4B02G225500,TRAESCS2D02G377500,…
GO:0043455	regulation of secondary metabolic process	0.00253328	0.00253328	Up_regulated	TRAESCS7D02G352400,TRAESCS3B02G175900,TRAESCS4B02G087600,TRAESCS4D02G085000,TRAESCS4D02G084900,TRAESCS4B02G087800,TRAESCS4A02G228600,TRAESCS1D02G325300,TRAESCS1A02G324000,TRAESCS1B02G337400,TRAESCS2A02G238200,TRAESCS4D02G096400,TRAESCS4A02G216100,TRAESCS2B02G258300,TRAESCS4B02G100100
GO:0048638	regulation of developmental growth	0.0029608	0.0029608	Up_regulated	TRAESCS1D02G084200,TRAESCS2A02G261000,TRAESCS3B02G436800,TRAESCS1A02G083000,TRAESCS4B02G292300,TRAESCS1B02G100400,TRAESCS2B02G281200,TRAESCS7D02G444300,TRAESCS7B02G355800,TRAESCS3D02G397900,TRAESCS4D02G192500,TRAESCS3D02G321500,TRAESCS3A02G403000,TRAESCS4B02G191300,TRAESCS7A02G455400,TRAESCS4A02G112900,TRAESCS3D02G141500,TRAESCS3A02G328000,TRAESCS4A02G012100,TRAESCS6B02G302900,TRAESCS6D02G255800,…
GO:0080134	regulation of response to stress	0.00298739	0.00298739	Up_regulated	TRAESCS5A02G391200,TRAESCS4A02G124900,TRAESCSU02G094800,TRAESCS5D02G093100,TRAESCS6D02G314300,TRAESCS4B02G179500,TRAESCS6B02G175100,TRAESCS2B02G199600,TRAESCS2D02G104300,TRAESCS2A02G389100,TRAESCS2D02G501800,TRAESCS2A02G501300,TRAESCS6D02G136200,TRAESCS4D02G181100,TRAESCS5B02G396100,TRAESCS3D02G321500,TRAESCS6B02G365200,TRAESCS5D02G400900,TRAESCS7A02G371100,TRAESCS7A02G336000,TRAESCS3B02G045900,T…
GO:0009617	response to bacterium	0.00310383	0.00310383	Up_regulated	TRAESCS3D02G524700,TRAESCS2B02G581900,TRAESCS2A02G551000,TRAESCS2B02G582000,TRAESCS2D02G201700,TRAESCS5A02G161500,TRAESCS4A02G384600,TRAESCS5B02G084800,TRAESCS3A02G517100,TRAESCS5D02G093100,TRAESCS6D02G314300,TRAESCS3B02G584700,TRAESCS6B02G175100,TRAESCS1B02G050200,TRAESCS1D02G035300,TRAESCS7D02G080600,TRAESCS3A02G433200,TRAESCS6D02G136200,TRAESCS3B02G469000,TRAESCS6B02G365200,TRAESCS3B02G045900,…
GO:0044242	cellular lipid catabolic process	0.00331494	0.00331494	Up_regulated	TRAESCS1B02G236700,TRAESCS3B02G328700,TRAESCS3D02G293800,TRAESCS1D02G225000,TRAESCS1A02G223400,TRAESCS3A02G294000,TRAESCS2D02G375300,TRAESCS1A02G303100,TRAESCS5A02G341000,TRAESCS5D02G346200,TRAESCS3B02G370300,TRAESCS3A02G303600,TRAESCS3D02G298200,TRAESCS3B02G100600,TRAESCS3D02G227900,TRAESCS2D02G284700,TRAESCS5B02G339100,TRAESCS3B02G332700,TRAESCS7B02G204300,TRAESCS2D02G418900,TRAESCS3B02G102100,…
GO:0042219	cellular modified amino acid catabolic process	0.00347299	0.00347299	Up_regulated	TRAESCS2A02G342800,TRAESCS2B02G340500,TRAESCS6A02G068300,TRAESCS2D02G321200,TRAESCS6B02G092200,TRAESCS6D02G065900,TRAESCS2B02G521600,TRAESCS2D02G493500,TRAESCS6B02G337600,TRAESCS2D02G489900,TRAESCS6A02G308800,TRAESCS2A02G493600,TRAESCS2B02G517500
GO:1904666	regulation of ubiquitin protein ligase activity	0.00347299	0.00347299	Up_regulated	TRAESCS5B02G272800,TRAESCS3B02G595600,TRAESCS2B02G352700,TRAESCS5D02G193100,TRAESCS6B02G225400,TRAESCS6D02G190300,TRAESCS3A02G527600,TRAESCS6D02G246000,TRAESCS2D02G333000,TRAESCS5D02G280600,TRAESCS6A02G205200,TRAESCS3D02G533000,TRAESCS2A02G329700
GO:0051438	regulation of ubiquitin-protein transferase activity	0.00347299	0.00347299	Up_regulated	TRAESCS5B02G272800,TRAESCS3B02G595600,TRAESCS2B02G352700,TRAESCS5D02G193100,TRAESCS6B02G225400,TRAESCS6D02G190300,TRAESCS3A02G527600,TRAESCS6D02G246000,TRAESCS2D02G333000,TRAESCS5D02G280600,TRAESCS6A02G205200,TRAESCS3D02G533000,TRAESCS2A02G329700
GO:0071103	DNA conformation change	0.00370747	0.00370747	Up_regulated	TRAESCS1D02G260500,TRAESCS1A02G260500,TRAESCS1B02G271100,TRAESCS1D02G264100,TRAESCS1A02G264000,TRAESCS1B02G309300,TRAESCS6A02G268600,TRAESCS1B02G273000,TRAESCS1B02G274600,TRAESCS1A02G299500,TRAESCS6D02G246300,TRAESCS3A02G200400,TRAESCS1D02G298400,TRAESCS1B02G146200,TRAESCS6B02G295700,TRAESCS3B02G224600,TRAESCS1D02G125300,TRAESCS3D02G203400,TRAESCS6D02G344100,TRAESCS5B02G094600,TRAESCS5B02G426900,…
GO:0034285	response to disaccharide	0.00636873	0.00636873	Up_regulated	TRAESCS1B02G236700,TRAESCS7A02G518300,TRAESCS1D02G225000,TRAESCS1A02G223400,TRAESCS3A02G433200,TRAESCS3B02G469000,TRAESCS5B02G152600,TRAESCS7D02G289900,TRAESCS7A02G294200,TRAESCS4D02G096400,TRAESCS7B02G186500,TRAESCS4A02G216100,TRAESCS1A02G076100,TRAESCS7A02G292100,TRAESCS1D02G078500,TRAESCS4B02G012100,TRAESCS4B02G100100,TRAESCS7B02G197300
GO:0030036	actin cytoskeleton organization	0.00636992	0.00636992	Up_regulated	TRAESCS1D02G336200,TRAESCS1B02G043200,TRAESCS1A02G333600,TRAESCS1B02G347000,TRAESCS1B02G016400,TRAESCS5B02G305100,TRAESCS1A02G011800,TRAESCS5A02G052600,TRAESCS5A02G304700,TRAESCS1B02G414300,TRAESCS5D02G311600,TRAESCS5A02G478500,TRAESCS1D02G009100,TRAESCS5D02G491900,TRAESCS4B02G227300,TRAESCS5B02G491500,TRAESCS5B02G064100,TRAESCS5A02G212700,TRAESCS4D02G228100,TRAESCS1B02G122300,TRAESCS5A02G478900,…
GO:0030244	cellulose biosynthetic process	0.00639074	0.00639074	Up_regulated	TRAESCS5B02G096200,TRAESCS4B02G211800,TRAESCS4A02G092500,TRAESCS5A02G090500,TRAESCS5D02G102600,TRAESCS4D02G212600,TRAESCS7A02G298600,TRAESCS5D02G470400,TRAESCS7D02G029700,TRAESCS2D02G182500,TRAESCS7D02G294300,TRAESCS7A02G033100,TRAESCS7B02G087000,TRAESCS6B02G104600,TRAESCS7B02G188400,TRAESCS4A02G456300,TRAESCS3B02G110100,TRAESCS7D02G183600,TRAESCS1B02G136200,TRAESCS1D02G117400,TRAESCS1A02G116200,…
GO:0006541	glutamine metabolic process	0.00753808	0.00753808	Up_regulated	TRAESCS3D02G050200,TRAESCS3A02G077100,TRAESCS3B02G059500,TRAESCS4A02G063800,TRAESCS4A02G284400,TRAESCS3D02G050100,TRAESCS3A02G050700,TRAESCS4B02G240900,TRAESCS3A02G050500,TRAESCS5A02G153900,TRAESCS1D02G141800,TRAESCS4B02G028700,TRAESCS4D02G026300,TRAESCS4D02G240700,TRAESCS1A02G143000,TRAESCS5B02G152600,TRAESCS4B02G047400,TRAESCS3B02G059300,TRAESCS1B02G158600,TRAESCS1B02G441900,TRAESCS1D02G419400,…
GO:0097305	response to alcohol	0.00766103	0.00766103	Up_regulated	TRAESCS7A02G358200,TRAESCS6D02G332900,TRAESCS7D02G364600,TRAESCS7A02G162600,TRAESCS7B02G269600,TRAESCS1B02G236700,TRAESCS3D02G505300,TRAESCS2D02G317800,TRAESCS7A02G518300,TRAESCS5D02G379300,TRAESCS5B02G408300,TRAESCS4D02G189200,TRAESCS6B02G383500,TRAESCS1D02G225000,TRAESCS4D02G092000,TRAESCS1A02G223400,TRAESCS6A02G296800,TRAESCS7B02G068300,TRAESCS7A02G276700,TRAESCS3B02G391700,TRAESCS7D02G164500,…
GO:0009737	response to abscisic acid	0.00766103	0.00766103	Up_regulated	TRAESCS7A02G358200,TRAESCS6D02G332900,TRAESCS7D02G364600,TRAESCS7A02G162600,TRAESCS7B02G269600,TRAESCS1B02G236700,TRAESCS3D02G505300,TRAESCS2D02G317800,TRAESCS7A02G518300,TRAESCS5D02G379300,TRAESCS5B02G408300,TRAESCS4D02G189200,TRAESCS6B02G383500,TRAESCS1D02G225000,TRAESCS4D02G092000,TRAESCS1A02G223400,TRAESCS6A02G296800,TRAESCS7B02G068300,TRAESCS7A02G276700,TRAESCS3B02G391700,TRAESCS7D02G164500,…
GO:0009991	response to extracellular stimulus	0.00773213	0.00773213	Up_regulated	TRAESCSU02G094800,TRAESCS6D02G314300,TRAESCS1D02G184500,TRAESCS3A02G433200,TRAESCS3B02G469000,TRAESCS6B02G365200,TRAESCS5B02G152600,TRAESCS2D02G379600,TRAESCS1D02G325300,TRAESCS1A02G324000,TRAESCS1B02G337400,TRAESCS2B02G195900,TRAESCS3A02G230100,TRAESCS2D02G177100,TRAESCS4A02G074800,TRAESCS3D02G223200,TRAESCS2D02G388800,TRAESCS2A02G169600,TRAESCS2A02G389900,TRAESCS1A02G241900,TRAESCS1B02G253500,T…
GO:0016998	cell wall macromolecule catabolic process	0.0083104	0.0083104	Up_regulated	TRAESCS3A02G260100,TRAESCS3A02G260200,TRAESCS4A02G173800,TRAESCS3B02G514800,TRAESCS2B02G047300,TRAESCS3D02G039400,TRAESCS3A02G471900,TRAESCS2A02G523300,TRAESCS5B02G272600,TRAESCS3D02G260300,TRAESCS7A02G548000,TRAESCS2D02G033100,TRAESCS4B02G328400,TRAESCS2B02G553100,TRAESCS3D02G260500,TRAESCS3D02G467300,TRAESCS2A02G350700,TRAESCS2B02G369000,TRAESCS1A02G082400,TRAESCS3B02G293200,TRAESCS7B02G493700,…
GO:0051128	regulation of cellular component organization	0.0085666	0.0085666	Up_regulated	TRAESCS1D02G336200,TRAESCS1A02G333600,TRAESCS1B02G347000,TRAESCS2A02G261000,TRAESCS2B02G281200,TRAESCS7D02G444300,TRAESCS7B02G355800,TRAESCS1A02G281200,TRAESCS1B02G122300,TRAESCS7A02G455400,TRAESCS1B02G290400,TRAESCS1D02G280500,TRAESCS2B02G352700,TRAESCS1D02G264100,TRAESCS6B02G225400,TRAESCS1A02G264000,TRAESCS3B02G127200,TRAESCS4D02G160800,TRAESCS6D02G190300,TRAESCS4A02G056100,TRAESCS4D02G248200,…
GO:0009567	double fertilization forming a zygote and endosperm	0.0089455	0.0089455	Up_regulated	TRAESCS7B02G351300,TRAESCS7A02G451600,TRAESCS7A02G451500,TRAESCS7D02G440400,TRAESCS7D02G440500,TRAESCS1D02G137800,TRAESCS4A02G208200,TRAESCS4D02G109400,TRAESCS7B02G351400,TRAESCS1B02G155300
GO:0009566	fertilization	0.0089455	0.0089455	Up_regulated	TRAESCS7B02G351300,TRAESCS7A02G451600,TRAESCS7A02G451500,TRAESCS7D02G440400,TRAESCS7D02G440500,TRAESCS1D02G137800,TRAESCS4A02G208200,TRAESCS4D02G109400,TRAESCS7B02G351400,TRAESCS1B02G155300
GO:0042762	regulation of sulfur metabolic process	0.0089455	0.0089455	Up_regulated	TRAESCS3D02G321500,TRAESCS1D02G325300,TRAESCS1A02G324000,TRAESCS1B02G337400,TRAESCS3A02G328000,TRAESCS4D02G096400,TRAESCS4A02G216100,TRAESCS3A02G122400,TRAESCS4B02G100100,TRAESCS2B02G592500
GO:1901873	regulation of post-translational protein modification	0.00928925	0.00928925	Up_regulated	TRAESCS5B02G272800,TRAESCS3B02G595600,TRAESCS2B02G352700,TRAESCS5D02G193100,TRAESCS6B02G225400,TRAESCS6D02G190300,TRAESCS3A02G527600,TRAESCS6D02G246000,TRAESCS2D02G333000,TRAESCS5D02G280600,TRAESCS6A02G205200,TRAESCS3D02G533000,TRAESCS2A02G329700
GO:0031396	regulation of protein ubiquitination	0.00928925	0.00928925	Up_regulated	TRAESCS5B02G272800,TRAESCS3B02G595600,TRAESCS2B02G352700,TRAESCS5D02G193100,TRAESCS6B02G225400,TRAESCS6D02G190300,TRAESCS3A02G527600,TRAESCS6D02G246000,TRAESCS2D02G333000,TRAESCS5D02G280600,TRAESCS6A02G205200,TRAESCS3D02G533000,TRAESCS2A02G329700
GO:1903320	regulation of protein modification by small protein conjugation or removal	0.00928925	0.00928925	Up_regulated	TRAESCS5B02G272800,TRAESCS3B02G595600,TRAESCS2B02G352700,TRAESCS5D02G193100,TRAESCS6B02G225400,TRAESCS6D02G190300,TRAESCS3A02G527600,TRAESCS6D02G246000,TRAESCS2D02G333000,TRAESCS5D02G280600,TRAESCS6A02G205200,TRAESCS3D02G533000,TRAESCS2A02G329700
GO:0030029	actin filament-based process	0.00941826	0.00941826	Up_regulated	TRAESCS1D02G336200,TRAESCS1B02G043200,TRAESCS1A02G333600,TRAESCS1B02G347000,TRAESCS1B02G016400,TRAESCS5B02G305100,TRAESCS1A02G011800,TRAESCS5A02G052600,TRAESCS5A02G304700,TRAESCS1B02G414300,TRAESCS5D02G311600,TRAESCS5A02G478500,TRAESCS1D02G009100,TRAESCS5D02G491900,TRAESCS4B02G227300,TRAESCS5B02G491500,TRAESCS5B02G064100,TRAESCS5A02G212700,TRAESCS4D02G228100,TRAESCS1B02G122300,TRAESCS5A02G478900,…
GO:0009311	oligosaccharide metabolic process	0.0098785	0.0098785	Up_regulated	TRAESCS4B02G239900,TRAESCS1D02G254500,TRAESCS1A02G255100,TRAESCS1B02G229000,TRAESCS1B02G265900,TRAESCS4D02G239700,TRAESCS2A02G168200,TRAESCS4D02G286500,TRAESCS1D02G218000,TRAESCS4A02G016400,TRAESCS7B02G063400,TRAESCS6D02G334000,TRAESCS6A02G351300,TRAESCS7D02G159800,TRAESCS5B02G202200,TRAESCS2D02G175600,TRAESCS5A02G203500,TRAESCS6B02G384500,TRAESCS1A02G215500,TRAESCS6D02G230500,TRAESCS3D02G013000,…
GO:0007015	actin filament organization	0.010475942980965589	0.010475942980965589	Up_regulated	TRAESCS1D02G336200,TRAESCS1B02G043200,TRAESCS1A02G333600,TRAESCS1B02G347000,TRAESCS1B02G016400,TRAESCS5B02G305100,TRAESCS1A02G011800,TRAESCS5A02G052600,TRAESCS5A02G304700,TRAESCS1B02G414300,TRAESCS5D02G311600,TRAESCS5A02G478500,TRAESCS1D02G009100,TRAESCS5D02G491900,TRAESCS4B02G227300,TRAESCS5B02G491500,TRAESCS5B02G064100,TRAESCS5A02G212700,TRAESCS4D02G228100,TRAESCS1B02G122300,TRAESCS5A02G478900,…
GO:0048523	negative regulation of cellular process	0.011630853994336483	0.011630853994336483	Up_regulated	TRAESCS7A02G358200,TRAESCS6D02G266200,TRAESCSU02G205700,TRAESCS5D02G244800,TRAESCS3D02G037400,TRAESCS7D02G352400,TRAESCS6A02G285800,TRAESCS6B02G314600,TRAESCS7D02G364600,TRAESCS3A02G043300,TRAESCS5B02G125400,TRAESCS7B02G269600,TRAESCS5A02G237900,TRAESCS4D02G209000,TRAESCS3D02G505300,TRAESCS7A02G518300,TRAESCS3B02G040200,TRAESCS3D02G368500,TRAESCS3B02G255700,TRAESCS1A02G185400,TRAESCS7D02G478000,T…
GO:0032101	regulation of response to external stimulus	0.012352028730543517	0.012352028730543517	Up_regulated	TRAESCS5A02G391200,TRAESCSU02G094800,TRAESCS5D02G093100,TRAESCS6D02G314300,TRAESCS2B02G199600,TRAESCS2D02G104300,TRAESCS5B02G396100,TRAESCS3D02G321500,TRAESCS6B02G365200,TRAESCS5D02G400900,TRAESCS7A02G371100,TRAESCS7A02G336000,TRAESCS3B02G045900,TRAESCS3B02G439600,TRAESCS3B02G040800,TRAESCS7B02G247600,TRAESCS4A02G134600,TRAESCS3D02G401200,TRAESCS3A02G328000,TRAESCS3D02G041800,TRAESCS7D02G351600,T…
GO:0031669	cellular response to nutrient levels	0.015167774804732961	0.015167774804732961	Up_regulated	TRAESCSU02G094800,TRAESCS1D02G184500,TRAESCS3A02G433200,TRAESCS3B02G469000,TRAESCS5B02G152600,TRAESCS1D02G325300,TRAESCS1A02G324000,TRAESCS1B02G337400,TRAESCS2B02G195900,TRAESCS2D02G177100,TRAESCS4A02G074800,TRAESCS2D02G388800,TRAESCS2A02G169600,TRAESCS2A02G389900,TRAESCS1A02G241900,TRAESCS1B02G253500,TRAESCS2B02G409300,TRAESCS7B02G277700,TRAESCS1D02G241800,TRAESCS2A02G224000,TRAESCS5A02G284600,T…
GO:0090696	post-embryonic plant organ development	0.015745	0.015745	Up_regulated	TRAESCS3D02G037400,TRAESCS2B02G117900,TRAESCS3A02G043300,TRAESCS1B02G236700,TRAESCS5A02G411500,TRAESCS3B02G040200,TRAESCS5B02G415100,TRAESCS1D02G225000,TRAESCS1A02G223400,TRAESCS1D02G254500,TRAESCS1A02G255100,TRAESCS1B02G265900,TRAESCS5D02G420300,TRAESCS3D02G321500,TRAESCS7B02G201600,TRAESCS3A02G328000,TRAESCS1A02G184600,TRAESCS2A02G183600,TRAESCS7A02G301300,TRAESCS7D02G296700,TRAESCS4B02G315300,…
GO:0062012	regulation of small molecule metabolic process	0.018044183348826882	0.018044183348826882	Up_regulated	TRAESCS3B02G175900,TRAESCS3D02G321500,TRAESCS2D02G142000,TRAESCS3B02G045900,TRAESCS1D02G325300,TRAESCS1A02G324000,TRAESCS1B02G337400,TRAESCS3A02G328000,TRAESCS3D02G041800,TRAESCS4D02G096400,TRAESCS4A02G216100,TRAESCS3A02G122400,TRAESCS1A02G076100,TRAESCS1D02G078500,TRAESCS2D02G155200,TRAESCS4B02G100100,TRAESCS2A02G349200,TRAESCS2B02G592500,TRAESCS2D02G246100
GO:0042742	defense response to bacterium	0.018866770773906524	0.018866770773906524	Up_regulated	TRAESCS3D02G524700,TRAESCS2B02G581900,TRAESCS2A02G551000,TRAESCS2B02G582000,TRAESCS2D02G201700,TRAESCS4A02G384600,TRAESCS5B02G084800,TRAESCS3A02G517100,TRAESCS5D02G093100,TRAESCS6D02G314300,TRAESCS3B02G584700,TRAESCS1B02G050200,TRAESCS1D02G035300,TRAESCS7D02G080600,TRAESCS3A02G433200,TRAESCS3B02G469000,TRAESCS6B02G365200,TRAESCS3B02G045900,TRAESCS3B02G119500,TRAESCS7D02G283600,TRAESCS2D02G039400,…
GO:0048584	positive regulation of response to stimulus	0.020517663186912023	0.020517663186912023	Up_regulated	TRAESCS1D02G254500,TRAESCS1A02G255100,TRAESCS1B02G265900,TRAESCS4B02G292300,TRAESCS4A02G124900,TRAESCSU02G094800,TRAESCS6D02G314300,TRAESCS4B02G179500,TRAESCS2D02G501800,TRAESCS2A02G501300,TRAESCS4D02G181100,TRAESCS6B02G365200,TRAESCS3B02G045900,TRAESCS3B02G439600,TRAESCS3D02G401200,TRAESCS4A02G012100,TRAESCS6D02G203800,TRAESCS7A02G170600,TRAESCS3D02G041800,TRAESCS7D02G097800,TRAESCS4A02G402500,T…
GO:0065003	protein-containing complex assembly	0.0213476	0.0213476	Up_regulated	TRAESCS3B02G389500,TRAESCS1D02G184500,TRAESCS6B02G404400,TRAESCS1D02G290000,TRAESCS3B02G167600,TRAESCS6B02G081900,TRAESCS4B02G350800,TRAESCS5B02G395400,TRAESCS3D02G340800,TRAESCS6B02G082800,TRAESCS6A02G075200,TRAESCS6B02G081600,TRAESCS2B02G435100,TRAESCS3A02G347200,TRAESCS3B02G347200,TRAESCS6B02G074000,TRAESCS6B02G078600,TRAESCS6B02G084300,TRAESCS5D02G400300,TRAESCS1B02G301100,TRAESCS6D02G063300,…
GO:0007076	mitotic chromosome condensation	0.0219419	0.0219419	Up_regulated	TRAESCS6D02G290500,TRAESCS6A02G311200,TRAESCS2A02G129900,TRAESCS2D02G132100,TRAESCS6B02G341400,TRAESCS2B02G152100,TRAESCS3B02G423800,TRAESCS3B02G229800,TRAESCS7A02G204000
GO:1901000	regulation of response to salt stress	0.023261812522710996	0.023261812522710996	Up_regulated	TRAESCS4A02G124900,TRAESCS4B02G179500,TRAESCS2A02G389100,TRAESCS2D02G501800,TRAESCS2A02G501300,TRAESCS4D02G181100,TRAESCS3B02G439600,TRAESCS3D02G401200,TRAESCS6D02G203800,TRAESCS5B02G171200,TRAESCS4A02G106400,TRAESCS3A02G406000,TRAESCS4A02G219700,TRAESCS4D02G094400,TRAESCS5A02G173800,TRAESCS5D02G178300
GO:0009741	response to brassinosteroid	0.023336594919041338	0.023336594919041338	Up_regulated	TRAESCS4A02G060800,TRAESCS4B02G236200,TRAESCS4D02G237600,TRAESCS2D02G199900,TRAESCS2D02G206900,TRAESCS1A02G244300,TRAESCS2B02G219300,TRAESCS2A02G187800,TRAESCS1B02G192300,TRAESCS2A02G199300,TRAESCS1D02G244200,TRAESCS1A02G190200,TRAESCS1D02G194300,TRAESCS3B02G156600,TRAESCS3D02G139300,TRAESCS2B02G604300,TRAESCS1B02G142300,TRAESCS1A02G125000,TRAESCS5A02G487000,TRAESCS3A02G139000,TRAESCS5A02G375000,…
GO:0032787	monocarboxylic acid metabolic process	0.023573833066370193	0.023573833066370193	Up_regulated	TRAESCS6A02G415500,TRAESCS4D02G277300,TRAESCS4B02G278800,TRAESCS4A02G025300,TRAESCS6A02G383700,TRAESCS6A02G073300,TRAESCS6D02G368700,TRAESCS4B02G297500,TRAESCS6B02G473900,TRAESCS4D02G296400,TRAESCS4D02G148300,TRAESCS4D02G007200,TRAESCS4A02G007400,TRAESCS4A02G164400,TRAESCS6B02G098300,TRAESCS5A02G411500,TRAESCS5B02G468300,TRAESCS4D02G226100,TRAESCS7D02G089200,TRAESCS2B02G040000,TRAESCS2D02G074000,…
GO:0044283	small molecule biosynthetic process	0.023950280228341413	0.023950280228341413	Up_regulated	TRAESCS6A02G415500,TRAESCS4D02G277300,TRAESCS4B02G278800,TRAESCS4A02G025300,TRAESCS6A02G383700,TRAESCS6A02G073300,TRAESCS6D02G368700,TRAESCS4B02G297500,TRAESCS6B02G473900,TRAESCS4D02G296400,TRAESCS4D02G148300,TRAESCS4A02G007400,TRAESCS7A02G376800,TRAESCS4A02G083900,TRAESCS4A02G164400,TRAESCS6B02G098300,TRAESCS5B02G468300,TRAESCS4D02G226100,TRAESCS7B02G149600,TRAESCS2A02G396400,TRAESCS7D02G089200,…
GO:0000271	polysaccharide biosynthetic process	0.028321635732230212	0.028321635732230212	Up_regulated	TRAESCS5B02G096200,TRAESCS4B02G211800,TRAESCS4A02G092500,TRAESCS5A02G090500,TRAESCS5D02G102600,TRAESCS4D02G212600,TRAESCS5B02G150700,TRAESCS7A02G298600,TRAESCS5D02G470400,TRAESCS7D02G029700,TRAESCS2D02G182500,TRAESCS7D02G294300,TRAESCS3A02G284100,TRAESCS3D02G284000,TRAESCS7A02G033100,TRAESCS2B02G540300,TRAESCS7B02G087000,TRAESCS6B02G104600,TRAESCS7B02G188400,TRAESCS7A02G187200,TRAESCS4A02G456300,…
GO:0000281	mitotic cytokinesis	0.0300051	0.0300051	Up_regulated	TRAESCS7D02G294300,TRAESCS3B02G110100,TRAESCS3D02G182400,TRAESCS3B02G206600,TRAESCS3A02G178900,TRAESCSU02G142500,TRAESCS5D02G517200,TRAESCS6A02G077800,TRAESCS1D02G240400,TRAESCS5B02G517500
GO:0005984	disaccharide metabolic process	0.0304348	0.0304348	Up_regulated	TRAESCS4B02G239900,TRAESCS1B02G229000,TRAESCS4D02G239700,TRAESCS2A02G168200,TRAESCS4D02G286500,TRAESCS1D02G218000,TRAESCS4A02G016400,TRAESCS7B02G063400,TRAESCS6D02G334000,TRAESCS6A02G351300,TRAESCS7D02G159800,TRAESCS5B02G202200,TRAESCS2D02G175600,TRAESCS5A02G203500,TRAESCS6B02G384500,TRAESCS1A02G215500,TRAESCS6D02G230500,TRAESCS3D02G013000,TRAESCS4A02G062900,TRAESCS6D02G183900,TRAESCS1A02G088600,…
GO:0000096	sulfur amino acid metabolic process	0.0304348	0.0304348	Up_regulated	TRAESCS4D02G263500,TRAESCS1A02G181000,TRAESCS4A02G042700,TRAESCS1B02G199600,TRAESCS1D02G184500,TRAESCS4B02G263300,TRAESCS3D02G321500,TRAESCS2B02G574100,TRAESCS2D02G545000,TRAESCS2A02G543900,TRAESCS2D02G231100,TRAESCS3A02G328000,TRAESCS5D02G064400,TRAESCS4A02G065100,TRAESCS1A02G375800,TRAESCS4A02G401700,TRAESCS4D02G242100,TRAESCS1D02G383100,TRAESCS6B02G217200,TRAESCS3B02G321600,TRAESCS5B02G300800,…
GO:0047484	regulation of response to osmotic stress	0.0320591	0.0320591	Up_regulated	TRAESCS4A02G124900,TRAESCS4B02G179500,TRAESCS2A02G389100,TRAESCS2D02G501800,TRAESCS2A02G501300,TRAESCS4D02G181100,TRAESCS3B02G439600,TRAESCS3D02G401200,TRAESCS6D02G203800,TRAESCS5B02G171200,TRAESCS4A02G106400,TRAESCS3A02G406000,TRAESCS4A02G219700,TRAESCS4D02G094400,TRAESCS5A02G173800,TRAESCS5D02G178300
GO:0033554	cellular response to stress	0.032329365242610396	0.032329365242610396	Up_regulated	TRAESCS3D02G524700,TRAESCS7B02G259500,TRAESCS4B02G381100,TRAESCS4B02G381000,TRAESCSU02G131500,TRAESCS7A02G369000,TRAESCS3B02G568300,TRAESCS3A02G517100,TRAESCS6A02G319900,TRAESCS6D02G299400,TRAESCS3A02G328700,TRAESCSU02G094800,TRAESCS7B02G272500,TRAESCS1D02G184500,TRAESCS4B02G380900,TRAESCS5A02G089100,TRAESCS3A02G433200,TRAESCS1B02G315300,TRAESCS5D02G101200,TRAESCS3B02G469000,TRAESCS7D02G373100,TR…
GO:0009742	brassinosteroid mediated signaling pathway	0.0323747	0.0323747	Up_regulated	TRAESCS4A02G060800,TRAESCS4B02G236200,TRAESCS4D02G237600,TRAESCS2D02G199900,TRAESCS2D02G206900,TRAESCS2B02G219300,TRAESCS2A02G187800,TRAESCS1B02G192300,TRAESCS2A02G199300,TRAESCS1A02G190200,TRAESCS1D02G194300,TRAESCS3B02G156600,TRAESCS3D02G139300,TRAESCS2B02G604300,TRAESCS1B02G142300,TRAESCS1A02G125000,TRAESCS5A02G487000,TRAESCS3A02G139000,TRAESCS7A02G354800,TRAESCS1D02G129000,TRAESCS5D02G501100
GO:0043401	steroid hormone mediated signaling pathway	0.0323747	0.0323747	Up_regulated	TRAESCS4A02G060800,TRAESCS4B02G236200,TRAESCS4D02G237600,TRAESCS2D02G199900,TRAESCS2D02G206900,TRAESCS2B02G219300,TRAESCS2A02G187800,TRAESCS1B02G192300,TRAESCS2A02G199300,TRAESCS1A02G190200,TRAESCS1D02G194300,TRAESCS3B02G156600,TRAESCS3D02G139300,TRAESCS2B02G604300,TRAESCS1B02G142300,TRAESCS1A02G125000,TRAESCS5A02G487000,TRAESCS3A02G139000,TRAESCS7A02G354800,TRAESCS1D02G129000,TRAESCS5D02G501100
GO:0048545	response to steroid hormone	0.0323747	0.0323747	Up_regulated	TRAESCS4A02G060800,TRAESCS4B02G236200,TRAESCS4D02G237600,TRAESCS2D02G199900,TRAESCS2D02G206900,TRAESCS2B02G219300,TRAESCS2A02G187800,TRAESCS1B02G192300,TRAESCS2A02G199300,TRAESCS1A02G190200,TRAESCS1D02G194300,TRAESCS3B02G156600,TRAESCS3D02G139300,TRAESCS2B02G604300,TRAESCS1B02G142300,TRAESCS1A02G125000,TRAESCS5A02G487000,TRAESCS3A02G139000,TRAESCS7A02G354800,TRAESCS1D02G129000,TRAESCS5D02G501100
GO:0071383	cellular response to steroid hormone stimulus	0.0323747	0.0323747	Up_regulated	TRAESCS4A02G060800,TRAESCS4B02G236200,TRAESCS4D02G237600,TRAESCS2D02G199900,TRAESCS2D02G206900,TRAESCS2B02G219300,TRAESCS2A02G187800,TRAESCS1B02G192300,TRAESCS2A02G199300,TRAESCS1A02G190200,TRAESCS1D02G194300,TRAESCS3B02G156600,TRAESCS3D02G139300,TRAESCS2B02G604300,TRAESCS1B02G142300,TRAESCS1A02G125000,TRAESCS5A02G487000,TRAESCS3A02G139000,TRAESCS7A02G354800,TRAESCS1D02G129000,TRAESCS5D02G501100
GO:0051301	cell division	0.033107392146571796	0.033107392146571796	Up_regulated	TRAESCS3B02G389500,TRAESCS5D02G093100,TRAESCS7D02G294300,TRAESCS3B02G363200,TRAESCS7B02G201600,TRAESCS3D02G164600,TRAESCS3B02G183400,TRAESCS3B02G110100,TRAESCS3D02G182400,TRAESCS3B02G206600,TRAESCS6D02G290500,TRAESCS6A02G311200,TRAESCS3A02G178900,TRAESCS2D02G401700,TRAESCS2A02G129900,TRAESCSU02G142500,TRAESCS2D02G132100,TRAESCS7A02G301300,TRAESCS7D02G296700,TRAESCS5D02G517200,TRAESCS6B02G341400,T…
GO:0006536	glutamate metabolic process	0.0334473	0.0334473	Up_regulated	TRAESCS4A02G075600,TRAESCS4D02G232700,TRAESCS5A02G434100,TRAESCS1D02G362700,TRAESCS5A02G375000,TRAESCS3D02G266400,TRAESCS3A02G266300,TRAESCS4D02G052500,TRAESCS1B02G374500,TRAESCS4B02G231400,TRAESCS5B02G376900,TRAESCS2A02G130600,TRAESCS4B02G052300
GO:0009250	glucan biosynthetic process	0.0359507	0.0359507	Up_regulated	TRAESCS5B02G096200,TRAESCS4B02G211800,TRAESCS4A02G092500,TRAESCS5A02G090500,TRAESCS5D02G102600,TRAESCS4D02G212600,TRAESCS7A02G298600,TRAESCS5D02G470400,TRAESCS7D02G029700,TRAESCS2D02G182500,TRAESCS7D02G294300,TRAESCS7A02G033100,TRAESCS7B02G087000,TRAESCS6B02G104600,TRAESCS7B02G188400,TRAESCS4A02G456300,TRAESCS7A02G555700,TRAESCS6B02G336400,TRAESCS1D02G427400,TRAESCS3B02G110100,TRAESCS7D02G554900,…
GO:0071496	cellular response to external stimulus	0.0402943	0.0402943	Up_regulated	TRAESCSU02G094800,TRAESCS1D02G184500,TRAESCS3A02G433200,TRAESCS3B02G469000,TRAESCS5B02G152600,TRAESCS2D02G379600,TRAESCS1D02G325300,TRAESCS1A02G324000,TRAESCS1B02G337400,TRAESCS2B02G195900,TRAESCS2D02G177100,TRAESCS4A02G074800,TRAESCS2D02G388800,TRAESCS2A02G169600,TRAESCS2A02G389900,TRAESCS1A02G241900,TRAESCS1B02G253500,TRAESCS2B02G409300,TRAESCS7B02G277700,TRAESCS1D02G241800,TRAESCS2A02G224000,T…
GO:0031668	cellular response to extracellular stimulus	0.0402943	0.0402943	Up_regulated	TRAESCSU02G094800,TRAESCS1D02G184500,TRAESCS3A02G433200,TRAESCS3B02G469000,TRAESCS5B02G152600,TRAESCS2D02G379600,TRAESCS1D02G325300,TRAESCS1A02G324000,TRAESCS1B02G337400,TRAESCS2B02G195900,TRAESCS2D02G177100,TRAESCS4A02G074800,TRAESCS2D02G388800,TRAESCS2A02G169600,TRAESCS2A02G389900,TRAESCS1A02G241900,TRAESCS1B02G253500,TRAESCS2B02G409300,TRAESCS7B02G277700,TRAESCS1D02G241800,TRAESCS2A02G224000,T…
GO:0009267	cellular response to starvation	0.0481738	0.0481738	Up_regulated	TRAESCSU02G094800,TRAESCS1D02G184500,TRAESCS3A02G433200,TRAESCS3B02G469000,TRAESCS5B02G152600,TRAESCS1D02G325300,TRAESCS1A02G324000,TRAESCS1B02G337400,TRAESCS2B02G195900,TRAESCS2D02G177100,TRAESCS4A02G074800,TRAESCS2D02G388800,TRAESCS2A02G169600,TRAESCS2A02G389900,TRAESCS1A02G241900,TRAESCS1B02G253500,TRAESCS2B02G409300,TRAESCS7B02G277700,TRAESCS1D02G241800,TRAESCS2A02G224000,TRAESCS2D02G229900,T…
GO:0009451	RNA modification	4.682569753299143e-31	4.682569753299143e-31	Down_regulated	TRAESCS5B02G290000,TRAESCS3A02G124400,TRAESCS2D02G245624,TRAESCS7A02G371300,TRAESCS3B02G161300,TRAESCS2D02G287100,TRAESCS7A02G150300,TRAESCS5B02G148600,TRAESCS2A02G336100,TRAESCS5A02G255300,TRAESCS1D02G373100,TRAESCS7A02G429200,TRAESCS7D02G190500,TRAESCS6B02G322600,TRAESCS6B02G172400,TRAESCS7B02G079600,TRAESCS1B02G228200,TRAESCS3B02G439100,TRAESCS2B02G421400,TRAESCS3B02G331800,TRAESCS4A02G400900,…
GO:0019637	organophosphate metabolic process	3.629631771313576e-18	3.629631771313576e-18	Down_regulated	TRAESCS1A02G115300,TRAESCS4A02G185600,TRAESCS7A02G181500,TRAESCS1B02G135200,TRAESCS1B02G388700,TRAESCS5B02G015000,TRAESCS6B02G331500,TRAESCS5A02G520900,TRAESCS1B02G199700,TRAESCS1B02G248900,TRAESCS1D02G116700,TRAESCS1D02G375700,TRAESCS1A02G369600,TRAESCS5D02G285100,TRAESCS4B02G352300,TRAESCS4D02G346700,TRAESCS5B02G525600,TRAESCS5B02G277500,TRAESCS3D02G343900,TRAESCS7A02G226000,TRAESCS6D02G281800,…
GO:0034660	ncRNA metabolic process	3.126742650809922e-17	3.126742650809922e-17	Down_regulated	TRAESCS6B02G462900,TRAESCS4D02G307400,TRAESCS6A02G180700,TRAESCS6A02G413600,TRAESCS4B02G054900,TRAESCS5A02G327900,TRAESCS5D02G381500,TRAESCS6A02G321500,TRAESCS3B02G282000,TRAESCS1A02G219900,TRAESCS1A02G235200,TRAESCS5B02G327800,TRAESCS4D02G032900,TRAESCS7A02G031700,TRAESCS1D02G236900,TRAESCS1B02G248400,TRAESCS6B02G204800,TRAESCS5D02G333800,TRAESCS7D02G203800,TRAESCS7D02G028100,TRAESCS3A02G436000,…
GO:0006644	phospholipid metabolic process	9.716099104782522e-14	9.716099104782522e-14	Down_regulated	TRAESCS1A02G115300,TRAESCS4A02G185600,TRAESCS7A02G181500,TRAESCS1B02G135200,TRAESCS1B02G388700,TRAESCS6B02G331500,TRAESCS5A02G520900,TRAESCS1D02G116700,TRAESCS1D02G375700,TRAESCS1A02G369600,TRAESCS5D02G285100,TRAESCS4B02G352300,TRAESCS4D02G346700,TRAESCS5B02G525600,TRAESCS5B02G277500,TRAESCS6D02G281800,TRAESCS6A02G233100,TRAESCS5A02G278100,TRAESCS6A02G302300,TRAESCS3D02G331600,TRAESCS4B02G152500,…
GO:0006399	tRNA metabolic process	3.9085164132612547e-13	3.9085164132612547e-13	Down_regulated	TRAESCS6B02G462900,TRAESCS6A02G180700,TRAESCS6A02G413600,TRAESCS4B02G054900,TRAESCS5A02G327900,TRAESCS5D02G381500,TRAESCS6A02G321500,TRAESCS3B02G282000,TRAESCS1A02G219900,TRAESCS1A02G235200,TRAESCS5B02G327800,TRAESCS4D02G032900,TRAESCS7A02G031700,TRAESCS1D02G236900,TRAESCS1B02G248400,TRAESCS6B02G204800,TRAESCS5D02G333800,TRAESCS7D02G203800,TRAESCS7D02G028100,TRAESCS1A02G145100,TRAESCS1B02G233200,…
GO:0006650	glycerophospholipid metabolic process	4.0007842417670925e-11	4.0007842417670925e-11	Down_regulated	TRAESCS1A02G115300,TRAESCS4A02G185600,TRAESCS7A02G181500,TRAESCS1B02G135200,TRAESCS1B02G388700,TRAESCS6B02G331500,TRAESCS5A02G520900,TRAESCS1D02G116700,TRAESCS1D02G375700,TRAESCS1A02G369600,TRAESCS5D02G285100,TRAESCS4B02G352300,TRAESCS4D02G346700,TRAESCS5B02G525600,TRAESCS5B02G277500,TRAESCS6D02G281800,TRAESCS6A02G233100,TRAESCS5A02G278100,TRAESCS6A02G302300,TRAESCS3D02G331600,TRAESCS4B02G152500,…
GO:0072524	pyridine-containing compound metabolic process	1.7510299402067768e-10	1.7510299402067768e-10	Down_regulated	TRAESCS1B02G199700,TRAESCS1B02G248900,TRAESCS3D02G343900,TRAESCS7A02G226000,TRAESCS2A02G005200,TRAESCS7D02G228500,TRAESCS3A02G349900,TRAESCS7B02G193600,TRAESCS3B02G076300,TRAESCS4A02G129900,TRAESCS7A02G182000,TRAESCS3B02G382500,TRAESCS1D02G396100,TRAESCS4A02G373800,TRAESCS7A02G381100,TRAESCS1A02G342500,TRAESCS4D02G176600,TRAESCS4B02G174700,TRAESCS4A02G206400,TRAESCS7D02G101300,TRAESCS7B02G005500,…
GO:0030001	metal ion transport	6.825056174490214e-10	6.825056174490214e-10	Down_regulated	TRAESCS6A02G063000,TRAESCS7A02G310600,TRAESCS3A02G450600,TRAESCS4B02G094900,TRAESCS6B02G201300,TRAESCS6B02G084200,TRAESCS3A02G475500,TRAESCS6D02G061800,TRAESCS3B02G487700,TRAESCS5D02G566500,TRAESCS3B02G329600,TRAESCS4A02G316200,TRAESCS3D02G246300,TRAESCS7A02G246800,TRAESCS5B02G376100,TRAESCS3B02G519000,TRAESCS4B02G310300,TRAESCS7B02G144500,TRAESCS7D02G245600,TRAESCS3D02G470100,TRAESCS7A02G200100,…
GO:0046486	glycerolipid metabolic process	7.994030947278909e-10	7.994030947278909e-10	Down_regulated	TRAESCS1A02G115300,TRAESCS4A02G185600,TRAESCS7A02G181500,TRAESCS1B02G135200,TRAESCS1B02G388700,TRAESCS6B02G331500,TRAESCS5A02G520900,TRAESCS1D02G116700,TRAESCS1D02G375700,TRAESCS1A02G369600,TRAESCS5D02G285100,TRAESCS4B02G352300,TRAESCS4D02G346700,TRAESCS5B02G525600,TRAESCS5B02G277500,TRAESCS6D02G281800,TRAESCS6A02G233100,TRAESCS5A02G278100,TRAESCS6A02G302300,TRAESCS3D02G331600,TRAESCS4B02G152500,…
GO:0046496	nicotinamide nucleotide metabolic process	8.76636203541232e-10	8.76636203541232e-10	Down_regulated	TRAESCS1B02G248900,TRAESCS3D02G343900,TRAESCS7A02G226000,TRAESCS2A02G005200,TRAESCS7D02G228500,TRAESCS3A02G349900,TRAESCS7B02G193600,TRAESCS3B02G076300,TRAESCS4A02G129900,TRAESCS7A02G182000,TRAESCS3B02G382500,TRAESCS1D02G396100,TRAESCS4A02G373800,TRAESCS7A02G381100,TRAESCS1A02G342500,TRAESCS4D02G176600,TRAESCS4B02G174700,TRAESCS4A02G206400,TRAESCS7D02G101300,TRAESCS7B02G005500,TRAESCS3D02G278000,…
GO:0019362	pyridine nucleotide metabolic process	1.4904406538813993e-9	1.4904406538813993e-9	Down_regulated	TRAESCS1B02G248900,TRAESCS3D02G343900,TRAESCS7A02G226000,TRAESCS2A02G005200,TRAESCS7D02G228500,TRAESCS3A02G349900,TRAESCS7B02G193600,TRAESCS3B02G076300,TRAESCS4A02G129900,TRAESCS7A02G182000,TRAESCS3B02G382500,TRAESCS1D02G396100,TRAESCS4A02G373800,TRAESCS7A02G381100,TRAESCS1A02G342500,TRAESCS4D02G176600,TRAESCS4B02G174700,TRAESCS4A02G206400,TRAESCS7D02G101300,TRAESCS7B02G005500,TRAESCS3D02G278000,…
GO:0006418	tRNA aminoacylation for protein translation	6.786868724693541e-9	6.786868724693541e-9	Down_regulated	TRAESCS6B02G462900,TRAESCS6A02G180700,TRAESCS6A02G413600,TRAESCS4B02G054900,TRAESCS5A02G327900,TRAESCS5D02G381500,TRAESCS6A02G321500,TRAESCS3B02G282000,TRAESCS1A02G219900,TRAESCS1A02G235200,TRAESCS5B02G327800,TRAESCS4D02G032900,TRAESCS7A02G031700,TRAESCS1D02G236900,TRAESCS1B02G248400,TRAESCS6B02G204800,TRAESCS5D02G333800,TRAESCS7D02G203800,TRAESCS7D02G028100,TRAESCS1A02G145100,TRAESCS1B02G233200,…
GO:0034470	ncRNA processing	2.0055675821471488e-8	2.0055675821471488e-8	Down_regulated	TRAESCS4D02G307400,TRAESCS3A02G436000,TRAESCS5A02G255300,TRAESCS7A02G560300,TRAESCS6A02G130800,TRAESCS6D02G077300,TRAESCS7B02G474600,TRAESCS7B02G486700,TRAESCS4A02G180400,TRAESCS3D02G065100,TRAESCS7D02G549300,TRAESCS7B02G356300,TRAESCS7A02G356400,TRAESCS7A02G455600,TRAESCS1D02G214800,TRAESCS7D02G366300,TRAESCS7B02G439900,TRAESCS1D02G412700,TRAESCS7B02G356100,TRAESCS3D02G428600,TRAESCS1B02G434500,…
GO:0006811	monoatomic ion transport	2.104981833508109e-8	2.104981833508109e-8	Down_regulated	TRAESCS6A02G063000,TRAESCS7A02G310600,TRAESCS3A02G450600,TRAESCS1B02G268800,TRAESCS4B02G094900,TRAESCS1A02G302200,TRAESCS1A02G258300,TRAESCS6A02G360500,TRAESCS1D02G257600,TRAESCS1D02G418100,TRAESCS6B02G201300,TRAESCS1B02G250800,TRAESCS6B02G084200,TRAESCS3A02G475500,TRAESCS4D02G298900,TRAESCS6D02G061800,TRAESCS3B02G487700,TRAESCS5D02G566500,TRAESCS7D02G500200,TRAESCS3B02G329600,TRAESCS4A02G316200,…
GO:0043039	tRNA aminoacylation	5.324929761218127e-8	5.324929761218127e-8	Down_regulated	TRAESCS6B02G462900,TRAESCS6A02G180700,TRAESCS6A02G413600,TRAESCS4B02G054900,TRAESCS5A02G327900,TRAESCS5D02G381500,TRAESCS6A02G321500,TRAESCS3B02G282000,TRAESCS1A02G219900,TRAESCS1A02G235200,TRAESCS5B02G327800,TRAESCS4D02G032900,TRAESCS7A02G031700,TRAESCS1D02G236900,TRAESCS1B02G248400,TRAESCS6B02G204800,TRAESCS5D02G333800,TRAESCS7D02G203800,TRAESCS7D02G028100,TRAESCS1A02G145100,TRAESCS1B02G233200,…
GO:0043038	amino acid activation	5.324929761218127e-8	5.324929761218127e-8	Down_regulated	TRAESCS6B02G462900,TRAESCS6A02G180700,TRAESCS6A02G413600,TRAESCS4B02G054900,TRAESCS5A02G327900,TRAESCS5D02G381500,TRAESCS6A02G321500,TRAESCS3B02G282000,TRAESCS1A02G219900,TRAESCS1A02G235200,TRAESCS5B02G327800,TRAESCS4D02G032900,TRAESCS7A02G031700,TRAESCS1D02G236900,TRAESCS1B02G248400,TRAESCS6B02G204800,TRAESCS5D02G333800,TRAESCS7D02G203800,TRAESCS7D02G028100,TRAESCS1A02G145100,TRAESCS1B02G233200,…
GO:0006396	RNA processing	6.884866607325624e-8	6.884866607325624e-8	Down_regulated	TRAESCS2D02G479300,TRAESCS2D02G188200,TRAESCS4D02G307400,TRAESCS7B02G157500,TRAESCS3D02G321100,TRAESCS7D02G193900,TRAESCS6A02G119000,TRAESCS2D02G265900,TRAESCS2A02G256900,TRAESCS2B02G285700,TRAESCS4B02G183500,TRAESCS7B02G098000,TRAESCS5A02G153700,TRAESCS5B02G152200,TRAESCS1A02G160900,TRAESCS4D02G183700,TRAESCS3A02G436000,TRAESCS1D02G158000,TRAESCS5A02G349600,TRAESCS5A02G255300,TRAESCS2A02G328000,…
GO:0006090	pyruvate metabolic process	1.246296793515985e-7	1.246296793515985e-7	Down_regulated	TRAESCS1B02G248900,TRAESCS7A02G226000,TRAESCS2A02G005200,TRAESCS7D02G228500,TRAESCS7B02G193600,TRAESCS3B02G076300,TRAESCS4A02G129900,TRAESCS7A02G182000,TRAESCS1D02G396100,TRAESCS4A02G373800,TRAESCS7A02G381100,TRAESCS1A02G342500,TRAESCS4D02G176600,TRAESCS4B02G174700,TRAESCS5A02G206600,TRAESCS4A02G206400,TRAESCS7D02G101300,TRAESCS7B02G005500,TRAESCS3D02G278000,TRAESCS7A02G075600,TRAESCS1D02G344600,…
GO:0009185	ribonucleoside diphosphate metabolic process	1.4210404597634734e-7	1.4210404597634734e-7	Down_regulated	TRAESCS1B02G248900,TRAESCS7A02G226000,TRAESCS2A02G005200,TRAESCS7D02G228500,TRAESCS7B02G193600,TRAESCS3B02G076300,TRAESCS4A02G129900,TRAESCS7A02G182000,TRAESCS1D02G396100,TRAESCS4A02G373800,TRAESCS7A02G381100,TRAESCS1A02G342500,TRAESCS4D02G176600,TRAESCS4B02G174700,TRAESCS4A02G206400,TRAESCS7D02G101300,TRAESCS7B02G005500,TRAESCS3D02G278000,TRAESCS7A02G075600,TRAESCS1D02G344600,TRAESCS3A02G276100,…
GO:0046839	phospholipid dephosphorylation	2.7617680465407294e-7	2.7617680465407294e-7	Down_regulated	TRAESCS7A02G181500,TRAESCS6B02G331500,TRAESCS5D02G285100,TRAESCS5B02G277500,TRAESCS6D02G281800,TRAESCS5A02G278100,TRAESCS6A02G302300,TRAESCS3D02G331600,TRAESCS4D02G275200,TRAESCS1A02G039300,TRAESCS1A02G305800,TRAESCS3A02G338100,TRAESCS1D02G305500,TRAESCS7B02G063500,TRAESCS3B02G369700,TRAESCS7D02G253900,TRAESCS7A02G255500,TRAESCS5D02G209200,TRAESCS1B02G373800,TRAESCS4B02G129000,TRAESCS6D02G323000,…
GO:0046856	phosphatidylinositol dephosphorylation	2.7617680465407294e-7	2.7617680465407294e-7	Down_regulated	TRAESCS7A02G181500,TRAESCS6B02G331500,TRAESCS5D02G285100,TRAESCS5B02G277500,TRAESCS6D02G281800,TRAESCS5A02G278100,TRAESCS6A02G302300,TRAESCS3D02G331600,TRAESCS4D02G275200,TRAESCS1A02G039300,TRAESCS1A02G305800,TRAESCS3A02G338100,TRAESCS1D02G305500,TRAESCS7B02G063500,TRAESCS3B02G369700,TRAESCS7D02G253900,TRAESCS7A02G255500,TRAESCS5D02G209200,TRAESCS1B02G373800,TRAESCS4B02G129000,TRAESCS6D02G323000,…
GO:0009132	nucleoside diphosphate metabolic process	3.9803873003281547e-7	3.9803873003281547e-7	Down_regulated	TRAESCS1B02G248900,TRAESCS7A02G226000,TRAESCS2A02G005200,TRAESCS7D02G228500,TRAESCS7B02G193600,TRAESCS3B02G076300,TRAESCS4A02G129900,TRAESCS7A02G182000,TRAESCS1D02G396100,TRAESCS4A02G373800,TRAESCS7A02G381100,TRAESCS1A02G342500,TRAESCS4D02G176600,TRAESCS4B02G174700,TRAESCS4A02G206400,TRAESCS7D02G101300,TRAESCS7B02G005500,TRAESCS3D02G278000,TRAESCS7A02G075600,TRAESCS1D02G344600,TRAESCS3A02G276100,…
GO:0009137	purine nucleoside diphosphate catabolic process	8.105376887027713e-7	8.105376887027713e-7	Down_regulated	TRAESCS1B02G248900,TRAESCS7A02G226000,TRAESCS2A02G005200,TRAESCS7D02G228500,TRAESCS7B02G193600,TRAESCS3B02G076300,TRAESCS4A02G129900,TRAESCS7A02G182000,TRAESCS1D02G396100,TRAESCS4A02G373800,TRAESCS7A02G381100,TRAESCS1A02G342500,TRAESCS4D02G176600,TRAESCS4B02G174700,TRAESCS4A02G206400,TRAESCS7D02G101300,TRAESCS7B02G005500,TRAESCS3D02G278000,TRAESCS7A02G075600,TRAESCS1D02G344600,TRAESCS3A02G276100,…
GO:0009154	purine ribonucleotide catabolic process	8.105376887027713e-7	8.105376887027713e-7	Down_regulated	TRAESCS1B02G248900,TRAESCS7A02G226000,TRAESCS2A02G005200,TRAESCS7D02G228500,TRAESCS7B02G193600,TRAESCS3B02G076300,TRAESCS4A02G129900,TRAESCS7A02G182000,TRAESCS1D02G396100,TRAESCS4A02G373800,TRAESCS7A02G381100,TRAESCS1A02G342500,TRAESCS4D02G176600,TRAESCS4B02G174700,TRAESCS4A02G206400,TRAESCS7D02G101300,TRAESCS7B02G005500,TRAESCS3D02G278000,TRAESCS7A02G075600,TRAESCS1D02G344600,TRAESCS3A02G276100,…
GO:0009179	purine ribonucleoside diphosphate metabolic process	8.105376887027713e-7	8.105376887027713e-7	Down_regulated	TRAESCS1B02G248900,TRAESCS7A02G226000,TRAESCS2A02G005200,TRAESCS7D02G228500,TRAESCS7B02G193600,TRAESCS3B02G076300,TRAESCS4A02G129900,TRAESCS7A02G182000,TRAESCS1D02G396100,TRAESCS4A02G373800,TRAESCS7A02G381100,TRAESCS1A02G342500,TRAESCS4D02G176600,TRAESCS4B02G174700,TRAESCS4A02G206400,TRAESCS7D02G101300,TRAESCS7B02G005500,TRAESCS3D02G278000,TRAESCS7A02G075600,TRAESCS1D02G344600,TRAESCS3A02G276100,…
GO:0009181	purine ribonucleoside diphosphate catabolic process	8.105376887027713e-7	8.105376887027713e-7	Down_regulated	TRAESCS1B02G248900,TRAESCS7A02G226000,TRAESCS2A02G005200,TRAESCS7D02G228500,TRAESCS7B02G193600,TRAESCS3B02G076300,TRAESCS4A02G129900,TRAESCS7A02G182000,TRAESCS1D02G396100,TRAESCS4A02G373800,TRAESCS7A02G381100,TRAESCS1A02G342500,TRAESCS4D02G176600,TRAESCS4B02G174700,TRAESCS4A02G206400,TRAESCS7D02G101300,TRAESCS7B02G005500,TRAESCS3D02G278000,TRAESCS7A02G075600,TRAESCS1D02G344600,TRAESCS3A02G276100,…
GO:0046032	ADP catabolic process	8.105376887027713e-7	8.105376887027713e-7	Down_regulated	TRAESCS1B02G248900,TRAESCS7A02G226000,TRAESCS2A02G005200,TRAESCS7D02G228500,TRAESCS7B02G193600,TRAESCS3B02G076300,TRAESCS4A02G129900,TRAESCS7A02G182000,TRAESCS1D02G396100,TRAESCS4A02G373800,TRAESCS7A02G381100,TRAESCS1A02G342500,TRAESCS4D02G176600,TRAESCS4B02G174700,TRAESCS4A02G206400,TRAESCS7D02G101300,TRAESCS7B02G005500,TRAESCS3D02G278000,TRAESCS7A02G075600,TRAESCS1D02G344600,TRAESCS3A02G276100,…
GO:0009261	ribonucleotide catabolic process	8.105376887027713e-7	8.105376887027713e-7	Down_regulated	TRAESCS1B02G248900,TRAESCS7A02G226000,TRAESCS2A02G005200,TRAESCS7D02G228500,TRAESCS7B02G193600,TRAESCS3B02G076300,TRAESCS4A02G129900,TRAESCS7A02G182000,TRAESCS1D02G396100,TRAESCS4A02G373800,TRAESCS7A02G381100,TRAESCS1A02G342500,TRAESCS4D02G176600,TRAESCS4B02G174700,TRAESCS4A02G206400,TRAESCS7D02G101300,TRAESCS7B02G005500,TRAESCS3D02G278000,TRAESCS7A02G075600,TRAESCS1D02G344600,TRAESCS3A02G276100,…
GO:0072526	pyridine-containing compound catabolic process	8.105376887027713e-7	8.105376887027713e-7	Down_regulated	TRAESCS1B02G248900,TRAESCS7A02G226000,TRAESCS2A02G005200,TRAESCS7D02G228500,TRAESCS7B02G193600,TRAESCS3B02G076300,TRAESCS4A02G129900,TRAESCS7A02G182000,TRAESCS1D02G396100,TRAESCS4A02G373800,TRAESCS7A02G381100,TRAESCS1A02G342500,TRAESCS4D02G176600,TRAESCS4B02G174700,TRAESCS4A02G206400,TRAESCS7D02G101300,TRAESCS7B02G005500,TRAESCS3D02G278000,TRAESCS7A02G075600,TRAESCS1D02G344600,TRAESCS3A02G276100,…
GO:0009135	purine nucleoside diphosphate metabolic process	8.105376887027713e-7	8.105376887027713e-7	Down_regulated	TRAESCS1B02G248900,TRAESCS7A02G226000,TRAESCS2A02G005200,TRAESCS7D02G228500,TRAESCS7B02G193600,TRAESCS3B02G076300,TRAESCS4A02G129900,TRAESCS7A02G182000,TRAESCS1D02G396100,TRAESCS4A02G373800,TRAESCS7A02G381100,TRAESCS1A02G342500,TRAESCS4D02G176600,TRAESCS4B02G174700,TRAESCS4A02G206400,TRAESCS7D02G101300,TRAESCS7B02G005500,TRAESCS3D02G278000,TRAESCS7A02G075600,TRAESCS1D02G344600,TRAESCS3A02G276100,…
GO:0009191	ribonucleoside diphosphate catabolic process	8.105376887027713e-7	8.105376887027713e-7	Down_regulated	TRAESCS1B02G248900,TRAESCS7A02G226000,TRAESCS2A02G005200,TRAESCS7D02G228500,TRAESCS7B02G193600,TRAESCS3B02G076300,TRAESCS4A02G129900,TRAESCS7A02G182000,TRAESCS1D02G396100,TRAESCS4A02G373800,TRAESCS7A02G381100,TRAESCS1A02G342500,TRAESCS4D02G176600,TRAESCS4B02G174700,TRAESCS4A02G206400,TRAESCS7D02G101300,TRAESCS7B02G005500,TRAESCS3D02G278000,TRAESCS7A02G075600,TRAESCS1D02G344600,TRAESCS3A02G276100,…
GO:0046031	ADP metabolic process	8.105376887027713e-7	8.105376887027713e-7	Down_regulated	TRAESCS1B02G248900,TRAESCS7A02G226000,TRAESCS2A02G005200,TRAESCS7D02G228500,TRAESCS7B02G193600,TRAESCS3B02G076300,TRAESCS4A02G129900,TRAESCS7A02G182000,TRAESCS1D02G396100,TRAESCS4A02G373800,TRAESCS7A02G381100,TRAESCS1A02G342500,TRAESCS4D02G176600,TRAESCS4B02G174700,TRAESCS4A02G206400,TRAESCS7D02G101300,TRAESCS7B02G005500,TRAESCS3D02G278000,TRAESCS7A02G075600,TRAESCS1D02G344600,TRAESCS3A02G276100,…
GO:0019364	pyridine nucleotide catabolic process	8.105376887027713e-7	8.105376887027713e-7	Down_regulated	TRAESCS1B02G248900,TRAESCS7A02G226000,TRAESCS2A02G005200,TRAESCS7D02G228500,TRAESCS7B02G193600,TRAESCS3B02G076300,TRAESCS4A02G129900,TRAESCS7A02G182000,TRAESCS1D02G396100,TRAESCS4A02G373800,TRAESCS7A02G381100,TRAESCS1A02G342500,TRAESCS4D02G176600,TRAESCS4B02G174700,TRAESCS4A02G206400,TRAESCS7D02G101300,TRAESCS7B02G005500,TRAESCS3D02G278000,TRAESCS7A02G075600,TRAESCS1D02G344600,TRAESCS3A02G276100,…
GO:0006096	glycolytic process	8.105376887027713e-7	8.105376887027713e-7	Down_regulated	TRAESCS1B02G248900,TRAESCS7A02G226000,TRAESCS2A02G005200,TRAESCS7D02G228500,TRAESCS7B02G193600,TRAESCS3B02G076300,TRAESCS4A02G129900,TRAESCS7A02G182000,TRAESCS1D02G396100,TRAESCS4A02G373800,TRAESCS7A02G381100,TRAESCS1A02G342500,TRAESCS4D02G176600,TRAESCS4B02G174700,TRAESCS4A02G206400,TRAESCS7D02G101300,TRAESCS7B02G005500,TRAESCS3D02G278000,TRAESCS7A02G075600,TRAESCS1D02G344600,TRAESCS3A02G276100,…
GO:0006195	purine nucleotide catabolic process	9.910147056649395e-7	9.910147056649395e-7	Down_regulated	TRAESCS1B02G248900,TRAESCS7A02G226000,TRAESCS2A02G005200,TRAESCS7D02G228500,TRAESCS7B02G193600,TRAESCS3B02G076300,TRAESCS4A02G129900,TRAESCS7A02G182000,TRAESCS1D02G396100,TRAESCS4A02G373800,TRAESCS7A02G381100,TRAESCS1A02G342500,TRAESCS4D02G176600,TRAESCS4B02G174700,TRAESCS4A02G206400,TRAESCS7D02G101300,TRAESCS7B02G005500,TRAESCS3D02G278000,TRAESCS7A02G075600,TRAESCS1D02G344600,TRAESCS3A02G276100,…
GO:0009134	nucleoside diphosphate catabolic process	1.20926E-06	1.20926E-06	Down_regulated	TRAESCS1B02G248900,TRAESCS7A02G226000,TRAESCS2A02G005200,TRAESCS7D02G228500,TRAESCS7B02G193600,TRAESCS3B02G076300,TRAESCS4A02G129900,TRAESCS7A02G182000,TRAESCS1D02G396100,TRAESCS4A02G373800,TRAESCS7A02G381100,TRAESCS1A02G342500,TRAESCS4D02G176600,TRAESCS4B02G174700,TRAESCS4A02G206400,TRAESCS7D02G101300,TRAESCS7B02G005500,TRAESCS3D02G278000,TRAESCS7A02G075600,TRAESCS1D02G344600,TRAESCS3A02G276100,…
GO:0072523	purine-containing compound catabolic process	1.87333E-06	1.87333E-06	Down_regulated	TRAESCS1B02G248900,TRAESCS7A02G226000,TRAESCS2A02G005200,TRAESCS7D02G228500,TRAESCS7B02G193600,TRAESCS3B02G076300,TRAESCS4A02G129900,TRAESCS7A02G182000,TRAESCS2D02G565300,TRAESCS1D02G396100,TRAESCS4A02G373800,TRAESCS7A02G381100,TRAESCS1A02G342500,TRAESCS4D02G176600,TRAESCS4B02G174700,TRAESCS4A02G206400,TRAESCS2B02G595300,TRAESCS7D02G101300,TRAESCS7B02G005500,TRAESCS3D02G278000,TRAESCS7A02G075600,…
GO:0006812	monoatomic cation transport	2.01477E-06	2.01477E-06	Down_regulated	TRAESCS6A02G063000,TRAESCS7A02G310600,TRAESCS3A02G450600,TRAESCS1B02G268800,TRAESCS4B02G094900,TRAESCS1A02G302200,TRAESCS1A02G258300,TRAESCS6A02G360500,TRAESCS1D02G257600,TRAESCS1D02G418100,TRAESCS6B02G201300,TRAESCS1B02G250800,TRAESCS6B02G084200,TRAESCS3A02G475500,TRAESCS4D02G298900,TRAESCS6D02G061800,TRAESCS3B02G487700,TRAESCS5D02G566500,TRAESCS7D02G500200,TRAESCS3B02G329600,TRAESCS4A02G316200,…
GO:0046488	phosphatidylinositol metabolic process	2.32047E-06	2.32047E-06	Down_regulated	TRAESCS4A02G185600,TRAESCS7A02G181500,TRAESCS6B02G331500,TRAESCS5D02G285100,TRAESCS5B02G277500,TRAESCS6D02G281800,TRAESCS6A02G233100,TRAESCS5A02G278100,TRAESCS6A02G302300,TRAESCS3D02G331600,TRAESCS4B02G152500,TRAESCS4D02G128000,TRAESCS3B02G417700,TRAESCS4B02G157800,TRAESCS3A02G385500,TRAESCS4D02G275200,TRAESCS1A02G039300,TRAESCS4A02G274200,TRAESCS1A02G305800,TRAESCS4A02G165400,TRAESCS3D02G378500,…
GO:0006813	potassium ion transport	1.10081E-05	1.10081E-05	Down_regulated	TRAESCS6A02G063000,TRAESCS3A02G450600,TRAESCS4B02G094900,TRAESCS6B02G084200,TRAESCS6D02G061800,TRAESCS3B02G487700,TRAESCS3D02G246300,TRAESCS7A02G246800,TRAESCS5B02G376100,TRAESCS4B02G310300,TRAESCS7B02G144500,TRAESCS7D02G245600,TRAESCS7A02G200100,TRAESCS4A02G216700,TRAESCS4D02G091700,TRAESCS5D02G383700,TRAESCS5A02G030400,TRAESCS4D02G308200,TRAESCS7D02G203100,TRAESCS3D02G219600,TRAESCS5D02G038600,…
GO:0042254	ribosome biogenesis	1.91473E-05	1.91473E-05	Down_regulated	TRAESCS4D02G307400,TRAESCS3B02G220700,TRAESCS2B02G506700,TRAESCS2D02G481100,TRAESCS3A02G436000,TRAESCS5A02G255300,TRAESCS3B02G558900,TRAESCS6D02G077300,TRAESCS4A02G180400,TRAESCS3D02G065100,TRAESCS3B02G558700,TRAESCS7B02G356300,TRAESCS7A02G455600,TRAESCS1D02G214800,TRAESCS1D02G412700,TRAESCS7B02G356100,TRAESCS3D02G428600,TRAESCS1B02G434500,TRAESCS3B02G130200,TRAESCS3A02G191100,TRAESCS1A02G404700,…
GO:0006163	purine nucleotide metabolic process	3.07865E-05	3.07865E-05	Down_regulated	TRAESCS5B02G015000,TRAESCS1B02G248900,TRAESCS3D02G343900,TRAESCS7A02G226000,TRAESCS2A02G005200,TRAESCS7D02G228500,TRAESCS3A02G349900,TRAESCS7B02G193600,TRAESCS3B02G076300,TRAESCS4A02G129900,TRAESCS7A02G182000,TRAESCS3B02G382500,TRAESCS1D02G396100,TRAESCS4A02G373800,TRAESCS5A02G017000,TRAESCS7A02G381100,TRAESCS1A02G342500,TRAESCS3B02G415900,TRAESCS6B02G172400,TRAESCS4D02G176600,TRAESCS4B02G174700,…
GO:0022613	ribonucleoprotein complex biogenesis	3.3308E-05	3.3308E-05	Down_regulated	TRAESCS2D02G103900,TRAESCS4D02G307400,TRAESCS3B02G220700,TRAESCS2B02G506700,TRAESCS2D02G481100,TRAESCS3A02G436000,TRAESCS5A02G255300,TRAESCS3B02G558900,TRAESCS6D02G077300,TRAESCS4A02G248900,TRAESCS4A02G180400,TRAESCS3D02G065100,TRAESCS3B02G558700,TRAESCS7B02G356300,TRAESCS7A02G455600,TRAESCS1D02G214800,TRAESCS4D02G064800,TRAESCS1D02G412700,TRAESCS7B02G356100,TRAESCS3D02G428600,TRAESCS1B02G434500,…
GO:0072655	establishment of protein localization to mitochondrion	3.51713E-05	3.51713E-05	Down_regulated	TRAESCS5A02G173600,TRAESCS2D02G001500,TRAESCS1A02G033300,TRAESCS3D02G192000,TRAESCS5D02G419900,TRAESCS5A02G411000,TRAESCS3B02G217800,TRAESCS3A02G188600,TRAESCS2B02G391700,TRAESCS1D02G173700,TRAESCS2A02G374700,TRAESCS1D02G035000,TRAESCS2D02G371100,TRAESCS3A02G040500,TRAESCS3B02G467700,TRAESCS6A02G112100,TRAESCS6D02G298000,TRAESCS1A02G167200,TRAESCS3D02G039800,TRAESCS6A02G318800,TRAESCS4D02G221800,…
GO:0070585	protein localization to mitochondrion	3.51713E-05	3.51713E-05	Down_regulated	TRAESCS5A02G173600,TRAESCS2D02G001500,TRAESCS1A02G033300,TRAESCS3D02G192000,TRAESCS5D02G419900,TRAESCS5A02G411000,TRAESCS3B02G217800,TRAESCS3A02G188600,TRAESCS2B02G391700,TRAESCS1D02G173700,TRAESCS2A02G374700,TRAESCS1D02G035000,TRAESCS2D02G371100,TRAESCS3A02G040500,TRAESCS3B02G467700,TRAESCS6A02G112100,TRAESCS6D02G298000,TRAESCS1A02G167200,TRAESCS3D02G039800,TRAESCS6A02G318800,TRAESCS4D02G221800,…
GO:0006626	protein targeting to mitochondrion	3.51713E-05	3.51713E-05	Down_regulated	TRAESCS5A02G173600,TRAESCS2D02G001500,TRAESCS1A02G033300,TRAESCS3D02G192000,TRAESCS5D02G419900,TRAESCS5A02G411000,TRAESCS3B02G217800,TRAESCS3A02G188600,TRAESCS2B02G391700,TRAESCS1D02G173700,TRAESCS2A02G374700,TRAESCS1D02G035000,TRAESCS2D02G371100,TRAESCS3A02G040500,TRAESCS3B02G467700,TRAESCS6A02G112100,TRAESCS6D02G298000,TRAESCS1A02G167200,TRAESCS3D02G039800,TRAESCS6A02G318800,TRAESCS4D02G221800,…
GO:0006004	fucose metabolic process	5.13544E-05	5.13544E-05	Down_regulated	TRAESCS3A02G365800,TRAESCS3B02G397600,TRAESCS7A02G213300,TRAESCS7B02G275600,TRAESCS5A02G347600,TRAESCS7B02G120300,TRAESCS1B02G288800,TRAESCS7D02G370600,TRAESCS5A02G251600,TRAESCS5D02G259500,TRAESCS3D02G358900,TRAESCS5B02G249700,TRAESCS2D02G151100,TRAESCS7D02G215200,TRAESCS6A02G287900,TRAESCS5B02G118900,TRAESCS6B02G317300,TRAESCS6D02G268600,TRAESCS7A02G196200,TRAESCS2A02G405000,TRAESCS5D02G127900,…
GO:0046434	organophosphate catabolic process	6.54049E-05	6.54049E-05	Down_regulated	TRAESCS1B02G248900,TRAESCS7A02G226000,TRAESCS2A02G005200,TRAESCS7D02G228500,TRAESCS7B02G193600,TRAESCS3B02G076300,TRAESCS4A02G129900,TRAESCS7A02G182000,TRAESCS1D02G396100,TRAESCS4A02G373800,TRAESCS7A02G381100,TRAESCS1A02G342500,TRAESCS1D02G312600,TRAESCS4D02G176600,TRAESCS4B02G174700,TRAESCS4A02G206400,TRAESCS7D02G101300,TRAESCS7B02G005500,TRAESCS3D02G278000,TRAESCS7A02G075600,TRAESCS1D02G344600,…
GO:0006429	leucyl-tRNA aminoacylation	7.51191E-05	7.51191E-05	Down_regulated	TRAESCS1A02G219900,TRAESCS1B02G233200,TRAESCS1D02G221400,TRAESCS5D02G048600,TRAESCS3D02G169600,TRAESCS3A02G163300,TRAESCS3B02G194400,TRAESCS2A02G149200,TRAESCS2B02G174100,TRAESCS2D02G154000
GO:0044255	cellular lipid metabolic process	7.60071E-05	7.60071E-05	Down_regulated	TRAESCS1A02G115300,TRAESCS4A02G212800,TRAESCS4A02G185600,TRAESCS7A02G181500,TRAESCS1B02G135200,TRAESCS1B02G388700,TRAESCS3B02G477000,TRAESCS6B02G331500,TRAESCS5A02G520900,TRAESCS3A02G132800,TRAESCS1D02G116700,TRAESCS1D02G375700,TRAESCS3D02G149100,TRAESCS1A02G369600,TRAESCS1D02G420900,TRAESCS5D02G285100,TRAESCS4B02G352300,TRAESCS4D02G346700,TRAESCS5B02G525600,TRAESCS5B02G277500,TRAESCS1D02G148900,…
GO:0055086	nucleobase-containing small molecule metabolic process	7.68658E-05	7.68658E-05	Down_regulated	TRAESCS6A02G050100,TRAESCSU02G109000,TRAESCS5B02G015000,TRAESCS1B02G248900,TRAESCS5B02G144800,TRAESCS3D02G343900,TRAESCS7A02G226000,TRAESCS2A02G005200,TRAESCS7D02G228500,TRAESCS3A02G349900,TRAESCS7B02G193600,TRAESCS3B02G076300,TRAESCS4A02G129900,TRAESCS7A02G182000,TRAESCS3B02G382500,TRAESCS5A02G145900,TRAESCS2D02G565300,TRAESCS1D02G396100,TRAESCS4A02G373800,TRAESCS5A02G017000,TRAESCS7A02G381100,T…
GO:0072521	purine-containing compound metabolic process	8.89309E-05	8.89309E-05	Down_regulated	TRAESCS5B02G015000,TRAESCS1B02G248900,TRAESCS3D02G343900,TRAESCS7A02G226000,TRAESCS2A02G005200,TRAESCS7D02G228500,TRAESCS3A02G349900,TRAESCS7B02G193600,TRAESCS3B02G076300,TRAESCS4A02G129900,TRAESCS7A02G182000,TRAESCS3B02G382500,TRAESCS2D02G565300,TRAESCS1D02G396100,TRAESCS4A02G373800,TRAESCS5A02G017000,TRAESCS7A02G381100,TRAESCS1A02G342500,TRAESCS3B02G415900,TRAESCS6B02G172400,TRAESCS4D02G176600,…
GO:0019674	NAD metabolic process	9.62091E-05	9.62091E-05	Down_regulated	TRAESCS3D02G343900,TRAESCS3A02G349900,TRAESCS3B02G382500,TRAESCS2B02G318300,TRAESCS2A02G302400,TRAESCS3A02G495300,TRAESCS2A02G203200,TRAESCS3A02G316500,TRAESCS3D02G314700,TRAESCS7A02G306600,TRAESCS2B02G230300,TRAESCS7D02G303500,TRAESCS3B02G350200,TRAESCS3A02G523900,TRAESCS2D02G212500,TRAESCS7B02G206900,TRAESCS7D02G438100,TRAESCS6B02G260500,TRAESCS5A02G186600,TRAESCS5A02G110900,TRAESCS5D02G191900,…
GO:0009166	nucleotide catabolic process	9.8155E-05	9.8155E-05	Down_regulated	TRAESCS1B02G248900,TRAESCS7A02G226000,TRAESCS2A02G005200,TRAESCS7D02G228500,TRAESCS7B02G193600,TRAESCS3B02G076300,TRAESCS4A02G129900,TRAESCS7A02G182000,TRAESCS1D02G396100,TRAESCS4A02G373800,TRAESCS7A02G381100,TRAESCS1A02G342500,TRAESCS4D02G176600,TRAESCS4B02G174700,TRAESCS4A02G206400,TRAESCS7D02G101300,TRAESCS7B02G005500,TRAESCS3D02G278000,TRAESCS7A02G075600,TRAESCS1D02G344600,TRAESCS3A02G276100,…
GO:0016052	carbohydrate catabolic process	0.00010064	0.00010064	Down_regulated	TRAESCS4D02G142500,TRAESCS2B02G341700,TRAESCS4B02G143900,TRAESCS3D02G467200,TRAESCS5D02G099300,TRAESCS3B02G442100,TRAESCS2D02G562400,TRAESCS2A02G092800,TRAESCS2D02G322500,TRAESCS1B02G248900,TRAESCS2D02G091800,TRAESCS2B02G127600,TRAESCS2A02G344200,TRAESCS7A02G226000,TRAESCS5A02G513200,TRAESCS2A02G005200,TRAESCS7D02G228500,TRAESCS4B02G066700,TRAESCS2D02G557500,TRAESCS7B02G193600,TRAESCS3B02G076300,…
GO:0006116	NADH oxidation	0.000124799	0.000124799	Down_regulated	TRAESCS3D02G343900,TRAESCS3A02G349900,TRAESCS3B02G382500,TRAESCS2A02G203200,TRAESCS3A02G316500,TRAESCS3D02G314700,TRAESCS7A02G306600,TRAESCS2B02G230300,TRAESCS7D02G303500,TRAESCS3B02G350200,TRAESCS3A02G523900,TRAESCS2D02G212500,TRAESCS7B02G206900,TRAESCS7D02G438100
GO:0034220	monoatomic ion transmembrane transport	0.000153111	0.000153111	Down_regulated	TRAESCS6A02G063000,TRAESCS3A02G450600,TRAESCS1B02G268800,TRAESCS1A02G302200,TRAESCS1A02G258300,TRAESCS6A02G360500,TRAESCS1D02G257600,TRAESCS1D02G418100,TRAESCS6B02G201300,TRAESCS1B02G250800,TRAESCS6B02G084200,TRAESCS3A02G475500,TRAESCS4D02G298900,TRAESCS6D02G061800,TRAESCS3B02G487700,TRAESCS7D02G500200,TRAESCS7B02G421700,TRAESCS7A02G510800,TRAESCS1D02G281400,TRAESCS3B02G372100,TRAESCS4B02G300000,…
GO:0006643	membrane lipid metabolic process	0.000155644	0.000155644	Down_regulated	TRAESCS4A02G212800,TRAESCS3B02G477000,TRAESCS3A02G132800,TRAESCS3D02G149100,TRAESCS5D02G376500,TRAESCS6A02G306700,TRAESCS4D02G036100,TRAESCS5A02G367600,TRAESCS5A02G455100,TRAESCS5D02G465500,TRAESCS6D02G320900,TRAESCS1B02G131800,TRAESCSU02G129900,TRAESCS4D02G319000,TRAESCS4B02G322600,TRAESCS4D02G215400,TRAESCS6B02G371600,TRAESCS6A02G289300,TRAESCS3B02G349900,TRAESCS6A02G368700,TRAESCS5B02G370200,T…
GO:0016072	rRNA metabolic process	0.000169754	0.000169754	Down_regulated	TRAESCS4D02G307400,TRAESCS3A02G436000,TRAESCS5A02G255300,TRAESCS6D02G077300,TRAESCS4A02G180400,TRAESCS3D02G065100,TRAESCS7B02G356300,TRAESCS7A02G455600,TRAESCS1D02G214800,TRAESCS1D02G412700,TRAESCS7B02G356100,TRAESCS3D02G428600,TRAESCS1B02G434500,TRAESCS3B02G130200,TRAESCS1A02G404700,TRAESCS4B02G309200,TRAESCS2B02G477200,TRAESCS4A02G072500,TRAESCS1A02G245800,TRAESCS5D02G051600,TRAESCS7B02G293400,…
GO:0006816	calcium ion transport	0.000177359	0.000177359	Down_regulated	TRAESCS3A02G475500,TRAESCS3B02G519000,TRAESCS3D02G470100,TRAESCS2B02G465600,TRAESCS2A02G444600,TRAESCS6A02G231100,TRAESCS4B02G258000,TRAESCS1A02G332800,TRAESCS5B02G276500,TRAESCS4A02G046800,TRAESCS1D02G335400,TRAESCS4D02G257900,TRAESCS5D02G284100,TRAESCS6B02G137200,TRAESCS2D02G443700,TRAESCS5A02G276700,TRAESCSU02G003600,TRAESCS4D02G079200,TRAESCS6D02G142400,TRAESCS4A02G234700,TRAESCS2B02G534600,T…
GO:0070897	transcription preinitiation complex assembly	0.00030238	0.00030238	Down_regulated	TRAESCS3B02G466800,TRAESCS1A02G320700,TRAESCS3A02G429100,TRAESCS3D02G424600,TRAESCS1A02G320600,TRAESCS1A02G320800,TRAESCS1D02G320700,TRAESCS1B02G333000,TRAESCS5B02G210200,TRAESCS7A02G262100,TRAESCS1B02G387200,TRAESCS5B02G223600,TRAESCS7B02G159200,TRAESCS5D02G232200,TRAESCS6D02G039200,TRAESCS5A02G225000,TRAESCS1A02G389400,TRAESCS7D02G262300,TRAESCS1A02G223100,TRAESCS1D02G374200
GO:0019318	hexose metabolic process	0.00034828	0.00034828	Down_regulated	TRAESCS3B02G442100,TRAESCS3D02G403500,TRAESCS1A02G087500,TRAESCS7B02G067200,TRAESCS4B02G179300,TRAESCS3A02G408400,TRAESCS3A02G365800,TRAESCS3B02G397600,TRAESCS7A02G213300,TRAESCS7B02G275600,TRAESCS5A02G347600,TRAESCS7B02G120300,TRAESCS1B02G288800,TRAESCS2D02G446800,TRAESCS1D02G088800,TRAESCS7D02G370600,TRAESCS5A02G251600,TRAESCS5D02G259500,TRAESCS3D02G358900,TRAESCS2D02G322100,TRAESCS5B02G249700,…
GO:0006734	NADH metabolic process	0.000357755	0.000357755	Down_regulated	TRAESCS3D02G343900,TRAESCS3A02G349900,TRAESCS3B02G382500,TRAESCS2A02G203200,TRAESCS3A02G316500,TRAESCS3D02G314700,TRAESCS7A02G306600,TRAESCS2B02G230300,TRAESCS7D02G303500,TRAESCS3B02G350200,TRAESCS3A02G523900,TRAESCS2D02G212500,TRAESCS7B02G206900,TRAESCS7D02G438100,TRAESCS6B02G260500
GO:1901135	carbohydrate derivative metabolic process	0.000412906	0.000412906	Down_regulated	TRAESCS6A02G050100,TRAESCSU02G109000,TRAESCS5B02G377200,TRAESCS5D02G384700,TRAESCS5A02G375100,TRAESCS4A02G212800,TRAESCS2D02G396200,TRAESCS4D02G011400,TRAESCS5B02G015000,TRAESCS4B02G013600,TRAESCS1B02G248900,TRAESCS2A02G398700,TRAESCS2D02G396100,TRAESCS5B02G144800,TRAESCS7A02G226000,TRAESCS3A02G230200,TRAESCS2A02G005200,TRAESCS7D02G228500,TRAESCS7B02G193600,TRAESCS3B02G076300,TRAESCS4A02G129900,T…
GO:1901292	nucleoside phosphate catabolic process	0.000434834	0.000434834	Down_regulated	TRAESCS1B02G248900,TRAESCS7A02G226000,TRAESCS2A02G005200,TRAESCS7D02G228500,TRAESCS7B02G193600,TRAESCS3B02G076300,TRAESCS4A02G129900,TRAESCS7A02G182000,TRAESCS1D02G396100,TRAESCS4A02G373800,TRAESCS7A02G381100,TRAESCS1A02G342500,TRAESCS4D02G176600,TRAESCS4B02G174700,TRAESCS4A02G206400,TRAESCS7D02G101300,TRAESCS7B02G005500,TRAESCS3D02G278000,TRAESCS7A02G075600,TRAESCS1D02G344600,TRAESCS3A02G276100,…
GO:0006364	rRNA processing	0.000446681	0.000446681	Down_regulated	TRAESCS4D02G307400,TRAESCS3A02G436000,TRAESCS5A02G255300,TRAESCS6D02G077300,TRAESCS4A02G180400,TRAESCS3D02G065100,TRAESCS7B02G356300,TRAESCS7A02G455600,TRAESCS1D02G214800,TRAESCS1D02G412700,TRAESCS7B02G356100,TRAESCS3D02G428600,TRAESCS1B02G434500,TRAESCS3B02G130200,TRAESCS1A02G404700,TRAESCS4B02G309200,TRAESCS2B02G477200,TRAESCS4A02G072500,TRAESCS1A02G245800,TRAESCS5D02G051600,TRAESCS7B02G293400,…
GO:0016226	iron-sulfur cluster assembly	0.000675805	0.000675805	Down_regulated	TRAESCS7B02G346100,TRAESCS7D02G435500,TRAESCS1A02G406300,TRAESCS1D02G414700,TRAESCS5B02G180400,TRAESCS7B02G346200,TRAESCS2D02G342800,TRAESCS7A02G446500,TRAESCS7D02G435400,TRAESCS7D02G068700,TRAESCS7A02G293400,TRAESCS5D02G186800,TRAESCS7D02G289300,TRAESCS7D02G421500,TRAESCS5B02G184100,TRAESCS7D02G092800,TRAESCS3B02G314200,TRAESCS3D02G343800,TRAESCS4A02G371400,TRAESCS1D02G106000,TRAESCS5A02G262300,…
GO:0031163	metallo-sulfur cluster assembly	0.000675805	0.000675805	Down_regulated	TRAESCS7B02G346100,TRAESCS7D02G435500,TRAESCS1A02G406300,TRAESCS1D02G414700,TRAESCS5B02G180400,TRAESCS7B02G346200,TRAESCS2D02G342800,TRAESCS7A02G446500,TRAESCS7D02G435400,TRAESCS7D02G068700,TRAESCS7A02G293400,TRAESCS5D02G186800,TRAESCS7D02G289300,TRAESCS7D02G421500,TRAESCS5B02G184100,TRAESCS7D02G092800,TRAESCS3B02G314200,TRAESCS3D02G343800,TRAESCS4A02G371400,TRAESCS1D02G106000,TRAESCS5A02G262300,…
GO:0043414	macromolecule methylation	0.000889811	0.000889811	Down_regulated	TRAESCS5D02G238000,TRAESCS5A02G255300,TRAESCS1D02G373100,TRAESCS7B02G356300,TRAESCS7A02G455600,TRAESCS1D02G412700,TRAESCS7B02G356100,TRAESCS7D02G512500,TRAESCS1B02G434500,TRAESCS2D02G150700,TRAESCS1A02G404700,TRAESCS1B02G327400,TRAESCS4B02G388900,TRAESCS6B02G240700,TRAESCS7A02G414100,TRAESCS2B02G171500,TRAESCS6A02G372300,TRAESCS4A02G360700,TRAESCS5B02G253900,TRAESCS7D02G305900,TRAESCS5B02G497100,…
GO:0009117	nucleotide metabolic process	0.000952561	0.000952561	Down_regulated	TRAESCS5B02G015000,TRAESCS1B02G248900,TRAESCS3D02G343900,TRAESCS7A02G226000,TRAESCS2A02G005200,TRAESCS7D02G228500,TRAESCS3A02G349900,TRAESCS7B02G193600,TRAESCS3B02G076300,TRAESCS4A02G129900,TRAESCS7A02G182000,TRAESCS3B02G382500,TRAESCS1D02G396100,TRAESCS4A02G373800,TRAESCS5A02G017000,TRAESCS7A02G381100,TRAESCS1A02G342500,TRAESCS3B02G415900,TRAESCS6B02G172400,TRAESCS4D02G176600,TRAESCS4B02G174700,…
GO:0034655	nucleobase-containing compound catabolic process	0.00133605	0.00133605	Down_regulated	TRAESCS6D02G334800,TRAESCS6A02G351900,TRAESCS3D02G036800,TRAESCS3D02G387400,TRAESCS1B02G248900,TRAESCS2D02G530000,TRAESCS7A02G226000,TRAESCS2A02G005200,TRAESCS7D02G228500,TRAESCS7B02G193600,TRAESCS3B02G076300,TRAESCS4A02G129900,TRAESCS7A02G182000,TRAESCS1D02G396100,TRAESCS6B02G385000,TRAESCS1B02G262000,TRAESCS4A02G373800,TRAESCS7A02G381100,TRAESCS1A02G234400,TRAESCS1A02G342500,TRAESCS1B02G249100,…
GO:0046467	membrane lipid biosynthetic process	0.00142237	0.00142237	Down_regulated	TRAESCS4A02G212800,TRAESCS5D02G376500,TRAESCS4D02G036100,TRAESCS5A02G367600,TRAESCS6D02G320900,TRAESCS1B02G131800,TRAESCSU02G129900,TRAESCS4D02G319000,TRAESCS4B02G322600,TRAESCS4D02G215400,TRAESCS6B02G371600,TRAESCS6A02G289300,TRAESCS3B02G349900,TRAESCS6A02G368700,TRAESCS5B02G370200,TRAESCS5B02G220600,TRAESCS5A02G545900,TRAESCS4A02G089500,TRAESCS2A02G372900,TRAESCS6A02G340400,TRAESCS3B02G367800,T…
GO:0008033	tRNA processing	0.00153951	0.00153951	Down_regulated	TRAESCS7A02G560300,TRAESCS6A02G130800,TRAESCS7B02G474600,TRAESCS7B02G486700,TRAESCS7D02G549300,TRAESCS7A02G356400,TRAESCS7D02G366300,TRAESCS7B02G439900,TRAESCS4B02G127300,TRAESCS7B02G271300,TRAESCS7A02G414100,TRAESCS1B02G479400,TRAESCS4A02G360700,TRAESCS1B02G306100,TRAESCS5A02G498200,TRAESCS5B02G497100,TRAESCS4D02G264300,TRAESCS5A02G545100,TRAESCS4A02G178400,TRAESCS2D02G368100,TRAESCS2B02G162500,…
GO:0043687	post-translational protein modification	0.00187688	0.00187688	Down_regulated	TRAESCS1B02G098900,TRAESCS5D02G370300,TRAESCS2D02G500200,TRAESCSU02G020200,TRAESCS5A02G361400,TRAESCS3D02G017000,TRAESCS6A02G417200,TRAESCS2D02G085000,TRAESCS5B02G223300,TRAESCS3D02G060700,TRAESCS6D02G343600,TRAESCS1A02G080400,TRAESCS7D02G536300,TRAESCS6B02G472300,TRAESCS6A02G167500,TRAESCS2B02G102300,TRAESCS1D02G211400,TRAESCS7A02G233400,TRAESCS2B02G522800,TRAESCS3A02G060400,TRAESCS2A02G445700,T…
GO:0006753	nucleoside phosphate metabolic process	0.00189901	0.00189901	Down_regulated	TRAESCS5B02G015000,TRAESCS1B02G248900,TRAESCS3D02G343900,TRAESCS7A02G226000,TRAESCS2A02G005200,TRAESCS7D02G228500,TRAESCS3A02G349900,TRAESCS7B02G193600,TRAESCS3B02G076300,TRAESCS4A02G129900,TRAESCS7A02G182000,TRAESCS3B02G382500,TRAESCS1D02G396100,TRAESCS4A02G373800,TRAESCS5A02G017000,TRAESCS7A02G381100,TRAESCS1A02G342500,TRAESCS3B02G415900,TRAESCS6B02G172400,TRAESCS4D02G176600,TRAESCS4B02G174700,…
GO:0098655	monoatomic cation transmembrane transport	0.00216329	0.00216329	Down_regulated	TRAESCS6A02G063000,TRAESCS3A02G450600,TRAESCS1B02G268800,TRAESCS1A02G302200,TRAESCS1A02G258300,TRAESCS6A02G360500,TRAESCS1D02G257600,TRAESCS1D02G418100,TRAESCS6B02G201300,TRAESCS1B02G250800,TRAESCS6B02G084200,TRAESCS3A02G475500,TRAESCS4D02G298900,TRAESCS6D02G061800,TRAESCS3B02G487700,TRAESCS7D02G500200,TRAESCS7B02G421700,TRAESCS7A02G510800,TRAESCS1D02G281400,TRAESCS3B02G372100,TRAESCS4B02G300000,…
GO:0070647	protein modification by small protein conjugation or removal	0.00236976	0.00236976	Down_regulated	TRAESCS1B02G098900,TRAESCS5D02G370300,TRAESCS2D02G500200,TRAESCSU02G020200,TRAESCS5A02G361400,TRAESCS3D02G017000,TRAESCS6A02G417200,TRAESCS2D02G085000,TRAESCS5B02G223300,TRAESCS3D02G060700,TRAESCS6D02G343600,TRAESCS1A02G080400,TRAESCS7D02G536300,TRAESCS6B02G472300,TRAESCS6A02G167500,TRAESCS2B02G102300,TRAESCS1D02G211400,TRAESCS7A02G233400,TRAESCS2B02G522800,TRAESCS3A02G060400,TRAESCS2A02G445700,T…
GO:0070588	calcium ion transmembrane transport	0.00254091	0.00254091	Down_regulated	TRAESCS3A02G475500,TRAESCS3B02G519000,TRAESCS3D02G470100,TRAESCS6A02G231100,TRAESCS4B02G258000,TRAESCS1A02G332800,TRAESCS5B02G276500,TRAESCS4A02G046800,TRAESCS1D02G335400,TRAESCS4D02G257900,TRAESCS5D02G284100,TRAESCS2D02G443700,TRAESCS5A02G276700,TRAESCSU02G003600,TRAESCS4D02G079200,TRAESCS6D02G142400,TRAESCS4A02G234700
GO:0032259	methylation	0.00280633	0.00280633	Down_regulated	TRAESCS1D02G375700,TRAESCS2D02G437800,TRAESCS5D02G238000,TRAESCS5A02G255300,TRAESCS1D02G373100,TRAESCS3B02G380800,TRAESCS7B02G356300,TRAESCS7A02G455600,TRAESCS1D02G412700,TRAESCS7B02G356100,TRAESCS7D02G239400,TRAESCS7D02G512500,TRAESCS1B02G434500,TRAESCS2D02G150700,TRAESCS1A02G404700,TRAESCS1B02G327400,TRAESCS4B02G388900,TRAESCS6B02G240700,TRAESCS5A02G389300,TRAESCS5D02G399300,TRAESCS7A02G414100,…
GO:0001510	RNA methylation	0.00345544	0.00345544	Down_regulated	TRAESCS5A02G255300,TRAESCS1D02G373100,TRAESCS7B02G356300,TRAESCS7A02G455600,TRAESCS1D02G412700,TRAESCS7B02G356100,TRAESCS1B02G434500,TRAESCS1A02G404700,TRAESCS6B02G240700,TRAESCS7A02G414100,TRAESCS6A02G372300,TRAESCS4A02G360700,TRAESCS5B02G253900,TRAESCS7D02G305900,TRAESCS5B02G497100,TRAESCS5A02G545100,TRAESCS7A02G309200,TRAESCS7A02G430800,TRAESCS6D02G171500,TRAESCS5B02G512400,TRAESCS5D02G497400,…
GO:0006415	translational termination	0.00351476	0.00351476	Down_regulated	TRAESCS3A02G477400,TRAESCSU02G150500,TRAESCS1A02G234400,TRAESCS1B02G249100,TRAESCS3A02G477500,TRAESCS1D02G237600,TRAESCS3D02G472100,TRAESCS3A02G403700,TRAESCS3D02G472200,TRAESCSU02G051800,TRAESCS4D02G224200,TRAESCS1D02G082000,TRAESCS1A02G080300,TRAESCS4D02G186000,TRAESCS4B02G184700,TRAESCS4A02G120000,TRAESCS3D02G398900
GO:0005984	disaccharide metabolic process	0.00354345	0.00354345	Down_regulated	TRAESCS4A02G225100,TRAESCS4D02G088200,TRAESCS4B02G091100,TRAESCS4D02G169800,TRAESCS3B02G461800,TRAESCS4A02G446700,TRAESCS2A02G123800,TRAESCS1B02G083100,TRAESCS7D02G036600,TRAESCS2B02G424300,TRAESCS7A02G040900,TRAESCS4B02G167500,TRAESCS5D02G129600,TRAESCS2A02G412100,TRAESCS5B02G117800,TRAESCS3A02G377600,TRAESCS3A02G425500,TRAESCS4A02G140000,TRAESCS1B02G224300,TRAESCS4D02G090300,TRAESCS5D02G200800,…
GO:0098660	inorganic ion transmembrane transport	0.00457223	0.00457223	Down_regulated	TRAESCS6A02G063000,TRAESCS3A02G450600,TRAESCS1B02G268800,TRAESCS1A02G302200,TRAESCS1A02G258300,TRAESCS6A02G360500,TRAESCS1D02G257600,TRAESCS1D02G418100,TRAESCS6B02G201300,TRAESCS1B02G250800,TRAESCS6B02G084200,TRAESCS3A02G475500,TRAESCS4D02G298900,TRAESCS6D02G061800,TRAESCS3B02G487700,TRAESCS7D02G500200,TRAESCS7B02G421700,TRAESCS7A02G510800,TRAESCS1D02G281400,TRAESCS3B02G372100,TRAESCS4B02G300000,…
GO:0016567	protein ubiquitination	0.00470452	0.00470452	Down_regulated	TRAESCS1B02G098900,TRAESCS5D02G370300,TRAESCS2D02G500200,TRAESCSU02G020200,TRAESCS5A02G361400,TRAESCS3D02G017000,TRAESCS6A02G417200,TRAESCS2D02G085000,TRAESCS5B02G223300,TRAESCS3D02G060700,TRAESCS6D02G343600,TRAESCS1A02G080400,TRAESCS7D02G536300,TRAESCS6B02G472300,TRAESCS6A02G167500,TRAESCS2B02G102300,TRAESCS1D02G211400,TRAESCS7A02G233400,TRAESCS2B02G522800,TRAESCS3A02G060400,TRAESCS2A02G445700,T…
GO:0006605	protein targeting	0.00557571	0.00557571	Down_regulated	TRAESCS5A02G173600,TRAESCS6A02G362600,TRAESCS6D02G336000,TRAESCS1A02G327300,TRAESCS7B02G379500,TRAESCS7A02G443900,TRAESCS2D02G001500,TRAESCS3D02G278100,TRAESCS1A02G033300,TRAESCS5D02G306600,TRAESCS1B02G340700,TRAESCS3B02G312000,TRAESCS3D02G192000,TRAESCS3B02G342900,TRAESCS5D02G419900,TRAESCS3D02G308700,TRAESCS5A02G411000,TRAESCS3B02G217800,TRAESCS3A02G188600,TRAESCS2B02G391700,TRAESCS6B02G129300,…
GO:0005996	monosaccharide metabolic process	0.00558976	0.00558976	Down_regulated	TRAESCS3B02G442100,TRAESCS3D02G403500,TRAESCS6D02G137300,TRAESCS1A02G087500,TRAESCS7B02G067200,TRAESCS4B02G179300,TRAESCS3A02G408400,TRAESCS3A02G365800,TRAESCS3B02G397600,TRAESCS7A02G213300,TRAESCS7B02G275600,TRAESCS5A02G347600,TRAESCS7B02G120300,TRAESCS1B02G288800,TRAESCS2D02G446800,TRAESCS1D02G088800,TRAESCS7D02G370600,TRAESCS4B02G202500,TRAESCS5A02G251600,TRAESCS5D02G259500,TRAESCS3D02G358900,…
GO:0006839	mitochondrial transport	0.00732977	0.00732977	Down_regulated	TRAESCS5A02G173600,TRAESCS6A02G231100,TRAESCS1A02G033300,TRAESCS5B02G357100,TRAESCS3D02G192000,TRAESCS5A02G236700,TRAESCS5A02G354900,TRAESCS3B02G217800,TRAESCS3A02G188600,TRAESCS2B02G391700,TRAESCS3B02G280800,TRAESCS1D02G173700,TRAESCS2A02G374700,TRAESCS1D02G035000,TRAESCS5D02G362200,TRAESCS2D02G371100,TRAESCS3A02G040500,TRAESCS3B02G467700,TRAESCS6A02G112100,TRAESCS3B02G033100,TRAESCS1A02G167200,…
GO:0032446	protein modification by small protein conjugation	0.00856357	0.00856357	Down_regulated	TRAESCS1B02G098900,TRAESCS5D02G370300,TRAESCS2D02G500200,TRAESCSU02G020200,TRAESCS5A02G361400,TRAESCS3D02G017000,TRAESCS6A02G417200,TRAESCS2D02G085000,TRAESCS5B02G223300,TRAESCS3D02G060700,TRAESCS6D02G343600,TRAESCS1A02G080400,TRAESCS7D02G536300,TRAESCS6B02G472300,TRAESCS6A02G167500,TRAESCS2B02G102300,TRAESCS1D02G211400,TRAESCS7A02G233400,TRAESCS2B02G522800,TRAESCS3A02G060400,TRAESCS2A02G445700,T…
GO:0019252	starch biosynthetic process	0.00875156	0.00875156	Down_regulated	TRAESCS7A02G189000,TRAESCS7A02G070100,TRAESCS7A02G120300,TRAESCS2A02G373600,TRAESCS7B02G093800,TRAESCS1A02G091500,TRAESCS2B02G390700,TRAESCS7D02G117800,TRAESCS2D02G369800,TRAESCS7D02G535400,TRAESCS7A02G549100,TRAESCS7D02G064300,TRAESCS2B02G154700,TRAESCS7D02G190100,TRAESCS2D02G308600,TRAESCS7D02G133100,TRAESCS5D02G182600
GO:0006996	organelle organization	0.00986035	0.00986035	Down_regulated	TRAESCS5D02G064700,TRAESCS3B02G154400,TRAESCS2A02G497300,TRAESCS2D02G408100,TRAESCS2D02G057900,TRAESCS3B02G171200,TRAESCS2B02G429500,TRAESCSU02G016800,TRAESCS3B02G220700,TRAESCS3B02G311200,TRAESCS5A02G173600,TRAESCS2A02G410700,TRAESCS2B02G401400,TRAESCS6B02G111900,TRAESCS4B02G300000,TRAESCS6D02G224100,TRAESCS5B02G024200,TRAESCS6D02G004300,TRAESCS5D02G240800,TRAESCS1B02G059400,TRAESCS4D02G025300,T…
GO:0006352	DNA-templated transcription initiation	0.010729361019022502	0.010729361019022502	Down_regulated	TRAESCS7A02G155800,TRAESCS3D02G531000,TRAESCS3B02G466800,TRAESCS3B02G593100,TRAESCS1A02G320700,TRAESCS3A02G429100,TRAESCS3D02G424600,TRAESCS1A02G320600,TRAESCS1A02G320800,TRAESCS1D02G320700,TRAESCS1D02G436500,TRAESCS1B02G333000,TRAESCS5D02G444400,TRAESCS5A02G437500,TRAESCS5B02G210200,TRAESCS3D02G326400,TRAESCS7D02G292000,TRAESCS1B02G461600,TRAESCS7A02G262100,TRAESCS5B02G440000,TRAESCS5A02G437400,…
GO:0046700	heterocycle catabolic process	0.010828937296547042	0.010828937296547042	Down_regulated	TRAESCS6D02G334800,TRAESCS6A02G351900,TRAESCS3D02G036800,TRAESCS3D02G387400,TRAESCS1B02G248900,TRAESCS6D02G163500,TRAESCS2D02G530000,TRAESCS7A02G226000,TRAESCS2A02G005200,TRAESCS7D02G228500,TRAESCS7B02G193600,TRAESCS3B02G076300,TRAESCS4A02G129900,TRAESCS7A02G182000,TRAESCS2D02G565300,TRAESCS1D02G396100,TRAESCS6B02G385000,TRAESCS1B02G262000,TRAESCS4A02G373800,TRAESCS7A02G381100,TRAESCS1A02G234400,…
GO:0098662	inorganic cation transmembrane transport	0.011449682646530516	0.011449682646530516	Down_regulated	TRAESCS6A02G063000,TRAESCS3A02G450600,TRAESCS1B02G268800,TRAESCS1A02G302200,TRAESCS1A02G258300,TRAESCS6A02G360500,TRAESCS1D02G257600,TRAESCS1D02G418100,TRAESCS6B02G201300,TRAESCS1B02G250800,TRAESCS6B02G084200,TRAESCS3A02G475500,TRAESCS4D02G298900,TRAESCS6D02G061800,TRAESCS3B02G487700,TRAESCS7D02G500200,TRAESCS7B02G421700,TRAESCS7A02G510800,TRAESCS1D02G281400,TRAESCS3B02G372100,TRAESCS4B02G300000,…
GO:0044270	cellular nitrogen compound catabolic process	0.0125536	0.0125536	Down_regulated	TRAESCS6D02G334800,TRAESCS6A02G351900,TRAESCS3D02G036800,TRAESCS3D02G387400,TRAESCS1B02G248900,TRAESCS6D02G163500,TRAESCS2D02G530000,TRAESCS7A02G226000,TRAESCS2A02G005200,TRAESCS7D02G228500,TRAESCS7B02G193600,TRAESCS3B02G076300,TRAESCS4A02G129900,TRAESCS7A02G182000,TRAESCS2D02G565300,TRAESCS1D02G396100,TRAESCS6B02G385000,TRAESCS1B02G262000,TRAESCS4A02G373800,TRAESCS7A02G381100,TRAESCS1A02G234400,…
GO:0061982	meiosis I cell cycle process	0.0140857	0.0140857	Down_regulated	TRAESCS5B02G024200,TRAESCS5A02G133000,TRAESCS5A02G152300,TRAESCS5B02G150900,TRAESCS5D02G157500,TRAESCS3D02G396500,TRAESCS2D02G313300,TRAESCS5D02G294100,TRAESCS4A02G205900,TRAESCS7D02G132100,TRAESCS2D02G080300,TRAESCS2B02G096500,TRAESCS1A02G162200,TRAESCS5B02G131900,TRAESCS5D02G380600,TRAESCS5A02G370900,TRAESCS2A02G082400,TRAESCS2D02G318100,TRAESCS2A02G340400,TRAESCS7D02G276600,TRAESCS7B02G309700,…
GO:0009311	oligosaccharide metabolic process	0.017359770442035627	0.017359770442035627	Down_regulated	TRAESCS4A02G225100,TRAESCS4D02G088200,TRAESCS4B02G091100,TRAESCS4D02G169800,TRAESCS3B02G461800,TRAESCS4A02G446700,TRAESCS2A02G123800,TRAESCS1B02G083100,TRAESCS7D02G036600,TRAESCS2B02G424300,TRAESCS7A02G040900,TRAESCS4B02G167500,TRAESCS5D02G129600,TRAESCS2A02G412100,TRAESCS5B02G117800,TRAESCS3A02G377600,TRAESCS3A02G425500,TRAESCS4A02G140000,TRAESCS1B02G224300,TRAESCS4D02G090300,TRAESCS5D02G200800,…
GO:0051604	protein maturation	0.018533976222616926	0.018533976222616926	Down_regulated	TRAESCS1A02G267600,TRAESCS1B02G278300,TRAESCS1D02G267500,TRAESCS6B02G391500,TRAESCS3B02G595300,TRAESCS4B02G380200,TRAESCS2D02G600900,TRAESCS5B02G212800,TRAESCS3B02G566300,TRAESCS2D02G001500,TRAESCS5B02G509400,TRAESCS6B02G058300,TRAESCS5B02G213400,TRAESCS5B02G180400,TRAESCS6A02G289200,TRAESCS6D02G008000,TRAESCS5D02G419900,TRAESCS7D02G293900,TRAESCS6A02G042600,TRAESCS6D02G049100,TRAESCS5B02G413700,…
GO:0071805	potassium ion transmembrane transport	0.0210187	0.0210187	Down_regulated	TRAESCS6A02G063000,TRAESCS3A02G450600,TRAESCS6B02G084200,TRAESCS6D02G061800,TRAESCS3B02G487700,TRAESCS7A02G246800,TRAESCS4B02G310300,TRAESCS7B02G144500,TRAESCS7D02G245600,TRAESCS4D02G308200,TRAESCS7D02G388900,TRAESCS6B02G322300,TRAESCS3D02G443400,TRAESCS5A02G366100,TRAESCS6B02G084000,TRAESCS5D02G375700,TRAESCS5B02G176500,TRAESCS5D02G240100,TRAESCS7A02G209900,TRAESCS3A02G233800,TRAESCS1A02G102300,…
GO:0061024	membrane organization	0.0226226	0.0226226	Down_regulated	TRAESCS2D02G057900,TRAESCS5A02G173600,TRAESCS6D02G224100,TRAESCS4D02G025300,TRAESCS6B02G282300,TRAESCS1A02G033300,TRAESCS5A02G423200,TRAESCS4D02G045300,TRAESCS5B02G239200,TRAESCS5A02G241100,TRAESCS5D02G247600,TRAESCS7A02G051000,TRAESCS1B02G057100,TRAESCS1D02G173700,TRAESCS5D02G316700,TRAESCS6A02G159200,TRAESCS1D02G035000,TRAESCS4B02G045400,TRAESCS5B02G425200,TRAESCS3B02G097800,TRAESCS3A02G040500,…
GO:0007005	mitochondrion organization	0.023269474339776497	0.023269474339776497	Down_regulated	TRAESCS5A02G173600,TRAESCS1A02G033300,TRAESCS1A02G030600,TRAESCS2D02G438000,TRAESCS2A02G082000,TRAESCS2B02G096100,TRAESCS2A02G129600,TRAESCS1D02G173700,TRAESCS1D02G035000,TRAESCS3A02G484100,TRAESCS2D02G094000,TRAESCS1D02G240000,TRAESCS3A02G040500,TRAESCS3B02G467700,TRAESCS6A02G112100,TRAESCS6D02G247700,TRAESCS1A02G167200,TRAESCS5B02G359900,TRAESCS1A02G239800,TRAESCS3B02G530900,TRAESCS3D02G039800,…
GO:0022411	cellular component disassembly	0.024693226931072884	0.024693226931072884	Down_regulated	TRAESCS3B02G154400,TRAESCS2D02G408100,TRAESCS3B02G171200,TRAESCS2B02G429500,TRAESCS3A02G477400,TRAESCS2A02G410700,TRAESCS6D02G229200,TRAESCSU02G150500,TRAESCS1A02G234400,TRAESCS1B02G249100,TRAESCS4D02G163700,TRAESCS3A02G477500,TRAESCS5D02G059400,TRAESCS1D02G237600,TRAESCS3D02G472100,TRAESCS3A02G403700,TRAESCS3D02G472200,TRAESCS5B02G347900,TRAESCS5B02G053900,TRAESCS5A02G347000,TRAESCS1D02G240000,T…
GO:0006479	protein methylation	0.028057422686801874	0.028057422686801874	Down_regulated	TRAESCS5D02G238000,TRAESCS7D02G512500,TRAESCS2D02G150700,TRAESCS1B02G327400,TRAESCS2B02G171500,TRAESCS6D02G267500,TRAESCS2B02G590000,TRAESCS1A02G315500,TRAESCS1D02G315700,TRAESCS5B02G228300,TRAESCS2A02G436900,TRAESCS1B02G185000,TRAESCS6B02G315800,TRAESCS2A02G554100,TRAESCS4A02G481700,TRAESCS5D02G424300
GO:0008213	protein alkylation	0.028057422686801874	0.028057422686801874	Down_regulated	TRAESCS5D02G238000,TRAESCS7D02G512500,TRAESCS2D02G150700,TRAESCS1B02G327400,TRAESCS2B02G171500,TRAESCS6D02G267500,TRAESCS2B02G590000,TRAESCS1A02G315500,TRAESCS1D02G315700,TRAESCS5B02G228300,TRAESCS2A02G436900,TRAESCS1B02G185000,TRAESCS6B02G315800,TRAESCS2A02G554100,TRAESCS4A02G481700,TRAESCS5D02G424300
GO:1901137	carbohydrate derivative biosynthetic process	0.028510197600734175	0.028510197600734175	Down_regulated	TRAESCS5B02G377200,TRAESCS5D02G384700,TRAESCS5A02G375100,TRAESCS4A02G212800,TRAESCS2D02G396200,TRAESCS4D02G011400,TRAESCS5B02G015000,TRAESCS4B02G013600,TRAESCS2A02G398700,TRAESCS2D02G396100,TRAESCS5B02G144800,TRAESCS3A02G230200,TRAESCS5A02G145900,TRAESCS5A02G217000,TRAESCS3D02G433400,TRAESCS5A02G017000,TRAESCS3B02G415900,TRAESCS7A02G120300,TRAESCS5D02G376500,TRAESCS3B02G039000,TRAESCS3B02G474900,…
GO:0008654	phospholipid biosynthetic process	0.037317077777282104	0.037317077777282104	Down_regulated	TRAESCS1B02G388700,TRAESCS1D02G375700,TRAESCS1A02G369600,TRAESCS6A02G233100,TRAESCS5D02G219700,TRAESCS5D02G376500,TRAESCS6B02G172400,TRAESCS5B02G211400,TRAESCS3B02G275400,TRAESCS5A02G367600,TRAESCS3D02G025400,TRAESCS5B02G143400,TRAESCS3B02G024600,TRAESCS6D02G320900,TRAESCS1B02G131800,TRAESCSU02G129900,TRAESCS4D02G319000,TRAESCS4B02G322600,TRAESCS3B02G135000,TRAESCS6B02G371600,TRAESCS1D02G428000,T…
GO:0009247	glycolipid biosynthetic process	0.041618	0.041618	Down_regulated	TRAESCS4A02G212800,TRAESCS5D02G376500,TRAESCS5A02G367600,TRAESCS6D02G320900,TRAESCS1B02G131800,TRAESCSU02G129900,TRAESCS4D02G319000,TRAESCS4B02G322600,TRAESCS6B02G371600,TRAESCS6A02G368700,TRAESCS5B02G370200,TRAESCS5B02G220600,TRAESCS5A02G545900,TRAESCS6A02G340400,TRAESCS3B02G367800,TRAESCS2A02G256000,TRAESCS5D02G229600,TRAESCS1A02G111600,TRAESCS4D02G347500,TRAESCS1D02G113000,TRAESCS4B02G353500,T…
GO:0120029	proton export across plasma membrane	0.0459509	0.0459509	Down_regulated	TRAESCS1B02G268800,TRAESCS1A02G258300,TRAESCS6A02G360500,TRAESCS1D02G257600,TRAESCS4D02G298900,TRAESCS7D02G500200,TRAESCS7B02G421700,TRAESCS7A02G510800,TRAESCS4B02G300000,TRAESCS7D02G146700,TRAESCS7B02G047600
GO:0005985	sucrose metabolic process	0.0479375	0.0479375	Down_regulated	TRAESCS4A02G225100,TRAESCS4D02G088200,TRAESCS4B02G091100,TRAESCS4D02G169800,TRAESCS3B02G461800,TRAESCS4A02G446700,TRAESCS7D02G036600,TRAESCS2B02G424300,TRAESCS7A02G040900,TRAESCS4B02G167500,TRAESCS3A02G377600,TRAESCS3A02G425500,TRAESCS4A02G140000,TRAESCS4D02G090300,TRAESCS3D02G420300,TRAESCS4A02G222900,TRAESCS5D02G001200,TRAESCS2B02G309800
GO:0090407	organophosphate biosynthetic process	0.04833	0.04833	Down_regulated	TRAESCS1B02G388700,TRAESCS5B02G015000,TRAESCS1B02G199700,TRAESCS1D02G375700,TRAESCS1A02G369600,TRAESCS6A02G233100,TRAESCS1B02G245400,TRAESCS3D02G441900,TRAESCS5A02G017000,TRAESCS1D02G233400,TRAESCS5D02G219700,TRAESCS3B02G415900,TRAESCS5D02G376500,TRAESCS6B02G172400,TRAESCS1A02G288300,TRAESCS5B02G211400,TRAESCS5A02G206600,TRAESCS3B02G275400,TRAESCS3A02G285700,TRAESCS1D02G255000,TRAESCS5B02G059100,…
GO:0070481	nuclear-transcribed mRNA catabolic process, non-stop decay	0.0492529	0.0492529	Down_regulated	TRAESCS6D02G334800,TRAESCS6A02G351900,TRAESCS3D02G387400,TRAESCS6B02G385000,TRAESCS6A02G352100,TRAESCS2B02G527600,TRAESCS2A02G499400
GO:0070966	nuclear-transcribed mRNA catabolic process, no-go decay	0.0492529	0.0492529	Down_regulated	TRAESCS6D02G334800,TRAESCS6A02G351900,TRAESCS3D02G387400,TRAESCS6B02G385000,TRAESCS6A02G352100,TRAESCS2B02G527600,TRAESCS2A02G499400

## Sheet: ND21_D7
GO.ID	Description	p.Val	FDR	Gene_regulation	Genes
GO:0071495	cellular response to endogenous stimulus	1.6261579610148516e-16	1.6261579610148516e-16	Up_regulated	TRAESCS3D02G364900,TRAESCS3B02G404500,TRAESCS5D02G388200,TRAESCS3A02G371800,TRAESCS7B02G029100,TRAESCS7A02G502300,TRAESCS5D02G388300,TRAESCS1D02G376500,TRAESCS5A02G058700,TRAESCS2D02G491200,TRAESCS3A02G489000,TRAESCS5B02G058500,TRAESCS3B02G140700,TRAESCS5A02G378200,TRAESCS5D02G069200,TRAESCS3B02G310100,TRAESCS7D02G191600,TRAESCS2B02G519200,TRAESCS5A02G058600,TRAESCS7B02G095500,TRAESCS2A02G417200,…
GO:0009755	hormone-mediated signaling pathway	1.9086648182031791e-16	1.9086648182031791e-16	Up_regulated	TRAESCS3D02G364900,TRAESCS3B02G404500,TRAESCS5D02G388200,TRAESCS3A02G371800,TRAESCS7B02G029100,TRAESCS7A02G502300,TRAESCS5D02G388300,TRAESCS1D02G376500,TRAESCS5A02G058700,TRAESCS2D02G491200,TRAESCS3A02G489000,TRAESCS5B02G058500,TRAESCS3B02G140700,TRAESCS5A02G378200,TRAESCS5D02G069200,TRAESCS3B02G310100,TRAESCS7D02G191600,TRAESCS2B02G519200,TRAESCS5A02G058600,TRAESCS7B02G095500,TRAESCS2A02G417200,…
GO:0032870	cellular response to hormone stimulus	2.053800231796462e-16	2.053800231796462e-16	Up_regulated	TRAESCS3D02G364900,TRAESCS3B02G404500,TRAESCS5D02G388200,TRAESCS3A02G371800,TRAESCS7B02G029100,TRAESCS7A02G502300,TRAESCS5D02G388300,TRAESCS1D02G376500,TRAESCS5A02G058700,TRAESCS2D02G491200,TRAESCS3A02G489000,TRAESCS5B02G058500,TRAESCS3B02G140700,TRAESCS5A02G378200,TRAESCS5D02G069200,TRAESCS3B02G310100,TRAESCS7D02G191600,TRAESCS2B02G519200,TRAESCS5A02G058600,TRAESCS7B02G095500,TRAESCS2A02G417200,…
GO:0000271	polysaccharide biosynthetic process	2.8731988566259156e-16	2.8731988566259156e-16	Up_regulated	TRAESCSU02G010500,TRAESCS5A02G253200,TRAESCS3B02G318100,TRAESCS2D02G396200,TRAESCS2D02G396100,TRAESCS2B02G236500,TRAESCS4D02G197300,TRAESCS1D02G107100,TRAESCS4A02G107400,TRAESCS2A02G512400,TRAESCS5D02G261000,TRAESCS7A02G120300,TRAESCS3B02G474900,TRAESCS6B02G336400,TRAESCS2B02G540300,TRAESCS5B02G484700,TRAESCS3D02G492500,TRAESCS3D02G289600,TRAESCS3B02G474000,TRAESCS3D02G284000,TRAESCS2A02G373600,T…
GO:0005976	polysaccharide metabolic process	1.6869813060403273e-15	1.6869813060403273e-15	Up_regulated	TRAESCSU02G010500,TRAESCS5A02G253200,TRAESCS7D02G419300,TRAESCS7A02G426600,TRAESCS3B02G318100,TRAESCS7B02G326900,TRAESCS1B02G210500,TRAESCS2B02G127600,TRAESCS2D02G396200,TRAESCS2D02G396100,TRAESCS2A02G412600,TRAESCS2B02G327200,TRAESCS2D02G099900,TRAESCS2B02G236500,TRAESCS4D02G197300,TRAESCS3B02G264000,TRAESCS1D02G107100,TRAESCS6B02G331300,TRAESCS3A02G325500,TRAESCS3D02G467200,TRAESCS4B02G066700,T…
GO:0071310	cellular response to organic substance	1.7644995840051739e-15	1.7644995840051739e-15	Up_regulated	TRAESCS3D02G364900,TRAESCS3B02G404500,TRAESCS5D02G388200,TRAESCS3A02G371800,TRAESCS7B02G029100,TRAESCS7A02G502300,TRAESCS5D02G388300,TRAESCS1D02G376500,TRAESCS5A02G058700,TRAESCS1D02G395600,TRAESCS1B02G415100,TRAESCS2D02G491200,TRAESCS3A02G489000,TRAESCS5B02G058500,TRAESCS3B02G140700,TRAESCS5A02G378200,TRAESCS5D02G069200,TRAESCS3B02G310100,TRAESCS7D02G191600,TRAESCS2B02G519200,TRAESCS5A02G058600,…
GO:0009250	glucan biosynthetic process	4.646053997407603e-15	4.646053997407603e-15	Up_regulated	TRAESCSU02G010500,TRAESCS5A02G253200,TRAESCS2D02G396200,TRAESCS2D02G396100,TRAESCS2B02G236500,TRAESCS1D02G107100,TRAESCS5D02G261000,TRAESCS7A02G120300,TRAESCS6B02G336400,TRAESCS5B02G484700,TRAESCS3D02G289600,TRAESCS2A02G373600,TRAESCS6B02G468200,TRAESCS7B02G087000,TRAESCS2A02G293400,TRAESCS7A02G182200,TRAESCS7B02G188400,TRAESCS2D02G217100,TRAESCS3B02G324500,TRAESCS2D02G290800,TRAESCS5D02G484500,T…
GO:0006559	L-phenylalanine catabolic process	5.930697611402669e-15	5.930697611402669e-15	Up_regulated	TRAESCS1A02G094900,TRAESCS6A02G222700,TRAESCS2A02G196400,TRAESCS1B02G122800,TRAESCS2A02G196700,TRAESCS2D02G377200,TRAESCS2D02G218700,TRAESCS2D02G204400,TRAESCS1D02G103500,TRAESCS1B02G048300,TRAESCS4A02G401300,TRAESCS2B02G224300,TRAESCS5B02G468400,TRAESCS2D02G377500,TRAESCS2B02G398300,TRAESCS2D02G204700,TRAESCS2A02G212900,TRAESCS1D02G039300,TRAESCS2B02G224000,TRAESCS2A02G380900,TRAESCS2A02G381100,…
GO:1902222	erythrose 4-phosphate/phosphoenolpyruvate family amino acid catabolic process	5.930697611402669e-15	5.930697611402669e-15	Up_regulated	TRAESCS1A02G094900,TRAESCS6A02G222700,TRAESCS2A02G196400,TRAESCS1B02G122800,TRAESCS2A02G196700,TRAESCS2D02G377200,TRAESCS2D02G218700,TRAESCS2D02G204400,TRAESCS1D02G103500,TRAESCS1B02G048300,TRAESCS4A02G401300,TRAESCS2B02G224300,TRAESCS5B02G468400,TRAESCS2D02G377500,TRAESCS2B02G398300,TRAESCS2D02G204700,TRAESCS2A02G212900,TRAESCS1D02G039300,TRAESCS2B02G224000,TRAESCS2A02G380900,TRAESCS2A02G381100,…
GO:0044042	glucan metabolic process	1.3661774843577086e-14	1.3661774843577086e-14	Up_regulated	TRAESCSU02G010500,TRAESCS5A02G253200,TRAESCS7D02G419300,TRAESCS7A02G426600,TRAESCS7B02G326900,TRAESCS1B02G210500,TRAESCS2D02G396200,TRAESCS2D02G396100,TRAESCS2B02G327200,TRAESCS2B02G236500,TRAESCS1D02G107100,TRAESCS4B02G066700,TRAESCS7A02G426700,TRAESCS6B02G342600,TRAESCS1A02G389300,TRAESCS1B02G424500,TRAESCS7B02G327200,TRAESCS4B02G104500,TRAESCS4D02G065600,TRAESCS7D02G418600,TRAESCS6A02G312400,T…
GO:0016051	carbohydrate biosynthetic process	5.65353368488885e-14	5.65353368488885e-14	Up_regulated	TRAESCSU02G010500,TRAESCS5A02G253200,TRAESCS3B02G318100,TRAESCS2D02G396200,TRAESCS2D02G396100,TRAESCS6B02G330900,TRAESCS2B02G236500,TRAESCS4D02G197300,TRAESCS1D02G107100,TRAESCS6D02G137300,TRAESCS4A02G107400,TRAESCS4D02G088200,TRAESCS2A02G512400,TRAESCS5D02G261000,TRAESCS2A02G161100,TRAESCS2A02G161000,TRAESCS7A02G120300,TRAESCS5A02G190000,TRAESCS2D02G168100,TRAESCS3B02G474900,TRAESCS6B02G336400,T…
GO:0033993	response to lipid	4.1429989938398027e-13	4.1429989938398027e-13	Up_regulated	TRAESCS3D02G364900,TRAESCS1A02G224200,TRAESCS5B02G086900,TRAESCS3B02G404500,TRAESCS3A02G371800,TRAESCS6D02G048300,TRAESCS1D02G225900,TRAESCS1B02G237500,TRAESCS3A02G489000,TRAESCS4D02G092000,TRAESCS3D02G390200,TRAESCS1D02G226000,TRAESCS3A02G254600,TRAESCS5A02G424800,TRAESCS1B02G204900,TRAESCS7B02G129000,TRAESCS1B02G255700,TRAESCS5D02G244500,TRAESCS1D02G163800,TRAESCS7B02G068300,TRAESCS5D02G413200,…
GO:0120254	olefinic compound metabolic process	4.896803062007821e-13	4.896803062007821e-13	Up_regulated	TRAESCS1A02G094900,TRAESCS6A02G222700,TRAESCS2A02G196400,TRAESCS1B02G122800,TRAESCS3D02G156500,TRAESCS2D02G377200,TRAESCS2D02G218700,TRAESCS1B02G048300,TRAESCS4A02G401300,TRAESCS2B02G224300,TRAESCS5B02G468400,TRAESCS2D02G377500,TRAESCS2B02G398300,TRAESCS2B02G224000,TRAESCS2A02G380900,TRAESCS2A02G381100,TRAESCS6A02G271300,TRAESCS2B02G398400,TRAESCS2B02G398000,TRAESCS6D02G212200,TRAESCS3A02G328000,…
GO:0120255	olefinic compound biosynthetic process	5.619162081772742e-13	5.619162081772742e-13	Up_regulated	TRAESCS1A02G094900,TRAESCS6A02G222700,TRAESCS2A02G196400,TRAESCS1B02G122800,TRAESCS3D02G156500,TRAESCS2D02G377200,TRAESCS2D02G218700,TRAESCS1B02G048300,TRAESCS4A02G401300,TRAESCS2B02G224300,TRAESCS5B02G468400,TRAESCS2D02G377500,TRAESCS2B02G398300,TRAESCS2B02G224000,TRAESCS2A02G380900,TRAESCS2A02G381100,TRAESCS2B02G398400,TRAESCS2B02G398000,TRAESCS6D02G212200,TRAESCS3A02G328000,TRAESCS2B02G398200,…
GO:0048583	regulation of response to stimulus	2.308971022523534e-12	2.308971022523534e-12	Up_regulated	TRAESCS5B02G086900,TRAESCS5B02G422000,TRAESCS4A02G210100,TRAESCS1D02G395600,TRAESCS1B02G415100,TRAESCS1B02G380000,TRAESCS3A02G489000,TRAESCS4D02G111100,TRAESCS6A02G334800,TRAESCS4A02G117500,TRAESCS5B02G159100,TRAESCS5D02G428400,TRAESCS4A02G294400,TRAESCS2A02G104600,TRAESCS2B02G407100,TRAESCS5A02G161600,TRAESCS1D02G367700,TRAESCS5D02G093100,TRAESCS1A02G362800,TRAESCS3B02G310800,TRAESCS4D02G290900,…
GO:1902221	erythrose 4-phosphate/phosphoenolpyruvate family amino acid metabolic process	2.7394613635832545e-12	2.7394613635832545e-12	Up_regulated	TRAESCS1D02G188500,TRAESCS1A02G094900,TRAESCS6A02G222700,TRAESCS2A02G291900,TRAESCS2A02G196400,TRAESCS1B02G122800,TRAESCS2A02G196700,TRAESCS2D02G377200,TRAESCS2D02G218700,TRAESCS2D02G204400,TRAESCS1D02G103500,TRAESCS1B02G048300,TRAESCS4A02G401300,TRAESCS2B02G224300,TRAESCS5B02G468400,TRAESCS2D02G377500,TRAESCS2B02G398300,TRAESCS2D02G204700,TRAESCS2A02G212900,TRAESCS1D02G039300,TRAESCS2B02G224000,…
GO:0006558	L-phenylalanine metabolic process	2.7394613635832545e-12	2.7394613635832545e-12	Up_regulated	TRAESCS1D02G188500,TRAESCS1A02G094900,TRAESCS6A02G222700,TRAESCS2A02G291900,TRAESCS2A02G196400,TRAESCS1B02G122800,TRAESCS2A02G196700,TRAESCS2D02G377200,TRAESCS2D02G218700,TRAESCS2D02G204400,TRAESCS1D02G103500,TRAESCS1B02G048300,TRAESCS4A02G401300,TRAESCS2B02G224300,TRAESCS5B02G468400,TRAESCS2D02G377500,TRAESCS2B02G398300,TRAESCS2D02G204700,TRAESCS2A02G212900,TRAESCS1D02G039300,TRAESCS2B02G224000,…
GO:0051273	beta-glucan metabolic process	5.213658162869564e-12	5.213658162869564e-12	Up_regulated	TRAESCS5A02G253200,TRAESCS2B02G327200,TRAESCS2B02G236500,TRAESCS1D02G107100,TRAESCS4B02G066700,TRAESCS6B02G342600,TRAESCS1A02G389300,TRAESCS4B02G104500,TRAESCS4D02G065600,TRAESCS6A02G312400,TRAESCS6D02G291800,TRAESCS7D02G201000,TRAESCS5D02G261000,TRAESCS4A02G248200,TRAESCS7B02G104600,TRAESCS1D02G397400,TRAESCS3D02G289600,TRAESCS1B02G377100,TRAESCS6B02G468200,TRAESCS7B02G087000,TRAESCS7A02G182200,…
GO:0070887	cellular response to chemical stimulus	3.974697162456455e-11	3.974697162456455e-11	Up_regulated	TRAESCS3D02G364900,TRAESCS3B02G404500,TRAESCS5D02G388200,TRAESCS2B02G613900,TRAESCS3A02G371800,TRAESCS6D02G048300,TRAESCS2D02G582900,TRAESCS7B02G029100,TRAESCS7A02G502300,TRAESCS5D02G388300,TRAESCS1D02G376500,TRAESCS5A02G058700,TRAESCS2D02G154300,TRAESCS1D02G395600,TRAESCS1B02G415100,TRAESCS2D02G491200,TRAESCS3A02G489000,TRAESCS5B02G058500,TRAESCS3B02G140700,TRAESCS2B02G174400,TRAESCS5A02G378200,…
GO:0071365	cellular response to auxin stimulus	4.9398086068565704e-11	4.9398086068565704e-11	Up_regulated	TRAESCS5D02G388200,TRAESCS7B02G029100,TRAESCS5D02G388300,TRAESCS5A02G058700,TRAESCS2D02G491200,TRAESCS5B02G058500,TRAESCS3B02G140700,TRAESCS5A02G378200,TRAESCS5D02G069200,TRAESCS7D02G191600,TRAESCS2B02G519200,TRAESCS5A02G058600,TRAESCS7B02G095500,TRAESCS2D02G548900,TRAESCS2B02G578500,TRAESCS6A02G334800,TRAESCS4B02G130100,TRAESCS6D02G102300,TRAESCS3D02G110200,TRAESCS7B02G029000,TRAESCS7A02G252000,…
GO:0009734	auxin-activated signaling pathway	4.9398086068565704e-11	4.9398086068565704e-11	Up_regulated	TRAESCS5D02G388200,TRAESCS7B02G029100,TRAESCS5D02G388300,TRAESCS5A02G058700,TRAESCS2D02G491200,TRAESCS5B02G058500,TRAESCS3B02G140700,TRAESCS5A02G378200,TRAESCS5D02G069200,TRAESCS7D02G191600,TRAESCS2B02G519200,TRAESCS5A02G058600,TRAESCS7B02G095500,TRAESCS2D02G548900,TRAESCS2B02G578500,TRAESCS6A02G334800,TRAESCS4B02G130100,TRAESCS6D02G102300,TRAESCS3D02G110200,TRAESCS7B02G029000,TRAESCS7A02G252000,…
GO:0009803	cinnamic acid metabolic process	3.331732091780744e-10	3.331732091780744e-10	Up_regulated	TRAESCS1A02G094900,TRAESCS6A02G222700,TRAESCS2A02G196400,TRAESCS1B02G122800,TRAESCS2D02G377200,TRAESCS2D02G218700,TRAESCS1B02G048300,TRAESCS4A02G401300,TRAESCS2B02G224300,TRAESCS5B02G468400,TRAESCS2D02G377500,TRAESCS2B02G398300,TRAESCS2B02G224000,TRAESCS2A02G380900,TRAESCS2A02G381100,TRAESCS2B02G398400,TRAESCS2B02G398000,TRAESCS6D02G212200,TRAESCS2B02G398200,TRAESCS5B02G468300,TRAESCS6B02G258500,…
GO:0009800	cinnamic acid biosynthetic process	3.331732091780744e-10	3.331732091780744e-10	Up_regulated	TRAESCS1A02G094900,TRAESCS6A02G222700,TRAESCS2A02G196400,TRAESCS1B02G122800,TRAESCS2D02G377200,TRAESCS2D02G218700,TRAESCS1B02G048300,TRAESCS4A02G401300,TRAESCS2B02G224300,TRAESCS5B02G468400,TRAESCS2D02G377500,TRAESCS2B02G398300,TRAESCS2B02G224000,TRAESCS2A02G380900,TRAESCS2A02G381100,TRAESCS2B02G398400,TRAESCS2B02G398000,TRAESCS6D02G212200,TRAESCS2B02G398200,TRAESCS5B02G468300,TRAESCS6B02G258500,…
GO:1901700	response to oxygen-containing compound	7.040258756517979e-10	7.040258756517979e-10	Up_regulated	TRAESCS3D02G364900,TRAESCS1A02G224200,TRAESCS2B02G425600,TRAESCS3A02G150800,TRAESCS6D02G389500,TRAESCS5B02G086900,TRAESCS6A02G405700,TRAESCS3B02G404500,TRAESCS3A02G371800,TRAESCS6A02G405600,TRAESCS6D02G048300,TRAESCS6A02G209900,TRAESCS1D02G225900,TRAESCS6D02G389400,TRAESCS5A02G369800,TRAESCS6B02G450000,TRAESCS5B02G426800,TRAESCS1B02G237500,TRAESCS1D02G395600,TRAESCS1B02G415100,TRAESCS3A02G489000,…
GO:0009719	response to endogenous stimulus	2.966762040577866e-9	2.966762040577866e-9	Up_regulated	TRAESCS3D02G364900,TRAESCS1A02G224200,TRAESCS5B02G086900,TRAESCS3B02G404500,TRAESCS5D02G388200,TRAESCS7B02G370300,TRAESCS3A02G371800,TRAESCS6D02G048300,TRAESCS7B02G029100,TRAESCS7A02G502300,TRAESCS5D02G388300,TRAESCS1D02G225900,TRAESCS1D02G376500,TRAESCS1B02G237500,TRAESCS5A02G058700,TRAESCS2D02G491200,TRAESCS3A02G489000,TRAESCS5B02G058500,TRAESCS3B02G140700,TRAESCS5A02G378200,TRAESCS5D02G069200,…
GO:0009725	response to hormone	3.58436662530159e-9	3.58436662530159e-9	Up_regulated	TRAESCS3D02G364900,TRAESCS1A02G224200,TRAESCS5B02G086900,TRAESCS3B02G404500,TRAESCS5D02G388200,TRAESCS7B02G370300,TRAESCS3A02G371800,TRAESCS6D02G048300,TRAESCS7B02G029100,TRAESCS7A02G502300,TRAESCS5D02G388300,TRAESCS1D02G225900,TRAESCS1D02G376500,TRAESCS1B02G237500,TRAESCS5A02G058700,TRAESCS2D02G491200,TRAESCS3A02G489000,TRAESCS5B02G058500,TRAESCS3B02G140700,TRAESCS5A02G378200,TRAESCS5D02G069200,…
GO:0170040	proteinogenic amino acid catabolic process	6.612590158250176e-9	6.612590158250176e-9	Up_regulated	TRAESCS1A02G094900,TRAESCS5D02G224200,TRAESCS6A02G222700,TRAESCS2A02G196400,TRAESCS5A02G216200,TRAESCS5B02G214700,TRAESCS1B02G122800,TRAESCS2A02G196700,TRAESCS2D02G377200,TRAESCS2D02G218700,TRAESCS2D02G204400,TRAESCS1D02G103500,TRAESCS1B02G048300,TRAESCS4A02G401300,TRAESCS2B02G224300,TRAESCS5B02G468400,TRAESCS2D02G377500,TRAESCS2B02G398300,TRAESCS2D02G204700,TRAESCS2A02G212900,TRAESCS1D02G039300,…
GO:0009605	response to external stimulus	7.077660746503863e-9	7.077660746503863e-9	Up_regulated	TRAESCS5B02G473500,TRAESCS2B02G313900,TRAESCS7A02G561900,TRAESCS7B02G406700,TRAESCS5B02G086900,TRAESCS3B02G260500,TRAESCS1B02G245500,TRAESCS1A02G232200,TRAESCS1A02G415800,TRAESCS6D02G048300,TRAESCS7D02G230700,TRAESCS2A02G297700,TRAESCS4B02G036100,TRAESCS2D02G177400,TRAESCS3D02G415300,TRAESCS4A02G210100,TRAESCS7D02G486400,TRAESCS1D02G029100,TRAESCS1B02G446000,TRAESCS4B02G035900,TRAESCS3B02G352700,…
GO:0030243	cellulose metabolic process	1.4034999979316011e-8	1.4034999979316011e-8	Up_regulated	TRAESCS5A02G253200,TRAESCS2B02G327200,TRAESCS2B02G236500,TRAESCS1D02G107100,TRAESCS4B02G066700,TRAESCS6B02G342600,TRAESCS1A02G389300,TRAESCS4B02G104500,TRAESCS4D02G065600,TRAESCS6A02G312400,TRAESCS6D02G291800,TRAESCS7D02G201000,TRAESCS5D02G261000,TRAESCS4A02G248200,TRAESCS7B02G104600,TRAESCS1D02G397400,TRAESCS3D02G289600,TRAESCS1B02G377100,TRAESCS7B02G087000,TRAESCS7A02G182200,TRAESCS7B02G188400,…
GO:0009074	aromatic amino acid family catabolic process	1.7900506743642032e-8	1.7900506743642032e-8	Up_regulated	TRAESCS1A02G094900,TRAESCS6A02G222700,TRAESCS2A02G196400,TRAESCS1B02G122800,TRAESCS2A02G196700,TRAESCS2D02G377200,TRAESCS2D02G218700,TRAESCS2D02G204400,TRAESCS1D02G103500,TRAESCS1B02G048300,TRAESCS4A02G401300,TRAESCS2B02G224300,TRAESCS5B02G468400,TRAESCS2D02G377500,TRAESCS2B02G398300,TRAESCS2D02G204700,TRAESCS2A02G212900,TRAESCS1D02G039300,TRAESCS2B02G224000,TRAESCS2A02G380900,TRAESCS2A02G381100,…
GO:0051274	beta-glucan biosynthetic process	3.806605713397152e-8	3.806605713397152e-8	Up_regulated	TRAESCS5A02G253200,TRAESCS2B02G236500,TRAESCS1D02G107100,TRAESCS5D02G261000,TRAESCS3D02G289600,TRAESCS6B02G468200,TRAESCS7B02G087000,TRAESCS7A02G182200,TRAESCS7B02G188400,TRAESCS2D02G217100,TRAESCS3B02G324500,TRAESCS4A02G092500,TRAESCS7D02G294300,TRAESCS5A02G459400,TRAESCS5B02G517500,TRAESCS4B02G351900,TRAESCS4A02G355000,TRAESCS7B02G480300,TRAESCSU02G142500,TRAESCS6D02G405600,TRAESCS7D02G183600,T…
GO:0170035	L-amino acid catabolic process	5.000683625762632e-8	5.000683625762632e-8	Up_regulated	TRAESCS1A02G094900,TRAESCS5D02G224200,TRAESCS6A02G222700,TRAESCS2A02G196400,TRAESCS5A02G216200,TRAESCS5B02G214700,TRAESCS1B02G122800,TRAESCS2A02G196700,TRAESCS2D02G377200,TRAESCS2D02G218700,TRAESCS2D02G204400,TRAESCS1D02G103500,TRAESCS1B02G048300,TRAESCS4A02G401300,TRAESCS2B02G224300,TRAESCS5B02G468400,TRAESCS2D02G377500,TRAESCS2B02G398300,TRAESCS2D02G204700,TRAESCS2A02G212900,TRAESCS1D02G039300,…
GO:0071396	cellular response to lipid	1.1588939007643096e-7	1.1588939007643096e-7	Up_regulated	TRAESCS3D02G364900,TRAESCS3B02G404500,TRAESCS3A02G371800,TRAESCS3A02G489000,TRAESCS5D02G244500,TRAESCS7B02G068300,TRAESCS4D02G040400,TRAESCS6A02G334800,TRAESCS4A02G117500,TRAESCS5B02G159100,TRAESCS2D02G098700,TRAESCS7D02G164500,TRAESCS4A02G294400,TRAESCS5A02G161600,TRAESCS3B02G310800,TRAESCS4D02G017500,TRAESCS3B02G275000,TRAESCS3B02G172400,TRAESCS6D02G314300,TRAESCS3B02G379200,TRAESCS5A02G161500,…
GO:0031347	regulation of defense response	1.1877866958278135e-7	1.1877866958278135e-7	Up_regulated	TRAESCS5B02G086900,TRAESCS4A02G210100,TRAESCS4D02G111100,TRAESCS6A02G334800,TRAESCS4A02G117500,TRAESCS2A02G104600,TRAESCS5D02G093100,TRAESCS3B02G310800,TRAESCS3B02G172400,TRAESCS2D02G104300,TRAESCS6D02G314300,TRAESCS3B02G045900,TRAESCS3A02G328000,TRAESCS3D02G041800,TRAESCS7A02G336000,TRAESCS3A02G037700,TRAESCS4D02G119800,TRAESCS4B02G121700,TRAESCS3D02G336400,TRAESCS7D02G343700,TRAESCS4A02G193400,…
GO:0010033	response to organic substance	2.0900657479682542e-7	2.0900657479682542e-7	Up_regulated	TRAESCS3D02G364900,TRAESCS1A02G224200,TRAESCS5B02G086900,TRAESCS3B02G404500,TRAESCS5D02G388200,TRAESCS7B02G370300,TRAESCS3A02G371800,TRAESCS6D02G048300,TRAESCS7B02G029100,TRAESCS7A02G502300,TRAESCS5D02G388300,TRAESCS1D02G225900,TRAESCS1D02G376500,TRAESCS1B02G237500,TRAESCS5A02G058700,TRAESCS1D02G395600,TRAESCS1B02G415100,TRAESCS2D02G491200,TRAESCS3A02G489000,TRAESCS5B02G058500,TRAESCS3B02G140700,…
GO:0051707	response to other organism	4.6096748838661064e-7	4.6096748838661064e-7	Up_regulated	TRAESCS5B02G473500,TRAESCS2B02G313900,TRAESCS7A02G561900,TRAESCS7B02G406700,TRAESCS5B02G086900,TRAESCS1B02G245500,TRAESCS1A02G232200,TRAESCS6D02G048300,TRAESCS2A02G297700,TRAESCS4B02G036100,TRAESCS3D02G415300,TRAESCS4A02G210100,TRAESCS7D02G486400,TRAESCS1D02G029100,TRAESCS4B02G035900,TRAESCS3B02G352700,TRAESCS3A02G489000,TRAESCS4D02G111100,TRAESCS3D02G531700,TRAESCS7B02G002300,TRAESCS2B02G069300,…
GO:0043207	response to external biotic stimulus	4.6096748838661064e-7	4.6096748838661064e-7	Up_regulated	TRAESCS5B02G473500,TRAESCS2B02G313900,TRAESCS7A02G561900,TRAESCS7B02G406700,TRAESCS5B02G086900,TRAESCS1B02G245500,TRAESCS1A02G232200,TRAESCS6D02G048300,TRAESCS2A02G297700,TRAESCS4B02G036100,TRAESCS3D02G415300,TRAESCS4A02G210100,TRAESCS7D02G486400,TRAESCS1D02G029100,TRAESCS4B02G035900,TRAESCS3B02G352700,TRAESCS3A02G489000,TRAESCS4D02G111100,TRAESCS3D02G531700,TRAESCS7B02G002300,TRAESCS2B02G069300,…
GO:1902531	regulation of intracellular signal transduction	6.6146600233497e-7	6.6146600233497e-7	Up_regulated	TRAESCS6A02G329400,TRAESCS6A02G285800,TRAESCS6D02G266200,TRAESCS4A02G084500,TRAESCS2A02G591300,TRAESCS4D02G220100,TRAESCS7D02G392600,TRAESCS4A02G294900,TRAESCS2D02G562900,TRAESCS6D02G157000,TRAESCS4B02G224700,TRAESCS2B02G592500,TRAESCS4B02G219700,TRAESCS7B02G299100,TRAESCS1B02G057100,TRAESCS4D02G016900,TRAESCS4D02G193600,TRAESCS6A02G168000,TRAESCS6B02G314600,TRAESCS7A02G398300,TRAESCS4A02G111500,…
GO:0009620	response to fungus	1.06515E-06	1.06515E-06	Up_regulated	TRAESCS5B02G086900,TRAESCS4B02G036100,TRAESCS4A02G210100,TRAESCS4B02G035900,TRAESCS4D02G111100,TRAESCS3D02G531700,TRAESCS2B02G069300,TRAESCS6A02G077000,TRAESCS2A02G544200,TRAESCS4B02G036700,TRAESCS5D02G413200,TRAESCS6A02G334800,TRAESCS4A02G117500,TRAESCS5A02G296500,TRAESCS1A02G026200,TRAESCS2A02G042600,TRAESCS1B02G469500,TRAESCS2A02G104600,TRAESCS5D02G093100,TRAESCSU02G153000,TRAESCS3B02G310800,T…
GO:1901701	cellular response to oxygen-containing compound	1.12717E-06	1.12717E-06	Up_regulated	TRAESCS3D02G364900,TRAESCS3B02G404500,TRAESCS3A02G371800,TRAESCS1D02G395600,TRAESCS1B02G415100,TRAESCS3A02G489000,TRAESCS5D02G244500,TRAESCS7B02G068300,TRAESCS4D02G040400,TRAESCS6A02G334800,TRAESCS4A02G117500,TRAESCS5B02G159100,TRAESCS2D02G098700,TRAESCS7D02G164500,TRAESCS4A02G294400,TRAESCS5A02G161600,TRAESCS3B02G310800,TRAESCS4D02G017500,TRAESCS3B02G275000,TRAESCS3B02G172400,TRAESCS6D02G314300,…
GO:0050832	defense response to fungus	1.29146E-06	1.29146E-06	Up_regulated	TRAESCS5B02G086900,TRAESCS4B02G036100,TRAESCS4A02G210100,TRAESCS4B02G035900,TRAESCS4D02G111100,TRAESCS3D02G531700,TRAESCS2B02G069300,TRAESCS6A02G077000,TRAESCS2A02G544200,TRAESCS4B02G036700,TRAESCS5D02G413200,TRAESCS6A02G334800,TRAESCS5A02G296500,TRAESCS1A02G026200,TRAESCS2A02G042600,TRAESCS1B02G469500,TRAESCS2A02G104600,TRAESCS5D02G093100,TRAESCSU02G153000,TRAESCS3B02G310800,TRAESCS2D02G104300,T…
GO:0097305	response to alcohol	2.10437E-06	2.10437E-06	Up_regulated	TRAESCS3D02G364900,TRAESCS1A02G224200,TRAESCS3B02G404500,TRAESCS3A02G371800,TRAESCS6D02G048300,TRAESCS1D02G225900,TRAESCS1B02G237500,TRAESCS4D02G092000,TRAESCS3D02G390200,TRAESCS1D02G226000,TRAESCS3A02G254600,TRAESCS5A02G424800,TRAESCS1B02G204900,TRAESCS7B02G129000,TRAESCS5D02G244500,TRAESCS1D02G163800,TRAESCS7B02G068300,TRAESCS6A02G334800,TRAESCS4A02G216900,TRAESCS4A02G117500,TRAESCS3B02G286600,…
GO:0009737	response to abscisic acid	2.10437E-06	2.10437E-06	Up_regulated	TRAESCS3D02G364900,TRAESCS1A02G224200,TRAESCS3B02G404500,TRAESCS3A02G371800,TRAESCS6D02G048300,TRAESCS1D02G225900,TRAESCS1B02G237500,TRAESCS4D02G092000,TRAESCS3D02G390200,TRAESCS1D02G226000,TRAESCS3A02G254600,TRAESCS5A02G424800,TRAESCS1B02G204900,TRAESCS7B02G129000,TRAESCS5D02G244500,TRAESCS1D02G163800,TRAESCS7B02G068300,TRAESCS6A02G334800,TRAESCS4A02G216900,TRAESCS4A02G117500,TRAESCS3B02G286600,…
GO:0002831	regulation of response to biotic stimulus	2.60273E-06	2.60273E-06	Up_regulated	TRAESCS5B02G086900,TRAESCS4A02G210100,TRAESCS4D02G111100,TRAESCS6A02G334800,TRAESCS4A02G117500,TRAESCS2A02G104600,TRAESCS5D02G093100,TRAESCS3B02G172400,TRAESCS2D02G104300,TRAESCS6D02G314300,TRAESCS3B02G045900,TRAESCS3A02G328000,TRAESCS3D02G041800,TRAESCS7A02G336000,TRAESCS3A02G037700,TRAESCS4D02G119800,TRAESCS4B02G121700,TRAESCS3D02G336400,TRAESCS7D02G343700,TRAESCS4A02G193400,TRAESCS7A02G435700,…
GO:0023051	regulation of signaling	2.70527E-06	2.70527E-06	Up_regulated	TRAESCS5B02G422000,TRAESCS1D02G395600,TRAESCS1B02G415100,TRAESCS3A02G489000,TRAESCS4A02G117500,TRAESCS5B02G159100,TRAESCS5D02G428400,TRAESCS4A02G294400,TRAESCS5A02G161600,TRAESCS3B02G310800,TRAESCS4D02G290900,TRAESCS4D02G017500,TRAESCS3B02G379200,TRAESCS6A02G329400,TRAESCS3D02G341100,TRAESCS3A02G347500,TRAESCS6A02G285800,TRAESCS2A02G199300,TRAESCS6D02G266200,TRAESCS4B02G018900,TRAESCS4D02G237600,…
GO:0009966	regulation of signal transduction	2.70527E-06	2.70527E-06	Up_regulated	TRAESCS5B02G422000,TRAESCS1D02G395600,TRAESCS1B02G415100,TRAESCS3A02G489000,TRAESCS4A02G117500,TRAESCS5B02G159100,TRAESCS5D02G428400,TRAESCS4A02G294400,TRAESCS5A02G161600,TRAESCS3B02G310800,TRAESCS4D02G290900,TRAESCS4D02G017500,TRAESCS3B02G379200,TRAESCS6A02G329400,TRAESCS3D02G341100,TRAESCS3A02G347500,TRAESCS6A02G285800,TRAESCS2A02G199300,TRAESCS6D02G266200,TRAESCS4B02G018900,TRAESCS4D02G237600,…
GO:0044419	biological process involved in interspecies interaction between organisms	3.91902E-06	3.91902E-06	Up_regulated	TRAESCS5B02G473500,TRAESCS2B02G313900,TRAESCS7A02G561900,TRAESCS7B02G406700,TRAESCS5B02G086900,TRAESCS1B02G245500,TRAESCS1A02G232200,TRAESCS6D02G048300,TRAESCS2A02G297700,TRAESCS4B02G036100,TRAESCS3D02G415300,TRAESCS4A02G210100,TRAESCS7D02G486400,TRAESCS1D02G029100,TRAESCS4B02G035900,TRAESCS3B02G352700,TRAESCS3A02G489000,TRAESCS4D02G111100,TRAESCS3D02G531700,TRAESCS7B02G002300,TRAESCS2B02G069300,…
GO:0010646	regulation of cell communication	6.14074E-06	6.14074E-06	Up_regulated	TRAESCS5B02G422000,TRAESCS1D02G395600,TRAESCS1B02G415100,TRAESCS3A02G489000,TRAESCS4A02G117500,TRAESCS5B02G159100,TRAESCS5D02G428400,TRAESCS4A02G294400,TRAESCS5A02G161600,TRAESCS3B02G310800,TRAESCS4D02G290900,TRAESCS4D02G017500,TRAESCS3B02G379200,TRAESCS6A02G329400,TRAESCS3D02G341100,TRAESCS3A02G347500,TRAESCS6A02G285800,TRAESCS2A02G199300,TRAESCS6D02G266200,TRAESCS4B02G018900,TRAESCS4D02G237600,…
GO:0009753	response to jasmonic acid	6.98118E-06	6.98118E-06	Up_regulated	TRAESCS5B02G086900,TRAESCS3A02G489000,TRAESCS5D02G413200,TRAESCS6A02G334800,TRAESCS4A02G294400,TRAESCS5D02G093100,TRAESCS4D02G017500,TRAESCS3B02G172400,TRAESCS6D02G314300,TRAESCS3A02G328000,TRAESCS5A02G161500,TRAESCS3B02G125600,TRAESCS7A02G435700,TRAESCS3B02G128500,TRAESCS4B02G018900,TRAESCS3D02G321500,TRAESCS3D02G111100,TRAESCS3A02G107200,TRAESCS6B02G365200,TRAESCS6D02G136200,TRAESCS3B02G399200,…
GO:0042537	benzene-containing compound metabolic process	8.36203E-06	8.36203E-06	Up_regulated	TRAESCS1A02G094900,TRAESCS6A02G222700,TRAESCS2A02G196400,TRAESCS1B02G122800,TRAESCS2D02G377200,TRAESCS2D02G218700,TRAESCS1B02G048300,TRAESCS4A02G401300,TRAESCS2B02G224300,TRAESCS5B02G468400,TRAESCS2D02G377500,TRAESCS2B02G398300,TRAESCS4A02G117500,TRAESCS2B02G224000,TRAESCS2A02G380900,TRAESCS2A02G381100,TRAESCS2B02G398400,TRAESCS2B02G398000,TRAESCS3B02G045900,TRAESCS6D02G212200,TRAESCS3A02G328000,…
GO:0070542	response to fatty acid	9.38586E-06	9.38586E-06	Up_regulated	TRAESCS5B02G086900,TRAESCS3A02G489000,TRAESCS5D02G413200,TRAESCS6A02G334800,TRAESCS4A02G294400,TRAESCS5D02G093100,TRAESCS4D02G017500,TRAESCS3B02G172400,TRAESCS6D02G314300,TRAESCS3A02G328000,TRAESCS5A02G161500,TRAESCS3B02G125600,TRAESCS7A02G435700,TRAESCS3B02G128500,TRAESCS4B02G018900,TRAESCS3D02G321500,TRAESCS3D02G111100,TRAESCS3A02G107200,TRAESCS6B02G365200,TRAESCS6D02G136200,TRAESCS3B02G399200,…
GO:0009607	response to biotic stimulus	1.06342E-05	1.06342E-05	Up_regulated	TRAESCS5B02G473500,TRAESCS2B02G313900,TRAESCS7A02G561900,TRAESCS7B02G406700,TRAESCS5B02G086900,TRAESCS1B02G245500,TRAESCS1A02G232200,TRAESCS6D02G048300,TRAESCS2A02G297700,TRAESCS4B02G036100,TRAESCS3D02G415300,TRAESCS4A02G210100,TRAESCS7D02G486400,TRAESCS1D02G029100,TRAESCS4B02G035900,TRAESCS3B02G352700,TRAESCS3A02G489000,TRAESCS4D02G111100,TRAESCS3D02G531700,TRAESCS7B02G002300,TRAESCS2B02G069300,…
GO:0051056	regulation of small GTPase mediated signal transduction	1.19357E-05	1.19357E-05	Up_regulated	TRAESCS4A02G084500,TRAESCS4D02G220100,TRAESCS7D02G392600,TRAESCS4A02G294900,TRAESCS6D02G157000,TRAESCS4B02G224700,TRAESCS4B02G219700,TRAESCS7B02G299100,TRAESCS4D02G016900,TRAESCS6A02G168000,TRAESCS7A02G398300,TRAESCS4B02G018700,TRAESCS6B02G195700,TRAESCS2D02G212800,TRAESCS2B02G230000,TRAESCS2A02G202900
GO:0019252	starch biosynthetic process	1.59532E-05	1.59532E-05	Up_regulated	TRAESCS7A02G120300,TRAESCS6B02G336400,TRAESCS5B02G484700,TRAESCS2A02G373600,TRAESCS2A02G293400,TRAESCS2D02G290800,TRAESCS5D02G484500,TRAESCS2B02G390700,TRAESCS2B02G309500,TRAESCS1A02G091500,TRAESCS1B02G449700,TRAESCS1A02G419600,TRAESCS7D02G117800,TRAESCS2B02G491700,TRAESCS7D02G535400,TRAESCS1A02G353300,TRAESCS1D02G427400,TRAESCS7D02G133100,TRAESCS1B02G368500,TRAESCS5D02G182600,TRAESCS2D02G369800,…
GO:1900150	regulation of defense response to fungus	2.54026E-05	2.54026E-05	Up_regulated	TRAESCS4A02G210100,TRAESCS4D02G111100,TRAESCS2A02G104600,TRAESCS2D02G104300,TRAESCS7A02G336000,TRAESCS4D02G119800,TRAESCS4B02G121700,TRAESCS3D02G336400,TRAESCS7D02G343700,TRAESCS4A02G193400,TRAESCS2B02G199600,TRAESCS1B02G459600,TRAESCS2D02G259300,TRAESCS7D02G371500,TRAESCS1D02G434200,TRAESCS7A02G351500,TRAESCS7B02G247600,TRAESCS3B02G253700,TRAESCS2D02G180500,TRAESCS3D02G229400,TRAESCS2B02G340700,…
GO:0032101	regulation of response to external stimulus	4.27984E-05	4.27984E-05	Up_regulated	TRAESCS5B02G086900,TRAESCS4A02G210100,TRAESCS4D02G111100,TRAESCS6A02G334800,TRAESCS4A02G117500,TRAESCS2A02G104600,TRAESCS5D02G093100,TRAESCS3B02G172400,TRAESCS2D02G104300,TRAESCS6D02G314300,TRAESCS3B02G045900,TRAESCS3A02G328000,TRAESCS3D02G041800,TRAESCS7A02G336000,TRAESCS3A02G037700,TRAESCS4D02G119800,TRAESCS4B02G121700,TRAESCS3D02G336400,TRAESCS7D02G343700,TRAESCS4A02G193400,TRAESCS7A02G435700,…
GO:0006833	water transport	4.83119E-05	4.83119E-05	Up_regulated	TRAESCS2A02G065700,TRAESCS2B02G425600,TRAESCS6D02G389500,TRAESCS6A02G405700,TRAESCS6A02G405600,TRAESCS2D02G376100,TRAESCS6A02G222100,TRAESCS6D02G389400,TRAESCS3D02G540900,TRAESCS6B02G450000,TRAESCS7A02G331300,TRAESCS3A02G535300,TRAESCS4A02G410800,TRAESCS2D02G376000,TRAESCS6D02G212900,TRAESCS5B02G178700
GO:0042044	fluid transport	4.83119E-05	4.83119E-05	Up_regulated	TRAESCS2A02G065700,TRAESCS2B02G425600,TRAESCS6D02G389500,TRAESCS6A02G405700,TRAESCS6A02G405600,TRAESCS2D02G376100,TRAESCS6A02G222100,TRAESCS6D02G389400,TRAESCS3D02G540900,TRAESCS6B02G450000,TRAESCS7A02G331300,TRAESCS3A02G535300,TRAESCS4A02G410800,TRAESCS2D02G376000,TRAESCS6D02G212900,TRAESCS5B02G178700
GO:0009063	amino acid catabolic process	5.26069E-05	5.26069E-05	Up_regulated	TRAESCS1A02G094900,TRAESCS5D02G224200,TRAESCS6A02G222700,TRAESCS2A02G196400,TRAESCS5A02G216200,TRAESCS5B02G214700,TRAESCS1B02G122800,TRAESCS2A02G196700,TRAESCS2D02G377200,TRAESCS2D02G218700,TRAESCS2D02G204400,TRAESCS1D02G103500,TRAESCS1B02G048300,TRAESCS4A02G401300,TRAESCS3B02G325800,TRAESCS2B02G224300,TRAESCS5B02G468400,TRAESCS2D02G377500,TRAESCS2B02G398300,TRAESCS2D02G204700,TRAESCS2A02G212900,…
GO:0007264	small GTPase-mediated signal transduction	6.01446E-05	6.01446E-05	Up_regulated	TRAESCS3D02G161900,TRAESCS6B02G310800,TRAESCS3B02G180900,TRAESCS6D02G262900,TRAESCS6A02G282400,TRAESCS4A02G084500,TRAESCS1D02G454500,TRAESCS4D02G220100,TRAESCS7D02G392600,TRAESCS4A02G294900,TRAESCS6D02G157000,TRAESCS4B02G224700,TRAESCS4B02G219700,TRAESCS7B02G299100,TRAESCS4A02G131100,TRAESCS4D02G175600,TRAESCS4D02G016900,TRAESCS4B02G173500,TRAESCS6A02G168000,TRAESCS7A02G398300,TRAESCS1A02G333600,…
GO:0046488	phosphatidylinositol metabolic process	8.8043E-05	8.8043E-05	Up_regulated	TRAESCS2A02G479000,TRAESCS2D02G478300,TRAESCS5B02G132400,TRAESCS3D02G117300,TRAESCS4D02G275200,TRAESCS4A02G087500,TRAESCS4A02G296200,TRAESCS4B02G017400,TRAESCS2D02G571300,TRAESCS4B02G276600,TRAESCS4A02G029300,TRAESCS3A02G114900,TRAESCS4D02G015900,TRAESCS2A02G559200,TRAESCS1A02G039300,TRAESCS2B02G503400,TRAESCS5D02G439900,TRAESCS5A02G432000,TRAESCS4D02G161800,TRAESCSU02G006000,TRAESCS2B02G621000,T…
GO:0030244	cellulose biosynthetic process	9.6975E-05	9.6975E-05	Up_regulated	TRAESCS5A02G253200,TRAESCS2B02G236500,TRAESCS1D02G107100,TRAESCS5D02G261000,TRAESCS3D02G289600,TRAESCS7B02G087000,TRAESCS7A02G182200,TRAESCS7B02G188400,TRAESCS2D02G217100,TRAESCS3B02G324500,TRAESCS4A02G092500,TRAESCS7D02G294300,TRAESCS5A02G459400,TRAESCS5B02G517500,TRAESCS4A02G355000,TRAESCSU02G142500,TRAESCS7D02G183600,TRAESCS2A02G102600,TRAESCS5D02G470400,TRAESCS7A02G298600,TRAESCS5B02G469200,T…
GO:0007010	cytoskeleton organization	0.00011802	0.00011802	Up_regulated	TRAESCS1A02G094200,TRAESCS5D02G240800,TRAESCS4A02G065700,TRAESCS1D02G010200,TRAESCS4B02G257800,TRAESCS3D02G058300,TRAESCS3A02G058100,TRAESCS1B02G122300,TRAESCS1B02G059400,TRAESCS3B02G180900,TRAESCS5B02G232400,TRAESCS1D02G103000,TRAESCS1A02G011800,TRAESCS4D02G257700,TRAESCS5A02G233900,TRAESCS3D02G391800,TRAESCS6A02G211000,TRAESCS3A02G397900,TRAESCS5D02G311600,TRAESCS5A02G304700,TRAESCS4A02G074200,…
GO:0010104	regulation of ethylene-activated signaling pathway	0.000127378	0.000127378	Up_regulated	TRAESCS6A02G329400,TRAESCS6A02G285800,TRAESCS6D02G266200,TRAESCS2A02G591300,TRAESCS2D02G562900,TRAESCS2B02G592500,TRAESCS4D02G193600,TRAESCS6B02G314600,TRAESCS4A02G111500,TRAESCS4B02G192300,TRAESCS1A02G170400,TRAESCS6B02G439600
GO:0070297	regulation of phosphorelay signal transduction system	0.000127378	0.000127378	Up_regulated	TRAESCS6A02G329400,TRAESCS6A02G285800,TRAESCS6D02G266200,TRAESCS2A02G591300,TRAESCS2D02G562900,TRAESCS2B02G592500,TRAESCS4D02G193600,TRAESCS6B02G314600,TRAESCS4A02G111500,TRAESCS4B02G192300,TRAESCS1A02G170400,TRAESCS6B02G439600
GO:1902532	negative regulation of intracellular signal transduction	0.000129182	0.000129182	Up_regulated	TRAESCS6A02G329400,TRAESCS6A02G285800,TRAESCS6D02G266200,TRAESCS4A02G084500,TRAESCS2A02G591300,TRAESCS4D02G220100,TRAESCS2D02G562900,TRAESCS2B02G592500,TRAESCS4B02G219700,TRAESCS4D02G193600,TRAESCS6B02G314600,TRAESCS4A02G111500,TRAESCS4B02G192300,TRAESCS6B02G439600
GO:1901606	alpha-amino acid catabolic process	0.000181776	0.000181776	Up_regulated	TRAESCS1A02G094900,TRAESCS5D02G224200,TRAESCS6A02G222700,TRAESCS2A02G196400,TRAESCS5A02G216200,TRAESCS5B02G214700,TRAESCS1B02G122800,TRAESCS2A02G196700,TRAESCS2D02G377200,TRAESCS2D02G218700,TRAESCS2D02G204400,TRAESCS1D02G103500,TRAESCS1B02G048300,TRAESCS4A02G401300,TRAESCS3B02G325800,TRAESCS2B02G224300,TRAESCS5B02G468400,TRAESCS2D02G377500,TRAESCS2B02G398300,TRAESCS2D02G204700,TRAESCS2A02G212900,…
GO:0070298	negative regulation of phosphorelay signal transduction system	0.000269634	0.000269634	Up_regulated	TRAESCS6A02G329400,TRAESCS6A02G285800,TRAESCS6D02G266200,TRAESCS2A02G591300,TRAESCS2D02G562900,TRAESCS2B02G592500,TRAESCS4D02G193600,TRAESCS6B02G314600,TRAESCS4A02G111500,TRAESCS4B02G192300,TRAESCS6B02G439600
GO:0010105	negative regulation of ethylene-activated signaling pathway	0.000269634	0.000269634	Up_regulated	TRAESCS6A02G329400,TRAESCS6A02G285800,TRAESCS6D02G266200,TRAESCS2A02G591300,TRAESCS2D02G562900,TRAESCS2B02G592500,TRAESCS4D02G193600,TRAESCS6B02G314600,TRAESCS4A02G111500,TRAESCS4B02G192300,TRAESCS6B02G439600
GO:0080134	regulation of response to stress	0.000275519	0.000275519	Up_regulated	TRAESCS5B02G086900,TRAESCS4A02G210100,TRAESCS4D02G111100,TRAESCS6A02G334800,TRAESCS4A02G117500,TRAESCS2A02G104600,TRAESCS2B02G407100,TRAESCS5D02G093100,TRAESCS3B02G310800,TRAESCS2D02G386900,TRAESCS3B02G172400,TRAESCS2D02G104300,TRAESCS6D02G314300,TRAESCS3B02G045900,TRAESCS3A02G328000,TRAESCS3D02G041800,TRAESCS7A02G336000,TRAESCS3A02G037700,TRAESCS4D02G119800,TRAESCS4B02G121700,TRAESCS3D02G336400,…
GO:0010035	response to inorganic substance	0.000295388	0.000295388	Up_regulated	TRAESCS2B02G425600,TRAESCS5A02G168200,TRAESCS3A02G150800,TRAESCS6D02G389500,TRAESCS5B02G086900,TRAESCS6A02G405700,TRAESCS5D02G172400,TRAESCS6A02G405600,TRAESCS6D02G048300,TRAESCS6A02G209900,TRAESCS6D02G389400,TRAESCS5A02G369800,TRAESCS6B02G450000,TRAESCS5B02G426800,TRAESCS5B02G165000,TRAESCS4D02G063100,TRAESCS4B02G064200,TRAESCS3D02G390200,TRAESCS2A02G145900,TRAESCS3D02G255500,TRAESCS5B02G426700,…
GO:0006650	glycerophospholipid metabolic process	0.000302396	0.000302396	Up_regulated	TRAESCS2A02G479000,TRAESCS2D02G478300,TRAESCS1B02G050400,TRAESCS5B02G132400,TRAESCS3D02G117300,TRAESCS1D02G035800,TRAESCS4D02G275200,TRAESCS4A02G087500,TRAESCS4A02G296200,TRAESCS4B02G017400,TRAESCS2D02G571300,TRAESCS4B02G276600,TRAESCS4A02G029300,TRAESCS3A02G114900,TRAESCS4D02G015900,TRAESCS2A02G559200,TRAESCS1A02G039300,TRAESCS2B02G503400,TRAESCS1B02G388700,TRAESCS5D02G439900,TRAESCS5A02G432000,…
GO:0098542	defense response to other organism	0.000354241	0.000354241	Up_regulated	TRAESCS2B02G313900,TRAESCS5B02G086900,TRAESCS1B02G245500,TRAESCS1A02G232200,TRAESCS2A02G297700,TRAESCS4B02G036100,TRAESCS3D02G415300,TRAESCS4A02G210100,TRAESCS4B02G035900,TRAESCS3A02G489000,TRAESCS4D02G111100,TRAESCS3D02G531700,TRAESCS2B02G069300,TRAESCS6A02G077000,TRAESCS2A02G145900,TRAESCS2A02G544200,TRAESCS4D02G319600,TRAESCS4B02G036700,TRAESCS5D02G413200,TRAESCS6A02G334800,TRAESCS4A02G117500,…
GO:0046839	phospholipid dephosphorylation	0.000430471	0.000430471	Up_regulated	TRAESCS3D02G117300,TRAESCS4D02G275200,TRAESCS4A02G296200,TRAESCS4B02G017400,TRAESCS4B02G276600,TRAESCS4A02G029300,TRAESCS3A02G114900,TRAESCS4D02G015900,TRAESCS1A02G039300,TRAESCS5D02G439900,TRAESCS5A02G432000,TRAESCSU02G006000,TRAESCS5D02G209200,TRAESCS5B02G434000,TRAESCS7A02G255500,TRAESCS6B02G374700,TRAESCS7B02G063500,TRAESCS6A02G342800,TRAESCS6D02G323000,TRAESCS5A02G202800,TRAESCS4A02G082700,T…
GO:0046856	phosphatidylinositol dephosphorylation	0.000430471	0.000430471	Up_regulated	TRAESCS3D02G117300,TRAESCS4D02G275200,TRAESCS4A02G296200,TRAESCS4B02G017400,TRAESCS4B02G276600,TRAESCS4A02G029300,TRAESCS3A02G114900,TRAESCS4D02G015900,TRAESCS1A02G039300,TRAESCS5D02G439900,TRAESCS5A02G432000,TRAESCSU02G006000,TRAESCS5D02G209200,TRAESCS5B02G434000,TRAESCS7A02G255500,TRAESCS6B02G374700,TRAESCS7B02G063500,TRAESCS6A02G342800,TRAESCS6D02G323000,TRAESCS5A02G202800,TRAESCS4A02G082700,T…
GO:0006644	phospholipid metabolic process	0.000438687	0.000438687	Up_regulated	TRAESCS4B02G043300,TRAESCS2A02G479000,TRAESCS2D02G478300,TRAESCS4D02G040800,TRAESCS1B02G050400,TRAESCS5B02G132400,TRAESCS3B02G553200,TRAESCS4A02G270800,TRAESCS3D02G117300,TRAESCS1D02G035800,TRAESCS4D02G275200,TRAESCS4A02G087500,TRAESCS4A02G296200,TRAESCS4D02G266700,TRAESCS4B02G017400,TRAESCS2D02G571300,TRAESCSU02G056300,TRAESCS4B02G276600,TRAESCS4A02G029300,TRAESCS3A02G114900,TRAESCS4D02G015900,T…
GO:0032011	ARF protein signal transduction	0.000600866	0.000600866	Up_regulated	TRAESCS7D02G392600,TRAESCS4A02G294900,TRAESCS6D02G157000,TRAESCS4B02G224700,TRAESCS7B02G299100,TRAESCS4D02G016900,TRAESCS6A02G168000,TRAESCS7A02G398300,TRAESCS4B02G018700,TRAESCS6B02G195700,TRAESCS2D02G212800,TRAESCS2B02G230000,TRAESCS2A02G202900
GO:0032012	regulation of ARF protein signal transduction	0.000600866	0.000600866	Up_regulated	TRAESCS7D02G392600,TRAESCS4A02G294900,TRAESCS6D02G157000,TRAESCS4B02G224700,TRAESCS7B02G299100,TRAESCS4D02G016900,TRAESCS6A02G168000,TRAESCS7A02G398300,TRAESCS4B02G018700,TRAESCS6B02G195700,TRAESCS2D02G212800,TRAESCS2B02G230000,TRAESCS2A02G202900
GO:0009639	response to red or far red light	0.000692449	0.000692449	Up_regulated	TRAESCS5B02G422000,TRAESCS5B02G501000,TRAESCS6A02G334800,TRAESCS5D02G428400,TRAESCS5D02G501400,TRAESCS4D02G052200,TRAESCS4B02G182100,TRAESCS3A02G365600,TRAESCS5A02G487200,TRAESCS4A02G262900,TRAESCS6D02G314300,TRAESCS4A02G122200,TRAESCS3A02G398500,TRAESCS5A02G391300,TRAESCS4D02G183700,TRAESCS3B02G397400,TRAESCS1D02G383700,TRAESCS3A02G138000,TRAESCS5B02G396200,TRAESCS1D02G162700,TRAESCS5D02G401000,…
GO:0006004	fucose metabolic process	0.00086691	0.00086691	Up_regulated	TRAESCS7A02G213300,TRAESCS5A02G347600,TRAESCS5D02G284000,TRAESCS7B02G120300,TRAESCS1A02G142900,TRAESCS7D02G215200,TRAESCS5B02G276600,TRAESCS7A02G196200,TRAESCS1B02G158900,TRAESCS3B02G110800,TRAESCS2B02G179800,TRAESCS5D02G259500,TRAESCS7D02G092100,TRAESCS5B02G207300,TRAESCS3A02G095200,TRAESCS5B02G249700,TRAESCS6D02G268600,TRAESCS1D02G141700,TRAESCS3D02G095400,TRAESCS7A02G095700,TRAESCS5D02G353700,…
GO:0014070	response to organic cyclic compound	0.00158725	0.00158725	Up_regulated	TRAESCS5B02G086900,TRAESCS1D02G395600,TRAESCS1B02G415100,TRAESCS3A02G489000,TRAESCS1B02G255700,TRAESCS6A02G334800,TRAESCS4A02G294400,TRAESCS5D02G093100,TRAESCS4D02G017500,TRAESCS3B02G275000,TRAESCS6D02G314300,TRAESCS3A02G328000,TRAESCS5A02G161500,TRAESCS2A02G187800,TRAESCS2A02G199300,TRAESCS3A02G400400,TRAESCS2B02G219300,TRAESCS7B02G272900,TRAESCS2A02G582500,TRAESCS4B02G018900,TRAESCS4D02G237600,…
GO:0046486	glycerolipid metabolic process	0.00168026	0.00168026	Up_regulated	TRAESCS2A02G479000,TRAESCS2D02G478300,TRAESCS1B02G050400,TRAESCS5B02G132400,TRAESCS3D02G117300,TRAESCS1D02G035800,TRAESCS4D02G275200,TRAESCS4A02G087500,TRAESCS4A02G296200,TRAESCS3A02G222400,TRAESCS3D02G230200,TRAESCS4B02G017400,TRAESCS2D02G571300,TRAESCS4B02G276600,TRAESCS4A02G029300,TRAESCS3A02G114900,TRAESCS4D02G015900,TRAESCS2A02G559200,TRAESCS1A02G039300,TRAESCS2B02G503400,TRAESCS1B02G388700,…
GO:0051650	establishment of vesicle localization	0.00213234	0.00213234	Up_regulated	TRAESCS6D02G022300,TRAESCS3B02G070600,TRAESCS3D02G205600,TRAESCS6A02G019400,TRAESCS7B02G181500,TRAESCS6B02G026100,TRAESCS3A02G199000,TRAESCS1D02G215000,TRAESCS3B02G232000,TRAESCS4A02G481400,TRAESCS1A02G211900,TRAESCS1B02G225600,TRAESCS7A02G284500
GO:0051648	vesicle localization	0.00213234	0.00213234	Up_regulated	TRAESCS6D02G022300,TRAESCS3B02G070600,TRAESCS3D02G205600,TRAESCS6A02G019400,TRAESCS7B02G181500,TRAESCS6B02G026100,TRAESCS3A02G199000,TRAESCS1D02G215000,TRAESCS3B02G232000,TRAESCS4A02G481400,TRAESCS1A02G211900,TRAESCS1B02G225600,TRAESCS7A02G284500
GO:0035556	intracellular signal transduction	0.00259367	0.00259367	Up_regulated	TRAESCS7A02G502300,TRAESCS1D02G376500,TRAESCS4D02G050400,TRAESCS1A02G352200,TRAESCS4D02G179700,TRAESCS2A02G417200,TRAESCS3A02G473600,TRAESCS5A02G377900,TRAESCS2D02G099400,TRAESCS6A02G243300,TRAESCS1A02G235100,TRAESCS4B02G050200,TRAESCS3D02G161900,TRAESCS2D02G414500,TRAESCS1D02G261200,TRAESCS4D02G052200,TRAESCS4B02G299400,TRAESCS6B02G310800,TRAESCS3B02G180900,TRAESCS7B02G049200,TRAESCS6D02G067900,…
GO:0044036	cell wall macromolecule metabolic process	0.0035993	0.0035993	Up_regulated	TRAESCSU02G010500,TRAESCS7D02G419300,TRAESCS7A02G426600,TRAESCS7B02G326900,TRAESCS1B02G210500,TRAESCS2D02G396200,TRAESCS2D02G396100,TRAESCS4D02G197300,TRAESCS3B02G264000,TRAESCS6B02G331300,TRAESCS3D02G467200,TRAESCS6D02G281600,TRAESCS4A02G107400,TRAESCS1D02G249600,TRAESCS7A02G426700,TRAESCS6A02G077000,TRAESCS1B02G424500,TRAESCS7B02G327200,TRAESCS3D02G405900,TRAESCS7D02G418600,TRAESCS5A02G272400,T…
GO:0071395	cellular response to jasmonic acid stimulus	0.00397345	0.00397345	Up_regulated	TRAESCS3A02G489000,TRAESCS6A02G334800,TRAESCS4A02G294400,TRAESCS4D02G017500,TRAESCS3B02G172400,TRAESCS6D02G314300,TRAESCS5A02G161500,TRAESCS3B02G125600,TRAESCS4B02G018900,TRAESCS3A02G107200,TRAESCS6B02G365200,TRAESCS3B02G399200,TRAESCS2D02G507200,TRAESCS4A02G294000,TRAESCS3D02G360400,TRAESCS3D02G302900,TRAESCS3A02G298800,TRAESCS1A02G425100,TRAESCS2B02G534800,TRAESCS3B02G340200,TRAESCS1A02G170400,…
GO:0009832	plant-type cell wall biogenesis	0.00405142	0.00405142	Up_regulated	TRAESCS4D02G197300,TRAESCS4A02G107400,TRAESCS7B02G233300,TRAESCS7D02G329200,TRAESCS5B02G159100,TRAESCS6B02G418400,TRAESCS2D02G351000,TRAESCS3B02G474900,TRAESCS5A02G161600,TRAESCS5D02G401900,TRAESCS5B02G396900,TRAESCS3B02G474000,TRAESCS5A02G392000,TRAESCS6A02G379800,TRAESCS4B02G187300,TRAESCS2D02G217100,TRAESCS3B02G324500,TRAESCS4D02G188600,TRAESCS7D02G294300,TRAESCS4A02G117100,TRAESCS5B02G517500,…
GO:0141124	intracellular signaling cassette	0.00476477	0.00476477	Up_regulated	TRAESCS1A02G352200,TRAESCS3D02G161900,TRAESCS1D02G261200,TRAESCS6B02G310800,TRAESCS3B02G180900,TRAESCS6D02G262900,TRAESCS3A02G228000,TRAESCS7B02G309900,TRAESCS6A02G282400,TRAESCS4A02G084500,TRAESCS1D02G454500,TRAESCS4D02G220100,TRAESCS7D02G392600,TRAESCS4A02G294900,TRAESCS6D02G157000,TRAESCS3B02G064500,TRAESCS4B02G224700,TRAESCS7D02G403700,TRAESCS4B02G219700,TRAESCS7B02G299100,TRAESCS4A02G131100,…
GO:0071398	cellular response to fatty acid	0.00521211	0.00521211	Up_regulated	TRAESCS3A02G489000,TRAESCS6A02G334800,TRAESCS4A02G294400,TRAESCS4D02G017500,TRAESCS3B02G172400,TRAESCS6D02G314300,TRAESCS5A02G161500,TRAESCS3B02G125600,TRAESCS4B02G018900,TRAESCS3A02G107200,TRAESCS6B02G365200,TRAESCS3B02G399200,TRAESCS2D02G507200,TRAESCS4A02G294000,TRAESCS3D02G360400,TRAESCS3D02G302900,TRAESCS3A02G298800,TRAESCS1A02G425100,TRAESCS2B02G534800,TRAESCS3B02G340200,TRAESCS1A02G170400,…
GO:0009628	response to abiotic stimulus	0.00550786	0.00550786	Up_regulated	TRAESCS2B02G425600,TRAESCS1D02G404600,TRAESCS3A02G150800,TRAESCS6D02G389500,TRAESCS5B02G086900,TRAESCS6A02G405700,TRAESCS6A02G405600,TRAESCS6D02G048300,TRAESCS5B02G422000,TRAESCS7B02G191300,TRAESCS2D02G177400,TRAESCS6D02G389400,TRAESCS5A02G369800,TRAESCS6B02G450000,TRAESCS5B02G426800,TRAESCS7D02G226200,TRAESCS1B02G380000,TRAESCS4D02G063100,TRAESCS1A02G182200,TRAESCS4B02G064200,TRAESCS3D02G390200,…
GO:0009867	jasmonic acid mediated signaling pathway	0.00623216	0.00623216	Up_regulated	TRAESCS3A02G489000,TRAESCS6A02G334800,TRAESCS4A02G294400,TRAESCS4D02G017500,TRAESCS3B02G172400,TRAESCS6D02G314300,TRAESCS3B02G125600,TRAESCS4B02G018900,TRAESCS3A02G107200,TRAESCS6B02G365200,TRAESCS3B02G399200,TRAESCS2D02G507200,TRAESCS4A02G294000,TRAESCS3D02G360400,TRAESCS3D02G302900,TRAESCS3A02G298800,TRAESCS1A02G425100,TRAESCS2B02G534800,TRAESCS3B02G340200,TRAESCS1A02G170400,TRAESCS4D02G017800,…
GO:0043413	macromolecule glycosylation	0.00661545	0.00661545	Up_regulated	TRAESCS2D02G396200,TRAESCS2D02G396100,TRAESCS1D02G038000,TRAESCS4B02G308400,TRAESCS1B02G047000,TRAESCS1A02G206400,TRAESCS2A02G398600,TRAESCS7D02G446600,TRAESCS5A02G217000,TRAESCS1A02G036300,TRAESCS1B02G220000,TRAESCS1A02G066300,TRAESCS3A02G440800,TRAESCS3B02G474900,TRAESCS3D02G433400,TRAESCS3A02G020400,TRAESCS3A02G439900,TRAESCS1D02G209700,TRAESCS3B02G474000,TRAESCS3D02G432700,TRAESCS1D02G067400,…
GO:0006486	protein glycosylation	0.00661545	0.00661545	Up_regulated	TRAESCS2D02G396200,TRAESCS2D02G396100,TRAESCS1D02G038000,TRAESCS4B02G308400,TRAESCS1B02G047000,TRAESCS1A02G206400,TRAESCS2A02G398600,TRAESCS7D02G446600,TRAESCS5A02G217000,TRAESCS1A02G036300,TRAESCS1B02G220000,TRAESCS1A02G066300,TRAESCS3A02G440800,TRAESCS3B02G474900,TRAESCS3D02G433400,TRAESCS3A02G020400,TRAESCS3A02G439900,TRAESCS1D02G209700,TRAESCS3B02G474000,TRAESCS3D02G432700,TRAESCS1D02G067400,…
GO:0009101	glycoprotein biosynthetic process	0.00661545	0.00661545	Up_regulated	TRAESCS2D02G396200,TRAESCS2D02G396100,TRAESCS1D02G038000,TRAESCS4B02G308400,TRAESCS1B02G047000,TRAESCS1A02G206400,TRAESCS2A02G398600,TRAESCS7D02G446600,TRAESCS5A02G217000,TRAESCS1A02G036300,TRAESCS1B02G220000,TRAESCS1A02G066300,TRAESCS3A02G440800,TRAESCS3B02G474900,TRAESCS3D02G433400,TRAESCS3A02G020400,TRAESCS3A02G439900,TRAESCS1D02G209700,TRAESCS3B02G474000,TRAESCS3D02G432700,TRAESCS1D02G067400,…
GO:0070085	glycosylation	0.00881403	0.00881403	Up_regulated	TRAESCS2D02G396200,TRAESCS2D02G396100,TRAESCS1D02G038000,TRAESCS4B02G308400,TRAESCS1B02G047000,TRAESCS1A02G206400,TRAESCS2A02G398600,TRAESCS7D02G446600,TRAESCS5A02G217000,TRAESCS1A02G036300,TRAESCS1B02G220000,TRAESCS1A02G066300,TRAESCS3A02G440800,TRAESCS3B02G474900,TRAESCS3D02G433400,TRAESCS3A02G020400,TRAESCS3A02G439900,TRAESCS1D02G209700,TRAESCS3B02G474000,TRAESCS3D02G432700,TRAESCS1D02G067400,…
GO:0006903	vesicle targeting	0.00886651	0.00886651	Up_regulated	TRAESCS6D02G022300,TRAESCS3D02G205600,TRAESCS6A02G019400,TRAESCS7B02G181500,TRAESCS6B02G026100,TRAESCS3A02G199000,TRAESCS1D02G215000,TRAESCS3B02G232000,TRAESCS4A02G481400,TRAESCS1A02G211900,TRAESCS1B02G225600,TRAESCS7A02G284500
GO:2000022	regulation of jasmonic acid mediated signaling pathway	0.010599487241299896	0.010599487241299896	Up_regulated	TRAESCS3A02G489000,TRAESCS4A02G294400,TRAESCS4D02G017500,TRAESCS4B02G018900,TRAESCS3B02G399200,TRAESCS2D02G507200,TRAESCS3D02G360400,TRAESCS3D02G302900,TRAESCS3A02G298800,TRAESCS2B02G534800,TRAESCS1A02G170400,TRAESCS1B02G288100,TRAESCS2A02G563400
GO:0097435	supramolecular fiber organization	0.014383361195560301	0.014383361195560301	Up_regulated	TRAESCS1A02G094200,TRAESCS1D02G010200,TRAESCS4B02G257800,TRAESCS3D02G058300,TRAESCS3A02G058100,TRAESCS1B02G122300,TRAESCS1B02G059400,TRAESCS3B02G180900,TRAESCS1D02G103000,TRAESCS1A02G011800,TRAESCS4D02G257700,TRAESCS3D02G391800,TRAESCS6A02G211000,TRAESCS3A02G397900,TRAESCS5D02G311600,TRAESCS5A02G304700,TRAESCS2D02G096700,TRAESCS4A02G313500,TRAESCS5D02G396300,TRAESCS5A02G386500,TRAESCS3B02G070600,…
GO:0009415	response to water	0.014446171775157494	0.014446171775157494	Up_regulated	TRAESCS2B02G425600,TRAESCS3A02G150800,TRAESCS6D02G389500,TRAESCS6A02G405700,TRAESCS6A02G405600,TRAESCS6D02G048300,TRAESCS6D02G389400,TRAESCS5A02G369800,TRAESCS6B02G450000,TRAESCS5B02G426800,TRAESCS4D02G063100,TRAESCS4B02G064200,TRAESCS3D02G390200,TRAESCS3D02G255500,TRAESCS5B02G426700,TRAESCS6B02G383800,TRAESCS4A02G250900,TRAESCS3A02G254600,TRAESCS5A02G424800,TRAESCS6A02G059800,TRAESCS5D02G433200,…
GO:0010017	red or far-red light signaling pathway	0.015082658129171936	0.015082658129171936	Up_regulated	TRAESCS5B02G422000,TRAESCS5D02G428400,TRAESCS4D02G052200,TRAESCS3A02G365600,TRAESCS4A02G262900,TRAESCS5A02G391300,TRAESCS3B02G397400,TRAESCS5B02G396200,TRAESCS5D02G401000,TRAESCS1A02G425100,TRAESCS4D02G183400,TRAESCS4B02G182400
GO:0071489	cellular response to red or far red light	0.015082658129171936	0.015082658129171936	Up_regulated	TRAESCS5B02G422000,TRAESCS5D02G428400,TRAESCS4D02G052200,TRAESCS3A02G365600,TRAESCS4A02G262900,TRAESCS5A02G391300,TRAESCS3B02G397400,TRAESCS5B02G396200,TRAESCS5D02G401000,TRAESCS1A02G425100,TRAESCS4D02G183400,TRAESCS4B02G182400
GO:0071407	cellular response to organic cyclic compound	0.0153956	0.0153956	Up_regulated	TRAESCS1D02G395600,TRAESCS1B02G415100,TRAESCS3A02G489000,TRAESCS4A02G294400,TRAESCS4D02G017500,TRAESCS3B02G275000,TRAESCS5A02G161500,TRAESCS2A02G187800,TRAESCS2A02G199300,TRAESCS2B02G219300,TRAESCS7B02G272900,TRAESCS2A02G582500,TRAESCS4B02G018900,TRAESCS4D02G237600,TRAESCS4A02G060800,TRAESCS3D02G139300,TRAESCS7D02G368000,TRAESCS3B02G156600,TRAESCS7A02G354800,TRAESCS3A02G139000,TRAESCS2B02G604300,…
GO:0009100	glycoprotein metabolic process	0.016047314182283015	0.016047314182283015	Up_regulated	TRAESCS2D02G396200,TRAESCS2D02G396100,TRAESCS1D02G038000,TRAESCS4B02G308400,TRAESCS1B02G047000,TRAESCS1A02G206400,TRAESCS2A02G398600,TRAESCS7D02G446600,TRAESCS5A02G217000,TRAESCS1A02G036300,TRAESCS1B02G220000,TRAESCS1A02G066300,TRAESCS3A02G440800,TRAESCS3B02G474900,TRAESCS3D02G433400,TRAESCS3A02G020400,TRAESCS3A02G439900,TRAESCS1D02G209700,TRAESCS3B02G474000,TRAESCS3D02G432700,TRAESCS1D02G067400,…
GO:0030029	actin filament-based process	0.017027745614521538	0.017027745614521538	Up_regulated	TRAESCS1A02G094200,TRAESCS1D02G010200,TRAESCS4B02G257800,TRAESCS3D02G058300,TRAESCS3A02G058100,TRAESCS1B02G122300,TRAESCS1B02G059400,TRAESCS3B02G180900,TRAESCS1D02G103000,TRAESCS1A02G011800,TRAESCS4D02G257700,TRAESCS3D02G391800,TRAESCS6A02G211000,TRAESCS3A02G397900,TRAESCS5D02G311600,TRAESCS5A02G304700,TRAESCS4A02G313500,TRAESCS5D02G396300,TRAESCS5A02G386500,TRAESCS3B02G070600,TRAESCS5B02G305100,…
GO:0051510	regulation of unidimensional cell growth	0.017386871686353438	0.017386871686353438	Up_regulated	TRAESCS2A02G176000,TRAESCS2B02G202300,TRAESCS7B02G355800,TRAESCS7D02G444300,TRAESCS2B02G281200,TRAESCS7A02G455400,TRAESCS2D02G262900,TRAESCS2D02G183400
GO:0009251	glucan catabolic process	0.018876476733195504	0.018876476733195504	Up_regulated	TRAESCS2B02G327200,TRAESCS4B02G066700,TRAESCS6B02G342600,TRAESCS1A02G389300,TRAESCS4B02G104500,TRAESCS4D02G065600,TRAESCS6A02G312400,TRAESCS6D02G291800,TRAESCS7D02G201000,TRAESCS4A02G248200,TRAESCS7B02G104600,TRAESCS1D02G397400,TRAESCS1B02G377100,TRAESCS2A02G293400,TRAESCS2D02G290800,TRAESCS2B02G309500,TRAESCS2A02G352800,TRAESCS6D02G275900,TRAESCS7D02G535400,TRAESCS3B02G430000,TRAESCS6A02G295300,…
GO:0030258	lipid modification	0.0199317	0.0199317	Up_regulated	TRAESCS5B02G382600,TRAESCS5B02G382300,TRAESCS1A02G212900,TRAESCS1B02G226400,TRAESCS5A02G378700,TRAESCS3D02G117300,TRAESCS4D02G275200,TRAESCS5D02G388700,TRAESCS4A02G296200,TRAESCS4B02G037700,TRAESCS4B02G017400,TRAESCS4B02G276600,TRAESCS1D02G215800,TRAESCS4A02G029300,TRAESCS3A02G114900,TRAESCS4D02G015900,TRAESCS2B02G333600,TRAESCS4B02G037900,TRAESCS4B02G295200,TRAESCS1A02G039300,TRAESCS5D02G439900,…
GO:0042732	D-xylose metabolic process	0.0209231	0.0209231	Up_regulated	TRAESCS2B02G129600,TRAESCS2D02G111400,TRAESCS1D02G231600,TRAESCS3B02G388100,TRAESCS1B02G243800,TRAESCS1A02G230400,TRAESCS4D02G203400,TRAESCS4B02G202500,TRAESCS2D02G356100,TRAESCS4A02G102100,TRAESCS3D02G349200
GO:0030245	cellulose catabolic process	0.0215444	0.0215444	Up_regulated	TRAESCS2B02G327200,TRAESCS4B02G066700,TRAESCS6B02G342600,TRAESCS1A02G389300,TRAESCS4B02G104500,TRAESCS4D02G065600,TRAESCS6A02G312400,TRAESCS6D02G291800,TRAESCS7D02G201000,TRAESCS4A02G248200,TRAESCS7B02G104600,TRAESCS1D02G397400,TRAESCS1B02G377100,TRAESCS2A02G352800,TRAESCS6D02G275900,TRAESCS3B02G430000,TRAESCS6A02G295300,TRAESCS1A02G360700,TRAESCS3D02G391900
GO:0051275	beta-glucan catabolic process	0.0215444	0.0215444	Up_regulated	TRAESCS2B02G327200,TRAESCS4B02G066700,TRAESCS6B02G342600,TRAESCS1A02G389300,TRAESCS4B02G104500,TRAESCS4D02G065600,TRAESCS6A02G312400,TRAESCS6D02G291800,TRAESCS7D02G201000,TRAESCS4A02G248200,TRAESCS7B02G104600,TRAESCS1D02G397400,TRAESCS1B02G377100,TRAESCS2A02G352800,TRAESCS6D02G275900,TRAESCS3B02G430000,TRAESCS6A02G295300,TRAESCS1A02G360700,TRAESCS3D02G391900
GO:0001101	response to acid chemical	0.0215775	0.0215775	Up_regulated	TRAESCS2B02G425600,TRAESCS3A02G150800,TRAESCS6D02G389500,TRAESCS6A02G405700,TRAESCS6A02G405600,TRAESCS6D02G048300,TRAESCS6D02G389400,TRAESCS5A02G369800,TRAESCS6B02G450000,TRAESCS5B02G426800,TRAESCS4D02G063100,TRAESCS4B02G064200,TRAESCS3D02G390200,TRAESCS3D02G255500,TRAESCS5B02G426700,TRAESCS6B02G383800,TRAESCS4A02G250900,TRAESCS3A02G254600,TRAESCS5A02G424800,TRAESCS6A02G059800,TRAESCS5D02G433200,…
GO:0030036	actin cytoskeleton organization	0.0243584	0.0243584	Up_regulated	TRAESCS1A02G094200,TRAESCS1D02G010200,TRAESCS4B02G257800,TRAESCS3D02G058300,TRAESCS3A02G058100,TRAESCS1B02G122300,TRAESCS1B02G059400,TRAESCS3B02G180900,TRAESCS1D02G103000,TRAESCS1A02G011800,TRAESCS4D02G257700,TRAESCS3D02G391800,TRAESCS6A02G211000,TRAESCS3A02G397900,TRAESCS5D02G311600,TRAESCS5A02G304700,TRAESCS4A02G313500,TRAESCS5D02G396300,TRAESCS5A02G386500,TRAESCS3B02G070600,TRAESCS5B02G305100,…
GO:0009629	response to gravity	0.026246553005192783	0.026246553005192783	Up_regulated	TRAESCS2D02G177400,TRAESCS2A02G282700,TRAESCS5B02G501000,TRAESCS5A02G213300,TRAESCS2A02G169900,TRAESCS5B02G128400,TRAESCS5D02G501400,TRAESCS4D02G290900,TRAESCS5A02G487200,TRAESCS7A02G492400,TRAESCS4A02G236100,TRAESCS5A02G129700,TRAESCS3A02G138000,TRAESCS1D02G162700,TRAESCS1B02G203900,TRAESCS5D02G137200,TRAESCS3D02G138800,TRAESCS4D02G077700,TRAESCS6B02G213800,TRAESCS3B02G155600,TRAESCS4D02G129200
GO:0009630	gravitropism	0.026246553005192783	0.026246553005192783	Up_regulated	TRAESCS2D02G177400,TRAESCS2A02G282700,TRAESCS5B02G501000,TRAESCS5A02G213300,TRAESCS2A02G169900,TRAESCS5B02G128400,TRAESCS5D02G501400,TRAESCS4D02G290900,TRAESCS5A02G487200,TRAESCS7A02G492400,TRAESCS4A02G236100,TRAESCS5A02G129700,TRAESCS3A02G138000,TRAESCS1D02G162700,TRAESCS1B02G203900,TRAESCS5D02G137200,TRAESCS3D02G138800,TRAESCS4D02G077700,TRAESCS6B02G213800,TRAESCS3B02G155600,TRAESCS4D02G129200
GO:0009072	aromatic amino acid metabolic process	0.027617	0.027617	Up_regulated	TRAESCS1D02G188500,TRAESCS1A02G094900,TRAESCS6A02G222700,TRAESCS2A02G291900,TRAESCS2A02G196400,TRAESCS5A02G440800,TRAESCS1B02G122800,TRAESCS2A02G196700,TRAESCS2D02G377200,TRAESCS2D02G218700,TRAESCS2D02G204400,TRAESCS1D02G103500,TRAESCS1B02G048300,TRAESCS4A02G401300,TRAESCS2B02G224300,TRAESCS5B02G468400,TRAESCS2D02G377500,TRAESCS2B02G398300,TRAESCS2D02G204700,TRAESCS2A02G212900,TRAESCS1D02G039300,…
GO:0000272	polysaccharide catabolic process	0.029663771586429192	0.029663771586429192	Up_regulated	TRAESCS2B02G127600,TRAESCS2A02G412600,TRAESCS2B02G327200,TRAESCS2D02G099900,TRAESCS6B02G331300,TRAESCS3A02G325500,TRAESCS3D02G467200,TRAESCS4B02G066700,TRAESCS6D02G281600,TRAESCS5A02G043800,TRAESCS6B02G342600,TRAESCS1A02G389300,TRAESCS6A02G077000,TRAESCS2D02G409900,TRAESCS4B02G104500,TRAESCS5B02G048000,TRAESCS3D02G405900,TRAESCS4D02G065600,TRAESCS6A02G312400,TRAESCS3D02G404000,TRAESCS6B02G383700,…
GO:0090696	post-embryonic plant organ development	0.036373065654702455	0.036373065654702455	Up_regulated	TRAESCS2A02G100700,TRAESCS2D02G100200,TRAESCS3B02G275000,TRAESCS5B02G415100,TRAESCS3A02G328000,TRAESCS2B02G117900,TRAESCS1D02G225000,TRAESCS3D02G321500,TRAESCS1A02G223400,TRAESCS5D02G420300,TRAESCS7B02G201600,TRAESCS7A02G301300,TRAESCS1B02G265900,TRAESCS4D02G010200,TRAESCS3A02G043300,TRAESCS7D02G296700,TRAESCS2D02G507200,TRAESCS4A02G294000,TRAESCS1A02G255100,TRAESCS2B02G534800,TRAESCS3B02G040200,…
GO:0071482	cellular response to light stimulus	0.0380405	0.0380405	Up_regulated	TRAESCS5B02G422000,TRAESCS5D02G428400,TRAESCS4D02G052200,TRAESCS3A02G365600,TRAESCS4A02G262900,TRAESCS2B02G553600,TRAESCS7D02G292000,TRAESCS7B02G184800,TRAESCS7A02G297900,TRAESCS5A02G391300,TRAESCS6A02G203300,TRAESCS3B02G397400,TRAESCS5B02G396200,TRAESCS5D02G401000,TRAESCS1A02G425100,TRAESCS4D02G183400,TRAESCS6A02G223700,TRAESCS4B02G182400,TRAESCS2B02G421200
GO:0065004	protein-DNA complex assembly	1.607359986716369e-28	1.607359986716369e-28	Down_regulated	TRAESCS2B02G230100,TRAESCS1B02G386800,TRAESCS5A02G375400,TRAESCS1A02G368200,TRAESCS1A02G320800,TRAESCS2D02G413100,TRAESCS2B02G411600,TRAESCS1D02G320700,TRAESCS2D02G212700,TRAESCS3A02G429100,TRAESCS5D02G385000,TRAESCS3D02G424600,TRAESCS1A02G368400,TRAESCS1B02G387200,TRAESCS1D02G374200,TRAESCS4B02G350800,TRAESCS2B02G436700,TRAESCS5A02G225000,TRAESCS1A02G360100,TRAESCS4D02G345400,TRAESCS1B02G097900,…
GO:0043933	protein-containing complex organization	1.3251893137891139e-27	1.3251893137891139e-27	Down_regulated	TRAESCS7D02G478000,TRAESCS2B02G230100,TRAESCS3B02G311200,TRAESCS6A02G241100,TRAESCS3B02G576800,TRAESCS3D02G114900,TRAESCS1B02G386800,TRAESCS1D02G128300,TRAESCS5A02G375400,TRAESCS3D02G472100,TRAESCS4A02G037700,TRAESCS3D02G115100,TRAESCS5D02G059400,TRAESCS1A02G368200,TRAESCS4D02G279200,TRAESCS5A02G478500,TRAESCS3B02G131300,TRAESCS3B02G576500,TRAESCS3B02G131000,TRAESCS1A02G320800,TRAESCS2D02G413100,…
GO:0071824	protein-DNA complex organization	1.7624384696210152e-26	1.7624384696210152e-26	Down_regulated	TRAESCS7D02G478000,TRAESCS2B02G230100,TRAESCS6A02G241100,TRAESCS1B02G386800,TRAESCS5A02G375400,TRAESCS1A02G368200,TRAESCS4D02G279200,TRAESCS1A02G320800,TRAESCS2D02G413100,TRAESCS3D02G407400,TRAESCS2B02G411600,TRAESCS4A02G022800,TRAESCS3A02G412700,TRAESCS5B02G086300,TRAESCS1D02G320700,TRAESCS2B02G272200,TRAESCS2D02G212700,TRAESCS3A02G429100,TRAESCS3D02G032500,TRAESCS6B02G355400,TRAESCS5D02G385000,…
GO:0022607	cellular component assembly	1.87835900128394e-26	1.87835900128394e-26	Down_regulated	TRAESCS2B02G230100,TRAESCS3B02G311200,TRAESCS3B02G576800,TRAESCS3D02G114900,TRAESCS1B02G386800,TRAESCS1D02G128300,TRAESCS5A02G375400,TRAESCS3A02G409900,TRAESCS7B02G191200,TRAESCS4A02G037700,TRAESCS3D02G115100,TRAESCS1A02G368200,TRAESCS3B02G131300,TRAESCS3B02G576500,TRAESCS7A02G224600,TRAESCS3B02G131000,TRAESCS1A02G320800,TRAESCS2D02G413100,TRAESCS2B02G411600,TRAESCS3B02G130900,TRAESCS4B02G245300,…
GO:0034728	nucleosome organization	2.5040673336255613e-26	2.5040673336255613e-26	Down_regulated	TRAESCS2B02G230100,TRAESCS5A02G375400,TRAESCS2D02G413100,TRAESCS2B02G411600,TRAESCS2D02G212700,TRAESCS5D02G385000,TRAESCS4B02G350800,TRAESCS2B02G436700,TRAESCS1A02G360100,TRAESCS4D02G345400,TRAESCS1B02G097900,TRAESCS1A02G262000,TRAESCS1A02G291700,TRAESCS1D02G290200,TRAESCS1D02G262000,TRAESCS1B02G376400,TRAESCS1B02G301000,TRAESCS6A02G061600,TRAESCS2B02G415900,TRAESCS1A02G291600,TRAESCS2A02G417700,…
GO:0006334	nucleosome assembly	2.5040673336255613e-26	2.5040673336255613e-26	Down_regulated	TRAESCS2B02G230100,TRAESCS5A02G375400,TRAESCS2D02G413100,TRAESCS2B02G411600,TRAESCS2D02G212700,TRAESCS5D02G385000,TRAESCS4B02G350800,TRAESCS2B02G436700,TRAESCS1A02G360100,TRAESCS4D02G345400,TRAESCS1B02G097900,TRAESCS1A02G262000,TRAESCS1A02G291700,TRAESCS1D02G290200,TRAESCS1D02G262000,TRAESCS1B02G376400,TRAESCS1B02G301000,TRAESCS6A02G061600,TRAESCS2B02G415900,TRAESCS1A02G291600,TRAESCS2A02G417700,…
GO:0006338	chromatin remodeling	4.872027098171344e-25	4.872027098171344e-25	Down_regulated	TRAESCS7D02G478000,TRAESCS2B02G230100,TRAESCS6A02G241100,TRAESCS5A02G375400,TRAESCS4D02G279200,TRAESCS2D02G413100,TRAESCS3D02G407400,TRAESCS2B02G411600,TRAESCS4A02G022800,TRAESCS3A02G412700,TRAESCS5B02G086300,TRAESCS2B02G272200,TRAESCS2D02G212700,TRAESCS3D02G032500,TRAESCS6B02G355400,TRAESCS5D02G385000,TRAESCS4A02G197000,TRAESCS6A02G325100,TRAESCS7D02G424600,TRAESCS5D02G092600,TRAESCS6D02G304800,…
GO:0065003	protein-containing complex assembly	2.787217076153059e-24	2.787217076153059e-24	Down_regulated	TRAESCS2B02G230100,TRAESCS3B02G311200,TRAESCS3B02G576800,TRAESCS3D02G114900,TRAESCS1B02G386800,TRAESCS1D02G128300,TRAESCS5A02G375400,TRAESCS4A02G037700,TRAESCS3D02G115100,TRAESCS1A02G368200,TRAESCS3B02G131300,TRAESCS3B02G576500,TRAESCS3B02G131000,TRAESCS1A02G320800,TRAESCS2D02G413100,TRAESCS2B02G411600,TRAESCS3B02G130900,TRAESCS4B02G245300,TRAESCS3D02G115200,TRAESCS3D02G046300,TRAESCS1D02G320700,…
GO:0006325	chromatin organization	4.430556143794971e-23	4.430556143794971e-23	Down_regulated	TRAESCS7D02G478000,TRAESCS2B02G230100,TRAESCS6A02G241100,TRAESCS5A02G375400,TRAESCS4D02G279200,TRAESCS2D02G413100,TRAESCS3D02G407400,TRAESCS2B02G411600,TRAESCS4A02G022800,TRAESCS3A02G412700,TRAESCS5B02G086300,TRAESCS2B02G272200,TRAESCS2D02G212700,TRAESCS3D02G032500,TRAESCS6B02G355400,TRAESCS5D02G385000,TRAESCS4A02G197000,TRAESCS6A02G325100,TRAESCS7D02G424600,TRAESCS5D02G092600,TRAESCS6D02G304800,…
GO:0006412	translation	1.0535075534315522e-21	1.0535075534315522e-21	Down_regulated	TRAESCS1D02G228700,TRAESCS1A02G227100,TRAESCS7B02G390900,TRAESCS1B02G241200,TRAESCS4A02G086400,TRAESCS5B02G554700,TRAESCS7D02G474200,TRAESCS7D02G474300,TRAESCS6B02G204800,TRAESCS7A02G487500,TRAESCS2A02G474500,TRAESCS2A02G104200,TRAESCS3D02G472100,TRAESCS4A02G007200,TRAESCSU02G183400,TRAESCS1B02G286800,TRAESCS7B02G487300,TRAESCS5B02G027300,TRAESCS5B02G534800,TRAESCS3B02G121700,TRAESCSU02G183200,TR…
GO:0043043	peptide biosynthetic process	2.7212940795802206e-21	2.7212940795802206e-21	Down_regulated	TRAESCS1D02G228700,TRAESCS1A02G227100,TRAESCS7B02G390900,TRAESCS1B02G241200,TRAESCS4A02G086400,TRAESCS5B02G554700,TRAESCS7D02G474200,TRAESCS7D02G474300,TRAESCS6B02G204800,TRAESCS7A02G487500,TRAESCS2A02G474500,TRAESCS2A02G104200,TRAESCS3D02G472100,TRAESCS4A02G007200,TRAESCSU02G183400,TRAESCS1B02G286800,TRAESCS7B02G487300,TRAESCS5B02G027300,TRAESCS5B02G534800,TRAESCS3B02G121700,TRAESCSU02G183200,TR…
GO:1901565	organonitrogen compound catabolic process	2.44188713846972e-20	2.44188713846972e-20	Down_regulated	TRAESCS3B02G116800,TRAESCS4A02G129900,TRAESCS7B02G390900,TRAESCS2D02G536200,TRAESCS3B02G052700,TRAESCS4A02G086400,TRAESCS3B02G018000,TRAESCS7B02G193600,TRAESCS2B02G564200,TRAESCS2D02G420100,TRAESCS3D02G040900,TRAESCS3B02G569700,TRAESCS4B02G337400,TRAESCS7D02G474200,TRAESCS7A02G226000,TRAESCS2A02G574500,TRAESCS4A02G373800,TRAESCS3D02G018100,TRAESCS2A02G446400,TRAESCS3D02G030300,TRAESCS3B02G044500,…
GO:0009414	response to water deprivation	1.7343629281309514e-19	1.7343629281309514e-19	Down_regulated	TRAESCS5B02G531400,TRAESCS2D02G370100,TRAESCS2B02G411600,TRAESCS2D02G531800,TRAESCS4D02G164700,TRAESCS1D02G184500,TRAESCS7D02G353800,TRAESCS7B02G269600,TRAESCS6D02G203800,TRAESCS7B02G259000,TRAESCS1B02G322100,TRAESCS7A02G358200,TRAESCS7D02G364600,TRAESCS5A02G498000,TRAESCS5B02G376900,TRAESCS1A02G360100,TRAESCS4B02G325800,TRAESCS4D02G345400,TRAESCS5A02G375000,TRAESCS1B02G097900,TRAESCS1A02G262000,…
GO:0007005	mitochondrion organization	1.6786291203769734e-18	1.6786291203769734e-18	Down_regulated	TRAESCS2D02G438000,TRAESCS2A02G129600,TRAESCS1B02G457600,TRAESCS1A02G112700,TRAESCS3A02G040500,TRAESCS4B02G280300,TRAESCS6D02G180900,TRAESCS4B02G191000,TRAESCS2A02G111000,TRAESCS2D02G111700,TRAESCS7D02G435100,TRAESCS3B02G043100,TRAESCS5D02G501200,TRAESCS7A02G446800,TRAESCS4D02G278800,TRAESCS1A02G239800,TRAESCS2D02G340200,TRAESCS1D02G231800,TRAESCS4A02G044200,TRAESCS4A02G410300,TRAESCS1A02G167200,…
GO:0010035	response to inorganic substance	1.3765960216609174e-16	1.3765960216609174e-16	Down_regulated	TRAESCS5B02G531400,TRAESCS2D02G339900,TRAESCS3D02G114900,TRAESCS2D02G370100,TRAESCS3D02G115100,TRAESCS3B02G131300,TRAESCS3B02G131000,TRAESCS2B02G411600,TRAESCS3B02G130900,TRAESCS3D02G115200,TRAESCS3D02G046300,TRAESCS3B02G130500,TRAESCS3D02G046700,TRAESCS2D02G531800,TRAESCS4D02G164700,TRAESCS2D02G598500,TRAESCS1D02G184500,TRAESCS2D02G388800,TRAESCS2A02G420700,TRAESCS7D02G353800,TRAESCS2A02G389900,…
GO:0009415	response to water	1.6317414113479028e-16	1.6317414113479028e-16	Down_regulated	TRAESCS5B02G531400,TRAESCS2D02G370100,TRAESCS2B02G411600,TRAESCS2D02G531800,TRAESCS4D02G164700,TRAESCS1D02G184500,TRAESCS7D02G353800,TRAESCS7B02G269600,TRAESCS6D02G203800,TRAESCS7B02G259000,TRAESCS1B02G322100,TRAESCS7A02G358200,TRAESCS7D02G364600,TRAESCS5A02G498000,TRAESCS6A02G350600,TRAESCS5B02G376900,TRAESCS1A02G360100,TRAESCS4B02G325800,TRAESCS4D02G345400,TRAESCS5A02G375000,TRAESCS1B02G097900,…
GO:0044085	cellular component biogenesis	2.6167554239780096e-16	2.6167554239780096e-16	Down_regulated	TRAESCS6B02G129900,TRAESCS2D02G431700,TRAESCS3B02G074700,TRAESCS2B02G230100,TRAESCS3B02G311200,TRAESCS7A02G455600,TRAESCS3B02G576800,TRAESCS3D02G114900,TRAESCS1B02G386800,TRAESCS1D02G128300,TRAESCS5A02G375400,TRAESCS7D02G058200,TRAESCS3A02G409900,TRAESCS7B02G191200,TRAESCS4A02G037700,TRAESCS3D02G115100,TRAESCS7B02G356100,TRAESCS1A02G368200,TRAESCS3B02G131300,TRAESCS3B02G576500,TRAESCS6B02G110400,…
GO:0001101	response to acid chemical	3.8107647590723995e-16	3.8107647590723995e-16	Down_regulated	TRAESCS5B02G531400,TRAESCS2D02G370100,TRAESCS2B02G411600,TRAESCS2D02G531800,TRAESCS4D02G164700,TRAESCS1D02G184500,TRAESCS7D02G353800,TRAESCS7B02G269600,TRAESCS6D02G203800,TRAESCS7B02G259000,TRAESCS1B02G322100,TRAESCS7A02G358200,TRAESCS7D02G364600,TRAESCS5A02G498000,TRAESCS6A02G350600,TRAESCS5B02G376900,TRAESCS1A02G360100,TRAESCS4B02G325800,TRAESCS4D02G345400,TRAESCS5A02G375000,TRAESCS1B02G097900,…
GO:0006839	mitochondrial transport	2.043595774290338e-15	2.043595774290338e-15	Down_regulated	TRAESCS4A02G179400,TRAESCS1B02G206900,TRAESCS4D02G134300,TRAESCS4D02G221800,TRAESCS3A02G040500,TRAESCS2D02G348100,TRAESCS2B02G368100,TRAESCS4B02G191000,TRAESCS2A02G349700,TRAESCS3A02G505200,TRAESCS5D02G362200,TRAESCS3B02G043100,TRAESCS5D02G501200,TRAESCS2A02G209800,TRAESCS3B02G570900,TRAESCS7A02G016000,TRAESCS4A02G480900,TRAESCS2B02G376700,TRAESCS4A02G044200,TRAESCS4A02G410300,TRAESCS1A02G167200,…
GO:0090150	establishment of protein localization to membrane	7.167105599642378e-14	7.167105599642378e-14	Down_regulated	TRAESCS3A02G322800,TRAESCS1B02G340700,TRAESCS5A02G015200,TRAESCS1A02G327300,TRAESCS3B02G342900,TRAESCS3D02G308700,TRAESCS6B02G129300,TRAESCS3B02G518300,TRAESCS3A02G207800,TRAESCS3A02G040500,TRAESCS6D02G089600,TRAESCS3D02G208200,TRAESCS4B02G191000,TRAESCS6D02G140600,TRAESCS3B02G043100,TRAESCS5D02G501200,TRAESCS5B02G398300,TRAESCS4A02G044200,TRAESCS4A02G410300,TRAESCS1A02G167200,TRAESCS5B02G087200,…
GO:0051603	proteolysis involved in protein catabolic process	1.3833692227459393e-13	1.3833692227459393e-13	Down_regulated	TRAESCS3B02G116800,TRAESCS7B02G390900,TRAESCS3B02G052700,TRAESCS4A02G086400,TRAESCS3B02G018000,TRAESCS2D02G420100,TRAESCS3D02G040900,TRAESCS3B02G569700,TRAESCS4B02G337400,TRAESCS7D02G474200,TRAESCS2A02G574500,TRAESCS3D02G018100,TRAESCS2A02G446400,TRAESCS3D02G030300,TRAESCS3B02G044500,TRAESCS5D02G475600,TRAESCS2D02G177600,TRAESCS7A02G487500,TRAESCS3A02G020900,TRAESCSU02G040400,TRAESCS1A02G094100,T…
GO:0072657	protein localization to membrane	1.3936084984009773e-13	1.3936084984009773e-13	Down_regulated	TRAESCS3A02G322800,TRAESCS1B02G340700,TRAESCS5A02G015200,TRAESCS1A02G327300,TRAESCS3B02G342900,TRAESCS3D02G308700,TRAESCS6B02G129300,TRAESCS3B02G518300,TRAESCS3A02G207800,TRAESCS3A02G040500,TRAESCS6D02G089600,TRAESCS3D02G208200,TRAESCS4B02G191000,TRAESCS6D02G140600,TRAESCS3B02G043100,TRAESCS5D02G501200,TRAESCS5B02G398300,TRAESCS4A02G044200,TRAESCS4A02G410300,TRAESCS1A02G167200,TRAESCS5B02G087200,…
GO:0034220	monoatomic ion transmembrane transport	2.6791527871282697e-13	2.6791527871282697e-13	Down_regulated	TRAESCS3B02G323500,TRAESCS3D02G443400,TRAESCSU02G151300,TRAESCS2A02G505500,TRAESCS7A02G469300,TRAESCS3B02G322400,TRAESCS3B02G418700,TRAESCS2D02G277100,TRAESCS7D02G365300,TRAESCS1D02G253200,TRAESCS7B02G047600,TRAESCS1A02G253600,TRAESCS1D02G335400,TRAESCS7A02G199900,TRAESCS1D02G193600,TRAESCS7B02G371100,TRAESCS7A02G098300,TRAESCS1B02G264600,TRAESCS7B02G270400,TRAESCS7A02G408700,TRAESCS2B02G533800,T…
GO:0042775	mitochondrial ATP synthesis coupled electron transport	2.9025748447841396e-13	2.9025748447841396e-13	Down_regulated	TRAESCS3B02G438700,TRAESCSU02G151300,TRAESCS3D02G400400,TRAESCS5A02G066100,TRAESCS7A02G090900,TRAESCS1D02G249900,TRAESCS7D02G086000,TRAESCS1D02G263400,TRAESCS1A02G250300,TRAESCS6B02G386700,TRAESCS4A02G390800,TRAESCS1B02G260900,TRAESCS5A02G456800,TRAESCS7B02G188700,TRAESCS7A02G298300,TRAESCS7A02G384400,TRAESCS1A02G263300,TRAESCS7A02G139000,TRAESCS7B02G041000,TRAESCS4A02G111800,TRAESCS2D02G255500,T…
GO:0030163	protein catabolic process	4.179113809207288e-13	4.179113809207288e-13	Down_regulated	TRAESCS3B02G116800,TRAESCS7B02G390900,TRAESCS3B02G052700,TRAESCS4A02G086400,TRAESCS3B02G018000,TRAESCS2D02G420100,TRAESCS3D02G040900,TRAESCS3B02G569700,TRAESCS4B02G337400,TRAESCS7D02G474200,TRAESCS2A02G574500,TRAESCS3D02G018100,TRAESCS2A02G446400,TRAESCS3D02G030300,TRAESCS3B02G044500,TRAESCS5D02G475600,TRAESCS2D02G177600,TRAESCS7A02G487500,TRAESCS3A02G020900,TRAESCSU02G040400,TRAESCS1A02G094100,T…
GO:0019646	aerobic electron transport chain	6.374369999661541e-13	6.374369999661541e-13	Down_regulated	TRAESCS3B02G438700,TRAESCSU02G151300,TRAESCS3D02G400400,TRAESCS2D02G569300,TRAESCS5A02G066100,TRAESCS7A02G090900,TRAESCS1D02G249900,TRAESCS7D02G086000,TRAESCS1D02G263400,TRAESCS1A02G250300,TRAESCS6B02G386700,TRAESCS4A02G390800,TRAESCS1B02G260900,TRAESCS5A02G456800,TRAESCS7B02G188700,TRAESCS7A02G298300,TRAESCS7A02G384400,TRAESCS1A02G263300,TRAESCS7A02G139000,TRAESCS7B02G041000,TRAESCS4A02G111800,T…
GO:0051668	localization within membrane	1.6974842391931074e-12	1.6974842391931074e-12	Down_regulated	TRAESCS3A02G322800,TRAESCS1B02G340700,TRAESCS5A02G015200,TRAESCS1A02G327300,TRAESCS3B02G342900,TRAESCS3D02G308700,TRAESCS6B02G129300,TRAESCS3B02G518300,TRAESCS3A02G207800,TRAESCS3A02G040500,TRAESCS6D02G089600,TRAESCS3D02G208200,TRAESCS4B02G191000,TRAESCS6D02G140600,TRAESCS3B02G043100,TRAESCS5D02G501200,TRAESCS5B02G398300,TRAESCS4A02G044200,TRAESCS4A02G410300,TRAESCS1A02G167200,TRAESCS5B02G087200,…
GO:0006099	tricarboxylic acid cycle	1.4843670729834873e-11	1.4843670729834873e-11	Down_regulated	TRAESCS2D02G562600,TRAESCS2B02G592100,TRAESCS2A02G591600,TRAESCS2A02G573200,TRAESCS4A02G418100,TRAESCS3B02G511600,TRAESCS2B02G356300,TRAESCS2B02G220000,TRAESCS7B02G309200,TRAESCS2D02G337100,TRAESCS2A02G325600,TRAESCS2D02G200600,TRAESCS2A02G187300,TRAESCS4D02G170200,TRAESCS3B02G265700,TRAESCS6B02G194700,TRAESCS3D02G237500,TRAESCS4B02G167200,TRAESCS3B02G329800,TRAESCS6D02G155800,TRAESCS7A02G409800,…
GO:0006082	organic acid metabolic process	1.5179809226174724e-10	1.5179809226174724e-10	Down_regulated	TRAESCS3B02G059500,TRAESCS2A02G017500,TRAESCS2D02G562600,TRAESCS3A02G050700,TRAESCS4A02G129900,TRAESCS4A02G109900,TRAESCS3B02G432800,TRAESCS4A02G075600,TRAESCS3D02G050200,TRAESCS2D02G135300,TRAESCS7B02G193600,TRAESCS3B02G059300,TRAESCS4B02G194400,TRAESCS3A02G410800,TRAESCS7D02G251900,TRAESCS7A02G253300,TRAESCS2B02G592100,TRAESCS4D02G236800,TRAESCS7A02G226000,TRAESCS2B02G091400,TRAESCS4A02G373800,…
GO:0019752	carboxylic acid metabolic process	1.9909230564865801e-10	1.9909230564865801e-10	Down_regulated	TRAESCS3B02G059500,TRAESCS2A02G017500,TRAESCS2D02G562600,TRAESCS3A02G050700,TRAESCS4A02G129900,TRAESCS4A02G109900,TRAESCS3B02G432800,TRAESCS4A02G075600,TRAESCS3D02G050200,TRAESCS2D02G135300,TRAESCS7B02G193600,TRAESCS3B02G059300,TRAESCS4B02G194400,TRAESCS3A02G410800,TRAESCS7D02G251900,TRAESCS7A02G253300,TRAESCS2B02G592100,TRAESCS4D02G236800,TRAESCS7A02G226000,TRAESCS2B02G091400,TRAESCS4A02G373800,…
GO:0009060	aerobic respiration	2.0774833957589874e-10	2.0774833957589874e-10	Down_regulated	TRAESCS2D02G562600,TRAESCS3B02G438700,TRAESCSU02G151300,TRAESCS3D02G400400,TRAESCS2B02G592100,TRAESCS2A02G591600,TRAESCS7B02G488300,TRAESCS2A02G573200,TRAESCS2D02G436700,TRAESCS7B02G486900,TRAESCS2D02G230000,TRAESCS4A02G418100,TRAESCS2D02G569300,TRAESCS3B02G511600,TRAESCS5A02G066100,TRAESCS7A02G090900,TRAESCS2B02G356300,TRAESCS2B02G220000,TRAESCS7B02G309200,TRAESCS2D02G337100,TRAESCS2A02G325600,T…
GO:0019941	modification-dependent protein catabolic process	3.134157869198447e-10	3.134157869198447e-10	Down_regulated	TRAESCS3B02G116800,TRAESCS7B02G390900,TRAESCS3B02G052700,TRAESCS4A02G086400,TRAESCS3B02G018000,TRAESCS2D02G420100,TRAESCS3D02G040900,TRAESCS3B02G569700,TRAESCS4B02G337400,TRAESCS7D02G474200,TRAESCS2A02G574500,TRAESCS3D02G018100,TRAESCS2A02G446400,TRAESCS3D02G030300,TRAESCS3B02G044500,TRAESCS5D02G475600,TRAESCS2D02G177600,TRAESCS7A02G487500,TRAESCS3A02G020900,TRAESCSU02G040400,TRAESCS1A02G094100,T…
GO:0043632	modification-dependent macromolecule catabolic process	3.475933211110559e-10	3.475933211110559e-10	Down_regulated	TRAESCS3B02G116800,TRAESCS7B02G390900,TRAESCS3B02G052700,TRAESCS4A02G086400,TRAESCS3B02G018000,TRAESCS2D02G420100,TRAESCS3D02G040900,TRAESCS3B02G569700,TRAESCS4B02G337400,TRAESCS7D02G474200,TRAESCS2A02G574500,TRAESCS3D02G018100,TRAESCS2A02G446400,TRAESCS3D02G030300,TRAESCS3B02G044500,TRAESCS5D02G475600,TRAESCS2D02G177600,TRAESCS7A02G487500,TRAESCS3A02G020900,TRAESCSU02G040400,TRAESCS1A02G094100,T…
GO:0098655	monoatomic cation transmembrane transport	4.4780113371108793e-10	4.4780113371108793e-10	Down_regulated	TRAESCS3D02G443400,TRAESCSU02G151300,TRAESCS2A02G505500,TRAESCS7A02G469300,TRAESCS3B02G322400,TRAESCS2D02G277100,TRAESCS7D02G365300,TRAESCS1D02G253200,TRAESCS7B02G047600,TRAESCS1A02G253600,TRAESCS1D02G335400,TRAESCS1D02G193600,TRAESCS7B02G371100,TRAESCS7A02G098300,TRAESCS1B02G264600,TRAESCS7B02G270400,TRAESCS7A02G408700,TRAESCS2B02G533800,TRAESCS7D02G245600,TRAESCS7D02G456900,TRAESCS7A02G071000,T…
GO:0043436	oxoacid metabolic process	4.959191558419674e-10	4.959191558419674e-10	Down_regulated	TRAESCS3B02G059500,TRAESCS2A02G017500,TRAESCS2D02G562600,TRAESCS3A02G050700,TRAESCS4A02G129900,TRAESCS4A02G109900,TRAESCS3B02G432800,TRAESCS4A02G075600,TRAESCS3D02G050200,TRAESCS2D02G135300,TRAESCS7B02G193600,TRAESCS3B02G059300,TRAESCS4B02G194400,TRAESCS3A02G410800,TRAESCS7D02G251900,TRAESCS7A02G253300,TRAESCS2B02G592100,TRAESCS4D02G236800,TRAESCS7A02G226000,TRAESCS2B02G091400,TRAESCS4A02G373800,…
GO:0045333	cellular respiration	8.167335045079507e-10	8.167335045079507e-10	Down_regulated	TRAESCS2D02G562600,TRAESCS3B02G438700,TRAESCSU02G151300,TRAESCS3D02G400400,TRAESCS2B02G592100,TRAESCS2A02G591600,TRAESCS7B02G488300,TRAESCS2A02G573200,TRAESCS1B02G413000,TRAESCS2D02G436700,TRAESCS7B02G486900,TRAESCS2D02G230000,TRAESCS4A02G244700,TRAESCS4A02G418100,TRAESCS1A02G001500,TRAESCS7D02G119200,TRAESCS2D02G569300,TRAESCS3B02G511600,TRAESCS5A02G066100,TRAESCS7A02G090900,TRAESCS2B02G356300,T…
GO:0033108	mitochondrial respiratory chain complex assembly	1.455895127210707e-9	1.455895127210707e-9	Down_regulated	TRAESCS2D02G438000,TRAESCS2A02G129600,TRAESCS6D02G180900,TRAESCS2A02G111000,TRAESCS2D02G111700,TRAESCS7D02G435100,TRAESCS7A02G446800,TRAESCS1D02G231800,TRAESCS3A02G532400,TRAESCS2D02G239600,TRAESCS1B02G244000,TRAESCS1A02G230100,TRAESCS3D02G537600,TRAESCS2A02G323700,TRAESCS7D02G277200,TRAESCS7B02G174900,TRAESCS1D02G200800,TRAESCS1B02G211900,TRAESCS7A02G277200,TRAESCS6A02G198900,TRAESCS1A02G197300,…
GO:0019693	ribose phosphate metabolic process	1.9471213642347582e-9	1.9471213642347582e-9	Down_regulated	TRAESCS2A02G017500,TRAESCS5A02G057700,TRAESCS5B02G059100,TRAESCS4A02G129900,TRAESCS7B02G193600,TRAESCS3B02G322400,TRAESCS7A02G226000,TRAESCS4A02G373800,TRAESCS5D02G068900,TRAESCS3D02G287500,TRAESCS3A02G287700,TRAESCS7B02G487000,TRAESCS1D02G193600,TRAESCS7A02G098300,TRAESCS4D02G176600,TRAESCS4D02G034800,TRAESCS3B02G076300,TRAESCS4D02G099200,TRAESCS5B02G573300,TRAESCS5A02G017000,TRAESCS3D02G250900,…
GO:0009179	purine ribonucleoside diphosphate metabolic process	1.9589203191453982e-9	1.9589203191453982e-9	Down_regulated	TRAESCS4A02G129900,TRAESCS7B02G193600,TRAESCS7A02G226000,TRAESCS4A02G373800,TRAESCS4D02G176600,TRAESCS3B02G076300,TRAESCS7D02G071200,TRAESCS7D02G460700,TRAESCS7A02G075600,TRAESCS7D02G228500,TRAESCS4B02G109900,TRAESCS1B02G142000,TRAESCS4B02G174700,TRAESCS3D02G276000,TRAESCS5B02G195500,TRAESCS5D02G104900,TRAESCS1D02G123700,TRAESCS5A02G092600,TRAESCS4A02G203300,TRAESCS6B02G243700,TRAESCS3B02G422900,…
GO:0009181	purine ribonucleoside diphosphate catabolic process	1.9589203191453982e-9	1.9589203191453982e-9	Down_regulated	TRAESCS4A02G129900,TRAESCS7B02G193600,TRAESCS7A02G226000,TRAESCS4A02G373800,TRAESCS4D02G176600,TRAESCS3B02G076300,TRAESCS7D02G071200,TRAESCS7D02G460700,TRAESCS7A02G075600,TRAESCS7D02G228500,TRAESCS4B02G109900,TRAESCS1B02G142000,TRAESCS4B02G174700,TRAESCS3D02G276000,TRAESCS5B02G195500,TRAESCS5D02G104900,TRAESCS1D02G123700,TRAESCS5A02G092600,TRAESCS4A02G203300,TRAESCS6B02G243700,TRAESCS3B02G422900,…
GO:0019364	pyridine nucleotide catabolic process	1.9589203191453982e-9	1.9589203191453982e-9	Down_regulated	TRAESCS4A02G129900,TRAESCS7B02G193600,TRAESCS7A02G226000,TRAESCS4A02G373800,TRAESCS4D02G176600,TRAESCS3B02G076300,TRAESCS7D02G071200,TRAESCS7D02G460700,TRAESCS7A02G075600,TRAESCS7D02G228500,TRAESCS4B02G109900,TRAESCS1B02G142000,TRAESCS4B02G174700,TRAESCS3D02G276000,TRAESCS5B02G195500,TRAESCS5D02G104900,TRAESCS1D02G123700,TRAESCS5A02G092600,TRAESCS4A02G203300,TRAESCS6B02G243700,TRAESCS3B02G422900,…
GO:0009191	ribonucleoside diphosphate catabolic process	1.9589203191453982e-9	1.9589203191453982e-9	Down_regulated	TRAESCS4A02G129900,TRAESCS7B02G193600,TRAESCS7A02G226000,TRAESCS4A02G373800,TRAESCS4D02G176600,TRAESCS3B02G076300,TRAESCS7D02G071200,TRAESCS7D02G460700,TRAESCS7A02G075600,TRAESCS7D02G228500,TRAESCS4B02G109900,TRAESCS1B02G142000,TRAESCS4B02G174700,TRAESCS3D02G276000,TRAESCS5B02G195500,TRAESCS5D02G104900,TRAESCS1D02G123700,TRAESCS5A02G092600,TRAESCS4A02G203300,TRAESCS6B02G243700,TRAESCS3B02G422900,…
GO:0009154	purine ribonucleotide catabolic process	1.9589203191453982e-9	1.9589203191453982e-9	Down_regulated	TRAESCS4A02G129900,TRAESCS7B02G193600,TRAESCS7A02G226000,TRAESCS4A02G373800,TRAESCS4D02G176600,TRAESCS3B02G076300,TRAESCS7D02G071200,TRAESCS7D02G460700,TRAESCS7A02G075600,TRAESCS7D02G228500,TRAESCS4B02G109900,TRAESCS1B02G142000,TRAESCS4B02G174700,TRAESCS3D02G276000,TRAESCS5B02G195500,TRAESCS5D02G104900,TRAESCS1D02G123700,TRAESCS5A02G092600,TRAESCS4A02G203300,TRAESCS6B02G243700,TRAESCS3B02G422900,…
GO:0046032	ADP catabolic process	1.9589203191453982e-9	1.9589203191453982e-9	Down_regulated	TRAESCS4A02G129900,TRAESCS7B02G193600,TRAESCS7A02G226000,TRAESCS4A02G373800,TRAESCS4D02G176600,TRAESCS3B02G076300,TRAESCS7D02G071200,TRAESCS7D02G460700,TRAESCS7A02G075600,TRAESCS7D02G228500,TRAESCS4B02G109900,TRAESCS1B02G142000,TRAESCS4B02G174700,TRAESCS3D02G276000,TRAESCS5B02G195500,TRAESCS5D02G104900,TRAESCS1D02G123700,TRAESCS5A02G092600,TRAESCS4A02G203300,TRAESCS6B02G243700,TRAESCS3B02G422900,…
GO:0009135	purine nucleoside diphosphate metabolic process	1.9589203191453982e-9	1.9589203191453982e-9	Down_regulated	TRAESCS4A02G129900,TRAESCS7B02G193600,TRAESCS7A02G226000,TRAESCS4A02G373800,TRAESCS4D02G176600,TRAESCS3B02G076300,TRAESCS7D02G071200,TRAESCS7D02G460700,TRAESCS7A02G075600,TRAESCS7D02G228500,TRAESCS4B02G109900,TRAESCS1B02G142000,TRAESCS4B02G174700,TRAESCS3D02G276000,TRAESCS5B02G195500,TRAESCS5D02G104900,TRAESCS1D02G123700,TRAESCS5A02G092600,TRAESCS4A02G203300,TRAESCS6B02G243700,TRAESCS3B02G422900,…
GO:0009137	purine nucleoside diphosphate catabolic process	1.9589203191453982e-9	1.9589203191453982e-9	Down_regulated	TRAESCS4A02G129900,TRAESCS7B02G193600,TRAESCS7A02G226000,TRAESCS4A02G373800,TRAESCS4D02G176600,TRAESCS3B02G076300,TRAESCS7D02G071200,TRAESCS7D02G460700,TRAESCS7A02G075600,TRAESCS7D02G228500,TRAESCS4B02G109900,TRAESCS1B02G142000,TRAESCS4B02G174700,TRAESCS3D02G276000,TRAESCS5B02G195500,TRAESCS5D02G104900,TRAESCS1D02G123700,TRAESCS5A02G092600,TRAESCS4A02G203300,TRAESCS6B02G243700,TRAESCS3B02G422900,…
GO:0046031	ADP metabolic process	1.9589203191453982e-9	1.9589203191453982e-9	Down_regulated	TRAESCS4A02G129900,TRAESCS7B02G193600,TRAESCS7A02G226000,TRAESCS4A02G373800,TRAESCS4D02G176600,TRAESCS3B02G076300,TRAESCS7D02G071200,TRAESCS7D02G460700,TRAESCS7A02G075600,TRAESCS7D02G228500,TRAESCS4B02G109900,TRAESCS1B02G142000,TRAESCS4B02G174700,TRAESCS3D02G276000,TRAESCS5B02G195500,TRAESCS5D02G104900,TRAESCS1D02G123700,TRAESCS5A02G092600,TRAESCS4A02G203300,TRAESCS6B02G243700,TRAESCS3B02G422900,…
GO:0009261	ribonucleotide catabolic process	1.9589203191453982e-9	1.9589203191453982e-9	Down_regulated	TRAESCS4A02G129900,TRAESCS7B02G193600,TRAESCS7A02G226000,TRAESCS4A02G373800,TRAESCS4D02G176600,TRAESCS3B02G076300,TRAESCS7D02G071200,TRAESCS7D02G460700,TRAESCS7A02G075600,TRAESCS7D02G228500,TRAESCS4B02G109900,TRAESCS1B02G142000,TRAESCS4B02G174700,TRAESCS3D02G276000,TRAESCS5B02G195500,TRAESCS5D02G104900,TRAESCS1D02G123700,TRAESCS5A02G092600,TRAESCS4A02G203300,TRAESCS6B02G243700,TRAESCS3B02G422900,…
GO:0072526	pyridine-containing compound catabolic process	1.9589203191453982e-9	1.9589203191453982e-9	Down_regulated	TRAESCS4A02G129900,TRAESCS7B02G193600,TRAESCS7A02G226000,TRAESCS4A02G373800,TRAESCS4D02G176600,TRAESCS3B02G076300,TRAESCS7D02G071200,TRAESCS7D02G460700,TRAESCS7A02G075600,TRAESCS7D02G228500,TRAESCS4B02G109900,TRAESCS1B02G142000,TRAESCS4B02G174700,TRAESCS3D02G276000,TRAESCS5B02G195500,TRAESCS5D02G104900,TRAESCS1D02G123700,TRAESCS5A02G092600,TRAESCS4A02G203300,TRAESCS6B02G243700,TRAESCS3B02G422900,…
GO:0006096	glycolytic process	1.9589203191453982e-9	1.9589203191453982e-9	Down_regulated	TRAESCS4A02G129900,TRAESCS7B02G193600,TRAESCS7A02G226000,TRAESCS4A02G373800,TRAESCS4D02G176600,TRAESCS3B02G076300,TRAESCS7D02G071200,TRAESCS7D02G460700,TRAESCS7A02G075600,TRAESCS7D02G228500,TRAESCS4B02G109900,TRAESCS1B02G142000,TRAESCS4B02G174700,TRAESCS3D02G276000,TRAESCS5B02G195500,TRAESCS5D02G104900,TRAESCS1D02G123700,TRAESCS5A02G092600,TRAESCS4A02G203300,TRAESCS6B02G243700,TRAESCS3B02G422900,…
GO:0009259	ribonucleotide metabolic process	1.9812809224037277e-9	1.9812809224037277e-9	Down_regulated	TRAESCS2A02G017500,TRAESCS5A02G057700,TRAESCS5B02G059100,TRAESCS4A02G129900,TRAESCS7B02G193600,TRAESCS3B02G322400,TRAESCS7A02G226000,TRAESCS4A02G373800,TRAESCS5D02G068900,TRAESCS3D02G287500,TRAESCS3A02G287700,TRAESCS7B02G487000,TRAESCS1D02G193600,TRAESCS7A02G098300,TRAESCS4D02G176600,TRAESCS4D02G034800,TRAESCS3B02G076300,TRAESCS4D02G099200,TRAESCS5B02G573300,TRAESCS5A02G017000,TRAESCS3D02G250900,…
GO:0051604	protein maturation	1.9946852743247113e-9	1.9946852743247113e-9	Down_regulated	TRAESCS5B02G509400,TRAESCS6D02G008000,TRAESCS3D02G114900,TRAESCS3B02G566200,TRAESCS3D02G115100,TRAESCS2D02G600900,TRAESCS3B02G131300,TRAESCS3B02G131000,TRAESCS2B02G047400,TRAESCS3B02G130900,TRAESCS7B02G255900,TRAESCS3D02G115200,TRAESCS3B02G566300,TRAESCS3D02G046300,TRAESCS3B02G130500,TRAESCS3D02G046700,TRAESCS2D02G033200,TRAESCS2D02G531800,TRAESCS4A02G364000,TRAESCS6A02G389600,TRAESCS6D02G311800,…
GO:0009150	purine ribonucleotide metabolic process	2.020679195135725e-9	2.020679195135725e-9	Down_regulated	TRAESCS2A02G017500,TRAESCS5A02G057700,TRAESCS5B02G059100,TRAESCS4A02G129900,TRAESCS7B02G193600,TRAESCS3B02G322400,TRAESCS7A02G226000,TRAESCS4A02G373800,TRAESCS5D02G068900,TRAESCS3D02G287500,TRAESCS3A02G287700,TRAESCS7B02G487000,TRAESCS1D02G193600,TRAESCS7A02G098300,TRAESCS4D02G176600,TRAESCS4D02G034800,TRAESCS3B02G076300,TRAESCS4D02G099200,TRAESCS5B02G573300,TRAESCS5A02G017000,TRAESCS3D02G250900,…
GO:0006195	purine nucleotide catabolic process	2.479245606394087e-9	2.479245606394087e-9	Down_regulated	TRAESCS4A02G129900,TRAESCS7B02G193600,TRAESCS7A02G226000,TRAESCS4A02G373800,TRAESCS4D02G176600,TRAESCS3B02G076300,TRAESCS7D02G071200,TRAESCS7D02G460700,TRAESCS7A02G075600,TRAESCS7D02G228500,TRAESCS4B02G109900,TRAESCS1B02G142000,TRAESCS4B02G174700,TRAESCS3D02G276000,TRAESCS5B02G195500,TRAESCS5D02G104900,TRAESCS1D02G123700,TRAESCS5A02G092600,TRAESCS4A02G203300,TRAESCS6B02G243700,TRAESCS3B02G422900,…
GO:0009134	nucleoside diphosphate catabolic process	3.1307715481223633e-9	3.1307715481223633e-9	Down_regulated	TRAESCS4A02G129900,TRAESCS7B02G193600,TRAESCS7A02G226000,TRAESCS4A02G373800,TRAESCS4D02G176600,TRAESCS3B02G076300,TRAESCS7D02G071200,TRAESCS7D02G460700,TRAESCS7A02G075600,TRAESCS7D02G228500,TRAESCS4B02G109900,TRAESCS1B02G142000,TRAESCS4B02G174700,TRAESCS3D02G276000,TRAESCS5B02G195500,TRAESCS5D02G104900,TRAESCS1D02G123700,TRAESCS5A02G092600,TRAESCS4A02G203300,TRAESCS6B02G243700,TRAESCS3B02G422900,…
GO:0006811	monoatomic ion transport	3.310552677747327e-9	3.310552677747327e-9	Down_regulated	TRAESCS3B02G323500,TRAESCS3D02G443400,TRAESCS2B02G295700,TRAESCSU02G151300,TRAESCS7A02G327300,TRAESCS2D02G058700,TRAESCS2A02G505500,TRAESCS7A02G469300,TRAESCS3B02G322400,TRAESCS6B02G137200,TRAESCS3B02G418700,TRAESCS2D02G277100,TRAESCS7D02G324000,TRAESCS7D02G365300,TRAESCS6D02G096900,TRAESCS1D02G253200,TRAESCS3A02G390100,TRAESCS1D02G087900,TRAESCS7B02G047600,TRAESCS2A02G278100,TRAESCS6A02G355800,T…
GO:0009185	ribonucleoside diphosphate metabolic process	3.944802089019555e-9	3.944802089019555e-9	Down_regulated	TRAESCS4A02G129900,TRAESCS7B02G193600,TRAESCS7A02G226000,TRAESCS4A02G373800,TRAESCS4D02G176600,TRAESCS3B02G076300,TRAESCS7D02G071200,TRAESCS7D02G460700,TRAESCS7A02G075600,TRAESCS7D02G228500,TRAESCS4B02G109900,TRAESCS1B02G142000,TRAESCS4B02G174700,TRAESCS3D02G276000,TRAESCS5B02G195500,TRAESCS5D02G104900,TRAESCS1D02G123700,TRAESCS5A02G092600,TRAESCS4A02G203300,TRAESCS6B02G243700,TRAESCS3B02G422900,…
GO:0009205	purine ribonucleoside triphosphate metabolic process	4.845527575948547e-9	4.845527575948547e-9	Down_regulated	TRAESCS4A02G129900,TRAESCS7B02G193600,TRAESCS3B02G322400,TRAESCS7A02G226000,TRAESCS4A02G373800,TRAESCS3D02G287500,TRAESCS3A02G287700,TRAESCS7B02G487000,TRAESCS1D02G193600,TRAESCS7A02G098300,TRAESCS4D02G176600,TRAESCS3B02G076300,TRAESCS4D02G099200,TRAESCS5B02G573300,TRAESCS5A02G017000,TRAESCS3D02G250900,TRAESCS4A02G213400,TRAESCS6B02G131700,TRAESCS2A02G547200,TRAESCS7D02G071200,TRAESCS5B02G015000,…
GO:0098662	inorganic cation transmembrane transport	5.337710395765045e-9	5.337710395765045e-9	Down_regulated	TRAESCS3D02G443400,TRAESCSU02G151300,TRAESCS2A02G505500,TRAESCS7A02G469300,TRAESCS3B02G322400,TRAESCS2D02G277100,TRAESCS7D02G365300,TRAESCS1D02G253200,TRAESCS7B02G047600,TRAESCS1A02G253600,TRAESCS1D02G335400,TRAESCS1D02G193600,TRAESCS7B02G371100,TRAESCS7A02G098300,TRAESCS1B02G264600,TRAESCS7B02G270400,TRAESCS7A02G408700,TRAESCS2B02G533800,TRAESCS7D02G245600,TRAESCS7D02G456900,TRAESCS7A02G071000,T…
GO:0009144	purine nucleoside triphosphate metabolic process	5.578930609514858e-9	5.578930609514858e-9	Down_regulated	TRAESCS4A02G129900,TRAESCS7B02G193600,TRAESCS3B02G322400,TRAESCS7A02G226000,TRAESCS4A02G373800,TRAESCS3D02G287500,TRAESCS3A02G287700,TRAESCS7B02G487000,TRAESCS1D02G193600,TRAESCS7A02G098300,TRAESCS4D02G176600,TRAESCS3B02G076300,TRAESCS4D02G099200,TRAESCS5B02G573300,TRAESCS5A02G017000,TRAESCS3D02G250900,TRAESCS4A02G213400,TRAESCS6B02G131700,TRAESCS2A02G547200,TRAESCS7D02G071200,TRAESCS5B02G015000,…
GO:0072523	purine-containing compound catabolic process	5.738833814799201e-9	5.738833814799201e-9	Down_regulated	TRAESCS4A02G129900,TRAESCS7B02G193600,TRAESCS7A02G226000,TRAESCS4A02G373800,TRAESCS4D02G176600,TRAESCS3B02G076300,TRAESCS7D02G071200,TRAESCS7D02G460700,TRAESCS7A02G075600,TRAESCS7D02G228500,TRAESCS4B02G109900,TRAESCS1B02G142000,TRAESCS4B02G174700,TRAESCS3D02G276000,TRAESCS5B02G195500,TRAESCS5D02G104900,TRAESCS1D02G123700,TRAESCS5A02G092600,TRAESCS4A02G203300,TRAESCS3B02G408900,TRAESCS6B02G243700,…
GO:0009141	nucleoside triphosphate metabolic process	5.9349170472285635e-9	5.9349170472285635e-9	Down_regulated	TRAESCS4A02G129900,TRAESCS7B02G193600,TRAESCS3B02G322400,TRAESCS7A02G226000,TRAESCS4A02G373800,TRAESCS3D02G287500,TRAESCS3A02G287700,TRAESCS7B02G487000,TRAESCS1D02G193600,TRAESCS7A02G098300,TRAESCS4D02G176600,TRAESCS3B02G076300,TRAESCS4D02G099200,TRAESCS2B02G400500,TRAESCS5B02G573300,TRAESCS5A02G017000,TRAESCS3D02G250900,TRAESCS4A02G213400,TRAESCS6B02G131700,TRAESCS2A02G547200,TRAESCS7D02G071200,…
GO:0009199	ribonucleoside triphosphate metabolic process	7.388579748651127e-9	7.388579748651127e-9	Down_regulated	TRAESCS4A02G129900,TRAESCS7B02G193600,TRAESCS3B02G322400,TRAESCS7A02G226000,TRAESCS4A02G373800,TRAESCS3D02G287500,TRAESCS3A02G287700,TRAESCS7B02G487000,TRAESCS1D02G193600,TRAESCS7A02G098300,TRAESCS4D02G176600,TRAESCS3B02G076300,TRAESCS4D02G099200,TRAESCS5B02G573300,TRAESCS5A02G017000,TRAESCS3D02G250900,TRAESCS4A02G213400,TRAESCS6B02G131700,TRAESCS2A02G547200,TRAESCS7D02G071200,TRAESCS5B02G015000,…
GO:0015980	energy derivation by oxidation of organic compounds	8.05750339445584e-9	8.05750339445584e-9	Down_regulated	TRAESCS2D02G562600,TRAESCS3B02G397900,TRAESCS3B02G438700,TRAESCSU02G151300,TRAESCS3D02G400400,TRAESCS2B02G592100,TRAESCS2A02G591600,TRAESCS7B02G488300,TRAESCS2A02G573200,TRAESCS1B02G413000,TRAESCS2D02G436700,TRAESCS7B02G486900,TRAESCS2D02G230000,TRAESCS4A02G244700,TRAESCS4A02G418100,TRAESCS1A02G001500,TRAESCS7D02G119200,TRAESCS2D02G569300,TRAESCS3B02G511600,TRAESCS2B02G327300,TRAESCS5A02G066100,T…
GO:0098660	inorganic ion transmembrane transport	9.718995209817967e-9	9.718995209817967e-9	Down_regulated	TRAESCS3B02G323500,TRAESCS3D02G443400,TRAESCSU02G151300,TRAESCS2A02G505500,TRAESCS7A02G469300,TRAESCS3B02G322400,TRAESCS3B02G418700,TRAESCS2D02G277100,TRAESCS7D02G365300,TRAESCS1D02G253200,TRAESCS7B02G047600,TRAESCS1A02G253600,TRAESCS1D02G335400,TRAESCS1D02G193600,TRAESCS7B02G371100,TRAESCS7A02G098300,TRAESCS1B02G264600,TRAESCS7B02G270400,TRAESCS7A02G408700,TRAESCS2B02G533800,TRAESCS7D02G245600,T…
GO:0006605	protein targeting	9.807656530208959e-9	9.807656530208959e-9	Down_regulated	TRAESCS3A02G322800,TRAESCS1B02G340700,TRAESCS5A02G015200,TRAESCS1A02G327300,TRAESCS3B02G342900,TRAESCS7B02G379500,TRAESCS3D02G308700,TRAESCS7A02G443900,TRAESCS6B02G129300,TRAESCS3B02G518300,TRAESCS3A02G207800,TRAESCS4D02G221800,TRAESCS3A02G040500,TRAESCS6D02G089600,TRAESCS3D02G208200,TRAESCS4B02G191000,TRAESCS6D02G140600,TRAESCS3A02G505200,TRAESCS3B02G043100,TRAESCS5D02G501200,TRAESCS3B02G570900,…
GO:0006090	pyruvate metabolic process	1.2128632087242282e-8	1.2128632087242282e-8	Down_regulated	TRAESCS2A02G017500,TRAESCS4A02G129900,TRAESCS7B02G193600,TRAESCS7A02G226000,TRAESCS4A02G373800,TRAESCS4D02G176600,TRAESCS3B02G076300,TRAESCS7D02G071200,TRAESCS7D02G460700,TRAESCS7A02G075600,TRAESCS7D02G228500,TRAESCS4B02G109900,TRAESCS1B02G142000,TRAESCS2D02G018700,TRAESCS4B02G174700,TRAESCS3D02G276000,TRAESCS5B02G195500,TRAESCS5D02G104900,TRAESCS1D02G123700,TRAESCS5A02G092600,TRAESCS4A02G203300,…
GO:1901292	nucleoside phosphate catabolic process	1.2128632087242282e-8	1.2128632087242282e-8	Down_regulated	TRAESCS4A02G129900,TRAESCS7B02G193600,TRAESCS7A02G226000,TRAESCS4A02G373800,TRAESCS4D02G176600,TRAESCS3B02G076300,TRAESCS2B02G400500,TRAESCS7D02G071200,TRAESCS7D02G460700,TRAESCS7A02G075600,TRAESCS7D02G228500,TRAESCS4B02G109900,TRAESCS1B02G142000,TRAESCS4B02G174700,TRAESCS2B02G292300,TRAESCS3D02G276000,TRAESCS5B02G195500,TRAESCS2D02G273900,TRAESCS5D02G104900,TRAESCS1D02G123700,TRAESCS5A02G092600,…
GO:0009132	nucleoside diphosphate metabolic process	1.213279476358846e-8	1.213279476358846e-8	Down_regulated	TRAESCS4A02G129900,TRAESCS7B02G193600,TRAESCS7A02G226000,TRAESCS4A02G373800,TRAESCS4D02G176600,TRAESCS3B02G076300,TRAESCS7D02G071200,TRAESCS7D02G460700,TRAESCS7A02G075600,TRAESCS7D02G228500,TRAESCS4B02G109900,TRAESCS1B02G142000,TRAESCS4B02G174700,TRAESCS3D02G276000,TRAESCS5B02G195500,TRAESCS5D02G104900,TRAESCS1D02G123700,TRAESCS5A02G092600,TRAESCS4A02G203300,TRAESCS6B02G243700,TRAESCS3B02G422900,…
GO:0006457	protein folding	2.1135786066109525e-8	2.1135786066109525e-8	Down_regulated	TRAESCS5B02G509400,TRAESCS6D02G008000,TRAESCS3D02G114900,TRAESCS3B02G566200,TRAESCS3D02G115100,TRAESCS2D02G600900,TRAESCS3B02G131300,TRAESCS3B02G131000,TRAESCS2B02G047400,TRAESCS3B02G130900,TRAESCS3D02G115200,TRAESCS3B02G566300,TRAESCS3D02G046300,TRAESCS3B02G130500,TRAESCS3D02G046700,TRAESCS2D02G033200,TRAESCS4A02G364000,TRAESCS6A02G389600,TRAESCS4B02G064100,TRAESCS3B02G131200,TRAESCS1D02G208500,…
GO:0006753	nucleoside phosphate metabolic process	2.7352042968695316e-8	2.7352042968695316e-8	Down_regulated	TRAESCS2A02G017500,TRAESCS5A02G057700,TRAESCS5B02G059100,TRAESCS4A02G129900,TRAESCS7B02G193600,TRAESCS3B02G322400,TRAESCS7A02G226000,TRAESCS4A02G373800,TRAESCS5D02G068900,TRAESCS3D02G287500,TRAESCS3A02G287700,TRAESCS7B02G487000,TRAESCS1D02G193600,TRAESCS7A02G098300,TRAESCS4D02G176600,TRAESCS4D02G034800,TRAESCS3B02G076300,TRAESCS2A02G203200,TRAESCS4D02G099200,TRAESCS2B02G400500,TRAESCS5B02G573300,…
GO:0046434	organophosphate catabolic process	4.667586283471097e-8	4.667586283471097e-8	Down_regulated	TRAESCS4A02G129900,TRAESCS7B02G193600,TRAESCS7A02G226000,TRAESCS4A02G373800,TRAESCS2D02G284700,TRAESCS4D02G176600,TRAESCS3B02G076300,TRAESCS2B02G400500,TRAESCS7D02G071200,TRAESCS3B02G370300,TRAESCS7D02G460700,TRAESCS7A02G075600,TRAESCS7D02G228500,TRAESCS4B02G109900,TRAESCS1B02G142000,TRAESCS4B02G174700,TRAESCS2B02G292300,TRAESCS3D02G276000,TRAESCS5B02G195500,TRAESCS2D02G273900,TRAESCS5D02G104900,…
GO:0045039	protein insertion into mitochondrial inner membrane	5.1062976301332366e-8	5.1062976301332366e-8	Down_regulated	TRAESCS3A02G040500,TRAESCS4B02G191000,TRAESCS3B02G043100,TRAESCS5D02G501200,TRAESCS4A02G044200,TRAESCS4A02G410300,TRAESCS1A02G167200,TRAESCS5B02G087200,TRAESCS4D02G308300,TRAESCS4D02G192200,TRAESCS3D02G039800,TRAESCS4D02G265300,TRAESCS5A02G078900,TRAESCS5A02G101300,TRAESCS1D02G173700,TRAESCS4B02G265300,TRAESCS5D02G093400,TRAESCS4A02G113200,TRAESCS5B02G106100,TRAESCS4B02G310400
GO:0046034	ATP metabolic process	6.045401318860159e-8	6.045401318860159e-8	Down_regulated	TRAESCS4A02G129900,TRAESCS7B02G193600,TRAESCS3B02G322400,TRAESCS7A02G226000,TRAESCS4A02G373800,TRAESCS3D02G287500,TRAESCS3A02G287700,TRAESCS7B02G487000,TRAESCS1D02G193600,TRAESCS7A02G098300,TRAESCS4D02G176600,TRAESCS3B02G076300,TRAESCS5B02G573300,TRAESCS5A02G017000,TRAESCS3D02G250900,TRAESCS6B02G131700,TRAESCS2A02G547200,TRAESCS7D02G071200,TRAESCS5B02G015000,TRAESCS1D02G196100,TRAESCS7D02G460700,…
GO:0006163	purine nucleotide metabolic process	9.465138152719649e-8	9.465138152719649e-8	Down_regulated	TRAESCS2A02G017500,TRAESCS5A02G057700,TRAESCS5B02G059100,TRAESCS4A02G129900,TRAESCS7B02G193600,TRAESCS3B02G322400,TRAESCS7A02G226000,TRAESCS4A02G373800,TRAESCS5D02G068900,TRAESCS3D02G287500,TRAESCS3A02G287700,TRAESCS7B02G487000,TRAESCS1D02G193600,TRAESCS7A02G098300,TRAESCS4D02G176600,TRAESCS4D02G034800,TRAESCS3B02G076300,TRAESCS2A02G203200,TRAESCS4D02G099200,TRAESCS5B02G573300,TRAESCS5A02G017000,…
GO:0007007	inner mitochondrial membrane organization	9.488179960263395e-8	9.488179960263395e-8	Down_regulated	TRAESCS3A02G040500,TRAESCS4B02G191000,TRAESCS3B02G043100,TRAESCS5D02G501200,TRAESCS4A02G044200,TRAESCS4A02G410300,TRAESCS1A02G167200,TRAESCS5B02G087200,TRAESCS4D02G308300,TRAESCS4D02G192200,TRAESCS3D02G039800,TRAESCS4D02G265300,TRAESCS5A02G078900,TRAESCS5A02G101300,TRAESCS1D02G173700,TRAESCS4B02G265300,TRAESCS5D02G093400,TRAESCS4A02G113200,TRAESCS5B02G106100,TRAESCS4B02G310400
GO:1990542	mitochondrial transmembrane transport	1.5833301834394488e-7	1.5833301834394488e-7	Down_regulated	TRAESCS4A02G179400,TRAESCS4D02G134300,TRAESCS4D02G221800,TRAESCS2D02G348100,TRAESCS2B02G368100,TRAESCS2A02G349700,TRAESCS3A02G505200,TRAESCS5D02G362200,TRAESCS2A02G209800,TRAESCS3B02G570900,TRAESCS7A02G016000,TRAESCS4A02G480900,TRAESCS2B02G376700,TRAESCS1A02G167200,TRAESCS6B02G250200,TRAESCS5D02G243700,TRAESCS2D02G216600,TRAESCS2B02G236000,TRAESCS3B02G255900,TRAESCS4A02G082600,TRAESCS2B02G241100,…
GO:0006511	ubiquitin-dependent protein catabolic process	1.6252092335128245e-7	1.6252092335128245e-7	Down_regulated	TRAESCS3B02G116800,TRAESCS3B02G052700,TRAESCS3B02G018000,TRAESCS2D02G420100,TRAESCS3D02G040900,TRAESCS4B02G337400,TRAESCS2A02G574500,TRAESCS3D02G018100,TRAESCS2A02G446400,TRAESCS3D02G030300,TRAESCS3B02G044500,TRAESCS5D02G475600,TRAESCS2D02G177600,TRAESCS3A02G020900,TRAESCSU02G040400,TRAESCS1A02G094100,TRAESCS3A02G031100,TRAESCS3B02G092200,TRAESCS1D02G061700,TRAESCS6B02G053400,TRAESCS3B02G018100,T…
GO:0019362	pyridine nucleotide metabolic process	1.6583935609804356e-7	1.6583935609804356e-7	Down_regulated	TRAESCS4A02G129900,TRAESCS7B02G193600,TRAESCS7A02G226000,TRAESCS4A02G373800,TRAESCS4D02G176600,TRAESCS3B02G076300,TRAESCS2A02G203200,TRAESCS2D02G212500,TRAESCS2B02G230300,TRAESCS7D02G071200,TRAESCS7D02G460700,TRAESCS7A02G075600,TRAESCS7D02G228500,TRAESCS4B02G109900,TRAESCS1B02G142000,TRAESCS5A02G417000,TRAESCS4B02G174700,TRAESCS3D02G276000,TRAESCS5B02G195500,TRAESCS5D02G104900,TRAESCS5D02G424700,…
GO:0009166	nucleotide catabolic process	1.7981545427328425e-7	1.7981545427328425e-7	Down_regulated	TRAESCS4A02G129900,TRAESCS7B02G193600,TRAESCS7A02G226000,TRAESCS4A02G373800,TRAESCS4D02G176600,TRAESCS3B02G076300,TRAESCS7D02G071200,TRAESCS7D02G460700,TRAESCS7A02G075600,TRAESCS7D02G228500,TRAESCS4B02G109900,TRAESCS1B02G142000,TRAESCS4B02G174700,TRAESCS3D02G276000,TRAESCS5B02G195500,TRAESCS5D02G104900,TRAESCS1D02G123700,TRAESCS5A02G092600,TRAESCS4A02G203300,TRAESCS6B02G243700,TRAESCS3B02G422900,…
GO:0006352	DNA-templated transcription initiation	2.2582753908558953e-7	2.2582753908558953e-7	Down_regulated	TRAESCS1A02G106800,TRAESCS1D02G108000,TRAESCS5A02G437400,TRAESCS1B02G386800,TRAESCS5D02G444300,TRAESCS1B02G124300,TRAESCS5A02G437500,TRAESCS3D02G326400,TRAESCS1A02G368200,TRAESCS6A02G286200,TRAESCS1A02G320800,TRAESCS5D02G444400,TRAESCS3D02G407400,TRAESCS3A02G412700,TRAESCS1D02G320700,TRAESCS5B02G440000,TRAESCS3A02G429100,TRAESCS3D02G424600,TRAESCS1A02G368400,TRAESCS1B02G387200,TRAESCS3B02G342000,…
GO:0009628	response to abiotic stimulus	2.465434494033008e-7	2.465434494033008e-7	Down_regulated	TRAESCS5B02G531400,TRAESCS2A02G470000,TRAESCS3B02G432800,TRAESCS6A02G177000,TRAESCSU02G094800,TRAESCS3D02G114900,TRAESCS1B02G393800,TRAESCS2D02G370100,TRAESCS5D02G266000,TRAESCS5B02G257000,TRAESCS3D02G149600,TRAESCS3D02G115100,TRAESCS5A02G257700,TRAESCS3B02G131300,TRAESCS3B02G131000,TRAESCS3B02G060200,TRAESCS2B02G047400,TRAESCS2B02G411600,TRAESCSU02G196100,TRAESCS3B02G130900,TRAESCS1A02G369300,TR…
GO:0009117	nucleotide metabolic process	2.7108880141991777e-7	2.7108880141991777e-7	Down_regulated	TRAESCS2A02G017500,TRAESCS5A02G057700,TRAESCS5B02G059100,TRAESCS4A02G129900,TRAESCS7B02G193600,TRAESCS3B02G322400,TRAESCS7A02G226000,TRAESCS4A02G373800,TRAESCS5D02G068900,TRAESCS3D02G287500,TRAESCS3A02G287700,TRAESCS7B02G487000,TRAESCS1D02G193600,TRAESCS7A02G098300,TRAESCS4D02G176600,TRAESCS4D02G034800,TRAESCS3B02G076300,TRAESCS2A02G203200,TRAESCS4D02G099200,TRAESCS5B02G573300,TRAESCS5A02G017000,…
GO:0090151	establishment of protein localization to mitochondrial membrane	3.036300065736917e-7	3.036300065736917e-7	Down_regulated	TRAESCS3A02G040500,TRAESCS4B02G191000,TRAESCS3B02G043100,TRAESCS5D02G501200,TRAESCS4A02G044200,TRAESCS4A02G410300,TRAESCS1A02G167200,TRAESCS5B02G087200,TRAESCS4D02G308300,TRAESCS4D02G192200,TRAESCS3D02G039800,TRAESCS4D02G265300,TRAESCS5A02G078900,TRAESCS5A02G101300,TRAESCS1D02G173700,TRAESCS4B02G265300,TRAESCS5D02G093400,TRAESCS4A02G113200,TRAESCS5B02G106100,TRAESCS4B02G310400
GO:0072524	pyridine-containing compound metabolic process	3.2082656268246293e-7	3.2082656268246293e-7	Down_regulated	TRAESCS4A02G129900,TRAESCS7B02G193600,TRAESCS7A02G226000,TRAESCS4A02G373800,TRAESCS4D02G176600,TRAESCS3B02G076300,TRAESCS2A02G203200,TRAESCS2D02G212500,TRAESCS2B02G230300,TRAESCS7D02G071200,TRAESCS7D02G460700,TRAESCS7A02G075600,TRAESCS7D02G228500,TRAESCS4B02G109900,TRAESCS1B02G142000,TRAESCS5A02G417000,TRAESCS4B02G174700,TRAESCS3D02G276000,TRAESCS5B02G195500,TRAESCS5D02G104900,TRAESCS5D02G424700,…
GO:0072521	purine-containing compound metabolic process	3.390594416146545e-7	3.390594416146545e-7	Down_regulated	TRAESCS2A02G017500,TRAESCS5A02G057700,TRAESCS5B02G059100,TRAESCS4A02G129900,TRAESCS7B02G193600,TRAESCS3B02G322400,TRAESCS7A02G226000,TRAESCS4A02G373800,TRAESCS5D02G068900,TRAESCS3D02G287500,TRAESCS3A02G287700,TRAESCS7B02G487000,TRAESCS1D02G193600,TRAESCS7A02G098300,TRAESCS4D02G176600,TRAESCS4D02G034800,TRAESCS3B02G076300,TRAESCS2A02G203200,TRAESCS4D02G099200,TRAESCS5B02G573300,TRAESCS5A02G017000,…
GO:0045184	establishment of protein localization	3.757810382296325e-7	3.757810382296325e-7	Down_regulated	TRAESCS4D02G044400,TRAESCS2B02G244700,TRAESCS7D02G332100,TRAESCS3A02G322800,TRAESCS1B02G340700,TRAESCS5A02G015200,TRAESCS1A02G327300,TRAESCS7B02G236300,TRAESCS3B02G342900,TRAESCS2A02G219200,TRAESCS7B02G379500,TRAESCS3D02G308700,TRAESCS5D02G057000,TRAESCS5A02G125500,TRAESCS1A02G402300,TRAESCS2D02G224100,TRAESCS7A02G443900,TRAESCS4B02G279000,TRAESCS6B02G129300,TRAESCS3B02G308400,TRAESCS5A02G041100,…
GO:0007006	mitochondrial membrane organization	5.247747998226874e-7	5.247747998226874e-7	Down_regulated	TRAESCS3A02G040500,TRAESCS4B02G191000,TRAESCS3B02G043100,TRAESCS5D02G501200,TRAESCS4A02G044200,TRAESCS4A02G410300,TRAESCS1A02G167200,TRAESCS5B02G087200,TRAESCS4D02G308300,TRAESCS4D02G192200,TRAESCS3D02G039800,TRAESCS4D02G265300,TRAESCS5A02G078900,TRAESCS5A02G101300,TRAESCS1D02G173700,TRAESCS4B02G265300,TRAESCS5D02G093400,TRAESCS4A02G113200,TRAESCS5B02G106100,TRAESCS4B02G310400
GO:0008104	protein localization	5.369150969046414e-7	5.369150969046414e-7	Down_regulated	TRAESCS4D02G044400,TRAESCS2B02G244700,TRAESCS7D02G332100,TRAESCS3A02G322800,TRAESCS1B02G340700,TRAESCS5A02G015200,TRAESCS1A02G327300,TRAESCS7B02G236300,TRAESCS3B02G342900,TRAESCS3B02G311200,TRAESCS2A02G219200,TRAESCS7B02G379500,TRAESCS3D02G308700,TRAESCS5D02G057000,TRAESCS5A02G125500,TRAESCS1A02G402300,TRAESCS2D02G224100,TRAESCS7A02G443900,TRAESCS4B02G279000,TRAESCS6B02G129300,TRAESCS3B02G308400,…
GO:0070727	cellular macromolecule localization	5.369150969046414e-7	5.369150969046414e-7	Down_regulated	TRAESCS4D02G044400,TRAESCS2B02G244700,TRAESCS7D02G332100,TRAESCS3A02G322800,TRAESCS1B02G340700,TRAESCS5A02G015200,TRAESCS1A02G327300,TRAESCS7B02G236300,TRAESCS3B02G342900,TRAESCS3B02G311200,TRAESCS2A02G219200,TRAESCS7B02G379500,TRAESCS3D02G308700,TRAESCS5D02G057000,TRAESCS5A02G125500,TRAESCS1A02G402300,TRAESCS2D02G224100,TRAESCS7A02G443900,TRAESCS4B02G279000,TRAESCS6B02G129300,TRAESCS3B02G308400,…
GO:0055086	nucleobase-containing small molecule metabolic process	5.790399903781196e-7	5.790399903781196e-7	Down_regulated	TRAESCS2A02G017500,TRAESCS5A02G057700,TRAESCS5B02G059100,TRAESCS4A02G129900,TRAESCS7B02G193600,TRAESCS3B02G322400,TRAESCS7A02G226000,TRAESCS4A02G373800,TRAESCS5D02G068900,TRAESCS3D02G287500,TRAESCS3A02G287700,TRAESCS7B02G487000,TRAESCS1D02G193600,TRAESCS7A02G098300,TRAESCS4D02G176600,TRAESCS4D02G034800,TRAESCS3B02G076300,TRAESCS2A02G203200,TRAESCS4D02G099200,TRAESCS2B02G400500,TRAESCS5B02G573300,…
GO:0009064	glutamine family amino acid metabolic process	8.967993610510056e-7	8.967993610510056e-7	Down_regulated	TRAESCS3B02G059500,TRAESCS3A02G050700,TRAESCS4A02G109900,TRAESCS4A02G075600,TRAESCS3D02G050200,TRAESCS3B02G059300,TRAESCS4B02G194400,TRAESCS4D02G232700,TRAESCS3D02G050100,TRAESCS4D02G195100,TRAESCS3A02G050500,TRAESCS4B02G231400,TRAESCS4B02G240900,TRAESCS2B02G333700,TRAESCS2A02G315300,TRAESCS3A02G363700,TRAESCS3B02G299800,TRAESCS3D02G357200,TRAESCS5A02G153900,TRAESCS3B02G395900,TRAESCS4D02G240700,…
GO:0055129	L-proline biosynthetic process	9.136909639800827e-7	9.136909639800827e-7	Down_regulated	TRAESCS3A02G363700,TRAESCS3D02G357200,TRAESCS3B02G395900,TRAESCS3B02G538100,TRAESCS3D02G483400,TRAESCS5B02G376900,TRAESCS5A02G375000,TRAESCS1B02G290600,TRAESCS5D02G384500,TRAESCS1D02G280700
GO:0070585	protein localization to mitochondrion	1.01735E-06	1.01735E-06	Down_regulated	TRAESCS4D02G221800,TRAESCS3A02G040500,TRAESCS4B02G191000,TRAESCS3A02G505200,TRAESCS3B02G043100,TRAESCS5D02G501200,TRAESCS3B02G570900,TRAESCS4A02G044200,TRAESCS4A02G410300,TRAESCS1A02G167200,TRAESCS5B02G087200,TRAESCS4D02G308300,TRAESCS4D02G192200,TRAESCS3D02G039800,TRAESCS3B02G255900,TRAESCS4A02G082600,TRAESCS2B02G241100,TRAESCS4D02G265300,TRAESCS4B02G221400,TRAESCS5A02G078900,TRAESCS5A02G101300,…
GO:0072655	establishment of protein localization to mitochondrion	1.01735E-06	1.01735E-06	Down_regulated	TRAESCS4D02G221800,TRAESCS3A02G040500,TRAESCS4B02G191000,TRAESCS3A02G505200,TRAESCS3B02G043100,TRAESCS5D02G501200,TRAESCS3B02G570900,TRAESCS4A02G044200,TRAESCS4A02G410300,TRAESCS1A02G167200,TRAESCS5B02G087200,TRAESCS4D02G308300,TRAESCS4D02G192200,TRAESCS3D02G039800,TRAESCS3B02G255900,TRAESCS4A02G082600,TRAESCS2B02G241100,TRAESCS4D02G265300,TRAESCS4B02G221400,TRAESCS5A02G078900,TRAESCS5A02G101300,…
GO:0006626	protein targeting to mitochondrion	1.01735E-06	1.01735E-06	Down_regulated	TRAESCS4D02G221800,TRAESCS3A02G040500,TRAESCS4B02G191000,TRAESCS3A02G505200,TRAESCS3B02G043100,TRAESCS5D02G501200,TRAESCS3B02G570900,TRAESCS4A02G044200,TRAESCS4A02G410300,TRAESCS1A02G167200,TRAESCS5B02G087200,TRAESCS4D02G308300,TRAESCS4D02G192200,TRAESCS3D02G039800,TRAESCS3B02G255900,TRAESCS4A02G082600,TRAESCS2B02G241100,TRAESCS4D02G265300,TRAESCS4B02G221400,TRAESCS5A02G078900,TRAESCS5A02G101300,…
GO:0070647	protein modification by small protein conjugation or removal	1.24768E-06	1.24768E-06	Down_regulated	TRAESCS4D02G309600,TRAESCS2A02G185200,TRAESCS2A02G470000,TRAESCS1B02G222200,TRAESCS7B02G390900,TRAESCS1D02G449100,TRAESCS7D02G460100,TRAESCS3B02G052700,TRAESCS4A02G086400,TRAESCS5B02G438000,TRAESCS3B02G018000,TRAESCS4B02G360400,TRAESCS5B02G438400,TRAESCS4D02G070400,TRAESCS6B02G469200,TRAESCS4B02G312000,TRAESCS1B02G314300,TRAESCS5A02G435100,TRAESCS7B02G470700,TRAESCS3D02G513100,TRAESCS5A02G215600,…
GO:0033365	protein localization to organelle	1.3085E-06	1.3085E-06	Down_regulated	TRAESCS3A02G322800,TRAESCS1B02G340700,TRAESCS5A02G015200,TRAESCS1A02G327300,TRAESCS3B02G342900,TRAESCS7B02G379500,TRAESCS3D02G308700,TRAESCS5D02G057000,TRAESCS7A02G443900,TRAESCS6B02G129300,TRAESCS3B02G308400,TRAESCS3A02G207800,TRAESCS7A02G121500,TRAESCS5B02G034200,TRAESCS4D02G221800,TRAESCS3A02G040500,TRAESCS6D02G089600,TRAESCS3D02G208200,TRAESCS4B02G191000,TRAESCS6D02G140600,TRAESCS3A02G505200,…
GO:0043687	post-translational protein modification	1.4768E-06	1.4768E-06	Down_regulated	TRAESCS4D02G309600,TRAESCS2A02G185200,TRAESCS2A02G470000,TRAESCS1B02G222200,TRAESCS7B02G390900,TRAESCS1D02G449100,TRAESCS7D02G460100,TRAESCS3B02G052700,TRAESCS4A02G086400,TRAESCS5B02G438000,TRAESCS3B02G018000,TRAESCS4B02G360400,TRAESCS5B02G438400,TRAESCS4D02G070400,TRAESCS6B02G469200,TRAESCS4B02G312000,TRAESCS1B02G314300,TRAESCS5A02G435100,TRAESCS7B02G470700,TRAESCS3D02G513100,TRAESCS5A02G215600,…
GO:0072599	establishment of protein localization to endoplasmic reticulum	1.91268E-06	1.91268E-06	Down_regulated	TRAESCS3A02G322800,TRAESCS1B02G340700,TRAESCS5A02G015200,TRAESCS1A02G327300,TRAESCS3B02G342900,TRAESCS3D02G308700,TRAESCS6B02G129300,TRAESCS3A02G207800,TRAESCS6D02G089600,TRAESCS3D02G208200,TRAESCS6D02G140600,TRAESCS3B02G042600,TRAESCS3A02G041000,TRAESCS7B02G245200,TRAESCS2D02G312700,TRAESCS3D02G039200,TRAESCS7D02G486200,TRAESCS2B02G490800,TRAESCS7A02G333600,TRAESCS4D02G130200,TRAESCS7A02G499400,…
GO:0045047	protein targeting to ER	1.91268E-06	1.91268E-06	Down_regulated	TRAESCS3A02G322800,TRAESCS1B02G340700,TRAESCS5A02G015200,TRAESCS1A02G327300,TRAESCS3B02G342900,TRAESCS3D02G308700,TRAESCS6B02G129300,TRAESCS3A02G207800,TRAESCS6D02G089600,TRAESCS3D02G208200,TRAESCS6D02G140600,TRAESCS3B02G042600,TRAESCS3A02G041000,TRAESCS7B02G245200,TRAESCS2D02G312700,TRAESCS3D02G039200,TRAESCS7D02G486200,TRAESCS2B02G490800,TRAESCS7A02G333600,TRAESCS4D02G130200,TRAESCS7A02G499400,…
GO:0046496	nicotinamide nucleotide metabolic process	1.91581E-06	1.91581E-06	Down_regulated	TRAESCS4A02G129900,TRAESCS7B02G193600,TRAESCS7A02G226000,TRAESCS4A02G373800,TRAESCS4D02G176600,TRAESCS3B02G076300,TRAESCS2A02G203200,TRAESCS2D02G212500,TRAESCS2B02G230300,TRAESCS7D02G071200,TRAESCS7D02G460700,TRAESCS7A02G075600,TRAESCS7D02G228500,TRAESCS4B02G109900,TRAESCS1B02G142000,TRAESCS5A02G417000,TRAESCS4B02G174700,TRAESCS3D02G276000,TRAESCS5B02G195500,TRAESCS5D02G104900,TRAESCS5D02G424700,…
GO:0006091	generation of precursor metabolites and energy	2.12735E-06	2.12735E-06	Down_regulated	TRAESCS3B02G216300,TRAESCS2D02G562600,TRAESCS3B02G397900,TRAESCS3B02G157900,TRAESCS4A02G129900,TRAESCS3B02G438700,TRAESCSU02G151300,TRAESCS3B02G497700,TRAESCS3B02G497500,TRAESCS7B02G193600,TRAESCS3D02G400400,TRAESCS2B02G592100,TRAESCS7A02G226000,TRAESCS4A02G373800,TRAESCS6B02G234600,TRAESCS4D02G176600,TRAESCS2A02G591600,TRAESCS3B02G076300,TRAESCS7B02G488300,TRAESCS2A02G573200,TRAESCS1B02G413000,T…
GO:0009266	response to temperature stimulus	2.52405E-06	2.52405E-06	Down_regulated	TRAESCSU02G094800,TRAESCS3D02G114900,TRAESCS2D02G370100,TRAESCS5D02G266000,TRAESCS5B02G257000,TRAESCS3D02G115100,TRAESCS5A02G257700,TRAESCS3B02G131300,TRAESCS3B02G131000,TRAESCS2B02G047400,TRAESCS3B02G130900,TRAESCS1A02G369300,TRAESCS3D02G115200,TRAESCS3D02G046300,TRAESCS3B02G130500,TRAESCS6A02G248400,TRAESCS3D02G046700,TRAESCS6D02G230500,TRAESCS1A02G209500,TRAESCS2D02G388800,TRAESCS7D02G353800,T…
GO:0006812	monoatomic cation transport	4.45711E-06	4.45711E-06	Down_regulated	TRAESCS3D02G443400,TRAESCS2B02G295700,TRAESCSU02G151300,TRAESCS7A02G327300,TRAESCS2A02G505500,TRAESCS7A02G469300,TRAESCS3B02G322400,TRAESCS6B02G137200,TRAESCS2D02G277100,TRAESCS7D02G324000,TRAESCS7D02G365300,TRAESCS6D02G096900,TRAESCS1D02G253200,TRAESCS7B02G047600,TRAESCS2A02G278100,TRAESCS6A02G355800,TRAESCS1A02G253600,TRAESCS1D02G335400,TRAESCS7A02G199900,TRAESCS7B02G227900,TRAESCS1D02G193600,T…
GO:0031400	negative regulation of protein modification process	7.12702E-06	7.12702E-06	Down_regulated	TRAESCS7D02G173100,TRAESCS7B02G269600,TRAESCS6A02G283000,TRAESCS7A02G172400,TRAESCS7A02G358200,TRAESCS7D02G364600,TRAESCS6A02G321400,TRAESCS6B02G352100,TRAESCS6A02G205200,TRAESCS1B02G145800,TRAESCS6D02G301100,TRAESCS2A02G270500,TRAESCS2B02G289300,TRAESCS1D02G126900,TRAESCS7D02G224700,TRAESCS7A02G223000,TRAESCS6D02G263500,TRAESCS7B02G129500
GO:0070972	protein localization to endoplasmic reticulum	9.36248E-06	9.36248E-06	Down_regulated	TRAESCS3A02G322800,TRAESCS1B02G340700,TRAESCS5A02G015200,TRAESCS1A02G327300,TRAESCS3B02G342900,TRAESCS3D02G308700,TRAESCS6B02G129300,TRAESCS3A02G207800,TRAESCS6D02G089600,TRAESCS3D02G208200,TRAESCS6D02G140600,TRAESCS3B02G042600,TRAESCS7A02G271400,TRAESCS3A02G041000,TRAESCS7B02G245200,TRAESCS2D02G312700,TRAESCS3D02G039200,TRAESCS7D02G486200,TRAESCS2B02G490800,TRAESCS7A02G333600,TRAESCS4D02G130200,…
GO:0072594	establishment of protein localization to organelle	1.17644E-05	1.17644E-05	Down_regulated	TRAESCS3A02G322800,TRAESCS1B02G340700,TRAESCS5A02G015200,TRAESCS1A02G327300,TRAESCS3B02G342900,TRAESCS7B02G379500,TRAESCS3D02G308700,TRAESCS5D02G057000,TRAESCS7A02G443900,TRAESCS6B02G129300,TRAESCS3B02G308400,TRAESCS3A02G207800,TRAESCS7A02G121500,TRAESCS5B02G034200,TRAESCS4D02G221800,TRAESCS3A02G040500,TRAESCS6D02G089600,TRAESCS3D02G208200,TRAESCS4B02G191000,TRAESCS6D02G140600,TRAESCS3A02G505200,…
GO:0045936	negative regulation of phosphate metabolic process	1.20534E-05	1.20534E-05	Down_regulated	TRAESCS7D02G173100,TRAESCS7B02G269600,TRAESCS6A02G283000,TRAESCS7A02G172400,TRAESCS7A02G358200,TRAESCS7D02G364600,TRAESCS6A02G321400,TRAESCS6B02G352100,TRAESCS1B02G145800,TRAESCS6D02G301100,TRAESCS2A02G270500,TRAESCS2B02G289300,TRAESCS1D02G126900,TRAESCS7D02G224700,TRAESCS7A02G223000,TRAESCS6D02G263500,TRAESCS7B02G129500
GO:0010563	negative regulation of phosphorus metabolic process	1.20534E-05	1.20534E-05	Down_regulated	TRAESCS7D02G173100,TRAESCS7B02G269600,TRAESCS6A02G283000,TRAESCS7A02G172400,TRAESCS7A02G358200,TRAESCS7D02G364600,TRAESCS6A02G321400,TRAESCS6B02G352100,TRAESCS1B02G145800,TRAESCS6D02G301100,TRAESCS2A02G270500,TRAESCS2B02G289300,TRAESCS1D02G126900,TRAESCS7D02G224700,TRAESCS7A02G223000,TRAESCS6D02G263500,TRAESCS7B02G129500
GO:0009057	macromolecule catabolic process	1.55816E-05	1.55816E-05	Down_regulated	TRAESCS3B02G397900,TRAESCS3B02G116800,TRAESCS7B02G390900,TRAESCS3B02G052700,TRAESCS4A02G086400,TRAESCS3B02G018000,TRAESCS4B02G094600,TRAESCS2D02G420100,TRAESCS3D02G040900,TRAESCS3B02G569700,TRAESCS4B02G337400,TRAESCS7D02G474200,TRAESCS4D02G244200,TRAESCS2A02G574500,TRAESCS3D02G018100,TRAESCS4A02G079000,TRAESCS2A02G446400,TRAESCS3D02G030300,TRAESCS3B02G044500,TRAESCS4B02G245200,TRAESCS2D02G562400,…
GO:0000338	protein deneddylation	2.34433E-05	2.34433E-05	Down_regulated	TRAESCS2B02G253600,TRAESCS2D02G239100,TRAESCS7D02G312600,TRAESCS4B02G262600,TRAESCS4D02G262700,TRAESCS7A02G241300,TRAESCS4D02G350200,TRAESCS1B02G196500,TRAESCS2A02G301900,TRAESCS7D02G240300,TRAESCS1A02G188800,TRAESCS7B02G136800
GO:0051641	cellular localization	4.45234E-05	4.45234E-05	Down_regulated	TRAESCS4D02G044400,TRAESCS2B02G244700,TRAESCS7D02G332100,TRAESCS3A02G322800,TRAESCS1B02G340700,TRAESCS5A02G015200,TRAESCS1A02G327300,TRAESCS7B02G236300,TRAESCS3B02G342900,TRAESCS3B02G311200,TRAESCS2A02G219200,TRAESCS7B02G379500,TRAESCS3D02G308700,TRAESCS5D02G057000,TRAESCS2D02G191300,TRAESCS1D02G272100,TRAESCS5A02G125500,TRAESCS1A02G402300,TRAESCS2D02G224100,TRAESCS7A02G443900,TRAESCS4B02G279000,…
GO:0006995	cellular response to nitrogen starvation	5.3217E-05	5.3217E-05	Down_regulated	TRAESCS2D02G388800,TRAESCS2A02G389900,TRAESCS2B02G409300,TRAESCS2B02G274200,TRAESCS2D02G229900,TRAESCS2A02G224000,TRAESCS2A02G468300,TRAESCS3D02G231900,TRAESCS2B02G491200,TRAESCS3B02G250900,TRAESCS7D02G244100,TRAESCS5A02G158000
GO:0015031	protein transport	6.79957E-05	6.79957E-05	Down_regulated	TRAESCS4D02G044400,TRAESCS2B02G244700,TRAESCS7D02G332100,TRAESCS5A02G015200,TRAESCS7B02G236300,TRAESCS3B02G342900,TRAESCS2A02G219200,TRAESCS7B02G379500,TRAESCS5D02G057000,TRAESCS5A02G125500,TRAESCS1A02G402300,TRAESCS2D02G224100,TRAESCS7A02G443900,TRAESCS4B02G279000,TRAESCS6B02G129300,TRAESCS3B02G308400,TRAESCS5A02G041100,TRAESCS3D02G274500,TRAESCS4D02G206900,TRAESCS7D02G349900,TRAESCS4B02G248500,…
GO:0009408	response to heat	7.19191E-05	7.19191E-05	Down_regulated	TRAESCS3D02G114900,TRAESCS2D02G370100,TRAESCS5D02G266000,TRAESCS5B02G257000,TRAESCS3D02G115100,TRAESCS5A02G257700,TRAESCS3B02G131300,TRAESCS3B02G131000,TRAESCS2B02G047400,TRAESCS3B02G130900,TRAESCS1A02G369300,TRAESCS3D02G115200,TRAESCS3D02G046300,TRAESCS3B02G130500,TRAESCS3D02G046700,TRAESCS1A02G209500,TRAESCS7D02G353800,TRAESCS6D02G203800,TRAESCS7B02G259000,TRAESCS1B02G322100,TRAESCS4A02G068200,…
GO:0006560	proline metabolic process	0.000112758	0.000112758	Down_regulated	TRAESCS3A02G363700,TRAESCS3D02G357200,TRAESCS3B02G395900,TRAESCS3B02G538100,TRAESCS3D02G483400,TRAESCS5B02G376900,TRAESCS5A02G375000,TRAESCS1B02G290600,TRAESCS5D02G384500,TRAESCS1D02G280700,TRAESCS1D02G212400,TRAESCS1D02G362700
GO:0006012	galactose metabolic process	0.000129901	0.000129901	Down_regulated	TRAESCS2B02G109800,TRAESCS2D02G095800,TRAESCS5A02G314800,TRAESCS5B02G315700,TRAESCS5D02G321100,TRAESCS3B02G442100,TRAESCS4A02G125300,TRAESCS2D02G093100,TRAESCS5B02G510900,TRAESCS4A02G361900,TRAESCS5D02G511200,TRAESCS1A02G443900,TRAESCS1B02G478400,TRAESCS2D02G321800,TRAESCS6B02G328000,TRAESCS6D02G278300,TRAESCS7B02G210700
GO:0043562	cellular response to nitrogen levels	0.000148431	0.000148431	Down_regulated	TRAESCS2D02G388800,TRAESCS2A02G389900,TRAESCS2B02G409300,TRAESCS2B02G274200,TRAESCS2D02G229900,TRAESCS2A02G224000,TRAESCS2A02G468300,TRAESCS3D02G231900,TRAESCS2B02G491200,TRAESCS3B02G250900,TRAESCS7D02G244100,TRAESCS5A02G158000,TRAESCS5D02G292000
GO:0033036	macromolecule localization	0.000153013	0.000153013	Down_regulated	TRAESCS4D02G044400,TRAESCS2B02G244700,TRAESCS7D02G332100,TRAESCS3A02G322800,TRAESCS1B02G340700,TRAESCS5A02G015200,TRAESCS1A02G327300,TRAESCS7B02G236300,TRAESCS3B02G342900,TRAESCS7B02G347000,TRAESCS3B02G311200,TRAESCS7D02G111000,TRAESCS2A02G219200,TRAESCS7B02G379500,TRAESCS3D02G308700,TRAESCS7B02G012884,TRAESCS5D02G057000,TRAESCS5A02G125500,TRAESCS1A02G402300,TRAESCS2D02G224100,TRAESCS4D02G197500,…
GO:0031669	cellular response to nutrient levels	0.000157219	0.000157219	Down_regulated	TRAESCSU02G094800,TRAESCS2A02G169600,TRAESCS1D02G184500,TRAESCS4A02G074800,TRAESCS2B02G195900,TRAESCS2D02G388800,TRAESCS2A02G389900,TRAESCS2D02G177100,TRAESCS2B02G409300,TRAESCS5B02G152600,TRAESCS7B02G277700,TRAESCS1D02G075500,TRAESCS2B02G274200,TRAESCS7D02G372600,TRAESCS1A02G072600,TRAESCS2D02G229900,TRAESCS2A02G224000,TRAESCS2A02G468300,TRAESCS3D02G231900,TRAESCS2B02G491200,TRAESCS3B02G250900,T…
GO:0006561	proline biosynthetic process	0.000170428	0.000170428	Down_regulated	TRAESCS3A02G363700,TRAESCS3D02G357200,TRAESCS3B02G395900,TRAESCS3B02G538100,TRAESCS3D02G483400,TRAESCS5B02G376900,TRAESCS5A02G375000,TRAESCS1B02G290600,TRAESCS5D02G384500,TRAESCS1D02G280700
GO:0006123	mitochondrial electron transport, cytochrome c to oxygen	0.000170428	0.000170428	Down_regulated	TRAESCS3B02G438700,TRAESCSU02G151300,TRAESCS3D02G400400,TRAESCS5A02G066100,TRAESCS7A02G090900,TRAESCS7D02G086000,TRAESCS1D02G263400,TRAESCS4A02G390800,TRAESCS1A02G263300,TRAESCS3A02G219100
GO:0009267	cellular response to starvation	0.000172811	0.000172811	Down_regulated	TRAESCSU02G094800,TRAESCS2A02G169600,TRAESCS1D02G184500,TRAESCS4A02G074800,TRAESCS2B02G195900,TRAESCS2D02G388800,TRAESCS2A02G389900,TRAESCS2D02G177100,TRAESCS2B02G409300,TRAESCS5B02G152600,TRAESCS7B02G277700,TRAESCS1D02G075500,TRAESCS2B02G274200,TRAESCS7D02G372600,TRAESCS1A02G072600,TRAESCS2D02G229900,TRAESCS2A02G224000,TRAESCS2A02G468300,TRAESCS3D02G231900,TRAESCS2B02G491200,TRAESCS3B02G250900,T…
GO:0006122	mitochondrial electron transport, ubiquinol to cytochrome c	0.000225277	0.000225277	Down_regulated	TRAESCS3B02G438700,TRAESCS3D02G400400,TRAESCS1D02G249900,TRAESCS1D02G263400,TRAESCS1A02G250300,TRAESCS6B02G386700,TRAESCS1B02G260900,TRAESCS5A02G456800,TRAESCS1A02G263300,TRAESCS7A02G139000,TRAESCS7B02G041000,TRAESCSU02G103800
GO:1901700	response to oxygen-containing compound	0.000236964	0.000236964	Down_regulated	TRAESCS5B02G531400,TRAESCS2D02G339900,TRAESCS3D02G114900,TRAESCS3D02G505300,TRAESCS2D02G370100,TRAESCS4A02G452600,TRAESCS3D02G115100,TRAESCS3B02G092200,TRAESCS3B02G131300,TRAESCS3B02G131000,TRAESCS1D02G376300,TRAESCS2B02G411600,TRAESCS3B02G130900,TRAESCS2D02G560300,TRAESCS3D02G115200,TRAESCS3D02G046300,TRAESCS4A02G202200,TRAESCS3B02G130500,TRAESCS3D02G046700,TRAESCS2D02G531800,TRAESCS4D02G164700,…
GO:0006613	cotranslational protein targeting to membrane	0.000282408	0.000282408	Down_regulated	TRAESCS3A02G322800,TRAESCS1B02G340700,TRAESCS5A02G015200,TRAESCS1A02G327300,TRAESCS3B02G342900,TRAESCS3D02G308700,TRAESCS6B02G129300,TRAESCS3A02G207800,TRAESCS6D02G089600,TRAESCS3D02G208200,TRAESCS7B02G245200,TRAESCS2B02G490800,TRAESCS7A02G333600,TRAESCS4D02G130200,TRAESCS2D02G467800,TRAESCS7D02G341200,TRAESCS7A02G204600,TRAESCS7D02G207700,TRAESCS7B02G111800,TRAESCS5B02G013400,TRAESCS4B02G135500
GO:0006614	SRP-dependent cotranslational protein targeting to membrane	0.000282408	0.000282408	Down_regulated	TRAESCS3A02G322800,TRAESCS1B02G340700,TRAESCS5A02G015200,TRAESCS1A02G327300,TRAESCS3B02G342900,TRAESCS3D02G308700,TRAESCS6B02G129300,TRAESCS3A02G207800,TRAESCS6D02G089600,TRAESCS3D02G208200,TRAESCS7B02G245200,TRAESCS2B02G490800,TRAESCS7A02G333600,TRAESCS4D02G130200,TRAESCS2D02G467800,TRAESCS7D02G341200,TRAESCS7A02G204600,TRAESCS7D02G207700,TRAESCS7B02G111800,TRAESCS5B02G013400,TRAESCS4B02G135500
GO:0006612	protein targeting to membrane	0.000291359	0.000291359	Down_regulated	TRAESCS3A02G322800,TRAESCS1B02G340700,TRAESCS5A02G015200,TRAESCS1A02G327300,TRAESCS3B02G342900,TRAESCS3D02G308700,TRAESCS6B02G129300,TRAESCS3B02G518300,TRAESCS3A02G207800,TRAESCS6D02G089600,TRAESCS3D02G208200,TRAESCS6D02G140600,TRAESCS7B02G245200,TRAESCS7D02G486200,TRAESCS2B02G490800,TRAESCS7A02G333600,TRAESCS4D02G130200,TRAESCS7A02G499400,TRAESCS2D02G467800,TRAESCS7D02G341200,TRAESCS7A02G204600,…
GO:0032446	protein modification by small protein conjugation	0.000315938	0.000315938	Down_regulated	TRAESCS4D02G309600,TRAESCS2A02G185200,TRAESCS2A02G470000,TRAESCS1B02G222200,TRAESCS7B02G390900,TRAESCS1D02G449100,TRAESCS7D02G460100,TRAESCS3B02G052700,TRAESCS4A02G086400,TRAESCS5B02G438000,TRAESCS3B02G018000,TRAESCS4B02G360400,TRAESCS5B02G438400,TRAESCS4D02G070400,TRAESCS6B02G469200,TRAESCS4B02G312000,TRAESCS1B02G314300,TRAESCS5A02G435100,TRAESCS7B02G470700,TRAESCS3D02G513100,TRAESCS5A02G215600,…
GO:1901605	alpha-amino acid metabolic process	0.000336308	0.000336308	Down_regulated	TRAESCS3B02G059500,TRAESCS3A02G050700,TRAESCS4A02G109900,TRAESCS4A02G075600,TRAESCS3D02G050200,TRAESCS3B02G059300,TRAESCS4B02G194400,TRAESCS4D02G232700,TRAESCS3D02G050100,TRAESCS4D02G195100,TRAESCS3A02G050500,TRAESCS4B02G231400,TRAESCS4B02G240900,TRAESCS5D02G159100,TRAESCS2B02G333700,TRAESCS2A02G315300,TRAESCS1D02G184500,TRAESCS5A02G169500,TRAESCS3A02G363700,TRAESCS4D02G242100,TRAESCS1B02G199600,…
GO:0009084	glutamine family amino acid biosynthetic process	0.000383615	0.000383615	Down_regulated	TRAESCS4B02G240900,TRAESCS3A02G363700,TRAESCS3B02G299800,TRAESCS3D02G357200,TRAESCS3B02G395900,TRAESCS4D02G240700,TRAESCS3D02G266400,TRAESCS3A02G266300,TRAESCS4A02G063800,TRAESCS3B02G538100,TRAESCS3D02G483400,TRAESCS5B02G376900,TRAESCS5A02G375000,TRAESCS1B02G290600,TRAESCS5D02G384500,TRAESCS1D02G280700,TRAESCS4B02G185000,TRAESCS1A02G143000,TRAESCS1A02G246600,TRAESCS1D02G245900,TRAESCS1D02G141800
GO:0019637	organophosphate metabolic process	0.00040108	0.00040108	Down_regulated	TRAESCS2A02G017500,TRAESCS5A02G057700,TRAESCS5B02G059100,TRAESCS4A02G129900,TRAESCS7B02G193600,TRAESCS3B02G322400,TRAESCS7A02G226000,TRAESCS4A02G373800,TRAESCS5D02G068900,TRAESCS2D02G284700,TRAESCS3D02G287500,TRAESCS3A02G287700,TRAESCS7B02G487000,TRAESCS1D02G193600,TRAESCS7A02G098300,TRAESCS4D02G176600,TRAESCS4D02G034800,TRAESCS4B02G133100,TRAESCS3B02G076300,TRAESCS3D02G260400,TRAESCS2A02G203200,…
GO:0006102	isocitrate metabolic process	0.000447428	0.000447428	Down_regulated	TRAESCS2D02G562600,TRAESCS2B02G592100,TRAESCS2B02G356300,TRAESCS2D02G337100,TRAESCS3B02G265700,TRAESCS3D02G237500,TRAESCS3A02G237100,TRAESCS2B02G381500,TRAESCS2A02G363500
GO:0071496	cellular response to external stimulus	0.000465121	0.000465121	Down_regulated	TRAESCSU02G094800,TRAESCS2A02G169600,TRAESCS1D02G184500,TRAESCS4A02G074800,TRAESCS2B02G195900,TRAESCS2D02G388800,TRAESCS2A02G389900,TRAESCS2D02G177100,TRAESCS1B02G322100,TRAESCS2B02G409300,TRAESCS5B02G152600,TRAESCS7B02G277700,TRAESCS1D02G075500,TRAESCS2B02G274200,TRAESCS7D02G372600,TRAESCS1A02G072600,TRAESCS2D02G229900,TRAESCS2A02G224000,TRAESCS2A02G468300,TRAESCS3D02G231900,TRAESCS2B02G491200,T…
GO:0031668	cellular response to extracellular stimulus	0.000465121	0.000465121	Down_regulated	TRAESCSU02G094800,TRAESCS2A02G169600,TRAESCS1D02G184500,TRAESCS4A02G074800,TRAESCS2B02G195900,TRAESCS2D02G388800,TRAESCS2A02G389900,TRAESCS2D02G177100,TRAESCS1B02G322100,TRAESCS2B02G409300,TRAESCS5B02G152600,TRAESCS7B02G277700,TRAESCS1D02G075500,TRAESCS2B02G274200,TRAESCS7D02G372600,TRAESCS1A02G072600,TRAESCS2D02G229900,TRAESCS2A02G224000,TRAESCS2A02G468300,TRAESCS3D02G231900,TRAESCS2B02G491200,T…
GO:0046700	heterocycle catabolic process	0.000527425	0.000527425	Down_regulated	TRAESCS4A02G129900,TRAESCS2D02G536200,TRAESCS7B02G193600,TRAESCS2B02G564200,TRAESCS4B02G094600,TRAESCS4D02G244200,TRAESCS7A02G226000,TRAESCS4A02G373800,TRAESCS4A02G079000,TRAESCS4B02G245200,TRAESCS4D02G176600,TRAESCS6A02G352100,TRAESCS3B02G076300,TRAESCS2B02G400500,TRAESCS2A02G012700,TRAESCS7D02G071200,TRAESCS2D02G163300,TRAESCS7D02G460700,TRAESCS7A02G075600,TRAESCS7D02G228500,TRAESCS2A02G527100,…
GO:0005991	trehalose metabolic process	0.000528567	0.000528567	Down_regulated	TRAESCS2B02G430700,TRAESCS2D02G409300,TRAESCS2A02G412100,TRAESCS7B02G085800,TRAESCS6A02G248400,TRAESCS6D02G230500,TRAESCS1A02G064800,TRAESCS1B02G197900,TRAESCS1D02G213700,TRAESCS1D02G186500,TRAESCS1D02G340400,TRAESCS1B02G224300,TRAESCS5A02G203500,TRAESCS5B02G202200,TRAESCS5D02G210000,TRAESCS1A02G183000,TRAESCS1A02G338200,TRAESCS1B02G350600,TRAESCS1A02G210400,TRAESCS6A02G351300
GO:0080188	gene silencing by RNA-directed DNA methylation	0.000536992	0.000536992	Down_regulated	TRAESCS7D02G478000,TRAESCS6A02G241100,TRAESCS4D02G279200,TRAESCS4A02G022800,TRAESCS5B02G086300,TRAESCS2B02G272200,TRAESCS3D02G032500,TRAESCS4A02G197000,TRAESCS5D02G092600,TRAESCS2A02G089500,TRAESCS2D02G087600,TRAESCS7A02G302800,TRAESCS2D02G253100,TRAESCS3A02G220700,TRAESCS3A02G221000,TRAESCS2B02G105400,TRAESCS3D02G303200,TRAESCS7B02G202900,TRAESCS2A02G252400,TRAESCS5A02G079500,TRAESCS5A02G079600,…
GO:0140718	facultative heterochromatin formation	0.000536992	0.000536992	Down_regulated	TRAESCS7D02G478000,TRAESCS6A02G241100,TRAESCS4D02G279200,TRAESCS4A02G022800,TRAESCS5B02G086300,TRAESCS2B02G272200,TRAESCS3D02G032500,TRAESCS4A02G197000,TRAESCS5D02G092600,TRAESCS2A02G089500,TRAESCS2D02G087600,TRAESCS7A02G302800,TRAESCS2D02G253100,TRAESCS3A02G220700,TRAESCS3A02G221000,TRAESCS2B02G105400,TRAESCS3D02G303200,TRAESCS7B02G202900,TRAESCS2A02G252400,TRAESCS5A02G079500,TRAESCS5A02G079600,…
GO:0006346	DNA methylation-dependent heterochromatin formation	0.000536992	0.000536992	Down_regulated	TRAESCS7D02G478000,TRAESCS6A02G241100,TRAESCS4D02G279200,TRAESCS4A02G022800,TRAESCS5B02G086300,TRAESCS2B02G272200,TRAESCS3D02G032500,TRAESCS4A02G197000,TRAESCS5D02G092600,TRAESCS2A02G089500,TRAESCS2D02G087600,TRAESCS7A02G302800,TRAESCS2D02G253100,TRAESCS3A02G220700,TRAESCS3A02G221000,TRAESCS2B02G105400,TRAESCS3D02G303200,TRAESCS7B02G202900,TRAESCS2A02G252400,TRAESCS5A02G079500,TRAESCS5A02G079600,…
GO:0030001	metal ion transport	0.000574857	0.000574857	Down_regulated	TRAESCS3D02G443400,TRAESCS2B02G295700,TRAESCS7A02G327300,TRAESCS2A02G505500,TRAESCS7A02G469300,TRAESCS6B02G137200,TRAESCS2D02G277100,TRAESCS7D02G324000,TRAESCS7D02G365300,TRAESCS6D02G096900,TRAESCS2A02G278100,TRAESCS6A02G355800,TRAESCS1D02G335400,TRAESCS7A02G199900,TRAESCS7B02G227900,TRAESCS7B02G371100,TRAESCS7B02G270400,TRAESCS2B02G533800,TRAESCS7D02G245600,TRAESCS7D02G456900,TRAESCS7A02G071000,…
GO:0044270	cellular nitrogen compound catabolic process	0.000624634	0.000624634	Down_regulated	TRAESCS4A02G129900,TRAESCS2D02G536200,TRAESCS7B02G193600,TRAESCS2B02G564200,TRAESCS4B02G094600,TRAESCS4D02G244200,TRAESCS7A02G226000,TRAESCS4A02G373800,TRAESCS4A02G079000,TRAESCS4B02G245200,TRAESCS4D02G176600,TRAESCS6A02G352100,TRAESCS3B02G076300,TRAESCS2B02G400500,TRAESCS2A02G012700,TRAESCS7D02G071200,TRAESCS2D02G163300,TRAESCS7D02G460700,TRAESCS7A02G075600,TRAESCS7D02G228500,TRAESCS2A02G527100,…
GO:0031048	regulatory ncRNA-mediated heterochromatin formation	0.000850876	0.000850876	Down_regulated	TRAESCS7D02G478000,TRAESCS6A02G241100,TRAESCS4D02G279200,TRAESCS4A02G022800,TRAESCS5B02G086300,TRAESCS2B02G272200,TRAESCS3D02G032500,TRAESCS4A02G197000,TRAESCS5D02G092600,TRAESCS2A02G089500,TRAESCS2D02G087600,TRAESCS7A02G302800,TRAESCS2D02G253100,TRAESCS3A02G220700,TRAESCS3A02G221000,TRAESCS2B02G105400,TRAESCS3D02G303200,TRAESCS7B02G202900,TRAESCS2A02G252400,TRAESCS5A02G079500,TRAESCS5A02G079600,…
GO:0031667	response to nutrient levels	0.000978719	0.000978719	Down_regulated	TRAESCSU02G094800,TRAESCS2A02G169600,TRAESCS1D02G184500,TRAESCS4A02G074800,TRAESCS2B02G195900,TRAESCS2D02G388800,TRAESCS2A02G389900,TRAESCS2D02G177100,TRAESCS2B02G409300,TRAESCS3B02G259300,TRAESCS3A02G230000,TRAESCS5B02G152600,TRAESCS7B02G277700,TRAESCS1D02G075500,TRAESCS2B02G274200,TRAESCS3D02G223300,TRAESCS7D02G372600,TRAESCS3A02G230100,TRAESCS1A02G072600,TRAESCS2D02G229900,TRAESCS2A02G224000,T…
GO:0042594	response to starvation	0.00124116	0.00124116	Down_regulated	TRAESCSU02G094800,TRAESCS2A02G169600,TRAESCS1D02G184500,TRAESCS4A02G074800,TRAESCS2B02G195900,TRAESCS2D02G388800,TRAESCS2A02G389900,TRAESCS2D02G177100,TRAESCS2B02G409300,TRAESCS5B02G152600,TRAESCS7B02G277700,TRAESCS1D02G075500,TRAESCS2B02G274200,TRAESCS7D02G372600,TRAESCS1A02G072600,TRAESCS2D02G229900,TRAESCS2A02G224000,TRAESCS2A02G468300,TRAESCS3D02G231900,TRAESCS2B02G491200,TRAESCS3B02G250900,T…
GO:0010257	NADH dehydrogenase complex assembly	0.00131535	0.00131535	Down_regulated	TRAESCS3B02G441000,TRAESCS2A02G129600,TRAESCS7D02G419700,TRAESCS6D02G180900,TRAESCS7D02G277200,TRAESCS7B02G174900,TRAESCS1D02G200800,TRAESCS1B02G211900,TRAESCS7A02G277200,TRAESCS6A02G198900,TRAESCS1A02G197300,TRAESCS5A02G278000,TRAESCS5B02G413000
GO:0033554	cellular response to stress	0.00137668	0.00137668	Down_regulated	TRAESCSU02G094800,TRAESCS2A02G169600,TRAESCSU02G131500,TRAESCS2D02G600900,TRAESCS2B02G047400,TRAESCS1A02G369300,TRAESCS3A02G328700,TRAESCS5D02G472500,TRAESCS7D02G267200,TRAESCS2B02G087400,TRAESCS1A02G209500,TRAESCS2A02G139100,TRAESCS1D02G184500,TRAESCS4A02G074800,TRAESCS2B02G195900,TRAESCS2D02G388800,TRAESCS1D02G304600,TRAESCS2A02G389900,TRAESCS2D02G177100,TRAESCS2B02G131600,TRAESCS1B02G288600,TR…
GO:0045454	cell redox homeostasis	0.00160265	0.00160265	Down_regulated	TRAESCS1A02G066400,TRAESCS2D02G100500,TRAESCS2A02G100900,TRAESCS1B02G311300,TRAESCS3D02G002700,TRAESCS3A02G008100,TRAESCS2A02G128800,TRAESCS3B02G535400,TRAESCS5A02G110300,TRAESCS5D02G118500,TRAESCS4D02G176100,TRAESCS7B02G090200,TRAESCS1B02G175600,TRAESCS1B02G084700,TRAESCS5A02G498000,TRAESCS2D02G295500,TRAESCS4A02G130400,TRAESCS2B02G313700,TRAESCS4B02G325800,TRAESCS2A02G297500,TRAESCS4B02G174100,…
GO:0008652	amino acid biosynthetic process	0.00162374	0.00162374	Down_regulated	TRAESCS4A02G109900,TRAESCS4B02G194400,TRAESCS4D02G195100,TRAESCS4B02G240900,TRAESCS5D02G159100,TRAESCS6B02G108100,TRAESCS3A02G363700,TRAESCS4D02G242100,TRAESCS3B02G299800,TRAESCS3D02G357200,TRAESCS5A02G153900,TRAESCS3B02G395900,TRAESCS4D02G240700,TRAESCS3D02G266400,TRAESCS4A02G065100,TRAESCS3A02G266300,TRAESCS3A02G146800,TRAESCS7D02G483800,TRAESCS4A02G063800,TRAESCS5D02G064400,TRAESCS3B02G538100,…
GO:0009566	fertilization	0.00186796	0.00186796	Down_regulated	TRAESCS7B02G351300,TRAESCS7D02G440500,TRAESCS7A02G451600,TRAESCS7A02G451500,TRAESCS7B02G351400,TRAESCS4A02G208200,TRAESCS7D02G440400,TRAESCS4D02G109400,TRAESCS5D02G320100,TRAESCS1D02G306100
GO:0009567	double fertilization forming a zygote and endosperm	0.00186796	0.00186796	Down_regulated	TRAESCS7B02G351300,TRAESCS7D02G440500,TRAESCS7A02G451600,TRAESCS7A02G451500,TRAESCS7B02G351400,TRAESCS4A02G208200,TRAESCS7D02G440400,TRAESCS4D02G109400,TRAESCS5D02G320100,TRAESCS1D02G306100
GO:0040029	epigenetic regulation of gene expression	0.00224023	0.00224023	Down_regulated	TRAESCS7D02G478000,TRAESCS6A02G241100,TRAESCS4D02G279200,TRAESCS3D02G407400,TRAESCS4A02G022800,TRAESCS3A02G412700,TRAESCS5B02G086300,TRAESCS2B02G272200,TRAESCS3D02G032500,TRAESCS4A02G197000,TRAESCS7D02G424600,TRAESCS5D02G092600,TRAESCS2A02G089500,TRAESCS2D02G087600,TRAESCS7A02G302800,TRAESCS2D02G253100,TRAESCS3A02G220700,TRAESCS1A02G195700,TRAESCS3A02G221000,TRAESCS2B02G105400,TRAESCS3D02G303200,…
GO:0005996	monosaccharide metabolic process	0.00224205	0.00224205	Down_regulated	TRAESCS2B02G109800,TRAESCS2B02G341300,TRAESCS2D02G322100,TRAESCS2D02G095800,TRAESCS3A02G408400,TRAESCS3D02G403500,TRAESCS5A02G314800,TRAESCS5B02G315700,TRAESCS5D02G321100,TRAESCS3B02G442100,TRAESCS3D02G358900,TRAESCS4A02G125300,TRAESCS1B02G288800,TRAESCS3A02G365800,TRAESCS4B02G220200,TRAESCS3A02G242400,TRAESCS3B02G397600,TRAESCS2D02G322200,TRAESCS2D02G093100,TRAESCS5B02G510900,TRAESCS3B02G270400,…
GO:0006367	transcription initiation at RNA polymerase II promoter	0.00250748	0.00250748	Down_regulated	TRAESCS5A02G437400,TRAESCS5D02G444300,TRAESCS5A02G437500,TRAESCS3D02G326400,TRAESCS5D02G444400,TRAESCS3D02G407400,TRAESCS3A02G412700,TRAESCS5B02G440000,TRAESCS3B02G342000,TRAESCS3D02G307800,TRAESCS3A02G295300,TRAESCS1A02G195700,TRAESCS4D02G222800,TRAESCS3B02G593000,TRAESCS5A02G299800,TRAESCS3D02G234800,TRAESCS2A02G168800,TRAESCS2D02G176400,TRAESCS4A02G012000,TRAESCS5B02G301400,TRAESCS4B02G292500,…
GO:1901475	pyruvate transmembrane transport	0.00259521	0.00259521	Down_regulated	TRAESCS2D02G348100,TRAESCS2B02G368100,TRAESCS2A02G349700,TRAESCS2A02G209800,TRAESCS7A02G016000,TRAESCS4A02G480900,TRAESCS2D02G216600,TRAESCS2B02G236000,TRAESCS7D02G012600
GO:0006848	pyruvate transport	0.00259521	0.00259521	Down_regulated	TRAESCS2D02G348100,TRAESCS2B02G368100,TRAESCS2A02G349700,TRAESCS2A02G209800,TRAESCS7A02G016000,TRAESCS4A02G480900,TRAESCS2D02G216600,TRAESCS2B02G236000,TRAESCS7D02G012600
GO:0006850	mitochondrial pyruvate transmembrane transport	0.00259521	0.00259521	Down_regulated	TRAESCS2D02G348100,TRAESCS2B02G368100,TRAESCS2A02G349700,TRAESCS2A02G209800,TRAESCS7A02G016000,TRAESCS4A02G480900,TRAESCS2D02G216600,TRAESCS2B02G236000,TRAESCS7D02G012600
GO:0010498	proteasomal protein catabolic process	0.00271774	0.00271774	Down_regulated	TRAESCS2D02G177600,TRAESCS2D02G560300,TRAESCS3B02G107300,TRAESCS3B02G452400,TRAESCS3B02G440600,TRAESCS4A02G167300,TRAESCS7B02G113500,TRAESCS7A02G206300,TRAESCS1B02G152000,TRAESCS5B02G329400,TRAESCS7D02G209100,TRAESCS7D02G237300,TRAESCS2B02G237900,TRAESCS4D02G157700,TRAESCS4D02G033400,TRAESCS6A02G252500,TRAESCS1D02G307800,TRAESCS5A02G329300,TRAESCS7B02G008100,TRAESCS5A02G301400,TRAESCS4B02G151700,…
GO:0034655	nucleobase-containing compound catabolic process	0.00293998	0.00293998	Down_regulated	TRAESCS4A02G129900,TRAESCS7B02G193600,TRAESCS4B02G094600,TRAESCS4D02G244200,TRAESCS7A02G226000,TRAESCS4A02G373800,TRAESCS4A02G079000,TRAESCS4B02G245200,TRAESCS4D02G176600,TRAESCS6A02G352100,TRAESCS3B02G076300,TRAESCS2B02G400500,TRAESCS2A02G012700,TRAESCS7D02G071200,TRAESCS2D02G163300,TRAESCS7D02G460700,TRAESCS7A02G075600,TRAESCS7D02G228500,TRAESCS2A02G527100,TRAESCS4B02G109900,TRAESCS1B02G142000,…
GO:0009991	response to extracellular stimulus	0.0032861	0.0032861	Down_regulated	TRAESCSU02G094800,TRAESCS2A02G169600,TRAESCS1D02G184500,TRAESCS4A02G074800,TRAESCS2B02G195900,TRAESCS2D02G388800,TRAESCS2A02G389900,TRAESCS2D02G177100,TRAESCS1B02G322100,TRAESCS2B02G409300,TRAESCS3B02G259300,TRAESCS3A02G230000,TRAESCS5B02G152600,TRAESCS7B02G277700,TRAESCS1D02G075500,TRAESCS2B02G274200,TRAESCS3D02G223300,TRAESCS7D02G372600,TRAESCS3A02G230100,TRAESCS1A02G072600,TRAESCS2D02G229900,T…
GO:1901136	carbohydrate derivative catabolic process	0.00355675	0.00355675	Down_regulated	TRAESCS4A02G129900,TRAESCS7B02G193600,TRAESCS7A02G226000,TRAESCS4A02G373800,TRAESCS4D02G176600,TRAESCS3B02G076300,TRAESCS1A02G082400,TRAESCS7D02G071200,TRAESCS7D02G460700,TRAESCS7A02G075600,TRAESCS4A02G226400,TRAESCS7D02G228500,TRAESCS4B02G109900,TRAESCS1B02G142000,TRAESCS4B02G174700,TRAESCS1A02G203600,TRAESCS3D02G276000,TRAESCS5B02G195500,TRAESCS5D02G104900,TRAESCS1D02G123700,TRAESCS5A02G092600,…
GO:0031047	regulatory ncRNA-mediated gene silencing	0.00483484	0.00483484	Down_regulated	TRAESCS3D02G366200,TRAESCS7D02G478000,TRAESCS3B02G135800,TRAESCS6A02G241100,TRAESCS4B02G024000,TRAESCS4D02G279200,TRAESCS4A02G022800,TRAESCS5B02G086300,TRAESCS7A02G521000,TRAESCS2B02G272200,TRAESCS7B02G373400,TRAESCS3D02G032500,TRAESCS2D02G416500,TRAESCS4A02G197000,TRAESCS6A02G298900,TRAESCS5D02G092600,TRAESCS2A02G089500,TRAESCS6D02G278600,TRAESCS2D02G087600,TRAESCS6B02G328300,TRAESCS2B02G195200,…
GO:0061024	membrane organization	0.0049419	0.0049419	Down_regulated	TRAESCS2D02G224100,TRAESCS5D02G320100,TRAESCS4D02G045300,TRAESCS4B02G045400,TRAESCS4A02G268800,TRAESCS3A02G040500,TRAESCS4B02G191000,TRAESCS3B02G043100,TRAESCS5D02G501200,TRAESCS5B02G398300,TRAESCS4A02G044200,TRAESCS4A02G410300,TRAESCS1A02G167200,TRAESCS5B02G087200,TRAESCS4D02G308300,TRAESCS4D02G192200,TRAESCS3D02G039800,TRAESCS5D02G403300,TRAESCS3B02G283800,TRAESCS4D02G265300,TRAESCS5A02G078900,…
GO:0016052	carbohydrate catabolic process	0.00497819	0.00497819	Down_regulated	TRAESCS3B02G397900,TRAESCS4A02G129900,TRAESCS7B02G193600,TRAESCS7A02G226000,TRAESCS4A02G373800,TRAESCS2D02G562400,TRAESCS4D02G176600,TRAESCS3B02G076300,TRAESCS3B02G448700,TRAESCS3D02G310400,TRAESCS3B02G258100,TRAESCS2A02G173200,TRAESCS4A02G240900,TRAESCS2B02G586600,TRAESCS2D02G557500,TRAESCS7D02G071200,TRAESCS1D02G451500,TRAESCS3B02G442100,TRAESCS1B02G477900,TRAESCS7D02G460700,TRAESCS7A02G075600,…
GO:1901607	alpha-amino acid biosynthetic process	0.00526378	0.00526378	Down_regulated	TRAESCS4A02G109900,TRAESCS4B02G194400,TRAESCS4D02G195100,TRAESCS4B02G240900,TRAESCS5D02G159100,TRAESCS3A02G363700,TRAESCS4D02G242100,TRAESCS3B02G299800,TRAESCS3D02G357200,TRAESCS5A02G153900,TRAESCS3B02G395900,TRAESCS4D02G240700,TRAESCS3D02G266400,TRAESCS4A02G065100,TRAESCS3A02G266300,TRAESCS3A02G146800,TRAESCS7D02G483800,TRAESCS4A02G063800,TRAESCS5D02G064400,TRAESCS3B02G538100,TRAESCS5B02G152600,…
GO:0001933	negative regulation of protein phosphorylation	0.00652608	0.00652608	Down_regulated	TRAESCS7D02G173100,TRAESCS6A02G283000,TRAESCS7A02G172400,TRAESCS6A02G321400,TRAESCS6B02G352100,TRAESCS6D02G301100,TRAESCS7D02G224700,TRAESCS7A02G223000,TRAESCS6D02G263500,TRAESCS7B02G129500
GO:0006469	negative regulation of protein kinase activity	0.00652608	0.00652608	Down_regulated	TRAESCS7D02G173100,TRAESCS6A02G283000,TRAESCS7A02G172400,TRAESCS6A02G321400,TRAESCS6B02G352100,TRAESCS6D02G301100,TRAESCS7D02G224700,TRAESCS7A02G223000,TRAESCS6D02G263500,TRAESCS7B02G129500
GO:0071901	negative regulation of protein serine/threonine kinase activity	0.00652608	0.00652608	Down_regulated	TRAESCS7D02G173100,TRAESCS6A02G283000,TRAESCS7A02G172400,TRAESCS6A02G321400,TRAESCS6B02G352100,TRAESCS6D02G301100,TRAESCS7D02G224700,TRAESCS7A02G223000,TRAESCS6D02G263500,TRAESCS7B02G129500
GO:0033673	negative regulation of kinase activity	0.00652608	0.00652608	Down_regulated	TRAESCS7D02G173100,TRAESCS6A02G283000,TRAESCS7A02G172400,TRAESCS6A02G321400,TRAESCS6B02G352100,TRAESCS6D02G301100,TRAESCS7D02G224700,TRAESCS7A02G223000,TRAESCS6D02G263500,TRAESCS7B02G129500
GO:0042326	negative regulation of phosphorylation	0.00652608	0.00652608	Down_regulated	TRAESCS7D02G173100,TRAESCS6A02G283000,TRAESCS7A02G172400,TRAESCS6A02G321400,TRAESCS6B02G352100,TRAESCS6D02G301100,TRAESCS7D02G224700,TRAESCS7A02G223000,TRAESCS6D02G263500,TRAESCS7B02G129500
GO:0009651	response to salt stress	0.00774731	0.00774731	Down_regulated	TRAESCS3D02G114900,TRAESCS2D02G370100,TRAESCS3D02G115100,TRAESCS3B02G131300,TRAESCS3B02G131000,TRAESCS3B02G130900,TRAESCS3D02G115200,TRAESCS3D02G046300,TRAESCS3B02G130500,TRAESCS6A02G248400,TRAESCS3D02G046700,TRAESCS6D02G230500,TRAESCS2D02G388800,TRAESCS2A02G389900,TRAESCS6D02G203800,TRAESCS2B02G141900,TRAESCS2B02G409300,TRAESCS7B02G165200,TRAESCS3B02G131200,TRAESCS3B02G538100,TRAESCS3D02G483400,…
GO:0006816	calcium ion transport	0.00814619	0.00814619	Down_regulated	TRAESCS6B02G137200,TRAESCS6D02G096900,TRAESCS1D02G335400,TRAESCS6A02G108700,TRAESCS1B02G346400,TRAESCS1D02G335500,TRAESCS1A02G332800,TRAESCS3B02G519000,TRAESCS3D02G470100,TRAESCS3B02G174400,TRAESCSU02G003600,TRAESCS1D02G312500,TRAESCS1A02G312300,TRAESCS3A02G202800,TRAESCS2B02G376700,TRAESCS6B02G250200,TRAESCS3D02G206400,TRAESCS6D02G204000,TRAESCS1B02G324000,TRAESCS2D02G356300
GO:0006616	SRP-dependent cotranslational protein targeting to membrane, translocation	0.00829071	0.00829071	Down_regulated	TRAESCS5A02G015200,TRAESCS3B02G342900,TRAESCS3A02G207800,TRAESCS3D02G208200,TRAESCS4D02G130200,TRAESCS5B02G013400,TRAESCS4B02G135500
GO:0042773	ATP synthesis coupled electron transport	0.00859991	0.00859991	Down_regulated	TRAESCS3B02G438700,TRAESCSU02G151300,TRAESCS3D02G400400,TRAESCS7B02G488300,TRAESCS5A02G066100,TRAESCS7A02G090900,TRAESCS1D02G249900,TRAESCS7D02G086000,TRAESCS1D02G263400,TRAESCS1A02G250300,TRAESCS6B02G386700,TRAESCS4A02G390800,TRAESCS1B02G260900,TRAESCS5A02G456800,TRAESCS7B02G188700,TRAESCS7A02G298300,TRAESCS7A02G384400,TRAESCS1A02G263300,TRAESCS7A02G139000,TRAESCS7B02G041000,TRAESCS4A02G111800,T…
GO:0015718	monocarboxylic acid transport	0.00897508	0.00897508	Down_regulated	TRAESCS2D02G134100,TRAESCS2D02G348100,TRAESCS2B02G368100,TRAESCS2D02G394300,TRAESCS2A02G349700,TRAESCS7A02G190000,TRAESCS2A02G209800,TRAESCS7A02G016000,TRAESCS2A02G471600,TRAESCS4A02G480900,TRAESCS2D02G216600,TRAESCS6D02G404600,TRAESCS2B02G236000,TRAESCS7D02G191200,TRAESCS7D02G012600
GO:0046686	response to cadmium ion	0.00979918	0.00979918	Down_regulated	TRAESCS5B02G531400,TRAESCS2D02G598500,TRAESCS2D02G388800,TRAESCS2A02G389900,TRAESCS2D02G047500,TRAESCS2B02G409300,TRAESCS1B02G227700,TRAESCS2B02G062500,TRAESCS1A02G213900,TRAESCS5A02G498000,TRAESCS2A02G048600,TRAESCS2B02G605800,TRAESCS4B02G325800,TRAESCS3B02G070300,TRAESCS3B02G473800,TRAESCS4B02G288100,TRAESCS1A02G361400,TRAESCS4B02G010500,TRAESCS1B02G378000,TRAESCS3D02G056600,TRAESCS1D02G365800,…
GO:0006996	organelle organization	0.010554320088694384	0.010554320088694384	Down_regulated	TRAESCS4A02G296600,TRAESCS2D02G412500,TRAESCS5B02G303600,TRAESCS5D02G228700,TRAESCS5B02G062800,TRAESCS2D02G458200,TRAESCS5B02G064000,TRAESCS5D02G310100,TRAESCS2B02G479900,TRAESCS5B02G082300,TRAESCS3B02G311200,TRAESCS5B02G062900,TRAESCS5A02G076100,TRAESCS5D02G089600,TRAESCS2A02G457500,TRAESCS5A02G221000,TRAESCS7B02G191200,TRAESCS5B02G219800,TRAESCS5B02G062600,TRAESCS2D02G224100,TRAESCS5A02G478500,…
GO:0032981	mitochondrial respiratory chain complex I assembly	0.01067	0.01067	Down_regulated	TRAESCS2A02G129600,TRAESCS6D02G180900,TRAESCS7D02G277200,TRAESCS7B02G174900,TRAESCS1D02G200800,TRAESCS1B02G211900,TRAESCS7A02G277200,TRAESCS6A02G198900,TRAESCS1A02G197300,TRAESCS5A02G278000,TRAESCS5B02G413000
GO:0000413	protein peptidyl-prolyl isomerization	0.012014921455987301	0.012014921455987301	Down_regulated	TRAESCS4B02G241800,TRAESCS3A02G064900,TRAESCS4A02G064400,TRAESCS3D02G112800,TRAESCS3D02G159000,TRAESCS6D02G066700,TRAESCS6B02G093100,TRAESCS4D02G241400,TRAESCS7B02G199200,TRAESCS1A02G007500,TRAESCS6A02G068900,TRAESCS5A02G279500,TRAESCS5B02G478800,TRAESCS7D02G283600,TRAESCS5B02G278800,TRAESCS5A02G467000,TRAESCS7B02G080700,TRAESCSU02G067400,TRAESCS7D02G176900,TRAESCS2B02G229400,TRAESCS5A02G544800,T…
GO:0016567	protein ubiquitination	0.0132896	0.0132896	Down_regulated	TRAESCS4D02G309600,TRAESCS2A02G470000,TRAESCS1B02G222200,TRAESCS7B02G390900,TRAESCS1D02G449100,TRAESCS7D02G460100,TRAESCS3B02G052700,TRAESCS4A02G086400,TRAESCS5B02G438000,TRAESCS3B02G018000,TRAESCS4B02G360400,TRAESCS5B02G438400,TRAESCS4D02G070400,TRAESCS6B02G469200,TRAESCS4B02G312000,TRAESCS1B02G314300,TRAESCS5A02G435100,TRAESCS7B02G470700,TRAESCS3D02G513100,TRAESCS5A02G215600,TRAESCS2A02G178500,…
GO:0043086	negative regulation of catalytic activity	0.013373251248924776	0.013373251248924776	Down_regulated	TRAESCS7D02G173100,TRAESCS7B02G269600,TRAESCS6A02G283000,TRAESCS7A02G172400,TRAESCS7A02G358200,TRAESCS7D02G364600,TRAESCS6A02G321400,TRAESCS6B02G352100,TRAESCS6A02G205200,TRAESCS1B02G145800,TRAESCS6D02G301100,TRAESCS2A02G270500,TRAESCS2B02G289300,TRAESCS1D02G126900,TRAESCS7D02G224700,TRAESCS7A02G223000,TRAESCS6D02G263500,TRAESCS7B02G129500
GO:0170038	proteinogenic amino acid biosynthetic process	0.0137836	0.0137836	Down_regulated	TRAESCS4A02G109900,TRAESCS4B02G194400,TRAESCS4D02G195100,TRAESCS4B02G240900,TRAESCS5D02G159100,TRAESCS3A02G363700,TRAESCS4D02G242100,TRAESCS3B02G299800,TRAESCS3D02G357200,TRAESCS5A02G153900,TRAESCS3B02G395900,TRAESCS4D02G240700,TRAESCS3D02G266400,TRAESCS4A02G065100,TRAESCS3A02G266300,TRAESCS3A02G146800,TRAESCS7D02G483800,TRAESCS4A02G063800,TRAESCS5D02G064400,TRAESCS3B02G538100,TRAESCS5B02G152600,…
GO:0170034	L-amino acid biosynthetic process	0.0137836	0.0137836	Down_regulated	TRAESCS4A02G109900,TRAESCS4B02G194400,TRAESCS4D02G195100,TRAESCS4B02G240900,TRAESCS5D02G159100,TRAESCS3A02G363700,TRAESCS4D02G242100,TRAESCS3B02G299800,TRAESCS3D02G357200,TRAESCS5A02G153900,TRAESCS3B02G395900,TRAESCS4D02G240700,TRAESCS3D02G266400,TRAESCS4A02G065100,TRAESCS3A02G266300,TRAESCS3A02G146800,TRAESCS7D02G483800,TRAESCS4A02G063800,TRAESCS5D02G064400,TRAESCS3B02G538100,TRAESCS5B02G152600,…
GO:0002181	cytoplasmic translation	0.0146366	0.0146366	Down_regulated	TRAESCS2D02G103900,TRAESCS4D02G064800,TRAESCS7A02G074200,TRAESCS4B02G065700,TRAESCS3B02G277000,TRAESCS7B02G217900,TRAESCS1B02G286500,TRAESCS5B02G039700,TRAESCS1D02G276700,TRAESCS3A02G358500,TRAESCS1D02G227300,TRAESCS4A02G248900,TRAESCS7A02G316300,TRAESCS5B02G154300,TRAESCS5D02G045600,TRAESCS1A02G277500,TRAESCSU02G117600,TRAESCS3D02G352800,TRAESCS5A02G038200,TRAESCS6B02G376800,TRAESCS1B02G240000,T…
GO:0042592	homeostatic process	0.0157036	0.0157036	Down_regulated	TRAESCS3B02G372000,TRAESCS4B02G236600,TRAESCS1B02G456500,TRAESCS1A02G066400,TRAESCS4D02G238100,TRAESCS1A02G424500,TRAESCS2D02G100500,TRAESCS2A02G100900,TRAESCS1B02G311300,TRAESCS3D02G002700,TRAESCS2D02G326300,TRAESCS2D02G123000,TRAESCS3A02G008100,TRAESCS5A02G143900,TRAESCS3B02G174400,TRAESCS2A02G128800,TRAESCS3B02G535400,TRAESCS6D02G203800,TRAESCS1B02G142000,TRAESCS2B02G141900,TRAESCS2A02G336600,…
GO:0170036	import into the mitochondrion	0.016042221927022243	0.016042221927022243	Down_regulated	TRAESCS4D02G221800,TRAESCS3A02G505200,TRAESCS3B02G570900,TRAESCS1A02G167200,TRAESCS3B02G255900,TRAESCS4A02G082600,TRAESCS2B02G241100,TRAESCS4B02G221400,TRAESCS1D02G173700,TRAESCS2D02G356300,TRAESCS1A02G156300,TRAESCS3D02G226400,TRAESCS3A02G228700
GO:0032787	monocarboxylic acid metabolic process	0.016073345076794476	0.016073345076794476	Down_regulated	TRAESCS2A02G017500,TRAESCS4A02G129900,TRAESCS2D02G135300,TRAESCS7B02G193600,TRAESCS7A02G226000,TRAESCS4A02G373800,TRAESCS4D02G007200,TRAESCS2A02G133300,TRAESCS7D02G089200,TRAESCS4D02G176600,TRAESCS3B02G076300,TRAESCS2B02G156800,TRAESCS4A02G025300,TRAESCS3A02G075500,TRAESCS7D02G143200,TRAESCS1B02G127500,TRAESCS7B02G044200,TRAESCS7D02G071200,TRAESCS5B02G147300,TRAESCS7A02G141800,TRAESCS7D02G460700,…
GO:0006119	oxidative phosphorylation	0.016608184368954455	0.016608184368954455	Down_regulated	TRAESCS3B02G438700,TRAESCSU02G151300,TRAESCS3D02G400400,TRAESCS7B02G488300,TRAESCS2D02G569300,TRAESCS5A02G066100,TRAESCS7A02G090900,TRAESCS1D02G249900,TRAESCS7D02G086000,TRAESCS1D02G263400,TRAESCS1A02G250300,TRAESCS6B02G386700,TRAESCS4A02G390800,TRAESCS1B02G260900,TRAESCS5A02G456800,TRAESCS7B02G188700,TRAESCS7A02G298300,TRAESCS7A02G384400,TRAESCS1A02G263300,TRAESCS7A02G139000,TRAESCS7B02G041000,T…
GO:0051348	negative regulation of transferase activity	0.016815486285690365	0.016815486285690365	Down_regulated	TRAESCS7D02G173100,TRAESCS6A02G283000,TRAESCS7A02G172400,TRAESCS6A02G321400,TRAESCS6B02G352100,TRAESCS6A02G205200,TRAESCS6D02G301100,TRAESCS7D02G224700,TRAESCS7A02G223000,TRAESCS6D02G263500,TRAESCS7B02G129500
GO:0006520	amino acid metabolic process	0.017428181339770536	0.017428181339770536	Down_regulated	TRAESCS3B02G059500,TRAESCS3A02G050700,TRAESCS4A02G109900,TRAESCS4A02G075600,TRAESCS3D02G050200,TRAESCS1D02G114800,TRAESCS3B02G059300,TRAESCS4B02G194400,TRAESCS3A02G410800,TRAESCS7D02G251900,TRAESCS7A02G253300,TRAESCS4D02G236800,TRAESCS4D02G232700,TRAESCS6B02G204800,TRAESCS4B02G235400,TRAESCS4A02G059800,TRAESCS3D02G050100,TRAESCS4D02G195100,TRAESCS3A02G050500,TRAESCS4B02G231400,TRAESCS4B02G124800,…
GO:0006970	response to osmotic stress	0.019186849583658027	0.019186849583658027	Down_regulated	TRAESCS3D02G114900,TRAESCS2D02G370100,TRAESCS3D02G115100,TRAESCS3B02G131300,TRAESCS3B02G131000,TRAESCS3B02G130900,TRAESCS3D02G115200,TRAESCS3D02G046300,TRAESCS3B02G130500,TRAESCS6A02G248400,TRAESCS3D02G046700,TRAESCS6D02G230500,TRAESCS2D02G388800,TRAESCS2A02G389900,TRAESCS6D02G203800,TRAESCS2B02G141900,TRAESCS2B02G409300,TRAESCS7B02G165200,TRAESCS3B02G131200,TRAESCS3B02G538100,TRAESCS3D02G483400,…
GO:0005992	trehalose biosynthetic process	0.0193001	0.0193001	Down_regulated	TRAESCS2B02G430700,TRAESCS2D02G409300,TRAESCS2A02G412100,TRAESCS7B02G085800,TRAESCS6A02G248400,TRAESCS6D02G230500,TRAESCS1A02G064800,TRAESCS1D02G213700,TRAESCS1D02G340400,TRAESCS1B02G224300,TRAESCS5A02G203500,TRAESCS5B02G202200,TRAESCS5D02G210000,TRAESCS1A02G338200,TRAESCS1B02G350600,TRAESCS1A02G210400,TRAESCS6A02G351300
GO:0070897	transcription preinitiation complex assembly	0.0193001	0.0193001	Down_regulated	TRAESCS1B02G386800,TRAESCS1A02G368200,TRAESCS1A02G320800,TRAESCS1D02G320700,TRAESCS3A02G429100,TRAESCS3D02G424600,TRAESCS1A02G368400,TRAESCS1B02G387200,TRAESCS1D02G374200,TRAESCS5A02G225000,TRAESCS5A02G323500,TRAESCS7D02G262300,TRAESCS5B02G223600,TRAESCS5B02G324000,TRAESCS5D02G330500,TRAESCS7B02G159200,TRAESCS1D02G397500
GO:0031163	metallo-sulfur cluster assembly	0.0212594	0.0212594	Down_regulated	TRAESCS4D02G054300,TRAESCS2B02G585100,TRAESCS5A02G182400,TRAESCS4A02G084700,TRAESCS7D02G289300,TRAESCS7B02G185700,TRAESCS7D02G092800,TRAESCS1B02G436500,TRAESCS7A02G293400,TRAESCS3A02G240500,TRAESCS1D02G106000,TRAESCS7A02G096700,TRAESCS3D02G240900,TRAESCS1A02G097200,TRAESCS6D02G195900,TRAESCS1A02G406300,TRAESCS2D02G555000,TRAESCS5D02G186800,TRAESCS1B02G126700,TRAESCS2A02G553500,TRAESCS4B02G097000
GO:0016226	iron-sulfur cluster assembly	0.0212594	0.0212594	Down_regulated	TRAESCS4D02G054300,TRAESCS2B02G585100,TRAESCS5A02G182400,TRAESCS4A02G084700,TRAESCS7D02G289300,TRAESCS7B02G185700,TRAESCS7D02G092800,TRAESCS1B02G436500,TRAESCS7A02G293400,TRAESCS3A02G240500,TRAESCS1D02G106000,TRAESCS7A02G096700,TRAESCS3D02G240900,TRAESCS1A02G097200,TRAESCS6D02G195900,TRAESCS1A02G406300,TRAESCS2D02G555000,TRAESCS5D02G186800,TRAESCS1B02G126700,TRAESCS2A02G553500,TRAESCS4B02G097000
GO:0170039	proteinogenic amino acid metabolic process	0.0239254	0.0239254	Down_regulated	TRAESCS3B02G059500,TRAESCS3A02G050700,TRAESCS4A02G109900,TRAESCS4A02G075600,TRAESCS3D02G050200,TRAESCS3B02G059300,TRAESCS4B02G194400,TRAESCS4D02G232700,TRAESCS3D02G050100,TRAESCS4D02G195100,TRAESCS3A02G050500,TRAESCS4B02G231400,TRAESCS4B02G240900,TRAESCS5D02G159100,TRAESCS2B02G333700,TRAESCS2A02G315300,TRAESCS1D02G184500,TRAESCS3A02G363700,TRAESCS4D02G242100,TRAESCS1B02G199600,TRAESCS3B02G299800,…
GO:0031399	regulation of protein modification process	0.024733	0.024733	Down_regulated	TRAESCS5B02G082300,TRAESCS5A02G076100,TRAESCS5D02G089600,TRAESCS7D02G173100,TRAESCS7B02G269600,TRAESCS2D02G389800,TRAESCS6A02G283000,TRAESCS7A02G172400,TRAESCS7A02G358200,TRAESCS7D02G364600,TRAESCS6A02G321400,TRAESCS6B02G352100,TRAESCS5D02G407600,TRAESCS5B02G403200,TRAESCS6A02G205200,TRAESCS1B02G145800,TRAESCS6D02G301100,TRAESCS1B02G260000,TRAESCS5B02G272800,TRAESCS5A02G398100,TRAESCS2A02G270500,…
GO:0018208	peptidyl-proline modification	0.026133135754441136	0.026133135754441136	Down_regulated	TRAESCS4B02G241800,TRAESCS3A02G064900,TRAESCS4A02G064400,TRAESCS3D02G112800,TRAESCS3D02G159000,TRAESCS6D02G066700,TRAESCS6B02G093100,TRAESCS4D02G241400,TRAESCS7B02G199200,TRAESCS1A02G007500,TRAESCS6A02G068900,TRAESCS5A02G279500,TRAESCS5B02G478800,TRAESCS7D02G283600,TRAESCS5B02G278800,TRAESCS5A02G467000,TRAESCS7B02G080700,TRAESCSU02G067400,TRAESCS7D02G176900,TRAESCS2B02G229400,TRAESCS5A02G544800,T…
GO:0006820	monoatomic anion transport	0.026349498637182462	0.026349498637182462	Down_regulated	TRAESCS3B02G323500,TRAESCS3B02G418700,TRAESCS3A02G390100,TRAESCS5A02G501500,TRAESCS3D02G379600,TRAESCS3A02G247900,TRAESCS3D02G247900,TRAESCS3B02G276600,TRAESCS2B02G326900,TRAESCS3A02G126300,TRAESCS4D02G326900,TRAESCS2D02G308100,TRAESCS1B02G374200,TRAESCS4D02G264100,TRAESCS1D02G361900,TRAESCS2A02G309900,TRAESCS6A02G420000,TRAESCS4B02G263900,TRAESCS6D02G405700,TRAESCS3A02G210600,TRAESCS4A02G043400,…
GO:0008380	RNA splicing	0.0272917	0.0272917	Down_regulated	TRAESCS3D02G515600,TRAESCS4A02G275400,TRAESCS3B02G576800,TRAESCS3A02G507800,TRAESCS4B02G038900,TRAESCS4D02G035800,TRAESCS1B02G479400,TRAESCS5D02G059400,TRAESCS3B02G576500,TRAESCS5A02G500900,TRAESCS5A02G472400,TRAESCS4A02G053200,TRAESCS4D02G326600,TRAESCS4A02G233200,TRAESCS5D02G485000,TRAESCS5D02G425200,TRAESCS7A02G082700,TRAESCS4B02G251300,TRAESCS4A02G269100,TRAESCS4A02G380600,TRAESCS4D02G326200,…
GO:0006536	glutamate metabolic process	0.0301234	0.0301234	Down_regulated	TRAESCS4A02G075600,TRAESCS4D02G232700,TRAESCS4B02G231400,TRAESCS2B02G333700,TRAESCS2A02G315300,TRAESCS3B02G299800,TRAESCS3D02G266400,TRAESCS3A02G266300,TRAESCS5B02G376900,TRAESCS5A02G375000,TRAESCS5D02G384500,TRAESCS1D02G362700
GO:0009850	auxin metabolic process	0.031756785735176894	0.031756785735176894	Down_regulated	TRAESCS2D02G074400,TRAESCS2A02G076100,TRAESCS2D02G074800,TRAESCS2B02G091200,TRAESCS5B02G517200,TRAESCS5D02G184700,TRAESCS5B02G178100,TRAESCS5A02G180200,TRAESCS2A02G379400,TRAESCS2D02G335000,TRAESCS2A02G327900,TRAESCS3A02G122400,TRAESCS2A02G562400,TRAESCS5D02G169300
GO:0070475	rRNA base methylation	0.0319363	0.0319363	Down_regulated	TRAESCS7A02G455600,TRAESCS7B02G356100,TRAESCS5D02G263100,TRAESCS5A02G255200,TRAESCS7B02G356300,TRAESCS5B02G254100,TRAESCS5B02G254500,TRAESCS5A02G254900,TRAESCS5B02G254200,TRAESCS4B02G259700,TRAESCS6D02G194300,TRAESCS4D02G258800,TRAESCS4A02G046100
GO:0031204	post-translational protein targeting to membrane, translocation	0.0329298	0.0329298	Down_regulated	TRAESCS5A02G015200,TRAESCS3A02G207800,TRAESCS3D02G208200,TRAESCS6D02G140600,TRAESCS7D02G486200,TRAESCS4D02G130200,TRAESCS7A02G499400,TRAESCS5B02G013400,TRAESCS4B02G135500
GO:0019751	polyol metabolic process	0.035191955207347164	0.035191955207347164	Down_regulated	TRAESCS7A02G357800,TRAESCS2D02G284700,TRAESCS7D02G364900,TRAESCS2D02G183800,TRAESCS7B02G269900,TRAESCS3B02G370300,TRAESCS1B02G344900,TRAESCS1A02G330900,TRAESCS1D02G333500,TRAESCS4B02G056800,TRAESCS4B02G051300,TRAESCS4A02G263900,TRAESCS4D02G051400,TRAESCS3A02G241300,TRAESCS3D02G241500,TRAESCS3B02G087400,TRAESCS3B02G329400,TRAESCS4A02G163700
GO:0044092	negative regulation of molecular function	0.035191955207347164	0.035191955207347164	Down_regulated	TRAESCS7D02G173100,TRAESCS7B02G269600,TRAESCS6A02G283000,TRAESCS7A02G172400,TRAESCS7A02G358200,TRAESCS7D02G364600,TRAESCS6A02G321400,TRAESCS6B02G352100,TRAESCS6A02G205200,TRAESCS1B02G145800,TRAESCS6D02G301100,TRAESCS2A02G270500,TRAESCS2B02G289300,TRAESCS1D02G126900,TRAESCS7D02G224700,TRAESCS7A02G223000,TRAESCS6D02G263500,TRAESCS7B02G129500
GO:0051259	protein complex oligomerization	0.0361066	0.0361066	Down_regulated	TRAESCS3D02G114900,TRAESCS3D02G115100,TRAESCS3B02G131300,TRAESCS3B02G131000,TRAESCS3B02G130900,TRAESCS3D02G115200,TRAESCS3D02G046300,TRAESCS3B02G130500,TRAESCS3D02G046700,TRAESCS1D02G184500,TRAESCS3B02G131200,TRAESCS3B02G130300,TRAESCS2B02G224200,TRAESCS7A02G158900,TRAESCS2D02G204600,TRAESCS2A02G196600
GO:0170033	L-amino acid metabolic process	0.0371563	0.0371563	Down_regulated	TRAESCS3B02G059500,TRAESCS3A02G050700,TRAESCS4A02G109900,TRAESCS4A02G075600,TRAESCS3D02G050200,TRAESCS3B02G059300,TRAESCS4B02G194400,TRAESCS4D02G232700,TRAESCS3D02G050100,TRAESCS4D02G195100,TRAESCS3A02G050500,TRAESCS4B02G231400,TRAESCS4B02G240900,TRAESCS5D02G159100,TRAESCS2B02G333700,TRAESCS2A02G315300,TRAESCS1D02G184500,TRAESCS3A02G363700,TRAESCS4D02G242100,TRAESCS1B02G199600,TRAESCS3B02G299800,…
GO:0070588	calcium ion transmembrane transport	0.039859474561879694	0.039859474561879694	Down_regulated	TRAESCS1D02G335400,TRAESCS1B02G346400,TRAESCS1D02G335500,TRAESCS1A02G332800,TRAESCS3B02G519000,TRAESCS3D02G470100,TRAESCS3B02G174400,TRAESCSU02G003600,TRAESCS1D02G312500,TRAESCS1A02G312300,TRAESCS2B02G376700,TRAESCS6B02G250200,TRAESCS6D02G204000,TRAESCS1B02G324000,TRAESCS2D02G356300
GO:0032515	negative regulation of phosphoprotein phosphatase activity	0.0455931	0.0455931	Down_regulated	TRAESCS7B02G269600,TRAESCS7A02G358200,TRAESCS7D02G364600,TRAESCS1B02G145800,TRAESCS2A02G270500,TRAESCS2B02G289300,TRAESCS1D02G126900
GO:0010923	negative regulation of phosphatase activity	0.0455931	0.0455931	Down_regulated	TRAESCS7B02G269600,TRAESCS7A02G358200,TRAESCS7D02G364600,TRAESCS1B02G145800,TRAESCS2A02G270500,TRAESCS2B02G289300,TRAESCS1D02G126900
GO:0019725	cellular homeostasis	0.047751	0.047751	Down_regulated	TRAESCS4B02G236600,TRAESCS1B02G456500,TRAESCS1A02G066400,TRAESCS4D02G238100,TRAESCS1A02G424500,TRAESCS2D02G100500,TRAESCS2A02G100900,TRAESCS1B02G311300,TRAESCS3D02G002700,TRAESCS2D02G326300,TRAESCS3A02G008100,TRAESCS5A02G143900,TRAESCS3B02G174400,TRAESCS2A02G128800,TRAESCS3B02G535400,TRAESCS6D02G203800,TRAESCS1B02G142000,TRAESCS2A02G336600,TRAESCS5A02G110300,TRAESCS5D02G118500,TRAESCS4D02G176100,…
GO:0019220	regulation of phosphate metabolic process	0.048429859497715055	0.048429859497715055	Down_regulated	TRAESCS5B02G082300,TRAESCS5A02G076100,TRAESCS5D02G089600,TRAESCS7D02G173100,TRAESCS7B02G269600,TRAESCS2D02G389800,TRAESCS6A02G283000,TRAESCS7A02G172400,TRAESCS7A02G358200,TRAESCS7D02G364600,TRAESCS6A02G321400,TRAESCS6B02G352100,TRAESCS5D02G407600,TRAESCS5B02G403200,TRAESCS1B02G145800,TRAESCS6D02G301100,TRAESCS1B02G260000,TRAESCS5A02G398100,TRAESCS2A02G270500,TRAESCS2B02G289300,TRAESCS1D02G126900,…
GO:0051174	regulation of phosphorus metabolic process	0.048429859497715055	0.048429859497715055	Down_regulated	TRAESCS5B02G082300,TRAESCS5A02G076100,TRAESCS5D02G089600,TRAESCS7D02G173100,TRAESCS7B02G269600,TRAESCS2D02G389800,TRAESCS6A02G283000,TRAESCS7A02G172400,TRAESCS7A02G358200,TRAESCS7D02G364600,TRAESCS6A02G321400,TRAESCS6B02G352100,TRAESCS5D02G407600,TRAESCS5B02G403200,TRAESCS1B02G145800,TRAESCS6D02G301100,TRAESCS1B02G260000,TRAESCS5A02G398100,TRAESCS2A02G270500,TRAESCS2B02G289300,TRAESCS1D02G126900,…

## Sheet: NS_D0
GO.ID	Description	p.Val	FDR	Gene_regulation	Genes
GO:0006749	glutathione metabolic process	3.170692407662743e-9	3.170692407662743e-9	Up_regulated	TRAESCS4A02G008400,TRAESCS3B02G535300,TRAESCS7D02G044500,TRAESCS6B02G167400,TRAESCS7A02G034500,TRAESCS1B02G194500,TRAESCS2D02G321200,TRAESCS1A02G186300,TRAESCS3A02G487700,TRAESCS4A02G455000,TRAESCS7A02G083700,TRAESCS1D02G191100,TRAESCS4D02G295400,TRAESCS3B02G536100,TRAESCS1B02G194900,TRAESCS1D02G190200,TRAESCS6B02G167600,TRAESCS7D02G030800,TRAESCS1D02G189600,TRAESCS6D02G127800,TRAESCS1D02G190100,…
GO:0006575	cellular modified amino acid metabolic process	1.664067149215986e-8	1.664067149215986e-8	Up_regulated	TRAESCS4A02G008400,TRAESCS3B02G535300,TRAESCS7D02G044500,TRAESCS6B02G167400,TRAESCS7A02G034500,TRAESCS1B02G194500,TRAESCS2D02G321200,TRAESCS1A02G186300,TRAESCS3A02G487700,TRAESCS4A02G455000,TRAESCS7A02G083700,TRAESCS1B02G057900,TRAESCS1D02G191100,TRAESCS4D02G295400,TRAESCS3B02G536100,TRAESCS1B02G194900,TRAESCS1D02G190200,TRAESCS6B02G167600,TRAESCS7D02G030800,TRAESCS1D02G189600,TRAESCS6D02G127800,…
GO:0006790	sulfur compound metabolic process	0.000174727	0.000174727	Up_regulated	TRAESCS4A02G008400,TRAESCS3B02G535300,TRAESCS7D02G044500,TRAESCS6B02G167400,TRAESCS7A02G034500,TRAESCS1B02G194500,TRAESCS2D02G321200,TRAESCS1A02G186300,TRAESCS3A02G487700,TRAESCS4A02G455000,TRAESCS7A02G083700,TRAESCS1D02G191100,TRAESCS4D02G295400,TRAESCS1B02G337400,TRAESCS3B02G536100,TRAESCS1B02G194900,TRAESCS1D02G190200,TRAESCS6B02G167600,TRAESCS7D02G030800,TRAESCS1D02G189600,TRAESCS6D02G127800,…
GO:0019751	polyol metabolic process	0.00104055	0.00104055	Up_regulated	TRAESCS2D02G284700,TRAESCS1A02G330900,TRAESCS7A02G427500,TRAESCS7A02G357800,TRAESCS4A02G257700,TRAESCS2D02G211500,TRAESCS7D02G364900,TRAESCS7B02G269900,TRAESCS7B02G067700,TRAESCS6B02G348200,TRAESCS6A02G318200,TRAESCS4B02G056800,TRAESCS7A02G162400
GO:0006066	alcohol metabolic process	0.00287232	0.00287232	Up_regulated	TRAESCS2D02G284700,TRAESCS1A02G330900,TRAESCS7A02G427500,TRAESCS2D02G129700,TRAESCS3B02G485900,TRAESCS2A02G317000,TRAESCS3A02G449200,TRAESCS7A02G357800,TRAESCS4A02G257700,TRAESCS2D02G211500,TRAESCS2B02G592100,TRAESCS7D02G364900,TRAESCS7B02G269900,TRAESCS7B02G067700,TRAESCS3D02G441900,TRAESCS4D02G251800,TRAESCS6B02G348200,TRAESCS6A02G318200,TRAESCS4B02G056800,TRAESCS7A02G162400,TRAESCS1B02G245400
GO:0010431	seed maturation	0.00426688	0.00426688	Up_regulated	TRAESCS1B02G091500,TRAESCS3B02G511800,TRAESCS5B02G502200,TRAESCS7D02G249200,TRAESCS5D02G503400,TRAESCS7B02G067700,TRAESCS7A02G162400
GO:0071901	negative regulation of protein serine/threonine kinase activity	0.00633527	0.00633527	Up_regulated	TRAESCS6A02G283000,TRAESCS4D02G332500,TRAESCS7A02G172400,TRAESCS5A02G506500,TRAESCS4B02G337000,TRAESCS6D02G301100,TRAESCS6B02G352100
GO:0006469	negative regulation of protein kinase activity	0.00633527	0.00633527	Up_regulated	TRAESCS6A02G283000,TRAESCS4D02G332500,TRAESCS7A02G172400,TRAESCS5A02G506500,TRAESCS4B02G337000,TRAESCS6D02G301100,TRAESCS6B02G352100
GO:0033673	negative regulation of kinase activity	0.00633527	0.00633527	Up_regulated	TRAESCS6A02G283000,TRAESCS4D02G332500,TRAESCS7A02G172400,TRAESCS5A02G506500,TRAESCS4B02G337000,TRAESCS6D02G301100,TRAESCS6B02G352100
GO:0042326	negative regulation of phosphorylation	0.00633527	0.00633527	Up_regulated	TRAESCS6A02G283000,TRAESCS4D02G332500,TRAESCS7A02G172400,TRAESCS5A02G506500,TRAESCS4B02G337000,TRAESCS6D02G301100,TRAESCS6B02G352100
GO:0001933	negative regulation of protein phosphorylation	0.00633527	0.00633527	Up_regulated	TRAESCS6A02G283000,TRAESCS4D02G332500,TRAESCS7A02G172400,TRAESCS5A02G506500,TRAESCS4B02G337000,TRAESCS6D02G301100,TRAESCS6B02G352100
GO:0030001	metal ion transport	0.00844807	0.00844807	Up_regulated	TRAESCS6B02G137200,TRAESCS3D02G295000,TRAESCS7D02G456900,TRAESCS1B02G128800,TRAESCS1B02G150000,TRAESCS2D02G063000,TRAESCS6A02G393700,TRAESCS6A02G062700,TRAESCS2D02G407800,TRAESCS1B02G112700,TRAESCS6A02G063000,TRAESCS2B02G348900,TRAESCS6B02G192400,TRAESCS2A02G505500,TRAESCS2D02G540700,TRAESCS6D02G275100,TRAESCS3B02G329600,TRAESCS6B02G084200,TRAESCS2A02G539500,TRAESCS4A02G184700,TRAESCS4D02G025300,…
GO:0043255	regulation of carbohydrate biosynthetic process	0.00917136	0.00917136	Up_regulated	TRAESCS1D02G332200,TRAESCS2D02G034400,TRAESCS1B02G131000,TRAESCS1B02G337400,TRAESCS1A02G324000,TRAESCS7B02G067700,TRAESCS7A02G162400
GO:1904030	negative regulation of cyclin-dependent protein kinase activity	0.011810270872434827	0.011810270872434827	Up_regulated	TRAESCS4D02G332500,TRAESCS7A02G172400,TRAESCS5A02G506500,TRAESCS4B02G337000,TRAESCS6D02G301100,TRAESCS6B02G352100
GO:0045736	negative regulation of cyclin-dependent protein serine/threonine kinase activity	0.011810270872434827	0.011810270872434827	Up_regulated	TRAESCS4D02G332500,TRAESCS7A02G172400,TRAESCS5A02G506500,TRAESCS4B02G337000,TRAESCS6D02G301100,TRAESCS6B02G352100
GO:1901700	response to oxygen-containing compound	0.012088420611884162	0.012088420611884162	Up_regulated	TRAESCS6A02G283000,TRAESCS1B02G005600,TRAESCS1B02G097900,TRAESCS3D02G046700,TRAESCS1A02G360100,TRAESCS4A02G250900,TRAESCS1B02G145800,TRAESCS5D02G224700,TRAESCS3D02G473000,TRAESCS5A02G424800,TRAESCS2D02G560300,TRAESCS3D02G046300,TRAESCS1B02G142300,TRAESCS1D02G449700,TRAESCS3D02G164400,TRAESCS2A02G582500,TRAESCS1B02G000900,TRAESCS2A02G574600,TRAESCS7B02G207000,TRAESCS7A02G306700,TRAESCS5D02G433200,…
GO:0006308	DNA catabolic process	0.0279678	0.0279678	Up_regulated	TRAESCS3B02G039600,TRAESCS1B02G122400,TRAESCS3B02G039500,TRAESCS1B02G105000,TRAESCS2B02G557700,TRAESCS2A02G527100,TRAESCS3A02G043900,TRAESCS3D02G036900,TRAESCS3B02G039700
GO:0009052	pentose-phosphate shunt, non-oxidative branch	0.030275693452252048	0.030275693452252048	Up_regulated	TRAESCS6B02G084400,TRAESCS2D02G238600,TRAESCS6A02G063200,TRAESCS6D02G061600,TRAESCS4A02G019100
GO:0051348	negative regulation of transferase activity	0.0434566	0.0434566	Up_regulated	TRAESCS6A02G283000,TRAESCS4D02G332500,TRAESCS7A02G172400,TRAESCS5A02G506500,TRAESCS4B02G337000,TRAESCS6D02G301100,TRAESCS6B02G352100
GO:0007017	microtubule-based process	2.0236348936634036e-8	2.0236348936634036e-8	Down_regulated	TRAESCS5A02G396100,TRAESCS4A02G074200,TRAESCS1B02G400200,TRAESCS6B02G111900,TRAESCS6A02G059500,TRAESCS1D02G265200,TRAESCS6D02G221400,TRAESCS5A02G157200,TRAESCS6D02G130500,TRAESCS1D02G104200,TRAESCS4A02G257800,TRAESCS4B02G230500,TRAESCS1A02G265000,TRAESCS5D02G162500,TRAESCS2D02G202200,TRAESCS2B02G405200,TRAESCS5B02G156500,TRAESCS1A02G350200,TRAESCS4D02G231800,TRAESCS5A02G032500,TRAESCS1B02G364500,…
GO:0009250	glucan biosynthetic process	1.20102983133663e-7	1.20102983133663e-7	Down_regulated	TRAESCS4A02G418200,TRAESCS2D02G217100,TRAESCS1B02G002100,TRAESCS1D02G427400,TRAESCS6B02G468200,TRAESCS1A02G091500,TRAESCS7D02G064300,TRAESCS1A02G419600,TRAESCS7B02G087000,TRAESCS5D02G182600,TRAESCS7D02G535400,TRAESCS7A02G555700,TRAESCS1A02G116200,TRAESCS7A02G549100,TRAESCS6D02G405600,TRAESCS7A02G120300,TRAESCS1D02G117400,TRAESCS3A02G292700,TRAESCS1B02G449700,TRAESCS3D02G246000,TRAESCS7D02G117800,…
GO:0007010	cytoskeleton organization	1.790540409307592e-7	1.790540409307592e-7	Down_regulated	TRAESCS6B02G226900,TRAESCS5A02G221000,TRAESCS5D02G228700,TRAESCS4A02G074200,TRAESCS1B02G400200,TRAESCS5B02G219800,TRAESCS3B02G034400,TRAESCS6B02G111900,TRAESCS6A02G059500,TRAESCS4D02G163700,TRAESCS2D02G220300,TRAESCS1D02G265200,TRAESCS6D02G130500,TRAESCS4A02G257800,TRAESCS4B02G230500,TRAESCS7B02G094100,TRAESCS1A02G265000,TRAESCS4B02G152700,TRAESCS2D02G202200,TRAESCS1A02G350200,TRAESCS4D02G231800,…
GO:0046500	S-adenosylmethionine metabolic process	8.212335509350996e-7	8.212335509350996e-7	Down_regulated	TRAESCS6B02G197300,TRAESCS6D02G230000,TRAESCS6A02G247900,TRAESCS3D02G198600,TRAESCS3B02G228500,TRAESCS3A02G195300,TRAESCS6B02G276800,TRAESCS6A02G248000,TRAESCS2D02G493500,TRAESCS2A02G493600
GO:0006556	S-adenosylmethionine biosynthetic process	1.79162E-06	1.79162E-06	Down_regulated	TRAESCS6B02G197300,TRAESCS6D02G230000,TRAESCS6A02G247900,TRAESCS3D02G198600,TRAESCS3B02G228500,TRAESCS3A02G195300,TRAESCS6B02G276800,TRAESCS6A02G248000
GO:0006650	glycerophospholipid metabolic process	9.73197E-06	9.73197E-06	Down_regulated	TRAESCS6A02G163700,TRAESCSU02G006000,TRAESCS1A02G039300,TRAESCS4D02G346700,TRAESCS3B02G369700,TRAESCS4B02G352300,TRAESCS2D02G460300,TRAESCS7A02G181500,TRAESCS6B02G331500,TRAESCS1D02G116700,TRAESCS4A02G165400,TRAESCS3D02G258900,TRAESCS3B02G291700,TRAESCS6B02G451200,TRAESCS3A02G338100,TRAESCS4B02G152500,TRAESCS1B02G388700,TRAESCS3D02G331600,TRAESCS4D02G039700,TRAESCS4A02G268300,TRAESCS2B02G481700,T…
GO:0019252	starch biosynthetic process	1.30193E-05	1.30193E-05	Down_regulated	TRAESCS4A02G418200,TRAESCS1D02G427400,TRAESCS1A02G091500,TRAESCS7D02G064300,TRAESCS1A02G419600,TRAESCS5D02G182600,TRAESCS7D02G535400,TRAESCS7A02G549100,TRAESCS7A02G120300,TRAESCS1B02G449700,TRAESCS7D02G117800,TRAESCS2A02G293400,TRAESCS1A02G353300
GO:0005982	starch metabolic process	1.62022E-05	1.62022E-05	Down_regulated	TRAESCS4A02G418200,TRAESCS4A02G149300,TRAESCS1D02G427400,TRAESCS1A02G091500,TRAESCS7D02G064300,TRAESCS1A02G419600,TRAESCS4B02G329400,TRAESCS5D02G182600,TRAESCS7D02G535400,TRAESCS7A02G549100,TRAESCS7A02G120300,TRAESCS1B02G449700,TRAESCS7D02G117800,TRAESCS2A02G293400,TRAESCS1A02G353300,TRAESCS4B02G158500
GO:0006304	DNA modification	2.31331E-05	2.31331E-05	Down_regulated	TRAESCS7A02G531500,TRAESCS7D02G519000,TRAESCS7B02G448900,TRAESCS3A02G067600,TRAESCS4A02G495700,TRAESCS1A02G104700,TRAESCS1D02G277100,TRAESCS5A02G169000,TRAESCS1B02G286900,TRAESCS5B02G057300,TRAESCS3A02G155600,TRAESCS5B02G165800,TRAESCS5D02G173300,TRAESCS5D02G062400,TRAESCS5A02G051400,TRAESCS1A02G278000
GO:0006004	fucose metabolic process	2.31331E-05	2.31331E-05	Down_regulated	TRAESCS6D02G268600,TRAESCS4A02G131200,TRAESCS7D02G215200,TRAESCS4A02G018000,TRAESCS1D02G078400,TRAESCS7B02G120300,TRAESCS1A02G076000,TRAESCS3B02G397600,TRAESCS1B02G288800,TRAESCS3D02G358900,TRAESCS6A02G287900,TRAESCS6B02G160700,TRAESCS4D02G175500,TRAESCS7B02G082500,TRAESCS4B02G173400,TRAESCS7A02G213300
GO:0006730	one-carbon metabolic process	4.3391E-05	4.3391E-05	Down_regulated	TRAESCS6B02G197300,TRAESCS2D02G520000,TRAESCS3B02G417800,TRAESCS6A02G247900,TRAESCS3B02G228500,TRAESCS6B02G276800,TRAESCS5A02G468400,TRAESCS5D02G481300,TRAESCS6A02G248000,TRAESCS2D02G493500,TRAESCS2A02G493600
GO:0006644	phospholipid metabolic process	5.19112E-05	5.19112E-05	Down_regulated	TRAESCS6A02G163700,TRAESCS2D02G585100,TRAESCSU02G006000,TRAESCS1A02G039300,TRAESCS4D02G346700,TRAESCS3B02G369700,TRAESCS4B02G352300,TRAESCS2D02G460300,TRAESCS7A02G181500,TRAESCS6B02G331500,TRAESCS1D02G116700,TRAESCS4A02G165400,TRAESCS3D02G258900,TRAESCS5A02G522100,TRAESCS4D02G266700,TRAESCS3B02G291700,TRAESCS6B02G451200,TRAESCS3A02G338100,TRAESCS4B02G152500,TRAESCS1A02G287400,TRAESCS1B02G388700,T…
GO:0000271	polysaccharide biosynthetic process	9.70569E-05	9.70569E-05	Down_regulated	TRAESCS4A02G418200,TRAESCS2D02G217100,TRAESCS1B02G002100,TRAESCS1D02G427400,TRAESCS6B02G468200,TRAESCS1A02G091500,TRAESCS7D02G064300,TRAESCS1A02G419600,TRAESCS7B02G087000,TRAESCS5D02G182600,TRAESCS7D02G535400,TRAESCS2D02G530400,TRAESCS7A02G555700,TRAESCS1A02G116200,TRAESCS7A02G549100,TRAESCS6D02G405600,TRAESCS7A02G120300,TRAESCS1D02G117400,TRAESCS3A02G292700,TRAESCS1B02G449700,TRAESCS3D02G246000,…
GO:0046488	phosphatidylinositol metabolic process	0.000120928	0.000120928	Down_regulated	TRAESCS6A02G163700,TRAESCSU02G006000,TRAESCS1A02G039300,TRAESCS3B02G369700,TRAESCS2D02G460300,TRAESCS7A02G181500,TRAESCS6B02G331500,TRAESCS4A02G165400,TRAESCS6B02G451200,TRAESCS3A02G338100,TRAESCS4B02G152500,TRAESCS3D02G331600,TRAESCS4D02G039700,TRAESCS4A02G268300,TRAESCS2B02G481700,TRAESCS5A02G278100,TRAESCS4B02G045900,TRAESCS5D02G106000,TRAESCS6D02G186000,TRAESCS2B02G217700,TRAESCS6B02G223200,T…
GO:0035510	DNA dealkylation	0.000141791	0.000141791	Down_regulated	TRAESCS1A02G104700,TRAESCS1D02G277100,TRAESCS5A02G169000,TRAESCS1B02G286900,TRAESCS3A02G155600,TRAESCS5B02G165800,TRAESCS5D02G173300,TRAESCS1A02G278000
GO:0044042	glucan metabolic process	0.000170335	0.000170335	Down_regulated	TRAESCS4A02G418200,TRAESCS2A02G556300,TRAESCS4A02G149300,TRAESCS2D02G217100,TRAESCS1B02G002100,TRAESCS1D02G427400,TRAESCS6B02G468200,TRAESCS2A02G352800,TRAESCS1A02G091500,TRAESCS7D02G064300,TRAESCS1A02G419600,TRAESCS4B02G329400,TRAESCS7B02G087000,TRAESCS3A02G366400,TRAESCS5B02G202000,TRAESCS5D02G182600,TRAESCS7D02G535400,TRAESCS7A02G555700,TRAESCS1A02G116200,TRAESCS7A02G549100,TRAESCS3B02G341500,…
GO:0000226	microtubule cytoskeleton organization	0.000224723	0.000224723	Down_regulated	TRAESCS4A02G074200,TRAESCS1B02G400200,TRAESCS6B02G111900,TRAESCS6A02G059500,TRAESCS1D02G265200,TRAESCS6D02G130500,TRAESCS4A02G257800,TRAESCS4B02G230500,TRAESCS1A02G265000,TRAESCS2D02G202200,TRAESCS1A02G350200,TRAESCS4D02G231800,TRAESCS1B02G364500,TRAESCS2B02G221800,TRAESCS4B02G056700,TRAESCS5D02G123400,TRAESCS1D02G353100,TRAESCS1B02G275700,TRAESCS4D02G057000,TRAESCSU02G192100,TRAESCS6A02G282800,T…
GO:0019318	hexose metabolic process	0.000313062	0.000313062	Down_regulated	TRAESCS2D02G593400,TRAESCS6D02G268600,TRAESCS4A02G131200,TRAESCS7D02G215200,TRAESCS5D02G496800,TRAESCS4A02G018000,TRAESCS2A02G343900,TRAESCS1D02G078400,TRAESCS7B02G120300,TRAESCS5B02G496400,TRAESCS7B02G380500,TRAESCS1A02G076000,TRAESCS3B02G397600,TRAESCS1B02G288800,TRAESCS3D02G358900,TRAESCS6A02G287900,TRAESCS5A02G483300,TRAESCS6B02G160700,TRAESCS4D02G175500,TRAESCS7B02G082500,TRAESCS7A02G478100,…
GO:0046486	glycerolipid metabolic process	0.000403735	0.000403735	Down_regulated	TRAESCS6A02G163700,TRAESCSU02G006000,TRAESCS1A02G039300,TRAESCS4D02G346700,TRAESCS3B02G369700,TRAESCS4B02G352300,TRAESCS2D02G460300,TRAESCS7A02G181500,TRAESCS6B02G331500,TRAESCS3A02G222400,TRAESCS1D02G116700,TRAESCS4A02G165400,TRAESCS3D02G258900,TRAESCS3B02G291700,TRAESCS6B02G451200,TRAESCS3A02G338100,TRAESCS4B02G152500,TRAESCS1B02G388700,TRAESCS3D02G331600,TRAESCS4D02G039700,TRAESCS4A02G268300,T…
GO:0080111	DNA demethylation	0.000419545	0.000419545	Down_regulated	TRAESCS1A02G104700,TRAESCS1D02G277100,TRAESCS5A02G169000,TRAESCS1B02G286900,TRAESCS5B02G165800,TRAESCS5D02G173300,TRAESCS1A02G278000
GO:0070588	calcium ion transmembrane transport	0.000442021	0.000442021	Down_regulated	TRAESCS2A02G432700,TRAESCS5A02G136200,TRAESCS3B02G519000,TRAESCS2B02G454000,TRAESCS4A02G046800,TRAESCS6D02G142400,TRAESCS2D02G430700,TRAESCS5B02G135200,TRAESCS5B02G276500,TRAESCS4B02G258000,TRAESCS4D02G257900
GO:0006816	calcium ion transport	0.000464002	0.000464002	Down_regulated	TRAESCS2A02G432700,TRAESCS5A02G136200,TRAESCS3B02G519000,TRAESCS2B02G454000,TRAESCS4A02G046800,TRAESCS6A02G108700,TRAESCS6D02G142400,TRAESCS2D02G430700,TRAESCS5B02G135200,TRAESCS5B02G276500,TRAESCS4B02G258000,TRAESCS4D02G257900,TRAESCS6D02G096900
GO:0007018	microtubule-based movement	0.00349503	0.00349503	Down_regulated	TRAESCS5A02G396100,TRAESCS6D02G221400,TRAESCS5A02G157200,TRAESCS1D02G104200,TRAESCS5D02G162500,TRAESCS2B02G405200,TRAESCS5B02G156500,TRAESCS5A02G032500,TRAESCS2B02G174600,TRAESCS2D02G385000,TRAESCS5D02G405400,TRAESCS6B02G215900,TRAESCS6D02G091600,TRAESCS6A02G239100,TRAESCS2A02G387400,TRAESCS6B02G285500,TRAESCS1A02G095000,TRAESCS5B02G074200,TRAESCS7D02G271200
GO:0070988	demethylation	0.00522985	0.00522985	Down_regulated	TRAESCS1A02G104700,TRAESCS1D02G277100,TRAESCS5A02G169000,TRAESCS1B02G286900,TRAESCS5B02G165800,TRAESCS5D02G173300,TRAESCS1A02G278000
GO:0051274	beta-glucan biosynthetic process	0.0121741	0.0121741	Down_regulated	TRAESCS2D02G217100,TRAESCS1B02G002100,TRAESCS6B02G468200,TRAESCS7B02G087000,TRAESCS7A02G555700,TRAESCS1A02G116200,TRAESCS6D02G405600,TRAESCS1D02G117400,TRAESCS3A02G292700,TRAESCS3D02G246000,TRAESCS6A02G420100,TRAESCS4A02G218900,TRAESCS2B02G119700,TRAESCS3B02G274100,TRAESCSU02G142500,TRAESCS4D02G094000,TRAESCS4B02G097800,TRAESCS3A02G245500
GO:0016051	carbohydrate biosynthetic process	0.012742682770755973	0.012742682770755973	Down_regulated	TRAESCS4A02G418200,TRAESCS2D02G217100,TRAESCS1B02G002100,TRAESCS1D02G427400,TRAESCS6B02G468200,TRAESCS1A02G091500,TRAESCS7D02G064300,TRAESCS1A02G419600,TRAESCS7B02G087000,TRAESCS5D02G182600,TRAESCS7D02G535400,TRAESCS2D02G530400,TRAESCS7A02G555700,TRAESCS1A02G116200,TRAESCS7A02G549100,TRAESCS6D02G405600,TRAESCS7A02G120300,TRAESCS1D02G117400,TRAESCS3A02G292700,TRAESCS1B02G449700,TRAESCS3D02G246000,…
GO:0006813	potassium ion transport	0.0156146	0.0156146	Down_regulated	TRAESCS5B02G368500,TRAESCS6D02G181100,TRAESCS5B02G376100,TRAESCS2D02G592100,TRAESCS4B02G094900,TRAESCS1D02G048200,TRAESCS4D02G091700,TRAESCS7B02G295600,TRAESCS2D02G287400,TRAESCS2B02G135900,TRAESCS3D02G450800,TRAESCS7A02G199900,TRAESCS7D02G388900,TRAESCS2B02G306000,TRAESCS3A02G458000,TRAESCS1A02G047200,TRAESCS7A02G393600,TRAESCS2D02G520900
GO:0006112	energy reserve metabolic process	0.0168357	0.0168357	Down_regulated	TRAESCS1D02G427400,TRAESCS1A02G419600,TRAESCS3A02G366400,TRAESCS5D02G182600,TRAESCS7D02G535400,TRAESCS7A02G549100,TRAESCS1B02G449700,TRAESCS2A02G293400
GO:0005977	glycogen metabolic process	0.0168357	0.0168357	Down_regulated	TRAESCS1D02G427400,TRAESCS1A02G419600,TRAESCS3A02G366400,TRAESCS5D02G182600,TRAESCS7D02G535400,TRAESCS7A02G549100,TRAESCS1B02G449700,TRAESCS2A02G293400
GO:0051273	beta-glucan metabolic process	0.019529234520805926	0.019529234520805926	Down_regulated	TRAESCS2A02G556300,TRAESCS2D02G217100,TRAESCS1B02G002100,TRAESCS6B02G468200,TRAESCS2A02G352800,TRAESCS7B02G087000,TRAESCS7A02G555700,TRAESCS1A02G116200,TRAESCS2D02G557500,TRAESCS6D02G405600,TRAESCS1D02G117400,TRAESCS3A02G292700,TRAESCS3D02G246000,TRAESCS6A02G420100,TRAESCS4A02G218900,TRAESCS2B02G119700,TRAESCS3B02G274100,TRAESCSU02G142500,TRAESCS4D02G094000,TRAESCS4B02G097800,TRAESCS3A02G245500
GO:0005996	monosaccharide metabolic process	0.023441487137211645	0.023441487137211645	Down_regulated	TRAESCS2D02G593400,TRAESCS6D02G268600,TRAESCS4A02G131200,TRAESCS7D02G215200,TRAESCS5D02G496800,TRAESCS4A02G018000,TRAESCS2A02G343900,TRAESCS1D02G078400,TRAESCS7B02G120300,TRAESCS5B02G496400,TRAESCS7B02G380500,TRAESCS1A02G076000,TRAESCS3B02G397600,TRAESCS1B02G288800,TRAESCS3D02G358900,TRAESCS6A02G287900,TRAESCS5A02G483300,TRAESCS6B02G160700,TRAESCS4D02G175500,TRAESCS7B02G082500,TRAESCS7A02G478100,…
GO:0044272	sulfur compound biosynthetic process	0.0294585	0.0294585	Down_regulated	TRAESCS6B02G197300,TRAESCS2A02G409500,TRAESCS5A02G300400,TRAESCS6D02G230000,TRAESCS6A02G247900,TRAESCS4A02G290400,TRAESCS6A02G022600,TRAESCS7D02G373100,TRAESCS3D02G198600,TRAESCS6A02G390600,TRAESCS3B02G228500,TRAESCS5B02G022800,TRAESCS5D02G031300,TRAESCS5A02G024900,TRAESCS1B02G343800,TRAESCS3A02G195300,TRAESCS3A02G484800,TRAESCS6B02G276800,TRAESCS5A02G468400,TRAESCS5D02G481300,TRAESCS6A02G248000,…
GO:0006325	chromatin organization	0.030370413474824248	0.030370413474824248	Down_regulated	TRAESCS3B02G318000,TRAESCS3B02G378900,TRAESCS1B02G100200,TRAESCS2B02G411600,TRAESCS6A02G063100,TRAESCS2B02G056900,TRAESCS2B02G473600,TRAESCS6A02G055400,TRAESCS6A02G062800,TRAESCS3B02G557600,TRAESCS3D02G032500,TRAESCS2A02G452100,TRAESCS7B02G482400,TRAESCS1D02G111700,TRAESCS1B02G476500,TRAESCS5B02G367100,TRAESCS1D02G199000,TRAESCS6A02G055200,TRAESCS7A02G557800,TRAESCS2D02G500500,TRAESCS1B02G480600,…
GO:0005978	glycogen biosynthetic process	0.0388729	0.0388729	Down_regulated	TRAESCS1D02G427400,TRAESCS1A02G419600,TRAESCS5D02G182600,TRAESCS7D02G535400,TRAESCS7A02G549100,TRAESCS1B02G449700,TRAESCS2A02G293400
GO:0032881	regulation of polysaccharide metabolic process	0.0430798	0.0430798	Down_regulated	TRAESCS4B02G329400,TRAESCS7B02G087000,TRAESCS4A02G218900,TRAESCS4D02G094000,TRAESCS4B02G097800
GO:0006074	(1->3)-beta-D-glucan metabolic process	0.047326481105646544	0.047326481105646544	Down_regulated	TRAESCS6B02G468200,TRAESCS7A02G555700,TRAESCS6D02G405600,TRAESCS3A02G292700,TRAESCS3D02G246000,TRAESCS6A02G420100,TRAESCS3B02G274100,TRAESCS3A02G245500
GO:0006075	(1->3)-beta-D-glucan biosynthetic process	0.047326481105646544	0.047326481105646544	Down_regulated	TRAESCS6B02G468200,TRAESCS7A02G555700,TRAESCS6D02G405600,TRAESCS3A02G292700,TRAESCS3D02G246000,TRAESCS6A02G420100,TRAESCS3B02G274100,TRAESCS3A02G245500

## Sheet: NS_D7
GO.ID	Description	p.Val	FDR	Gene_regulation	Genes
GO:0009415	response to water	2.3915560588003994e-46	2.3915560588003994e-46	Up_regulated	TRAESCS6A02G350600,TRAESCS5D02G224700,TRAESCS1B02G145800,TRAESCS1A02G360100,TRAESCS1B02G097900,TRAESCS5D02G224000,TRAESCS6B02G383800,TRAESCS5B02G426800,TRAESCS7B02G269600,TRAESCS6D02G333100,TRAESCS1D02G449700,TRAESCS4D02G063100,TRAESCS6A02G350500,TRAESCS6B02G383500,TRAESCS7A02G160700,TRAESCS5D02G433200,TRAESCS5A02G424700,TRAESCS7A02G434800,TRAESCS4A02G250900,TRAESCS7A02G358200,TRAESCS4B02G179500,…
GO:0001101	response to acid chemical	7.610455809624012e-46	7.610455809624012e-46	Up_regulated	TRAESCS6A02G350600,TRAESCS5D02G224700,TRAESCS1B02G145800,TRAESCS1A02G360100,TRAESCS1B02G097900,TRAESCS5D02G224000,TRAESCS6B02G383800,TRAESCS5B02G426800,TRAESCS7B02G269600,TRAESCS6D02G333100,TRAESCS1D02G449700,TRAESCS4D02G063100,TRAESCS6A02G350500,TRAESCS6B02G383500,TRAESCS7A02G160700,TRAESCS5D02G433200,TRAESCS5A02G424700,TRAESCS7A02G434800,TRAESCS4A02G250900,TRAESCS7A02G358200,TRAESCS4B02G179500,…
GO:0009414	response to water deprivation	1.6202706482714275e-40	1.6202706482714275e-40	Up_regulated	TRAESCS5D02G224700,TRAESCS1B02G145800,TRAESCS1A02G360100,TRAESCS1B02G097900,TRAESCS5D02G224000,TRAESCS7B02G269600,TRAESCS1D02G449700,TRAESCS6B02G383500,TRAESCS7A02G160700,TRAESCS7A02G434800,TRAESCS7A02G358200,TRAESCS4B02G179500,TRAESCS5A02G424800,TRAESCS3B02G286600,TRAESCS6D02G332900,TRAESCS1B02G455900,TRAESCS4D02G181100,TRAESCS6B02G081900,TRAESCS4D02G345400,TRAESCS6B02G074000,TRAESCS5B02G301800,…
GO:0006334	nucleosome assembly	1.5261040663305081e-38	1.5261040663305081e-38	Up_regulated	TRAESCS1D02G454700,TRAESCSU02G218900,TRAESCS5B02G043100,TRAESCS5D02G224700,TRAESCS1A02G360100,TRAESCS1B02G097900,TRAESCS5D02G224000,TRAESCS7A02G434800,TRAESCS4B02G350800,TRAESCS6B02G081900,TRAESCS4D02G345400,TRAESCS6B02G074000,TRAESCS5B02G301800,TRAESCS2B02G492300,TRAESCS2A02G469400,TRAESCS2B02G436700,TRAESCS6B02G082800,TRAESCS2B02G435100,TRAESCS5A02G390500,TRAESCS5D02G400300,TRAESCS6B02G079000,T…
GO:0034728	nucleosome organization	1.5261040663305081e-38	1.5261040663305081e-38	Up_regulated	TRAESCS1D02G454700,TRAESCSU02G218900,TRAESCS5B02G043100,TRAESCS5D02G224700,TRAESCS1A02G360100,TRAESCS1B02G097900,TRAESCS5D02G224000,TRAESCS7A02G434800,TRAESCS4B02G350800,TRAESCS6B02G081900,TRAESCS4D02G345400,TRAESCS6B02G074000,TRAESCS5B02G301800,TRAESCS2B02G492300,TRAESCS2A02G469400,TRAESCS2B02G436700,TRAESCS6B02G082800,TRAESCS2B02G435100,TRAESCS5A02G390500,TRAESCS5D02G400300,TRAESCS6B02G079000,T…
GO:0010035	response to inorganic substance	8.926702389649167e-37	8.926702389649167e-37	Up_regulated	TRAESCS1B02G059800,TRAESCS6A02G350600,TRAESCS5D02G224700,TRAESCS1B02G145800,TRAESCS1A02G360100,TRAESCS1B02G097900,TRAESCS5D02G224000,TRAESCS6B02G383800,TRAESCS5B02G426800,TRAESCS7B02G269600,TRAESCS6D02G333100,TRAESCS1D02G449700,TRAESCS4D02G063100,TRAESCS6A02G350500,TRAESCS6B02G383500,TRAESCS7A02G160700,TRAESCS4A02G352700,TRAESCS5B02G519700,TRAESCS5D02G433200,TRAESCS5A02G424700,TRAESCS7A02G434800,…
GO:1901700	response to oxygen-containing compound	2.2116598351684583e-29	2.2116598351684583e-29	Up_regulated	TRAESCS3D02G473000,TRAESCS6A02G350600,TRAESCS5D02G224700,TRAESCS6A02G283000,TRAESCS1B02G145800,TRAESCS1A02G360100,TRAESCS1B02G097900,TRAESCS5D02G224000,TRAESCSU02G072000,TRAESCS6B02G383800,TRAESCS5B02G426800,TRAESCS1B02G204900,TRAESCS7B02G269600,TRAESCS6D02G333100,TRAESCS1D02G449700,TRAESCS1B02G005600,TRAESCS4D02G063100,TRAESCS6A02G350500,TRAESCS6B02G383500,TRAESCS7A02G160700,TRAESCS7B02G129000,T…
GO:0065004	protein-DNA complex assembly	1.2538939896177204e-28	1.2538939896177204e-28	Up_regulated	TRAESCS1D02G454700,TRAESCSU02G218900,TRAESCS5B02G043100,TRAESCS5D02G224700,TRAESCS1A02G360100,TRAESCS1B02G097900,TRAESCS6B02G196200,TRAESCS5D02G224000,TRAESCS7A02G434800,TRAESCS4B02G350800,TRAESCS6B02G081900,TRAESCS4D02G345400,TRAESCS6B02G074000,TRAESCS5B02G301800,TRAESCS2B02G492300,TRAESCS2A02G469400,TRAESCS2B02G436700,TRAESCS6B02G082800,TRAESCS2B02G435100,TRAESCS5A02G390500,TRAESCS5D02G400300,T…
GO:0006338	chromatin remodeling	5.255263702146984e-25	5.255263702146984e-25	Up_regulated	TRAESCS1D02G454700,TRAESCSU02G218900,TRAESCS5B02G043100,TRAESCS1D02G103100,TRAESCS1B02G122600,TRAESCS5D02G224700,TRAESCS1A02G360100,TRAESCS1B02G097900,TRAESCS1A02G094500,TRAESCS5D02G224000,TRAESCS7B02G431600,TRAESCS7A02G434800,TRAESCS4B02G350800,TRAESCS1B02G118900,TRAESCS6B02G081900,TRAESCS4D02G345400,TRAESCS6B02G074000,TRAESCS3B02G253500,TRAESCS5B02G301800,TRAESCS2B02G492300,TRAESCS2A02G469400,T…
GO:0006325	chromatin organization	6.052260445008956e-25	6.052260445008956e-25	Up_regulated	TRAESCS1D02G454700,TRAESCSU02G218900,TRAESCS5B02G043100,TRAESCS1D02G103100,TRAESCS1B02G122600,TRAESCS5D02G224700,TRAESCS1A02G360100,TRAESCS1B02G097900,TRAESCS1A02G094500,TRAESCS5D02G224000,TRAESCS7B02G431600,TRAESCS7A02G434800,TRAESCS4B02G350800,TRAESCS1B02G118900,TRAESCS6B02G081900,TRAESCS4D02G345400,TRAESCS6B02G074000,TRAESCS3B02G253500,TRAESCS5B02G301800,TRAESCS2B02G492300,TRAESCS2A02G469400,T…
GO:0009628	response to abiotic stimulus	2.8758440359613757e-21	2.8758440359613757e-21	Up_regulated	TRAESCS2A02G243200,TRAESCS1D02G437000,TRAESCS6A02G350600,TRAESCS5D02G224700,TRAESCS1B02G145800,TRAESCS1A02G360100,TRAESCS1B02G097900,TRAESCS3B02G568300,TRAESCS5D02G224000,TRAESCS6B02G383800,TRAESCS5B02G426800,TRAESCS7B02G269600,TRAESCS6D02G333100,TRAESCS1D02G449700,TRAESCS4D02G063100,TRAESCS6A02G350500,TRAESCS6B02G383500,TRAESCS1D02G444400,TRAESCS7A02G160700,TRAESCS4A02G352700,TRAESCS5B02G519700,…
GO:0071824	protein-DNA complex organization	1.3000954604333661e-20	1.3000954604333661e-20	Up_regulated	TRAESCS1D02G454700,TRAESCSU02G218900,TRAESCS5B02G043100,TRAESCS1D02G103100,TRAESCS1B02G122600,TRAESCS5D02G224700,TRAESCS1A02G360100,TRAESCS1B02G097900,TRAESCS1A02G094500,TRAESCS6B02G196200,TRAESCS5D02G224000,TRAESCS7B02G431600,TRAESCS7A02G434800,TRAESCS4B02G350800,TRAESCS1B02G118900,TRAESCS6B02G081900,TRAESCS4D02G345400,TRAESCS6B02G074000,TRAESCS3B02G253500,TRAESCS5B02G301800,TRAESCS2B02G492300,T…
GO:0065003	protein-containing complex assembly	1.8924253022363487e-11	1.8924253022363487e-11	Up_regulated	TRAESCS1D02G454700,TRAESCSU02G218900,TRAESCS5B02G043100,TRAESCS5D02G224700,TRAESCS1A02G360100,TRAESCS1B02G097900,TRAESCS1B02G123000,TRAESCS6B02G196200,TRAESCS1B02G037700,TRAESCS2B02G620700,TRAESCS5D02G224000,TRAESCS7A02G434800,TRAESCS4B02G350800,TRAESCS3D02G466400,TRAESCS1B02G124800,TRAESCS6B02G081900,TRAESCS4D02G345400,TRAESCS1A02G188600,TRAESCS1B02G011100,TRAESCS6B02G074000,TRAESCS5B02G301800,T…
GO:0043933	protein-containing complex organization	7.41339905727349e-11	7.41339905727349e-11	Up_regulated	TRAESCS1D02G454700,TRAESCSU02G218900,TRAESCS5B02G043100,TRAESCS1D02G103100,TRAESCS1B02G122600,TRAESCS5D02G224700,TRAESCS1D02G103000,TRAESCS1A02G360100,TRAESCS1B02G097900,TRAESCS1A02G094500,TRAESCS1B02G123000,TRAESCS6B02G196200,TRAESCS1B02G037700,TRAESCS2B02G620700,TRAESCS5D02G224000,TRAESCS7B02G431600,TRAESCS1B02G122300,TRAESCS7A02G434800,TRAESCS4B02G350800,TRAESCS1B02G118900,TRAESCS3D02G466400,T…
GO:0022607	cellular component assembly	4.476866224056139e-10	4.476866224056139e-10	Up_regulated	TRAESCS1D02G454700,TRAESCSU02G218900,TRAESCS5B02G043100,TRAESCS5D02G224700,TRAESCS1D02G103000,TRAESCS1A02G360100,TRAESCS1B02G097900,TRAESCS1B02G123000,TRAESCS6B02G196200,TRAESCS1B02G037700,TRAESCS6A02G200800,TRAESCS2B02G620700,TRAESCS5D02G224000,TRAESCS1B02G122300,TRAESCS7A02G434800,TRAESCS1B02G126700,TRAESCS4B02G350800,TRAESCS3D02G466400,TRAESCS1B02G124800,TRAESCS1B02G132900,TRAESCS6B02G081900,T…
GO:0006749	glutathione metabolic process	9.427568944752774e-10	9.427568944752774e-10	Up_regulated	TRAESCS4A02G455000,TRAESCS4A02G008400,TRAESCS6B02G167400,TRAESCS3D02G486800,TRAESCS7A02G034200,TRAESCS7D02G050800,TRAESCS3B02G539100,TRAESCS5D02G254000,TRAESCS1A02G186800,TRAESCS4A02G454800,TRAESCS1A02G258500,TRAESCS6B02G167600,TRAESCS1B02G194500,TRAESCS7D02G044500,TRAESCS3B02G471600,TRAESCS4B02G225200,TRAESCS1B02G059100,TRAESCS1B02G269100,TRAESCS4B02G059100,TRAESCS6A02G139000,TRAESCS2B02G244100,…
GO:0006575	cellular modified amino acid metabolic process	1.1185679229854537e-8	1.1185679229854537e-8	Up_regulated	TRAESCS4A02G455000,TRAESCS4A02G008400,TRAESCS1B02G057900,TRAESCS6B02G167400,TRAESCS3D02G486800,TRAESCS7A02G034200,TRAESCS7D02G050800,TRAESCS3B02G539100,TRAESCS5D02G254000,TRAESCS1A02G186800,TRAESCS4A02G454800,TRAESCS1A02G258500,TRAESCS6B02G167600,TRAESCS1B02G194500,TRAESCS7D02G044500,TRAESCS3B02G471600,TRAESCS4B02G225200,TRAESCS1B02G059100,TRAESCS1B02G269100,TRAESCS4B02G059100,TRAESCS6A02G139000,…
GO:1901000	regulation of response to salt stress	5.177798234639263e-7	5.177798234639263e-7	Up_regulated	TRAESCS4B02G179500,TRAESCS4D02G181100,TRAESCS2B02G529400,TRAESCS4A02G124900,TRAESCS4B02G197800,TRAESCS7A02G267000,TRAESCS2D02G501800,TRAESCS5D02G178300,TRAESCS5B02G171200,TRAESCS3D02G401200,TRAESCS4A02G106400,TRAESCS2A02G501300,TRAESCS3B02G439600,TRAESCS5A02G173800,TRAESCS3A02G406000
GO:0006790	sulfur compound metabolic process	6.303610250956698e-7	6.303610250956698e-7	Up_regulated	TRAESCS4A02G455000,TRAESCS4A02G008400,TRAESCS6B02G167400,TRAESCS3D02G486800,TRAESCS7A02G034200,TRAESCS7D02G050800,TRAESCS3B02G539100,TRAESCS5D02G254000,TRAESCS1A02G186800,TRAESCS4A02G454800,TRAESCS1A02G258500,TRAESCS6B02G167600,TRAESCS1B02G194500,TRAESCS7D02G199900,TRAESCS7D02G044500,TRAESCS3A02G322600,TRAESCS3B02G471600,TRAESCS1B02G337400,TRAESCS4B02G225200,TRAESCS1B02G059100,TRAESCS1B02G269100,…
GO:0047484	regulation of response to osmotic stress	7.430688662520034e-7	7.430688662520034e-7	Up_regulated	TRAESCS4B02G179500,TRAESCS4D02G181100,TRAESCS2B02G529400,TRAESCS4A02G124900,TRAESCS4B02G197800,TRAESCS7A02G267000,TRAESCS2D02G501800,TRAESCS5D02G178300,TRAESCS5B02G171200,TRAESCS3D02G401200,TRAESCS4A02G106400,TRAESCS2A02G501300,TRAESCS3B02G439600,TRAESCS5A02G173800,TRAESCS3A02G406000
GO:0044085	cellular component biogenesis	8.047151914181026e-7	8.047151914181026e-7	Up_regulated	TRAESCS1D02G454700,TRAESCSU02G218900,TRAESCS5B02G043100,TRAESCS5D02G224700,TRAESCS1D02G103000,TRAESCS1A02G360100,TRAESCS1B02G097900,TRAESCS1B02G123000,TRAESCS6B02G196200,TRAESCS1B02G037700,TRAESCS6A02G200800,TRAESCS2B02G620700,TRAESCS5D02G224000,TRAESCS7D02G360100,TRAESCS1B02G122300,TRAESCS7A02G434800,TRAESCS1B02G126700,TRAESCS4B02G350800,TRAESCS3D02G466400,TRAESCS1B02G088000,TRAESCS1B02G124800,T…
GO:0006470	protein dephosphorylation	9.629908765516464e-7	9.629908765516464e-7	Up_regulated	TRAESCS6A02G037000,TRAESCS6A02G283000,TRAESCS5D02G188600,TRAESCS1B02G145800,TRAESCS7B02G269600,TRAESCS1D02G449700,TRAESCS4B02G210100,TRAESCS4A02G226300,TRAESCS5B02G182000,TRAESCS1B02G095600,TRAESCS2B02G248200,TRAESCS4D02G210900,TRAESCS7A02G358200,TRAESCS1D02G436800,TRAESCS5A02G183600,TRAESCS2D02G084400,TRAESCS6A02G325900,TRAESCS7D02G364600,TRAESCS6D02G178400,TRAESCS3A02G277500,TRAESCS1D02G440600,…
GO:0016311	dephosphorylation	5.14263E-06	5.14263E-06	Up_regulated	TRAESCS6A02G037000,TRAESCS6A02G283000,TRAESCS5D02G188600,TRAESCS1B02G145800,TRAESCS7B02G269600,TRAESCS1D02G449700,TRAESCS4B02G210100,TRAESCS4A02G226300,TRAESCS5B02G182000,TRAESCS1B02G095600,TRAESCS2B02G248200,TRAESCS4D02G210900,TRAESCS7A02G358200,TRAESCS1D02G436800,TRAESCS5A02G183600,TRAESCS5A02G432000,TRAESCS2D02G084400,TRAESCS6A02G325900,TRAESCS7D02G364600,TRAESCS6D02G178400,TRAESCS1B02G118200,…
GO:0043043	peptide biosynthetic process	0.000132637	0.000132637	Up_regulated	TRAESCS1A02G383500,TRAESCS1B02G144300,TRAESCS1B02G127200,TRAESCS4A02G457800,TRAESCS2D02G458600,TRAESCS7D02G456600,TRAESCS1B02G395800,TRAESCS5B02G154200,TRAESCS7A02G032000,TRAESCS1B02G146100,TRAESCS1B02G118100,TRAESCSU02G115600,TRAESCS2A02G458000,TRAESCS1B02G038000,TRAESCS4A02G340100,TRAESCS1B02G031500,TRAESCS6B02G130900,TRAESCS1D02G003700,TRAESCS5B02G108600,TRAESCS6A02G406500,TRAESCS1B02G000600,T…
GO:0009409	response to cold	0.000161153	0.000161153	Up_regulated	TRAESCS2A02G243200,TRAESCS7B02G269600,TRAESCS6B02G383500,TRAESCS7A02G358200,TRAESCS4B02G179500,TRAESCS5A02G424800,TRAESCS3B02G286600,TRAESCS6D02G332900,TRAESCS4D02G181100,TRAESCS7D02G364600,TRAESCS4A02G124900,TRAESCS4B02G197800,TRAESCS6A02G191400,TRAESCS2D02G177100,TRAESCS6B02G175100,TRAESCS1B02G108200,TRAESCS5D02G178300,TRAESCS5B02G171200,TRAESCS3D02G401200,TRAESCS4A02G106400,TRAESCS6D02G136200,…
GO:1901002	positive regulation of response to salt stress	0.000258399	0.000258399	Up_regulated	TRAESCS4B02G179500,TRAESCS4D02G181100,TRAESCS2B02G529400,TRAESCS4A02G124900,TRAESCS4B02G197800,TRAESCS2D02G501800,TRAESCS3D02G401200,TRAESCS4A02G106400,TRAESCS2A02G501300,TRAESCS3B02G439600,TRAESCS3A02G406000
GO:0006412	translation	0.000356763	0.000356763	Up_regulated	TRAESCS1A02G383500,TRAESCS1B02G144300,TRAESCS1B02G127200,TRAESCS4A02G457800,TRAESCS2D02G458600,TRAESCS7D02G456600,TRAESCS1B02G395800,TRAESCS5B02G154200,TRAESCS7A02G032000,TRAESCS1B02G146100,TRAESCS1B02G118100,TRAESCSU02G115600,TRAESCS2A02G458000,TRAESCS1B02G038000,TRAESCS4A02G340100,TRAESCS1B02G031500,TRAESCS6B02G130900,TRAESCS1D02G003700,TRAESCS5B02G108600,TRAESCS6A02G406500,TRAESCS1B02G000600,T…
GO:2000070	regulation of response to water deprivation	0.00176637	0.00176637	Up_regulated	TRAESCS4B02G179500,TRAESCS4D02G181100,TRAESCS4A02G124900,TRAESCS5D02G178300,TRAESCS5B02G171200,TRAESCS3D02G401200,TRAESCS3B02G439600,TRAESCS5A02G173800,TRAESCS3A02G406000
GO:1901605	alpha-amino acid metabolic process	0.00507938	0.00507938	Up_regulated	TRAESCS5B02G468400,TRAESCS1B02G122800,TRAESCS1B02G113300,TRAESCS2A02G380900,TRAESCS2D02G377400,TRAESCS2D02G377500,TRAESCS2B02G224300,TRAESCS1B02G090600,TRAESCS5A02G370200,TRAESCS3A02G322600,TRAESCS2D02G204700,TRAESCS3B02G022900,TRAESCS4D02G263500,TRAESCS4A02G042700,TRAESCS2B02G609800,TRAESCS1B02G085100,TRAESCS4A02G075600,TRAESCS1D02G436900,TRAESCS1B02G060900,TRAESCS3B02G400800,TRAESCS2A02G577600,…
GO:0070887	cellular response to chemical stimulus	0.00551563	0.00551563	Up_regulated	TRAESCS3D02G473000,TRAESCS1B02G059800,TRAESCS3D02G517000,TRAESCS6A02G283000,TRAESCS1D02G376600,TRAESCS1B02G145800,TRAESCS2B02G174400,TRAESCS4A02G005500,TRAESCS7B02G269600,TRAESCS1D02G449700,TRAESCS1B02G138100,TRAESCS1B02G142300,TRAESCS1D02G376700,TRAESCS7A02G358200,TRAESCS5B02G236900,TRAESCS6B02G141300,TRAESCS7B02G433300,TRAESCS2A02G547800,TRAESCS2A02G377900,TRAESCS1B02G059100,TRAESCS3A02G478800,…
GO:0006082	organic acid metabolic process	0.00607698	0.00607698	Up_regulated	TRAESCS1B02G142000,TRAESCSU02G064800,TRAESCS1B02G057900,TRAESCS5B02G468400,TRAESCS1B02G122800,TRAESCS6B02G356800,TRAESCS1B02G113300,TRAESCS2D02G074000,TRAESCS2A02G380900,TRAESCS2D02G377400,TRAESCS2D02G377500,TRAESCS3B02G432800,TRAESCS6D02G213100,TRAESCS4A02G455900,TRAESCS6B02G176300,TRAESCS2B02G224300,TRAESCS2A02G581600,TRAESCS1B02G090600,TRAESCS5A02G370200,TRAESCS1B02G053600,TRAESCS7D02G199900,T…
GO:0043436	oxoacid metabolic process	0.0082285	0.0082285	Up_regulated	TRAESCS1B02G142000,TRAESCSU02G064800,TRAESCS1B02G057900,TRAESCS5B02G468400,TRAESCS1B02G122800,TRAESCS6B02G356800,TRAESCS1B02G113300,TRAESCS2D02G074000,TRAESCS2A02G380900,TRAESCS2D02G377400,TRAESCS2D02G377500,TRAESCS3B02G432800,TRAESCS6D02G213100,TRAESCS4A02G455900,TRAESCS6B02G176300,TRAESCS2B02G224300,TRAESCS2A02G581600,TRAESCS1B02G090600,TRAESCS5A02G370200,TRAESCS1B02G053600,TRAESCS7D02G199900,T…
GO:0019252	starch biosynthetic process	0.017990139446647294	0.017990139446647294	Up_regulated	TRAESCS5D02G484500,TRAESCS6B02G336400,TRAESCS7A02G120300,TRAESCS1A02G419600,TRAESCS7B02G183300,TRAESCS7D02G284900,TRAESCS7D02G117800,TRAESCS7D02G344000,TRAESCS1B02G449700,TRAESCS5A02G472000,TRAESCS1D02G356900
GO:0019752	carboxylic acid metabolic process	0.0181533	0.0181533	Up_regulated	TRAESCS1B02G142000,TRAESCSU02G064800,TRAESCS1B02G057900,TRAESCS5B02G468400,TRAESCS1B02G122800,TRAESCS1B02G113300,TRAESCS2D02G074000,TRAESCS2A02G380900,TRAESCS2D02G377400,TRAESCS2D02G377500,TRAESCS3B02G432800,TRAESCS6D02G213100,TRAESCS4A02G455900,TRAESCS6B02G176300,TRAESCS2B02G224300,TRAESCS2A02G581600,TRAESCS1B02G090600,TRAESCS5A02G370200,TRAESCS1B02G053600,TRAESCS7D02G199900,TRAESCS1B02G127500,T…
GO:0005977	glycogen metabolic process	0.018966445525044853	0.018966445525044853	Up_regulated	TRAESCS5D02G484500,TRAESCS5B02G400000,TRAESCS1A02G419600,TRAESCS7B02G183300,TRAESCS7D02G284900,TRAESCS7D02G344000,TRAESCS1B02G449700,TRAESCS5A02G472000,TRAESCS7B02G248000
GO:0006112	energy reserve metabolic process	0.018966445525044853	0.018966445525044853	Up_regulated	TRAESCS5D02G484500,TRAESCS5B02G400000,TRAESCS1A02G419600,TRAESCS7B02G183300,TRAESCS7D02G284900,TRAESCS7D02G344000,TRAESCS1B02G449700,TRAESCS5A02G472000,TRAESCS7B02G248000
GO:0005982	starch metabolic process	0.022383452079123872	0.022383452079123872	Up_regulated	TRAESCS5D02G484500,TRAESCS6B02G336400,TRAESCS2B02G184900,TRAESCS7A02G120300,TRAESCS1D02G440600,TRAESCS1A02G419600,TRAESCS7B02G183300,TRAESCS7D02G284900,TRAESCS7D02G117800,TRAESCS7D02G344000,TRAESCS1B02G449700,TRAESCS5A02G472000,TRAESCS1D02G356900,TRAESCS5D02G255800
GO:0009651	response to salt stress	0.023688196860476855	0.023688196860476855	Up_regulated	TRAESCS1B02G145800,TRAESCS4B02G179500,TRAESCS7B02G433300,TRAESCS4D02G181100,TRAESCS2B02G529400,TRAESCS7D02G171300,TRAESCS4A02G124900,TRAESCS4B02G197800,TRAESCS7A02G170600,TRAESCS7A02G267000,TRAESCS6B02G175100,TRAESCS2D02G501800,TRAESCS5D02G178300,TRAESCS5B02G171200,TRAESCS3D02G401200,TRAESCS4A02G106400,TRAESCS6D02G136200,TRAESCS2A02G501300,TRAESCS3B02G439600,TRAESCS5A02G173800,TRAESCS2A02G121000,…
GO:0032870	cellular response to hormone stimulus	0.0252946	0.0252946	Up_regulated	TRAESCS6A02G283000,TRAESCS1D02G376600,TRAESCS1B02G145800,TRAESCS4A02G005500,TRAESCS7B02G269600,TRAESCS1D02G449700,TRAESCS1B02G138100,TRAESCS1B02G142300,TRAESCS1D02G376700,TRAESCS7A02G358200,TRAESCS5B02G236900,TRAESCS6B02G141300,TRAESCS2A02G547800,TRAESCS2A02G377900,TRAESCS2D02G374300,TRAESCS1B02G107000,TRAESCS6A02G112000,TRAESCS3B02G125600,TRAESCS7D02G364600,TRAESCS2B02G529400,TRAESCS7D02G171300,…
GO:0016054	organic acid catabolic process	0.025467866155304882	0.025467866155304882	Up_regulated	TRAESCSU02G064800,TRAESCS5B02G468400,TRAESCS1B02G122800,TRAESCS2A02G380900,TRAESCS2D02G377400,TRAESCS2D02G377500,TRAESCS6D02G213100,TRAESCS2B02G224300,TRAESCS2A02G581600,TRAESCS2D02G204700,TRAESCS3B02G328700,TRAESCS1B02G085100,TRAESCS3B02G400800,TRAESCS3A02G294000,TRAESCS1A02G291200,TRAESCS5B02G303200,TRAESCS5A02G434100,TRAESCS6D02G275200,TRAESCS6A02G207500,TRAESCS1B02G129300,TRAESCS7D02G232300,T…
GO:0046395	carboxylic acid catabolic process	0.025467866155304882	0.025467866155304882	Up_regulated	TRAESCSU02G064800,TRAESCS5B02G468400,TRAESCS1B02G122800,TRAESCS2A02G380900,TRAESCS2D02G377400,TRAESCS2D02G377500,TRAESCS6D02G213100,TRAESCS2B02G224300,TRAESCS2A02G581600,TRAESCS2D02G204700,TRAESCS3B02G328700,TRAESCS1B02G085100,TRAESCS3B02G400800,TRAESCS3A02G294000,TRAESCS1A02G291200,TRAESCS5B02G303200,TRAESCS5A02G434100,TRAESCS6D02G275200,TRAESCS6A02G207500,TRAESCS1B02G129300,TRAESCS7D02G232300,T…
GO:0006970	response to osmotic stress	0.028381116422012524	0.028381116422012524	Up_regulated	TRAESCS1B02G145800,TRAESCS4B02G179500,TRAESCS7B02G433300,TRAESCS4D02G181100,TRAESCS2B02G529400,TRAESCS7D02G171300,TRAESCS4A02G124900,TRAESCS4B02G197800,TRAESCS7A02G170600,TRAESCS7A02G267000,TRAESCS6B02G175100,TRAESCS2D02G501800,TRAESCS5D02G178300,TRAESCS1B02G236700,TRAESCS5B02G171200,TRAESCS3D02G401200,TRAESCS4A02G106400,TRAESCS6D02G136200,TRAESCS2A02G501300,TRAESCS3B02G439600,TRAESCS5A02G173800,…
GO:0048583	regulation of response to stimulus	0.028561414093769007	0.028561414093769007	Up_regulated	TRAESCS6A02G283000,TRAESCS1B02G094600,TRAESCS1D02G449700,TRAESCS1B02G142300,TRAESCS4B02G179500,TRAESCS1B02G132800,TRAESCS2A02G104600,TRAESCS4D02G181100,TRAESCS2D02G104300,TRAESCS2B02G529400,TRAESCS7D02G171300,TRAESCS7B02G247600,TRAESCS4A02G124900,TRAESCS1D02G451200,TRAESCS3A02G105400,TRAESCS6D02G266200,TRAESCS4B02G197800,TRAESCS4B02G192300,TRAESCS4D02G084900,TRAESCS7A02G170600,TRAESCS7D02G371500,…
GO:0033993	response to lipid	0.028561414093769007	0.028561414093769007	Up_regulated	TRAESCS6A02G283000,TRAESCS1B02G145800,TRAESCSU02G072000,TRAESCS1B02G204900,TRAESCS7B02G269600,TRAESCS1D02G449700,TRAESCS6B02G383500,TRAESCS7B02G129000,TRAESCS1B02G142300,TRAESCS7A02G358200,TRAESCS4B02G179500,TRAESCS5A02G424800,TRAESCS3B02G286600,TRAESCS7A02G222500,TRAESCS3D02G164400,TRAESCS6D02G332900,TRAESCS4D02G181100,TRAESCS4A02G216900,TRAESCS1B02G107000,TRAESCS3B02G125600,TRAESCS7D02G364600,T…
GO:0071495	cellular response to endogenous stimulus	0.0290283	0.0290283	Up_regulated	TRAESCS6A02G283000,TRAESCS1D02G376600,TRAESCS1B02G145800,TRAESCS4A02G005500,TRAESCS7B02G269600,TRAESCS1D02G449700,TRAESCS1B02G138100,TRAESCS1B02G142300,TRAESCS1D02G376700,TRAESCS7A02G358200,TRAESCS5B02G236900,TRAESCS6B02G141300,TRAESCS2A02G547800,TRAESCS2A02G377900,TRAESCS2D02G374300,TRAESCS1B02G107000,TRAESCS6A02G112000,TRAESCS3B02G125600,TRAESCS7D02G364600,TRAESCS2B02G529400,TRAESCS7D02G171300,…
GO:0009755	hormone-mediated signaling pathway	0.029662134135276342	0.029662134135276342	Up_regulated	TRAESCS6A02G283000,TRAESCS1D02G376600,TRAESCS1B02G145800,TRAESCS4A02G005500,TRAESCS7B02G269600,TRAESCS1D02G449700,TRAESCS1B02G138100,TRAESCS1B02G142300,TRAESCS1D02G376700,TRAESCS7A02G358200,TRAESCS5B02G236900,TRAESCS6B02G141300,TRAESCS2A02G547800,TRAESCS2A02G377900,TRAESCS2D02G374300,TRAESCS1B02G107000,TRAESCS6A02G112000,TRAESCS3B02G125600,TRAESCS7D02G364600,TRAESCS2B02G529400,TRAESCS7D02G171300,…
GO:0005978	glycogen biosynthetic process	0.0309808	0.0309808	Up_regulated	TRAESCS5D02G484500,TRAESCS1A02G419600,TRAESCS7B02G183300,TRAESCS7D02G284900,TRAESCS7D02G344000,TRAESCS1B02G449700,TRAESCS5A02G472000,TRAESCS7B02G248000
GO:0071310	cellular response to organic substance	0.0319653	0.0319653	Up_regulated	TRAESCS6A02G283000,TRAESCS1D02G376600,TRAESCS1B02G145800,TRAESCS4A02G005500,TRAESCS7B02G269600,TRAESCS1D02G449700,TRAESCS1B02G138100,TRAESCS1B02G142300,TRAESCS1D02G376700,TRAESCS7A02G358200,TRAESCS5B02G236900,TRAESCS6B02G141300,TRAESCS7B02G433300,TRAESCS2A02G547800,TRAESCS2A02G377900,TRAESCS2D02G374300,TRAESCS1B02G107000,TRAESCS6A02G112000,TRAESCS3B02G125600,TRAESCS7D02G364600,TRAESCS2B02G529400,…
GO:0033108	mitochondrial respiratory chain complex assembly	0.0399784	0.0399784	Up_regulated	TRAESCS3D02G466400,TRAESCS1A02G230100,TRAESCS2A02G111000,TRAESCS1B02G244000,TRAESCS3A02G532400,TRAESCS2D02G339300,TRAESCS7B02G174900,TRAESCS6A02G198900,TRAESCS6D02G180900,TRAESCS2A02G323700
GO:0006397	mRNA processing	0.000166763	0.000166763	Down_regulated	TRAESCS5B02G368400,TRAESCS3B02G211900,TRAESCS2D02G594300,TRAESCS2D02G531700,TRAESCS3D02G321100,TRAESCS2D02G188200,TRAESCS7D02G193900,TRAESCS1B02G343700,TRAESCS5A02G500900,TRAESCS7B02G098000,TRAESCS2B02G046400,TRAESCS5D02G059400,TRAESCS3A02G507800,TRAESCS1B02G371100,TRAESCS5A02G153700,TRAESCS3B02G576500,TRAESCS4A02G473400,TRAESCS4A02G380600,TRAESCS5B02G152200,TRAESCS3A02G363800,TRAESCS3B02G102400,…
GO:0016071	mRNA metabolic process	0.000365596	0.000365596	Down_regulated	TRAESCS5B02G368400,TRAESCS3B02G211900,TRAESCS2D02G597200,TRAESCS2D02G594300,TRAESCS2D02G531700,TRAESCS2D02G579000,TRAESCS3D02G321100,TRAESCS2D02G188200,TRAESCS7D02G193900,TRAESCS1B02G343700,TRAESCS4A02G378300,TRAESCS6B02G385000,TRAESCS5A02G500900,TRAESCS7B02G098000,TRAESCS2B02G046400,TRAESCS5D02G059400,TRAESCS3A02G507800,TRAESCS1B02G371100,TRAESCS6B02G449100,TRAESCS5A02G153700,TRAESCS3B02G576500,…
GO:0070897	transcription preinitiation complex assembly	0.00051398	0.00051398	Down_regulated	TRAESCS1A02G320700,TRAESCS1A02G320600,TRAESCS3B02G466800,TRAESCS3A02G429100,TRAESCS1B02G333000,TRAESCS1A02G320800,TRAESCS3D02G424600,TRAESCS1D02G320700,TRAESCS7A02G262100,TRAESCS7B02G159200,TRAESCS1B02G387200,TRAESCS7D02G262300,TRAESCS5D02G232200
GO:0008380	RNA splicing	0.0030772	0.0030772	Down_regulated	TRAESCS3B02G211900,TRAESCS2D02G594300,TRAESCS2D02G531700,TRAESCS1B02G479400,TRAESCS7D02G193900,TRAESCS1B02G343700,TRAESCS2D02G597500,TRAESCS5A02G500900,TRAESCS7B02G474600,TRAESCS7B02G098000,TRAESCS4A02G275400,TRAESCS4D02G035800,TRAESCS2B02G046400,TRAESCS4B02G038900,TRAESCS5D02G059400,TRAESCS3A02G507800,TRAESCS5A02G153700,TRAESCS3B02G576500,TRAESCS4A02G473400,TRAESCS4A02G380600,TRAESCS5B02G152200,…
GO:0006829	zinc ion transport	0.00974924	0.00974924	Down_regulated	TRAESCS2D02G506300,TRAESCS1D02G128000,TRAESCS1A02G125500,TRAESCS2B02G533800,TRAESCS2A02G141400,TRAESCS2A02G143400,TRAESCS2D02G146800,TRAESCS7A02G420200,TRAESCS2D02G144900,TRAESCS2B02G166400,TRAESCS7B02G266800
GO:0034220	monoatomic ion transmembrane transport	0.010326003758397236	0.010326003758397236	Down_regulated	TRAESCS4A02G410200,TRAESCS4B02G310300,TRAESCS2D02G506300,TRAESCS5B02G368500,TRAESCS4D02G283600,TRAESCS2A02G432700,TRAESCS3A02G450600,TRAESCS4D02G308200,TRAESCS1D02G128000,TRAESCS1A02G253600,TRAESCS7A02G510800,TRAESCS1B02G291300,TRAESCS6D02G061800,TRAESCS1A02G282100,TRAESCS1A02G125500,TRAESCS6D02G142400,TRAESCS2D02G592100,TRAESCS2B02G533800,TRAESCS2D02G135600,TRAESCS7A02G419500,TRAESCSU02G003600,T…
GO:0000398	mRNA splicing, via spliceosome	0.0217058	0.0217058	Down_regulated	TRAESCS3B02G211900,TRAESCS2D02G594300,TRAESCS2D02G531700,TRAESCS7D02G193900,TRAESCS1B02G343700,TRAESCS5A02G500900,TRAESCS7B02G098000,TRAESCS2B02G046400,TRAESCS5D02G059400,TRAESCS3A02G507800,TRAESCS5A02G153700,TRAESCS3B02G576500,TRAESCS4A02G473400,TRAESCS4A02G380600,TRAESCS5B02G152200,TRAESCS3B02G102400,TRAESCS4D02G326200,TRAESCS4B02G392700,TRAESCS3B02G576800,TRAESCS4A02G269100,TRAESCS5A02G048800,…
GO:0098655	monoatomic cation transmembrane transport	0.024491215947210647	0.024491215947210647	Down_regulated	TRAESCS4A02G410200,TRAESCS4B02G310300,TRAESCS2D02G506300,TRAESCS5B02G368500,TRAESCS2A02G432700,TRAESCS3A02G450600,TRAESCS4D02G308200,TRAESCS1D02G128000,TRAESCS1A02G253600,TRAESCS7A02G510800,TRAESCS1B02G291300,TRAESCS6D02G061800,TRAESCS1A02G282100,TRAESCS1A02G125500,TRAESCS6D02G142400,TRAESCS2D02G592100,TRAESCS2B02G533800,TRAESCS2D02G135600,TRAESCS7A02G419500,TRAESCSU02G003600,TRAESCS2A02G492800,T…
GO:0098660	inorganic ion transmembrane transport	0.03137	0.03137	Down_regulated	TRAESCS4A02G410200,TRAESCS4B02G310300,TRAESCS2D02G506300,TRAESCS5B02G368500,TRAESCS2A02G432700,TRAESCS3A02G450600,TRAESCS4D02G308200,TRAESCS1D02G128000,TRAESCS1A02G253600,TRAESCS7A02G510800,TRAESCS1B02G291300,TRAESCS2B02G524500,TRAESCS6D02G061800,TRAESCS1A02G282100,TRAESCS1A02G125500,TRAESCS6D02G142400,TRAESCS2D02G592100,TRAESCS2B02G533800,TRAESCS2D02G135600,TRAESCSU02G003600,TRAESCS2A02G492800,T…
GO:0006352	DNA-templated transcription initiation	0.0384257	0.0384257	Down_regulated	TRAESCS3B02G286800,TRAESCS1A02G320700,TRAESCS3B02G421600,TRAESCS1D02G026400,TRAESCS1A02G320600,TRAESCS3B02G466800,TRAESCS1D02G436500,TRAESCS3A02G429100,TRAESCS1B02G333000,TRAESCS5D02G444400,TRAESCS1A02G320800,TRAESCS3D02G424600,TRAESCS3D02G326400,TRAESCS5A02G437500,TRAESCS5A02G437400,TRAESCS1D02G320700,TRAESCS7A02G262100,TRAESCS7B02G159200,TRAESCS3A02G412700,TRAESCS1B02G387200,TRAESCS7D02G262300,…
GO:0071577	zinc ion transmembrane transport	0.044369845417024864	0.044369845417024864	Down_regulated	TRAESCS2D02G506300,TRAESCS1D02G128000,TRAESCS1A02G125500,TRAESCS2B02G533800,TRAESCS2A02G143400,TRAESCS2D02G146800,TRAESCS7A02G420200,TRAESCS2D02G144900,TRAESCS7B02G266800

## Sheet: NS_D21
GO.ID	Description	p.Val	FDR	Gene_regulation	Genes
GO:0051274	beta-glucan biosynthetic process	1.0173106179867841e-11	1.0173106179867841e-11	Up_regulated	TRAESCS1B02G136200,TRAESCS3B02G443000,TRAESCS7B02G087000,TRAESCS3D02G164400,TRAESCS6B02G468200,TRAESCS6A02G420100,TRAESCS7A02G182200,TRAESCS5A02G459400,TRAESCS3D02G289600,TRAESCS2B02G119700,TRAESCSU02G142500,TRAESCS2D02G102100,TRAESCS2A02G102600,TRAESCS5A02G490800,TRAESCS7D02G183600,TRAESCS5B02G469200,TRAESCS7D02G029700,TRAESCS6D02G405600,TRAESCS4B02G351900,TRAESCS5A02G520600,TRAESCS4D02G094000,T…
GO:0051273	beta-glucan metabolic process	1.473263429143494e-11	1.473263429143494e-11	Up_regulated	TRAESCS1B02G136200,TRAESCS1B02G377100,TRAESCS3B02G443000,TRAESCS7B02G087000,TRAESCS6A02G312400,TRAESCS6D02G291800,TRAESCS3D02G164400,TRAESCS2A02G352800,TRAESCS6B02G468200,TRAESCS6A02G420100,TRAESCS7A02G182200,TRAESCS5A02G459400,TRAESCS3D02G289600,TRAESCS2B02G119700,TRAESCSU02G142500,TRAESCS2D02G102100,TRAESCS2A02G102600,TRAESCS7D02G201000,TRAESCS5A02G490800,TRAESCS7D02G183600,TRAESCS5B02G469200,T…
GO:0009250	glucan biosynthetic process	4.330191425234115e-11	4.330191425234115e-11	Up_regulated	TRAESCS2A02G310300,TRAESCS1B02G136200,TRAESCS1A02G091500,TRAESCS3B02G443000,TRAESCS7B02G087000,TRAESCS3D02G164400,TRAESCS6B02G468200,TRAESCS6A02G420100,TRAESCS7A02G182200,TRAESCS5A02G459400,TRAESCS3D02G289600,TRAESCS1D02G427400,TRAESCS2B02G119700,TRAESCS1A02G419600,TRAESCSU02G142500,TRAESCS2B02G491700,TRAESCS2D02G102100,TRAESCS2A02G102600,TRAESCS5A02G490800,TRAESCS1B02G449700,TRAESCS7D02G183600,T…
GO:0031327	negative regulation of cellular biosynthetic process	1.4862855442678234e-7	1.4862855442678234e-7	Up_regulated	TRAESCS4A02G495800,TRAESCS7A02G002800,TRAESCS1B02G122600,TRAESCS5B02G339900,TRAESCS1A02G094500,TRAESCS3D02G412200,TRAESCS1D02G103100,TRAESCS7B02G482100,TRAESCS1B02G123600,TRAESCS7A02G557400,TRAESCS4B02G024000,TRAESCS7B02G431600,TRAESCS1B02G131000,TRAESCSU02G065100,TRAESCS4B02G103700,TRAESCS1D02G439600,TRAESCS3B02G253500,TRAESCS5B02G236400,TRAESCS7D02G061700,TRAESCS7D02G298100,TRAESCS7B02G450200,T…
GO:0009890	negative regulation of biosynthetic process	1.8061802217926156e-7	1.8061802217926156e-7	Up_regulated	TRAESCS4A02G495800,TRAESCS7A02G002800,TRAESCS1B02G122600,TRAESCS5B02G339900,TRAESCS1A02G094500,TRAESCS3D02G412200,TRAESCS1D02G103100,TRAESCS7B02G482100,TRAESCS1B02G123600,TRAESCS7A02G557400,TRAESCS4B02G024000,TRAESCS7B02G431600,TRAESCS1B02G131000,TRAESCSU02G065100,TRAESCS4B02G103700,TRAESCS1D02G439600,TRAESCS3B02G253500,TRAESCS5B02G236400,TRAESCS7D02G061700,TRAESCS7D02G298100,TRAESCS7B02G450200,T…
GO:0016051	carbohydrate biosynthetic process	3.137543234647773e-7	3.137543234647773e-7	Up_regulated	TRAESCS2A02G310300,TRAESCS1B02G053600,TRAESCS1B02G136200,TRAESCS1B02G131000,TRAESCS1B02G337400,TRAESCS1A02G091500,TRAESCS3B02G443000,TRAESCS5B02G193100,TRAESCS1B02G083100,TRAESCS5A02G190000,TRAESCS7B02G087000,TRAESCS3D02G164400,TRAESCSU02G044500,TRAESCS5D02G200800,TRAESCS6B02G468200,TRAESCS6A02G420100,TRAESCS1B02G351600,TRAESCS7A02G182200,TRAESCS3A02G015500,TRAESCS5A02G459400,TRAESCS3D02G289600,T…
GO:0010629	negative regulation of gene expression	5.164087343744883e-7	5.164087343744883e-7	Up_regulated	TRAESCS4A02G495800,TRAESCS7A02G002800,TRAESCS1B02G122600,TRAESCS5B02G339900,TRAESCS1A02G094500,TRAESCS1D02G103100,TRAESCS7B02G482100,TRAESCS1B02G123600,TRAESCS7A02G557400,TRAESCS4B02G024000,TRAESCS7B02G431600,TRAESCSU02G065100,TRAESCS4B02G103700,TRAESCS1D02G439600,TRAESCS3B02G253500,TRAESCS7D02G061700,TRAESCS7D02G298100,TRAESCS7B02G450200,TRAESCSU02G081900,TRAESCS7D02G553000,TRAESCS7A02G302800,TR…
GO:0010558	negative regulation of macromolecule biosynthetic process	8.855499985204917e-7	8.855499985204917e-7	Up_regulated	TRAESCS4A02G495800,TRAESCS7A02G002800,TRAESCS1B02G122600,TRAESCS5B02G339900,TRAESCS1A02G094500,TRAESCS3D02G412200,TRAESCS1D02G103100,TRAESCS7B02G482100,TRAESCS1B02G123600,TRAESCS7A02G557400,TRAESCS4B02G024000,TRAESCS7B02G431600,TRAESCSU02G065100,TRAESCS4B02G103700,TRAESCS1D02G439600,TRAESCS3B02G253500,TRAESCS5B02G236400,TRAESCS7D02G061700,TRAESCS7D02G298100,TRAESCS7B02G450200,TRAESCSU02G081900,TR…
GO:0000271	polysaccharide biosynthetic process	1.07019E-06	1.07019E-06	Up_regulated	TRAESCS2A02G310300,TRAESCS1B02G136200,TRAESCS1A02G091500,TRAESCS3B02G443000,TRAESCS7B02G087000,TRAESCS3D02G164400,TRAESCS6B02G468200,TRAESCS6A02G420100,TRAESCS7A02G182200,TRAESCS5A02G459400,TRAESCS3D02G289600,TRAESCS1D02G427400,TRAESCS2B02G119700,TRAESCS1A02G419600,TRAESCSU02G142500,TRAESCS2B02G491700,TRAESCS2D02G102100,TRAESCS2A02G102600,TRAESCS5A02G490800,TRAESCS1B02G449700,TRAESCS7D02G183600,T…
GO:0030243	cellulose metabolic process	1.58682E-06	1.58682E-06	Up_regulated	TRAESCS1B02G136200,TRAESCS1B02G377100,TRAESCS3B02G443000,TRAESCS7B02G087000,TRAESCS6A02G312400,TRAESCS6D02G291800,TRAESCS3D02G164400,TRAESCS2A02G352800,TRAESCS7A02G182200,TRAESCS5A02G459400,TRAESCS3D02G289600,TRAESCS2B02G119700,TRAESCSU02G142500,TRAESCS2D02G102100,TRAESCS2A02G102600,TRAESCS7D02G201000,TRAESCS7D02G183600,TRAESCS5B02G469200,TRAESCS7D02G029700,TRAESCS4D02G094000,TRAESCS6B02G104600,T…
GO:0031324	negative regulation of cellular metabolic process	1.73869E-06	1.73869E-06	Up_regulated	TRAESCS4A02G495800,TRAESCS6A02G283000,TRAESCS7A02G002800,TRAESCS1B02G122600,TRAESCS1B02G145800,TRAESCS5B02G339900,TRAESCS1A02G094500,TRAESCS3D02G412200,TRAESCS1D02G103100,TRAESCS7B02G482100,TRAESCS1B02G123600,TRAESCS7A02G557400,TRAESCS4B02G024000,TRAESCS7B02G431600,TRAESCS1B02G131000,TRAESCSU02G065100,TRAESCS4B02G103700,TRAESCS1D02G439600,TRAESCS3B02G253500,TRAESCS5B02G236400,TRAESCS7D02G061700,T…
GO:0030244	cellulose biosynthetic process	2.28765E-06	2.28765E-06	Up_regulated	TRAESCS1B02G136200,TRAESCS3B02G443000,TRAESCS7B02G087000,TRAESCS3D02G164400,TRAESCS7A02G182200,TRAESCS5A02G459400,TRAESCS3D02G289600,TRAESCS2B02G119700,TRAESCSU02G142500,TRAESCS2D02G102100,TRAESCS2A02G102600,TRAESCS7D02G183600,TRAESCS5B02G469200,TRAESCS7D02G029700,TRAESCS4D02G094000,TRAESCS6B02G104600,TRAESCS7A02G298600,TRAESCS5D02G470400,TRAESCS7D02G294300,TRAESCS6A02G077800,TRAESCS4A02G092500,T…
GO:0009892	negative regulation of metabolic process	3.85063E-06	3.85063E-06	Up_regulated	TRAESCS4A02G495800,TRAESCS6A02G283000,TRAESCS7A02G002800,TRAESCS1B02G122600,TRAESCS1B02G145800,TRAESCS5B02G339900,TRAESCS1A02G094500,TRAESCS3D02G412200,TRAESCS1D02G103100,TRAESCS7B02G482100,TRAESCS1B02G123600,TRAESCS7A02G557400,TRAESCS4B02G024000,TRAESCS7B02G431600,TRAESCS1B02G131000,TRAESCSU02G065100,TRAESCS4B02G103700,TRAESCS1D02G439600,TRAESCS3B02G253500,TRAESCS5B02G236400,TRAESCS7D02G061700,T…
GO:0010605	negative regulation of macromolecule metabolic process	9.15792E-06	9.15792E-06	Up_regulated	TRAESCS4A02G495800,TRAESCS6A02G283000,TRAESCS7A02G002800,TRAESCS1B02G122600,TRAESCS1B02G145800,TRAESCS5B02G339900,TRAESCS1A02G094500,TRAESCS3D02G412200,TRAESCS1D02G103100,TRAESCS7B02G482100,TRAESCS1B02G123600,TRAESCS7A02G557400,TRAESCS4B02G024000,TRAESCS7B02G431600,TRAESCSU02G065100,TRAESCS4B02G103700,TRAESCS1D02G439600,TRAESCS3B02G253500,TRAESCS5B02G236400,TRAESCS7D02G061700,TRAESCS7D02G298100,T…
GO:0120255	olefinic compound biosynthetic process	2.51228E-05	2.51228E-05	Up_regulated	TRAESCS1B02G122800,TRAESCS1B02G048300,TRAESCS1B02G048500,TRAESCS1B02G048400,TRAESCS5B02G468400,TRAESCS2A02G380900,TRAESCS2B02G398000,TRAESCS2A02G381100,TRAESCS3B02G175900,TRAESCS6B02G258500,TRAESCS2D02G314900,TRAESCS6D02G212400,TRAESCS4B02G251800,TRAESCS2D02G562900,TRAESCS2B02G592500,TRAESCS3D02G124300
GO:0044042	glucan metabolic process	2.68312E-05	2.68312E-05	Up_regulated	TRAESCS7D02G360100,TRAESCS2A02G310300,TRAESCS1B02G136200,TRAESCS1A02G091500,TRAESCS1B02G377100,TRAESCS3B02G443000,TRAESCS7B02G087000,TRAESCS6A02G312400,TRAESCS6D02G291800,TRAESCS3D02G164400,TRAESCS7A02G426700,TRAESCS2A02G352800,TRAESCS6B02G468200,TRAESCS6A02G420100,TRAESCS7A02G182200,TRAESCS5A02G459400,TRAESCS3D02G289600,TRAESCS1D02G427400,TRAESCS2B02G119700,TRAESCS1A02G419600,TRAESCSU02G142500,T…
GO:0031047	regulatory ncRNA-mediated gene silencing	3.43134E-05	3.43134E-05	Up_regulated	TRAESCS4A02G495800,TRAESCS7A02G002800,TRAESCS1B02G122600,TRAESCS5B02G339900,TRAESCS1A02G094500,TRAESCS1D02G103100,TRAESCS7B02G482100,TRAESCS1B02G123600,TRAESCS7A02G557400,TRAESCS4B02G024000,TRAESCS7B02G431600,TRAESCS3B02G253500,TRAESCS7D02G298100,TRAESCS7B02G450200,TRAESCSU02G081900,TRAESCS7D02G553000,TRAESCS7A02G302800,TRAESCS7A02G067500,TRAESCS3D02G231600,TRAESCS2A02G168900,TRAESCS4A02G119800,T…
GO:0048523	negative regulation of cellular process	3.45824E-05	3.45824E-05	Up_regulated	TRAESCS4A02G495800,TRAESCS6A02G283000,TRAESCS7A02G002800,TRAESCS1B02G122600,TRAESCS1B02G145800,TRAESCS5B02G339900,TRAESCS1A02G094500,TRAESCS3D02G412200,TRAESCS1D02G103100,TRAESCS7B02G482100,TRAESCS1B02G123600,TRAESCS7A02G557400,TRAESCS1B02G122300,TRAESCS4B02G024000,TRAESCS7B02G431600,TRAESCS1B02G131000,TRAESCS1D02G449700,TRAESCS1D02G103000,TRAESCSU02G065100,TRAESCS4B02G103700,TRAESCS1D02G439600,T…
GO:0120254	olefinic compound metabolic process	5.32494E-05	5.32494E-05	Up_regulated	TRAESCS1B02G122800,TRAESCS1B02G048300,TRAESCS1B02G048500,TRAESCS1B02G048400,TRAESCS5B02G468400,TRAESCS2A02G380900,TRAESCS2B02G398000,TRAESCS2A02G381100,TRAESCS3B02G175900,TRAESCS6B02G258500,TRAESCS2D02G314900,TRAESCS6D02G212400,TRAESCS4B02G251800,TRAESCS2D02G562900,TRAESCS2B02G592500,TRAESCS3D02G124300
GO:0048519	negative regulation of biological process	0.000133071	0.000133071	Up_regulated	TRAESCS4A02G495800,TRAESCS6A02G283000,TRAESCS7A02G002800,TRAESCS1B02G122600,TRAESCS1B02G145800,TRAESCS5B02G339900,TRAESCS1A02G094500,TRAESCS3D02G412200,TRAESCS1D02G103100,TRAESCS7B02G482100,TRAESCS1B02G123600,TRAESCS7A02G557400,TRAESCS1B02G122300,TRAESCS4B02G024000,TRAESCS7B02G431600,TRAESCS1B02G131000,TRAESCS1D02G449700,TRAESCS1D02G103000,TRAESCSU02G065100,TRAESCS4B02G103700,TRAESCS1D02G439600,T…
GO:0006075	(1->3)-beta-D-glucan biosynthetic process	0.000323149	0.000323149	Up_regulated	TRAESCS6B02G468200,TRAESCS6A02G420100,TRAESCS5A02G490800,TRAESCS6D02G405600,TRAESCS4B02G351900,TRAESCS5A02G520600,TRAESCS4D02G317900,TRAESCS4B02G321300,TRAESCS4D02G346600,TRAESCS7A02G030500,TRAESCS7D02G026700,TRAESCS4A02G459300
GO:0006074	(1->3)-beta-D-glucan metabolic process	0.000323149	0.000323149	Up_regulated	TRAESCS6B02G468200,TRAESCS6A02G420100,TRAESCS5A02G490800,TRAESCS6D02G405600,TRAESCS4B02G351900,TRAESCS5A02G520600,TRAESCS4D02G317900,TRAESCS4B02G321300,TRAESCS4D02G346600,TRAESCS7A02G030500,TRAESCS7D02G026700,TRAESCS4A02G459300
GO:0006559	L-phenylalanine catabolic process	0.000544089	0.000544089	Up_regulated	TRAESCS1B02G122800,TRAESCS1B02G048300,TRAESCS1B02G048500,TRAESCS1B02G048400,TRAESCS5B02G468400,TRAESCS2A02G380900,TRAESCS2B02G398000,TRAESCS2A02G381100,TRAESCS6A02G222800,TRAESCS2A02G212900,TRAESCS6B02G258500,TRAESCS5B02G303200,TRAESCS6D02G212400,TRAESCS6B02G258400
GO:1902222	erythrose 4-phosphate/phosphoenolpyruvate family amino acid catabolic process	0.000544089	0.000544089	Up_regulated	TRAESCS1B02G122800,TRAESCS1B02G048300,TRAESCS1B02G048500,TRAESCS1B02G048400,TRAESCS5B02G468400,TRAESCS2A02G380900,TRAESCS2B02G398000,TRAESCS2A02G381100,TRAESCS6A02G222800,TRAESCS2A02G212900,TRAESCS6B02G258500,TRAESCS5B02G303200,TRAESCS6D02G212400,TRAESCS6B02G258400
GO:0006914	autophagy	0.00116332	0.00116332	Up_regulated	TRAESCS1B02G132900,TRAESCS2B02G610000,TRAESCS2A02G577400,TRAESCS7A02G009900,TRAESCS6B02G197400,TRAESCS7A02G208300,TRAESCS6D02G343100,TRAESCS6D02G022300,TRAESCS7D02G210700,TRAESCS6A02G360100,TRAESCSU02G021900,TRAESCS6B02G393000,TRAESCS7B02G115500,TRAESCS7A02G015000,TRAESCS4B02G112800,TRAESCS4A02G209500,TRAESCS7D02G009600,TRAESCS6A02G169400,TRAESCS6A02G019400
GO:0061919	process utilizing autophagic mechanism	0.00116332	0.00116332	Up_regulated	TRAESCS1B02G132900,TRAESCS2B02G610000,TRAESCS2A02G577400,TRAESCS7A02G009900,TRAESCS6B02G197400,TRAESCS7A02G208300,TRAESCS6D02G343100,TRAESCS6D02G022300,TRAESCS7D02G210700,TRAESCS6A02G360100,TRAESCSU02G021900,TRAESCS6B02G393000,TRAESCS7B02G115500,TRAESCS7A02G015000,TRAESCS4B02G112800,TRAESCS4A02G209500,TRAESCS7D02G009600,TRAESCS6A02G169400,TRAESCS6A02G019400
GO:0170040	proteinogenic amino acid catabolic process	0.00179808	0.00179808	Up_regulated	TRAESCS1B02G122800,TRAESCS1B02G048300,TRAESCS1B02G048500,TRAESCS1B02G048400,TRAESCS5B02G468400,TRAESCS2A02G380900,TRAESCS2B02G398000,TRAESCS1A02G209100,TRAESCS2A02G381100,TRAESCS5A02G216200,TRAESCS1B02G223300,TRAESCS6A02G222800,TRAESCS1D02G212400,TRAESCS2A02G212900,TRAESCS6B02G258500,TRAESCS5B02G303200,TRAESCS6D02G212400,TRAESCS6B02G258400,TRAESCS4D02G052500
GO:0045814	negative regulation of gene expression, epigenetic	0.00231532	0.00231532	Up_regulated	TRAESCS1B02G122600,TRAESCS5B02G339900,TRAESCS1A02G094500,TRAESCS1D02G103100,TRAESCS7B02G431600,TRAESCS1D02G439600,TRAESCS3B02G253500,TRAESCS7D02G298100,TRAESCS7A02G302800,TRAESCS3D02G231600,TRAESCS5B02G537700,TRAESCS3B02G251200,TRAESCS5B02G367100,TRAESCS3B02G091900,TRAESCS5D02G373500,TRAESCS5A02G365500,TRAESCS7B02G482400,TRAESCS4B02G118300,TRAESCS5D02G344400,TRAESCS1A02G245700
GO:0006558	L-phenylalanine metabolic process	0.00287482	0.00287482	Up_regulated	TRAESCS1B02G122800,TRAESCS1B02G048300,TRAESCS1B02G048500,TRAESCS1B02G048400,TRAESCS5B02G468400,TRAESCS2A02G380900,TRAESCS2B02G398000,TRAESCS2A02G381100,TRAESCS6A02G222800,TRAESCS2A02G212900,TRAESCS6B02G258500,TRAESCS5B02G303200,TRAESCS6D02G212400,TRAESCS6B02G258400,TRAESCS1B02G195800,TRAESCS3D02G124300
GO:1902221	erythrose 4-phosphate/phosphoenolpyruvate family amino acid metabolic process	0.00287482	0.00287482	Up_regulated	TRAESCS1B02G122800,TRAESCS1B02G048300,TRAESCS1B02G048500,TRAESCS1B02G048400,TRAESCS5B02G468400,TRAESCS2A02G380900,TRAESCS2B02G398000,TRAESCS2A02G381100,TRAESCS6A02G222800,TRAESCS2A02G212900,TRAESCS6B02G258500,TRAESCS5B02G303200,TRAESCS6D02G212400,TRAESCS6B02G258400,TRAESCS1B02G195800,TRAESCS3D02G124300
GO:0062012	regulation of small molecule metabolic process	0.0033129	0.0033129	Up_regulated	TRAESCS3A02G037700,TRAESCS1B02G131000,TRAESCS1B02G337400,TRAESCS3B02G045900,TRAESCS6A02G098300,TRAESCS3B02G175900,TRAESCS2B02G367600,TRAESCS2D02G347600,TRAESCS4B02G251800,TRAESCS2D02G562900,TRAESCS4D02G301600,TRAESCS2B02G592500,TRAESCS3D02G124300
GO:0170035	L-amino acid catabolic process	0.0040839	0.0040839	Up_regulated	TRAESCS1B02G122800,TRAESCS1B02G048300,TRAESCS1B02G048500,TRAESCS1B02G048400,TRAESCS5B02G468400,TRAESCS2A02G380900,TRAESCS2B02G398000,TRAESCS1A02G209100,TRAESCS2A02G381100,TRAESCS5A02G216200,TRAESCS1B02G223300,TRAESCS6A02G222800,TRAESCS1D02G212400,TRAESCS2A02G212900,TRAESCS6B02G258500,TRAESCS5B02G303200,TRAESCS6D02G212400,TRAESCS6B02G258400,TRAESCS4D02G052500
GO:0031507	heterochromatin formation	0.0046536	0.0046536	Up_regulated	TRAESCS1B02G122600,TRAESCS5B02G339900,TRAESCS1A02G094500,TRAESCS1D02G103100,TRAESCS7B02G431600,TRAESCS3B02G253500,TRAESCS7D02G298100,TRAESCS7A02G302800,TRAESCS3D02G231600,TRAESCS5B02G537700,TRAESCS3B02G251200,TRAESCS5B02G367100,TRAESCS3B02G091900,TRAESCS5D02G373500,TRAESCS5A02G365500,TRAESCS7B02G482400,TRAESCS4B02G118300,TRAESCS5D02G344400,TRAESCS1A02G245700
GO:0070828	heterochromatin organization	0.0046536	0.0046536	Up_regulated	TRAESCS1B02G122600,TRAESCS5B02G339900,TRAESCS1A02G094500,TRAESCS1D02G103100,TRAESCS7B02G431600,TRAESCS3B02G253500,TRAESCS7D02G298100,TRAESCS7A02G302800,TRAESCS3D02G231600,TRAESCS5B02G537700,TRAESCS3B02G251200,TRAESCS5B02G367100,TRAESCS3B02G091900,TRAESCS5D02G373500,TRAESCS5A02G365500,TRAESCS7B02G482400,TRAESCS4B02G118300,TRAESCS5D02G344400,TRAESCS1A02G245700
GO:0009803	cinnamic acid metabolic process	0.00489786	0.00489786	Up_regulated	TRAESCS1B02G122800,TRAESCS1B02G048300,TRAESCS1B02G048500,TRAESCS1B02G048400,TRAESCS5B02G468400,TRAESCS2A02G380900,TRAESCS2B02G398000,TRAESCS2A02G381100,TRAESCS6B02G258500,TRAESCS6D02G212400
GO:0009800	cinnamic acid biosynthetic process	0.00489786	0.00489786	Up_regulated	TRAESCS1B02G122800,TRAESCS1B02G048300,TRAESCS1B02G048500,TRAESCS1B02G048400,TRAESCS5B02G468400,TRAESCS2A02G380900,TRAESCS2B02G398000,TRAESCS2A02G381100,TRAESCS6B02G258500,TRAESCS6D02G212400
GO:0009074	aromatic amino acid family catabolic process	0.00543723	0.00543723	Up_regulated	TRAESCS1B02G122800,TRAESCS1B02G048300,TRAESCS1B02G048500,TRAESCS1B02G048400,TRAESCS5B02G468400,TRAESCS1A02G291100,TRAESCS2A02G380900,TRAESCS2B02G398000,TRAESCS2A02G381100,TRAESCS6A02G222800,TRAESCS2A02G212900,TRAESCS6B02G258500,TRAESCS5B02G303200,TRAESCS6D02G212400,TRAESCS6B02G258400,TRAESCS3D02G124300
GO:0040029	epigenetic regulation of gene expression	0.00642531	0.00642531	Up_regulated	TRAESCS1B02G122600,TRAESCS5B02G339900,TRAESCS1A02G094500,TRAESCS1D02G103100,TRAESCS7B02G431600,TRAESCS1D02G439600,TRAESCS3B02G253500,TRAESCS7D02G298100,TRAESCS7A02G302800,TRAESCS3D02G231600,TRAESCS1B02G108200,TRAESCS5B02G537700,TRAESCS3B02G251200,TRAESCS5B02G367100,TRAESCS3B02G091900,TRAESCS5D02G373500,TRAESCS5A02G365500,TRAESCS7B02G482400,TRAESCS4B02G118300,TRAESCS5D02G344400,TRAESCS1A02G245700
GO:1901606	alpha-amino acid catabolic process	0.0374646	0.0374646	Up_regulated	TRAESCS1B02G122800,TRAESCS1B02G048300,TRAESCS1B02G048500,TRAESCS1B02G048400,TRAESCS5B02G468400,TRAESCS1A02G291100,TRAESCS2A02G380900,TRAESCS2B02G398000,TRAESCS1A02G209100,TRAESCS2A02G381100,TRAESCS5A02G216200,TRAESCS1B02G223300,TRAESCS6A02G222800,TRAESCS1D02G212400,TRAESCS2A02G212900,TRAESCS6B02G258500,TRAESCS5B02G303200,TRAESCS6D02G212400,TRAESCS6B02G258400,TRAESCS4D02G052500,TRAESCS3D02G124300
GO:0043255	regulation of carbohydrate biosynthetic process	0.041226657331022036	0.041226657331022036	Up_regulated	TRAESCS1B02G131000,TRAESCS1B02G337400,TRAESCS7B02G087000,TRAESCS7A02G182200,TRAESCS7D02G183600,TRAESCS4D02G094000,TRAESCS4A02G218900
GO:0000184	nuclear-transcribed mRNA catabolic process, nonsense-mediated decay	0.041946	0.041946	Up_regulated	TRAESCSU02G065100,TRAESCS3B02G323100,TRAESCS6B02G259600,TRAESCS6A02G404800,TRAESCS5A02G162700,TRAESCS5D02G167700,TRAESCS5B02G160100,TRAESCS4B02G069200
GO:0034728	nucleosome organization	1.7824117222824336e-112	1.7824117222824336e-112	Down_regulated	TRAESCS2B02G411600,TRAESCS3B02G378900,TRAESCS6A02G063100,TRAESCS6A02G055400,TRAESCS6A02G062800,TRAESCS6A02G061600,TRAESCS6A02G055200,TRAESCS6A02G059000,TRAESCS1A02G079900,TRAESCS6A02G055000,TRAESCS1A02G295400,TRAESCS1B02G376400,TRAESCS1B02G376200,TRAESCS1B02G297200,TRAESCS6A02G075200,TRAESCS4B02G350800,TRAESCS5B02G448400,TRAESCS2A02G416300,TRAESCS1A02G291700,TRAESCS1B02G297100,TRAESCS5D02G354700,…
GO:0006334	nucleosome assembly	1.7824117222824336e-112	1.7824117222824336e-112	Down_regulated	TRAESCS2B02G411600,TRAESCS3B02G378900,TRAESCS6A02G063100,TRAESCS6A02G055400,TRAESCS6A02G062800,TRAESCS6A02G061600,TRAESCS6A02G055200,TRAESCS6A02G059000,TRAESCS1A02G079900,TRAESCS6A02G055000,TRAESCS1A02G295400,TRAESCS1B02G376400,TRAESCS1B02G376200,TRAESCS1B02G297200,TRAESCS6A02G075200,TRAESCS4B02G350800,TRAESCS5B02G448400,TRAESCS2A02G416300,TRAESCS1A02G291700,TRAESCS1B02G297100,TRAESCS5D02G354700,…
GO:0065004	protein-DNA complex assembly	5.7930330997047856e-93	5.7930330997047856e-93	Down_regulated	TRAESCS2B02G411600,TRAESCS3B02G378900,TRAESCS6A02G063100,TRAESCS1D02G026400,TRAESCS6A02G055400,TRAESCS6A02G062800,TRAESCS6A02G061600,TRAESCS6A02G055200,TRAESCS6A02G059000,TRAESCS1A02G079900,TRAESCS6A02G055000,TRAESCS1A02G295400,TRAESCS1B02G376400,TRAESCS1B02G376200,TRAESCS1B02G297200,TRAESCS6A02G075200,TRAESCS4B02G350800,TRAESCS5B02G448400,TRAESCS2A02G416300,TRAESCS1A02G291700,TRAESCS1B02G297100,…
GO:0006338	chromatin remodeling	3.5940410494282465e-78	3.5940410494282465e-78	Down_regulated	TRAESCS2B02G411600,TRAESCS3B02G378900,TRAESCS6A02G063100,TRAESCS1B02G100200,TRAESCS6A02G055400,TRAESCS6A02G062800,TRAESCS6A02G061600,TRAESCS2B02G473600,TRAESCS6A02G055200,TRAESCS6A02G059000,TRAESCS1A02G079900,TRAESCS6A02G055000,TRAESCS2A02G452100,TRAESCS2B02G105400,TRAESCS1A02G295400,TRAESCS1B02G376400,TRAESCS1B02G376200,TRAESCS1B02G297200,TRAESCS6A02G075200,TRAESCS4B02G350800,TRAESCS5B02G448400,…
GO:0006325	chromatin organization	1.6535437577360864e-76	1.6535437577360864e-76	Down_regulated	TRAESCS2B02G411600,TRAESCS3B02G378900,TRAESCS3B02G318000,TRAESCS6A02G063100,TRAESCS1B02G100200,TRAESCS6A02G055400,TRAESCS6A02G062800,TRAESCS6A02G061600,TRAESCS2B02G473600,TRAESCS6A02G055200,TRAESCS6A02G059000,TRAESCS1A02G079900,TRAESCS6A02G055000,TRAESCS2A02G452100,TRAESCS2B02G105400,TRAESCS1A02G295400,TRAESCS1B02G376400,TRAESCS1B02G376200,TRAESCS1B02G297200,TRAESCS6A02G075200,TRAESCS4B02G350800,…
GO:0071824	protein-DNA complex organization	7.449323474862062e-70	7.449323474862062e-70	Down_regulated	TRAESCS2B02G411600,TRAESCS3B02G378900,TRAESCS3B02G318000,TRAESCS6A02G063100,TRAESCS1D02G026400,TRAESCS1B02G100200,TRAESCS6A02G055400,TRAESCS6A02G062800,TRAESCS6A02G061600,TRAESCS2B02G473600,TRAESCS6A02G055200,TRAESCS6A02G059000,TRAESCS1A02G079900,TRAESCS6A02G055000,TRAESCS2A02G452100,TRAESCS2B02G105400,TRAESCS1A02G295400,TRAESCS1B02G376400,TRAESCS1B02G376200,TRAESCS1B02G297200,TRAESCS6A02G075200,…
GO:0009414	response to water deprivation	4.420259440758117e-68	4.420259440758117e-68	Down_regulated	TRAESCS5B02G531400,TRAESCS2B02G411600,TRAESCS3B02G378900,TRAESCS2D02G531800,TRAESCS6A02G063100,TRAESCS2A02G432700,TRAESCS6A02G055400,TRAESCS6A02G062800,TRAESCS6A02G061600,TRAESCS4D02G164700,TRAESCS6A02G055200,TRAESCS6A02G405600,TRAESCS6A02G059000,TRAESCS1A02G079900,TRAESCS6A02G055000,TRAESCS4A02G148400,TRAESCS1D02G184500,TRAESCS1A02G295400,TRAESCS1B02G376400,TRAESCS1B02G376200,TRAESCS1B02G297200,…
GO:0009415	response to water	1.1187299661361385e-62	1.1187299661361385e-62	Down_regulated	TRAESCS5B02G531400,TRAESCS2B02G411600,TRAESCS3B02G378900,TRAESCS2D02G531800,TRAESCS6A02G063100,TRAESCS2A02G432700,TRAESCS6A02G055400,TRAESCS6A02G062800,TRAESCS6A02G061600,TRAESCS4D02G164700,TRAESCS6A02G055200,TRAESCS6A02G405600,TRAESCS6A02G059000,TRAESCS1A02G079900,TRAESCS6A02G055000,TRAESCS4A02G148400,TRAESCS1D02G184500,TRAESCS1A02G295400,TRAESCS1B02G376400,TRAESCS1B02G376200,TRAESCS1B02G297200,…
GO:0001101	response to acid chemical	4.158411920455597e-62	4.158411920455597e-62	Down_regulated	TRAESCS5B02G531400,TRAESCS2B02G411600,TRAESCS3B02G378900,TRAESCS2D02G531800,TRAESCS6A02G063100,TRAESCS2A02G432700,TRAESCS6A02G055400,TRAESCS6A02G062800,TRAESCS6A02G061600,TRAESCS4D02G164700,TRAESCS6A02G055200,TRAESCS6A02G405600,TRAESCS6A02G059000,TRAESCS1A02G079900,TRAESCS6A02G055000,TRAESCS4A02G148400,TRAESCS1D02G184500,TRAESCS1A02G295400,TRAESCS1B02G376400,TRAESCS1B02G376200,TRAESCS1B02G297200,…
GO:0006412	translation	2.440675237349714e-59	2.440675237349714e-59	Down_regulated	TRAESCS6A02G406200,TRAESCS2D02G572300,TRAESCS2D02G580700,TRAESCS6A02G321500,TRAESCS4A02G457400,TRAESCS4A02G182600,TRAESCS2D02G587700,TRAESCS1B02G339400,TRAESCS4A02G086400,TRAESCS3B02G011300,TRAESCS2D02G587900,TRAESCS2D02G586100,TRAESCS7A02G060200,TRAESCS4A02G472200,TRAESCS4D02G170100,TRAESCS4A02G461600,TRAESCS2A02G296000,TRAESCS6D02G055400,TRAESCS5B02G419800,TRAESCS1A02G403400,TRAESCS1D02G137200,…
GO:0043043	peptide biosynthetic process	3.5294703336112398e-59	3.5294703336112398e-59	Down_regulated	TRAESCS6A02G406200,TRAESCS2D02G572300,TRAESCS2D02G580700,TRAESCS6A02G321500,TRAESCS4A02G457400,TRAESCS4A02G182600,TRAESCS2D02G587700,TRAESCS1B02G339400,TRAESCS4A02G086400,TRAESCS3B02G011300,TRAESCS2D02G587900,TRAESCS2D02G586100,TRAESCS7A02G060200,TRAESCS4A02G472200,TRAESCS4D02G170100,TRAESCS4A02G461600,TRAESCS2A02G296000,TRAESCS6D02G055400,TRAESCS5B02G419800,TRAESCS1A02G403400,TRAESCS1D02G137200,…
GO:0065003	protein-containing complex assembly	1.4284823080225893e-58	1.4284823080225893e-58	Down_regulated	TRAESCS2B02G411600,TRAESCS3B02G378900,TRAESCS6A02G063100,TRAESCS4A02G037700,TRAESCS1D02G026400,TRAESCS6A02G055400,TRAESCS1D02G128300,TRAESCS6A02G062800,TRAESCS6A02G061600,TRAESCS6A02G055200,TRAESCS6A02G059000,TRAESCS1A02G079900,TRAESCS5B02G420100,TRAESCS4B02G392700,TRAESCS6A02G055000,TRAESCS1D02G184500,TRAESCS2D02G473800,TRAESCS2B02G046400,TRAESCS1A02G295400,TRAESCS1B02G376400,TRAESCS1B02G376200,…
GO:0043933	protein-containing complex organization	6.550666116562156e-54	6.550666116562156e-54	Down_regulated	TRAESCS2B02G411600,TRAESCS3B02G378900,TRAESCS3B02G318000,TRAESCS6A02G063100,TRAESCS4A02G037700,TRAESCS1D02G026400,TRAESCS1B02G100200,TRAESCS6A02G055400,TRAESCS1D02G128300,TRAESCS6A02G062800,TRAESCS6A02G061600,TRAESCS2B02G473600,TRAESCS6A02G055200,TRAESCS6A02G059000,TRAESCS1A02G079900,TRAESCS5B02G420100,TRAESCS4B02G392700,TRAESCS6A02G055000,TRAESCS1D02G184500,TRAESCS2A02G452100,TRAESCS2D02G473800,…
GO:0022607	cellular component assembly	7.003927298498867e-48	7.003927298498867e-48	Down_regulated	TRAESCS2B02G411600,TRAESCS3B02G378900,TRAESCS6A02G063100,TRAESCS4A02G037700,TRAESCS1D02G026400,TRAESCS6A02G055400,TRAESCS1D02G128300,TRAESCS6A02G330900,TRAESCS6A02G062800,TRAESCS6A02G061600,TRAESCS6A02G055200,TRAESCS6A02G059000,TRAESCS1A02G079900,TRAESCS5B02G420100,TRAESCS4B02G392700,TRAESCS6A02G055000,TRAESCS1D02G184500,TRAESCS2D02G473800,TRAESCS2B02G046400,TRAESCS1A02G295400,TRAESCS1B02G376400,…
GO:0010035	response to inorganic substance	8.310123922033836e-45	8.310123922033836e-45	Down_regulated	TRAESCS5B02G531400,TRAESCS2B02G411600,TRAESCS3B02G378900,TRAESCS2D02G531800,TRAESCS6A02G063100,TRAESCS2A02G432700,TRAESCS2D02G598500,TRAESCS6A02G055400,TRAESCS6A02G062800,TRAESCS6A02G061600,TRAESCS2B02G505000,TRAESCS4D02G164700,TRAESCS6A02G055200,TRAESCS6A02G405600,TRAESCS6A02G059000,TRAESCS1A02G079900,TRAESCS6A02G055000,TRAESCS4A02G148400,TRAESCS1D02G184500,TRAESCSU02G056300,TRAESCS1A02G295400,T…
GO:0044085	cellular component biogenesis	2.020502672481814e-43	2.020502672481814e-43	Down_regulated	TRAESCS2B02G411600,TRAESCS3B02G378900,TRAESCS2D02G053800,TRAESCS6A02G063100,TRAESCS4A02G037700,TRAESCS1D02G026400,TRAESCS2B02G473700,TRAESCS6A02G055400,TRAESCS1D02G128300,TRAESCS6A02G330900,TRAESCS6A02G062800,TRAESCS6B02G129900,TRAESCS6A02G061600,TRAESCS6A02G055200,TRAESCS6A02G059000,TRAESCS1A02G079900,TRAESCS5B02G420100,TRAESCS4B02G392700,TRAESCS6A02G055000,TRAESCS5B02G512900,TRAESCS1D02G184500,…
GO:1901700	response to oxygen-containing compound	1.507354474463793e-28	1.507354474463793e-28	Down_regulated	TRAESCS5B02G531400,TRAESCS2B02G411600,TRAESCS3B02G378900,TRAESCS2D02G531800,TRAESCS6A02G063100,TRAESCS2A02G432700,TRAESCS1D02G003300,TRAESCS2D02G585100,TRAESCS2D02G597600,TRAESCS6A02G055400,TRAESCS6A02G062800,TRAESCS6A02G061600,TRAESCS4D02G164700,TRAESCS6A02G055200,TRAESCS6A02G405600,TRAESCS6A02G059000,TRAESCS1A02G079900,TRAESCS6A02G055000,TRAESCS4A02G148400,TRAESCS5B02G208700,TRAESCS4A02G452600,…
GO:0009628	response to abiotic stimulus	3.648918146168753e-24	3.648918146168753e-24	Down_regulated	TRAESCS5B02G531400,TRAESCS2B02G411600,TRAESCS3B02G378900,TRAESCS2D02G531800,TRAESCS6A02G063100,TRAESCS2A02G432700,TRAESCS6B02G209600,TRAESCS6A02G055400,TRAESCS5B02G366300,TRAESCS6A02G175800,TRAESCS6A02G062800,TRAESCS6A02G061600,TRAESCS4D02G164700,TRAESCS6A02G055200,TRAESCS6A02G405600,TRAESCS6A02G059000,TRAESCS1A02G079900,TRAESCS6A02G055000,TRAESCS4A02G148400,TRAESCS1D02G184500,TRAESCS3B02G397400,…
GO:0006260	DNA replication	1.279408733596035e-16	1.279408733596035e-16	Down_regulated	TRAESCS3B02G289300,TRAESCS3A02G326000,TRAESCS1A02G347900,TRAESCS2B02G360100,TRAESCS1D02G350800,TRAESCS3D02G319400,TRAESCS1B02G362500,TRAESCS5B02G307200,TRAESCS1B02G353400,TRAESCS3B02G400900,TRAESCS2D02G361800,TRAESCS1D02G365600,TRAESCS3B02G203200,TRAESCS3A02G361000,TRAESCS1B02G341000,TRAESCS1D02G279900,TRAESCS5B02G402000,TRAESCS5D02G149500,TRAESCS4D02G007000,TRAESCS2B02G183200,TRAESCS2B02G382000,…
GO:0006259	DNA metabolic process	2.140563630297179e-13	2.140563630297179e-13	Down_regulated	TRAESCS3B02G289300,TRAESCS1D02G026400,TRAESCS2D02G530000,TRAESCS2B02G030800,TRAESCS2B02G113600,TRAESCS2B02G535400,TRAESCS2D02G516300,TRAESCS1D02G304000,TRAESCS3A02G326000,TRAESCS1A02G347900,TRAESCS3B02G419300,TRAESCS4A02G495700,TRAESCS2B02G360100,TRAESCS1D02G350800,TRAESCS2B02G535800,TRAESCS2B02G358000,TRAESCS1B02G343100,TRAESCS3D02G319400,TRAESCS7D02G196400,TRAESCS1B02G362500,TRAESCS5B02G307200,…
GO:0000387	spliceosomal snRNP assembly	1.3822818722681834e-9	1.3822818722681834e-9	Down_regulated	TRAESCS4B02G392700,TRAESCS2B02G046400,TRAESCS7B02G204700,TRAESCS2B02G198200,TRAESCS7B02G401200,TRAESCS7A02G496000,TRAESCS7A02G304400,TRAESCS4B02G361800,TRAESCS4D02G354800,TRAESCS2D02G331500,TRAESCS7D02G299900,TRAESCS5A02G529800,TRAESCS3A02G175900,TRAESCS6A02G207000,TRAESCS2B02G350800
GO:0051604	protein maturation	3.304453765537192e-9	3.304453765537192e-9	Down_regulated	TRAESCS2D02G531800,TRAESCS2D02G594200,TRAESCS5B02G509400,TRAESCS6A02G411100,TRAESCS4A02G364000,TRAESCS1B02G343800,TRAESCS4A02G409100,TRAESCS2B02G171400,TRAESCS6A02G021200,TRAESCS6B02G093100,TRAESCS1B02G369100,TRAESCS6D02G066700,TRAESCS5A02G176600,TRAESCS1A02G214600,TRAESCS1D02G217600,TRAESCS5D02G218300,TRAESCS5B02G173300,TRAESCS5D02G180300,TRAESCS2A02G146000,TRAESCS2D02G150600,TRAESCS1B02G228500,…
GO:0022613	ribonucleoprotein complex biogenesis	2.1089247467246138e-8	2.1089247467246138e-8	Down_regulated	TRAESCS2D02G053800,TRAESCS2B02G473700,TRAESCS6B02G129900,TRAESCS5B02G420100,TRAESCS4B02G392700,TRAESCS5B02G512900,TRAESCS2B02G046400,TRAESCS5B02G302100,TRAESCS1A02G058300,TRAESCS7A02G501300,TRAESCS7A02G479900,TRAESCS3A02G372600,TRAESCS3B02G405000,TRAESCS4A02G167400,TRAESCS3D02G365600,TRAESCS2B02G342800,TRAESCS2B02G353700,TRAESCS7B02G204700,TRAESCS4D02G167600,TRAESCS6D02G190000,TRAESCS2B02G198200,…
GO:0006457	protein folding	5.671291193005559e-8	5.671291193005559e-8	Down_regulated	TRAESCS5B02G509400,TRAESCS6A02G411100,TRAESCS4A02G364000,TRAESCS4A02G409100,TRAESCS2B02G171400,TRAESCS6B02G093100,TRAESCS1B02G369100,TRAESCS6D02G066700,TRAESCS5A02G176600,TRAESCS1A02G214600,TRAESCS1D02G217600,TRAESCS5B02G173300,TRAESCS5D02G180300,TRAESCS2A02G146000,TRAESCS2D02G150600,TRAESCS1B02G228500,TRAESCS4D02G305900,TRAESCS1A02G007500,TRAESCS6A02G068900,TRAESCS3B02G432600,TRAESCS6D02G320800,…
GO:0019752	carboxylic acid metabolic process	1.06227E-06	1.06227E-06	Down_regulated	TRAESCS6B02G108100,TRAESCS2D02G377600,TRAESCS2D02G598500,TRAESCS4A02G373800,TRAESCS3B02G602500,TRAESCS3B02G059500,TRAESCS2B02G016000,TRAESCS3B02G059300,TRAESCS3A02G050500,TRAESCS3D02G050200,TRAESCS2D02G589000,TRAESCS6A02G022600,TRAESCS3B02G076300,TRAESCS7A02G012000,TRAESCS3A02G050700,TRAESCS4B02G037900,TRAESCS4A02G075600,TRAESCS1B02G093600,TRAESCS3D02G050100,TRAESCS7A02G226000,TRAESCS7A02G075600,…
GO:0006082	organic acid metabolic process	1.37344E-06	1.37344E-06	Down_regulated	TRAESCS6B02G108100,TRAESCS2D02G377600,TRAESCS2D02G598500,TRAESCS4A02G373800,TRAESCS3B02G602500,TRAESCS3B02G059500,TRAESCS2B02G016000,TRAESCS3B02G059300,TRAESCS3A02G050500,TRAESCS3D02G050200,TRAESCS2D02G589000,TRAESCS6A02G022600,TRAESCS3B02G076300,TRAESCS7A02G012000,TRAESCS3A02G050700,TRAESCS4B02G037900,TRAESCS4A02G075600,TRAESCS1B02G093600,TRAESCS3D02G050100,TRAESCS7A02G226000,TRAESCS7A02G075600,…
GO:0043436	oxoacid metabolic process	2.17315E-06	2.17315E-06	Down_regulated	TRAESCS6B02G108100,TRAESCS2D02G377600,TRAESCS2D02G598500,TRAESCS4A02G373800,TRAESCS3B02G602500,TRAESCS3B02G059500,TRAESCS2B02G016000,TRAESCS3B02G059300,TRAESCS3A02G050500,TRAESCS3D02G050200,TRAESCS2D02G589000,TRAESCS6A02G022600,TRAESCS3B02G076300,TRAESCS7A02G012000,TRAESCS3A02G050700,TRAESCS4B02G037900,TRAESCS4A02G075600,TRAESCS1B02G093600,TRAESCS3D02G050100,TRAESCS7A02G226000,TRAESCS7A02G075600,…
GO:0170039	proteinogenic amino acid metabolic process	3.10135E-05	3.10135E-05	Down_regulated	TRAESCS2D02G377600,TRAESCS3B02G059500,TRAESCS3B02G059300,TRAESCS3A02G050500,TRAESCS3D02G050200,TRAESCS3A02G050700,TRAESCS4A02G075600,TRAESCS3D02G050100,TRAESCS4D02G232700,TRAESCS1D02G184500,TRAESCS3D02G357200,TRAESCS3A02G363700,TRAESCS1B02G199600,TRAESCS2D02G467900,TRAESCS2D02G513500,TRAESCS3B02G395900,TRAESCS4A02G401700,TRAESCS6A02G421100,TRAESCS5A02G434100,TRAESCS5D02G149900,TRAESCS3D02G483400,…
GO:1901605	alpha-amino acid metabolic process	3.6431E-05	3.6431E-05	Down_regulated	TRAESCS2D02G377600,TRAESCS3B02G059500,TRAESCS3B02G059300,TRAESCS3A02G050500,TRAESCS3D02G050200,TRAESCS2D02G589000,TRAESCS3A02G050700,TRAESCS4A02G075600,TRAESCS3D02G050100,TRAESCS5A02G440800,TRAESCS4D02G232700,TRAESCS1D02G184500,TRAESCS3D02G357200,TRAESCS3A02G363700,TRAESCS1B02G199600,TRAESCS2D02G467900,TRAESCS2D02G513500,TRAESCS3B02G395900,TRAESCS4A02G401700,TRAESCS6A02G421100,TRAESCS1B02G463100,…
GO:0170033	L-amino acid metabolic process	4.50157E-05	4.50157E-05	Down_regulated	TRAESCS2D02G377600,TRAESCS3B02G059500,TRAESCS3B02G059300,TRAESCS3A02G050500,TRAESCS3D02G050200,TRAESCS3A02G050700,TRAESCS4A02G075600,TRAESCS3D02G050100,TRAESCS4D02G232700,TRAESCS1D02G184500,TRAESCS3D02G357200,TRAESCS3A02G363700,TRAESCS1B02G199600,TRAESCS2D02G467900,TRAESCS2D02G513500,TRAESCS3B02G395900,TRAESCS4A02G401700,TRAESCS6A02G421100,TRAESCS5A02G434100,TRAESCS5D02G149900,TRAESCS3D02G483400,…
GO:0002181	cytoplasmic translation	4.79548E-05	4.79548E-05	Down_regulated	TRAESCS4A02G472200,TRAESCS2A02G294000,TRAESCS3B02G391300,TRAESCS7B02G217900,TRAESCS7A02G316300,TRAESCS3A02G358500,TRAESCS1D02G227300,TRAESCS3D02G352800,TRAESCS1B02G294200,TRAESCS2B02G310300,TRAESCS1B02G240000,TRAESCS6B02G376800,TRAESCS7D02G335000,TRAESCS2D02G291600,TRAESCS6B02G310100,TRAESCS6A02G204900,TRAESCS5B02G039700,TRAESCS1D02G283800,TRAESCS6D02G078000,TRAESCS6D02G326700,TRAESCS5D02G045600
GO:0008380	RNA splicing	4.96505E-05	4.96505E-05	Down_regulated	TRAESCS2D02G594300,TRAESCS1B02G479400,TRAESCS3B02G211900,TRAESCS2D02G531700,TRAESCS2D02G597500,TRAESCS1B02G343700,TRAESCS4A02G380600,TRAESCS4B02G392700,TRAESCS2B02G046400,TRAESCS3B02G419300,TRAESCS4A02G473400,TRAESCS6D02G162500,TRAESCS2A02G528800,TRAESCS5B02G543700,TRAESCS6B02G201100,TRAESCS1A02G345900,TRAESCS6A02G173400,TRAESCS7B02G204700,TRAESCS6A02G065400,TRAESCS1D02G084600,TRAESCS2B02G198200,…
GO:0042254	ribosome biogenesis	7.8762E-05	7.8762E-05	Down_regulated	TRAESCS2D02G053800,TRAESCS2B02G473700,TRAESCS6B02G129900,TRAESCS5B02G420100,TRAESCS5B02G512900,TRAESCS5B02G302100,TRAESCS1A02G058300,TRAESCS7A02G501300,TRAESCS7A02G479900,TRAESCS3A02G372600,TRAESCS3B02G405000,TRAESCS4A02G167400,TRAESCS3D02G365600,TRAESCS2B02G342800,TRAESCS2B02G353700,TRAESCS4D02G167600,TRAESCS6D02G190000,TRAESCS1D02G072300,TRAESCS2B02G296200,TRAESCS2D02G283200,TRAESCS2D02G277700,…
GO:0000398	mRNA splicing, via spliceosome	0.000101596	0.000101596	Down_regulated	TRAESCS2D02G594300,TRAESCS3B02G211900,TRAESCS2D02G531700,TRAESCS1B02G343700,TRAESCS4A02G380600,TRAESCS4B02G392700,TRAESCS2B02G046400,TRAESCS4A02G473400,TRAESCS6D02G162500,TRAESCS2A02G528800,TRAESCS5B02G543700,TRAESCS6B02G201100,TRAESCS1A02G345900,TRAESCS6A02G173400,TRAESCS7B02G204700,TRAESCS6A02G065400,TRAESCS2B02G198200,TRAESCS7B02G401200,TRAESCS2D02G283200,TRAESCS3D02G371500,TRAESCS7A02G496000,…
GO:0009064	glutamine family amino acid metabolic process	0.000115899	0.000115899	Down_regulated	TRAESCS3B02G059500,TRAESCS3B02G059300,TRAESCS3A02G050500,TRAESCS3D02G050200,TRAESCS3A02G050700,TRAESCS4A02G075600,TRAESCS3D02G050100,TRAESCS4D02G232700,TRAESCS3D02G357200,TRAESCS3A02G363700,TRAESCS3B02G395900,TRAESCS5A02G434100,TRAESCS3D02G483400,TRAESCS3A02G266300,TRAESCS3B02G538100,TRAESCS3B02G299800,TRAESCS4B02G185000,TRAESCS2D02G326400,TRAESCS3D02G266400,TRAESCS2B02G528300,TRAESCS6D02G054300,…
GO:0006261	DNA-templated DNA replication	0.000185931	0.000185931	Down_regulated	TRAESCS3B02G400900,TRAESCS2D02G361800,TRAESCS3A02G361000,TRAESCS5D02G149500,TRAESCS4D02G007000,TRAESCS2B02G183200,TRAESCS2B02G382000,TRAESCS5B02G141300,TRAESCS3D02G362000,TRAESCS2A02G364000,TRAESCS4B02G230900,TRAESCS4D02G234900,TRAESCS3D02G120300,TRAESCS5A02G142600,TRAESCS1A02G419400,TRAESCS5A02G113700,TRAESCS2D02G286100,TRAESCS5B02G119700,TRAESCS3A02G118400
GO:0000377	RNA splicing, via transesterification reactions with bulged adenosine as nucleophile	0.000362782	0.000362782	Down_regulated	TRAESCS2D02G594300,TRAESCS3B02G211900,TRAESCS2D02G531700,TRAESCS1B02G343700,TRAESCS4A02G380600,TRAESCS4B02G392700,TRAESCS2B02G046400,TRAESCS3B02G419300,TRAESCS4A02G473400,TRAESCS6D02G162500,TRAESCS2A02G528800,TRAESCS5B02G543700,TRAESCS6B02G201100,TRAESCS1A02G345900,TRAESCS6A02G173400,TRAESCS7B02G204700,TRAESCS6A02G065400,TRAESCS2B02G198200,TRAESCS7B02G401200,TRAESCS2D02G283200,TRAESCS3D02G371500,…
GO:0000375	RNA splicing, via transesterification reactions	0.000576876	0.000576876	Down_regulated	TRAESCS2D02G594300,TRAESCS3B02G211900,TRAESCS2D02G531700,TRAESCS1B02G343700,TRAESCS4A02G380600,TRAESCS4B02G392700,TRAESCS2B02G046400,TRAESCS3B02G419300,TRAESCS4A02G473400,TRAESCS6D02G162500,TRAESCS2A02G528800,TRAESCS5B02G543700,TRAESCS6B02G201100,TRAESCS1A02G345900,TRAESCS6A02G173400,TRAESCS7B02G204700,TRAESCS6A02G065400,TRAESCS2B02G198200,TRAESCS7B02G401200,TRAESCS2D02G283200,TRAESCS3D02G371500,…
GO:0042273	ribosomal large subunit biogenesis	0.000723371	0.000723371	Down_regulated	TRAESCS5B02G420100,TRAESCS3A02G372600,TRAESCS3B02G405000,TRAESCS3D02G365600,TRAESCS2B02G296200,TRAESCS2D02G277700,TRAESCS6D02G209400,TRAESCS6B02G376800,TRAESCS1D02G233100,TRAESCS2B02G400600,TRAESCS6A02G204900,TRAESCS1D02G114100,TRAESCS1B02G245100,TRAESCS5A02G288400,TRAESCS6D02G326700,TRAESCS6A02G224600
GO:0006281	DNA repair	0.00130283	0.00130283	Down_regulated	TRAESCS1D02G026400,TRAESCS2B02G030800,TRAESCS2B02G113600,TRAESCS2D02G516300,TRAESCS1D02G304000,TRAESCS3B02G419300,TRAESCS2B02G358000,TRAESCS1B02G343100,TRAESCS7D02G196400,TRAESCS5B02G307200,TRAESCS1B02G353400,TRAESCS2D02G361800,TRAESCS1D02G365600,TRAESCS3B02G203200,TRAESCS3B02G351200,TRAESCS7B02G164500,TRAESCS3A02G054700,TRAESCS3A02G487200,TRAESCS7A02G194800,TRAESCS1A02G206000,TRAESCS2B02G382000,…
GO:0071577	zinc ion transmembrane transport	0.00182864	0.00182864	Down_regulated	TRAESCS2D02G506300,TRAESCS7D02G412900,TRAESCS1B02G306500,TRAESCS7D02G362100,TRAESCS7A02G420200,TRAESCS1D02G128000,TRAESCS7B02G266800,TRAESCS1D02G293900,TRAESCS7A02G361000,TRAESCS1A02G125500
GO:0000731	DNA synthesis involved in DNA repair	0.00293953	0.00293953	Down_regulated	TRAESCS2B02G113600,TRAESCS5B02G307200,TRAESCS1B02G353400,TRAESCS2D02G361800,TRAESCS2B02G382000,TRAESCS2A02G364000,TRAESCS5D02G313800,TRAESCS1D02G342500
GO:0006974	DNA damage response	0.00393097	0.00393097	Down_regulated	TRAESCS1D02G026400,TRAESCS2B02G030800,TRAESCS2B02G113600,TRAESCS2D02G516300,TRAESCS1D02G304000,TRAESCS3B02G419300,TRAESCS2B02G358000,TRAESCS1B02G343100,TRAESCS7D02G196400,TRAESCS5B02G307200,TRAESCS1B02G353400,TRAESCS2D02G361800,TRAESCS1D02G365600,TRAESCS3B02G203200,TRAESCS3B02G351200,TRAESCS7B02G164500,TRAESCS3A02G054700,TRAESCS3A02G487200,TRAESCS7A02G194800,TRAESCS1A02G206000,TRAESCS4D02G007000,…
GO:0051052	regulation of DNA metabolic process	0.00424958	0.00424958	Down_regulated	TRAESCS3B02G289300,TRAESCS2D02G395400,TRAESCS2D02G361800,TRAESCS3A02G361000,TRAESCS5B02G448500,TRAESCS5D02G451300,TRAESCS2B02G382000,TRAESCS2A02G397600,TRAESCS2A02G364000,TRAESCS5B02G203600,TRAESCS4B02G230900,TRAESCS1D02G131600,TRAESCS1A02G419400,TRAESCS6D02G357600
GO:0018193	peptidyl-amino acid modification	0.00459483	0.00459483	Down_regulated	TRAESCS1B02G343800,TRAESCS6A02G386700,TRAESCS6B02G093100,TRAESCS6D02G066700,TRAESCS4A02G457500,TRAESCS7A02G490300,TRAESCS1A02G007500,TRAESCS6A02G068900,TRAESCS3B02G460000,TRAESCS5A02G467000,TRAESCS1D02G127500,TRAESCS5D02G479900,TRAESCS4A02G312600,TRAESCS5B02G478800,TRAESCS3B02G442900,TRAESCS4A02G390400,TRAESCS4B02G001300,TRAESCS7A02G090500,TRAESCS2D02G237600,TRAESCS7D02G086300,TRAESCS4D02G001600,…
GO:0006090	pyruvate metabolic process	0.00537778	0.00537778	Down_regulated	TRAESCS4A02G373800,TRAESCS2B02G016000,TRAESCS6A02G022600,TRAESCS3B02G076300,TRAESCS7A02G226000,TRAESCS7A02G075600,TRAESCS7D02G071200,TRAESCS6B02G028600,TRAESCS1B02G264900,TRAESCS6B02G243700,TRAESCS5B02G195500,TRAESCS6D02G024400,TRAESCS1D02G252900,TRAESCS5A02G188100,TRAESCS6D02G196300,TRAESCS3B02G422900,TRAESCS4A02G203300,TRAESCS5B02G324800,TRAESCS4D02G104100,TRAESCS3B02G392000,TRAESCS3B02G218500,…
GO:0051353	positive regulation of oxidoreductase activity	0.00580977	0.00580977	Down_regulated	TRAESCS4B02G050900,TRAESCS6D02G320800,TRAESCS5D02G219500,TRAESCS6A02G340300,TRAESCS4D02G051000,TRAESCS5A02G212500
GO:0022618	protein-RNA complex assembly	0.00628015	0.00628015	Down_regulated	TRAESCS5B02G420100,TRAESCS4B02G392700,TRAESCS2B02G046400,TRAESCS7A02G501300,TRAESCS4A02G167400,TRAESCS7B02G204700,TRAESCS2B02G198200,TRAESCS7B02G401200,TRAESCS7A02G496000,TRAESCS7A02G304400,TRAESCS4B02G361800,TRAESCS4D02G354800,TRAESCS2D02G331500,TRAESCS6A02G204900,TRAESCS7D02G299900,TRAESCS5A02G529800,TRAESCS3A02G175900,TRAESCS6A02G207000,TRAESCS1D02G114100,TRAESCS2B02G350800,TRAESCS6D02G078000,…
GO:0006396	RNA processing	0.00682678	0.00682678	Down_regulated	TRAESCS2D02G053800,TRAESCS5B02G368400,TRAESCS2D02G594300,TRAESCS1B02G479400,TRAESCS3B02G211900,TRAESCS2D02G531700,TRAESCSU02G086900,TRAESCS2D02G599400,TRAESCS2B02G473700,TRAESCS6B02G129900,TRAESCS2D02G597500,TRAESCS6D02G174400,TRAESCS1B02G343700,TRAESCS5B02G420100,TRAESCS4A02G380600,TRAESCS4B02G392700,TRAESCS3D02G021800,TRAESCS5B02G512900,TRAESCS2B02G046400,TRAESCS2D02G465800,TRAESCS2A02G580600,T…
GO:0006397	mRNA processing	0.00682925	0.00682925	Down_regulated	TRAESCS5B02G368400,TRAESCS2D02G594300,TRAESCS3B02G211900,TRAESCS2D02G531700,TRAESCS1B02G343700,TRAESCS4A02G380600,TRAESCS4B02G392700,TRAESCS2B02G046400,TRAESCS2A02G580600,TRAESCS4A02G473400,TRAESCS6D02G162500,TRAESCS2A02G528800,TRAESCS5B02G543700,TRAESCS6B02G201100,TRAESCS1B02G346600,TRAESCS1A02G345900,TRAESCS6A02G173400,TRAESCS7B02G403300,TRAESCS7B02G204700,TRAESCS6A02G065400,TRAESCS2B02G198200,…
GO:0009166	nucleotide catabolic process	0.00806335	0.00806335	Down_regulated	TRAESCS4A02G373800,TRAESCS2B02G016000,TRAESCS3B02G076300,TRAESCS7A02G226000,TRAESCS7A02G075600,TRAESCS7D02G071200,TRAESCS4A02G293900,TRAESCS6B02G243700,TRAESCS5B02G195500,TRAESCS5A02G015500,TRAESCS3B02G270600,TRAESCS4D02G017900,TRAESCS5A02G188100,TRAESCS6D02G196300,TRAESCS3B02G422900,TRAESCS4A02G203300,TRAESCS5B02G324800,TRAESCS4D02G104100,TRAESCS3B02G392000,TRAESCS3B02G218500,TRAESCS3A02G189300,…
GO:0042775	mitochondrial ATP synthesis coupled electron transport	0.0093594	0.0093594	Down_regulated	TRAESCSU02G151300,TRAESCS1D02G263400,TRAESCS3B02G317600,TRAESCS1A02G263300,TRAESCS7A02G298300,TRAESCS3A02G219100,TRAESCS7A02G384400,TRAESCS7D02G086000,TRAESCS7B02G188700,TRAESCS1D02G249900,TRAESCS4A02G111800
GO:0006520	amino acid metabolic process	0.00973862	0.00973862	Down_regulated	TRAESCS2D02G377600,TRAESCS3B02G059500,TRAESCS3B02G059300,TRAESCS3A02G050500,TRAESCS6A02G321500,TRAESCS3D02G050200,TRAESCS2D02G589000,TRAESCS3A02G050700,TRAESCS4A02G075600,TRAESCS3D02G050100,TRAESCS5A02G440800,TRAESCS4D02G232700,TRAESCS1D02G184500,TRAESCS3D02G357200,TRAESCS3A02G363700,TRAESCS1B02G199600,TRAESCS2D02G467900,TRAESCS4A02G494400,TRAESCS2D02G513500,TRAESCS3B02G395900,TRAESCS4A02G401700,…
GO:0034655	nucleobase-containing compound catabolic process	0.0131298	0.0131298	Down_regulated	TRAESCS4A02G373800,TRAESCS2B02G016000,TRAESCS2D02G531700,TRAESCS2D02G597200,TRAESCS2D02G530000,TRAESCS3B02G076300,TRAESCS2D02G579000,TRAESCS7A02G226000,TRAESCS7A02G075600,TRAESCS2B02G535400,TRAESCS7D02G071200,TRAESCS4A02G378300,TRAESCS4A02G293900,TRAESCS2B02G535800,TRAESCS6B02G243700,TRAESCS5B02G195500,TRAESCS5A02G015500,TRAESCS1D02G365600,TRAESCS2A02G528800,TRAESCS3B02G270600,TRAESCS4D02G017900,…
GO:1901292	nucleoside phosphate catabolic process	0.017198533407187352	0.017198533407187352	Down_regulated	TRAESCS4A02G373800,TRAESCS2B02G016000,TRAESCS3B02G076300,TRAESCS7A02G226000,TRAESCS7A02G075600,TRAESCS7D02G071200,TRAESCS4A02G293900,TRAESCS6B02G243700,TRAESCS5B02G195500,TRAESCS5A02G015500,TRAESCS3B02G270600,TRAESCS4D02G017900,TRAESCS5A02G188100,TRAESCS6D02G196300,TRAESCS3B02G422900,TRAESCS4A02G203300,TRAESCS5B02G324800,TRAESCS4D02G104100,TRAESCS3B02G392000,TRAESCS3B02G218500,TRAESCS3A02G189300,…
GO:0006829	zinc ion transport	0.0177967	0.0177967	Down_regulated	TRAESCS2D02G506300,TRAESCS7D02G412900,TRAESCS1B02G306500,TRAESCS7D02G362100,TRAESCS7A02G420200,TRAESCS1D02G128000,TRAESCS7B02G266800,TRAESCS1D02G293900,TRAESCS7A02G361000,TRAESCS1A02G125500
GO:0019646	aerobic electron transport chain	0.0209829	0.0209829	Down_regulated	TRAESCSU02G151300,TRAESCS1D02G263400,TRAESCS3B02G317600,TRAESCS1A02G263300,TRAESCS7A02G298300,TRAESCS3A02G219100,TRAESCS7A02G384400,TRAESCS7D02G086000,TRAESCS7B02G188700,TRAESCS1D02G249900,TRAESCS4A02G111800
GO:0055129	L-proline biosynthetic process	0.025875686540183098	0.025875686540183098	Down_regulated	TRAESCS3D02G357200,TRAESCS3A02G363700,TRAESCS3B02G395900,TRAESCS3D02G483400,TRAESCS3B02G538100
GO:0007005	mitochondrion organization	0.0284083	0.0284083	Down_regulated	TRAESCS3A02G040500,TRAESCS1B02G457600,TRAESCS3B02G317600,TRAESCS1A02G033300,TRAESCS2D02G438000,TRAESCS5D02G501200,TRAESCS6D02G180900,TRAESCS7D02G435100,TRAESCS4B02G191000,TRAESCS7D02G277200,TRAESCS2D02G239600,TRAESCS7A02G446800,TRAESCS4D02G308300,TRAESCS2D02G340200,TRAESCS4D02G192200,TRAESCS3A02G429800,TRAESCS2D02G325800
GO:0051341	regulation of oxidoreductase activity	0.031596530879258296	0.031596530879258296	Down_regulated	TRAESCS4B02G050900,TRAESCS6D02G320800,TRAESCS5D02G219500,TRAESCS6A02G340300,TRAESCS4D02G051000,TRAESCS5A02G212500
GO:0045910	negative regulation of DNA recombination	0.031596530879258296	0.031596530879258296	Down_regulated	TRAESCS2D02G395400,TRAESCS5B02G448500,TRAESCS5D02G451300,TRAESCS2A02G397600,TRAESCS5B02G203600,TRAESCS1D02G131600
GO:0051053	negative regulation of DNA metabolic process	0.032704124500918905	0.032704124500918905	Down_regulated	TRAESCS2D02G395400,TRAESCS5B02G448500,TRAESCS5D02G451300,TRAESCS2A02G397600,TRAESCS5B02G203600,TRAESCS1D02G131600,TRAESCS1A02G419400
GO:0033554	cellular response to stress	0.0365062	0.0365062	Down_regulated	TRAESCS1D02G026400,TRAESCS3B02G492400,TRAESCS1B02G152000,TRAESCS2B02G030800,TRAESCS2B02G113600,TRAESCS2D02G516300,TRAESCS1D02G184500,TRAESCS1D02G304000,TRAESCS4A02G074800,TRAESCS3B02G419300,TRAESCS2B02G358000,TRAESCS1B02G343100,TRAESCS7D02G196400,TRAESCS5B02G307200,TRAESCS1B02G353400,TRAESCS2D02G361800,TRAESCS1D02G365600,TRAESCS3B02G203200,TRAESCS3B02G351200,TRAESCS7B02G164500,TRAESCS3A02G054700,…
GO:0071826	protein-RNA complex organization	0.041840353660426356	0.041840353660426356	Down_regulated	TRAESCS5B02G420100,TRAESCS4B02G392700,TRAESCS2B02G046400,TRAESCS7A02G501300,TRAESCS4A02G167400,TRAESCS7B02G204700,TRAESCS2B02G198200,TRAESCS7B02G401200,TRAESCS7A02G496000,TRAESCS7A02G304400,TRAESCS4B02G361800,TRAESCS4D02G354800,TRAESCS2D02G331500,TRAESCS6A02G204900,TRAESCS7D02G299900,TRAESCS5A02G529800,TRAESCS3A02G175900,TRAESCS6A02G207000,TRAESCS1D02G114100,TRAESCS2B02G350800,TRAESCS6D02G078000,…
GO:0046700	heterocycle catabolic process	0.0428318	0.0428318	Down_regulated	TRAESCS4A02G373800,TRAESCS2B02G016000,TRAESCS2D02G531700,TRAESCS2D02G597200,TRAESCS2D02G530000,TRAESCS3B02G076300,TRAESCS2D02G579000,TRAESCS7A02G226000,TRAESCS7A02G075600,TRAESCS2B02G535400,TRAESCS7D02G071200,TRAESCS4A02G378300,TRAESCS4A02G293900,TRAESCS2B02G535800,TRAESCS6B02G243700,TRAESCS5B02G195500,TRAESCS5A02G015500,TRAESCS1D02G365600,TRAESCS2A02G528800,TRAESCS3B02G270600,TRAESCS4D02G017900,…
GO:0032544	plastid translation	0.042996795578494416	0.042996795578494416	Down_regulated	TRAESCS2B02G623400,TRAESCS7A02G351100,TRAESCS7D02G327700,TRAESCS7B02G350400,TRAESCS7B02G231800
GO:0044270	cellular nitrogen compound catabolic process	0.0465531	0.0465531	Down_regulated	TRAESCS4A02G373800,TRAESCS2B02G016000,TRAESCS2D02G531700,TRAESCS2D02G597200,TRAESCS2D02G530000,TRAESCS3B02G076300,TRAESCS2D02G579000,TRAESCS7A02G226000,TRAESCS7A02G075600,TRAESCS2B02G535400,TRAESCS7D02G071200,TRAESCS4A02G378300,TRAESCS4A02G293900,TRAESCS2B02G535800,TRAESCS6B02G243700,TRAESCS5B02G195500,TRAESCS5A02G015500,TRAESCS1D02G365600,TRAESCS2A02G528800,TRAESCS3B02G270600,TRAESCS4D02G017900,…
GO:0009082	branched-chain amino acid biosynthetic process	0.048147	0.048147	Down_regulated	TRAESCS2D02G589000,TRAESCS4D02G356200,TRAESCS5D02G149900,TRAESCS7D02G279300,TRAESCS5A02G398300,TRAESCS5B02G403400,TRAESCS5A02G531200,TRAESCS1D02G211700,TRAESCS4A02G230000
