# Supplementary material for: Transcriptomic analyses reveal regulatory plasticity and metabolic reprogramming underlying genotype-specific microspore embryogenesis in wheat
Source: Plant Cell Rep. 2026 Feb 4;45(2):51. doi: 10.1007/s00299-026-03731-x (PMC12872716; doi:10.1007/s00299-026-03731-x)
Supplement: Supplementary file 10 — Supplementary file10 Additional File S4_wheatDH_DETF_MercatorAnnotation (XLSX 369 KB) [file 299_2026_3731_MOESM10_ESM.xlsx]

## Sheet: DETF_ND7_DO
gene_id	Nanda_D7_D0	BINCODE	NAME	X	X.1	X.2	TYPE	Nanda_D7_D0_log2FC	Nanda_D7_D0_padj
TRAESCS6A02G307500	Up	'14.5.10.9.1'	'RNA biosynthesis.DNA-binding transcriptional regulation.undefined DNA-binding domain.NIN family.RKD transcription factor'	prot-scriber: rwp rk domain containing protein	swissprot: Protein RKD3 OS=Arabidopsis thaliana	original description: none'	TRUE	8.60598	6.50258581116433e-10
TRAESCS6A02G307600	Up	'14.5.10.9.1'	'RNA biosynthesis.DNA-binding transcriptional regulation.undefined DNA-binding domain.NIN family.RKD transcription factor'	prot-scriber: rwp rk domain containing protein	swissprot: Protein RKD1 OS=Arabidopsis thaliana	original description: none'	TRUE	7.15374	3.76028066482282e-06
TRAESCS6B02G336100	Up	'14.5.10.9.1'	'RNA biosynthesis.DNA-binding transcriptional regulation.undefined DNA-binding domain.NIN family.RKD transcription factor'	prot-scriber: rwp rk domain containing protein	swissprot: Protein RKD3 OS=Arabidopsis thaliana	original description: none'	TRUE	7.81402	1.86867680251924e-08
TRAESCS6B02G336200	Up	'14.5.10.9.1'	'RNA biosynthesis.DNA-binding transcriptional regulation.undefined DNA-binding domain.NIN family.RKD transcription factor'	prot-scriber: rwp rk domain containing protein	swissprot: Protein RKD1 OS=Arabidopsis thaliana	original description: none'	TRUE	8.66487	1.64788123505788e-11
TRAESCS6D02G286800	Up	'14.5.10.9.1'	'RNA biosynthesis.DNA-binding transcriptional regulation.undefined DNA-binding domain.NIN family.RKD transcription factor'	prot-scriber: rwp rk domain containing protein	swissprot: Protein RKD3 OS=Arabidopsis thaliana	original description: none'	TRUE	5.62569	1.10308433504164e-06
TRAESCS7A02G135900	Up	'14.5.10.9.1'	'RNA biosynthesis.DNA-binding transcriptional regulation.undefined DNA-binding domain.NIN family.RKD transcription factor'	prot-scriber: rwp rk domain containing protein	swissprot: Protein RKD3 OS=Arabidopsis thaliana	original description: none'	TRUE	9.24379	4.86605048030212e-13
TRAESCS4A02G291500	Up	'14.5.2.6'	'RNA biosynthesis.DNA-binding transcriptional regulation.zinc-coordinating DNA-binding domain.GRF transcription factor'	prot-scriber: arath growth regulating factor	swissprot: Growth-regulating factor 9 OS=Oryza sativa subsp. japonica	original description: none'	TRUE	4.87544	3.59967386521892e-05
TRAESCS4A02G434900	Up	'14.5.2.6'	'RNA biosynthesis.DNA-binding transcriptional regulation.zinc-coordinating DNA-binding domain.GRF transcription factor'	prot-scriber: arath growth regulating factor	swissprot: Growth-regulating factor 5 OS=Oryza sativa subsp. japonica	original description: none'	TRUE	1.74792	5.8420345759693e-06
TRAESCS4B02G060000	Up	'14.5.2.6'	'RNA biosynthesis.DNA-binding transcriptional regulation.zinc-coordinating DNA-binding domain.GRF transcription factor'	prot-scriber: arath growth regulating factor	swissprot: Growth-regulating factor 6 OS=Oryza sativa subsp. japonica	original description: none'	TRUE	6.73465	1.45391471578251e-25
TRAESCS4D02G020300	Up	'14.5.2.6'	'RNA biosynthesis.DNA-binding transcriptional regulation.zinc-coordinating DNA-binding domain.GRF transcription factor'	prot-scriber: arath growth regulating factor	swissprot: Growth-regulating factor 9 OS=Oryza sativa subsp. japonica	original description: none'	TRUE	3.84119	3.38790116836346e-14
TRAESCS4D02G059600	Up	'14.5.2.6'	'RNA biosynthesis.DNA-binding transcriptional regulation.zinc-coordinating DNA-binding domain.GRF transcription factor'	prot-scriber: arath growth regulating factor	swissprot: Growth-regulating factor 6 OS=Oryza sativa subsp. japonica	original description: none'	TRUE	6.48871	5.01233249386786e-10
TRAESCS6A02G269600	Up	'14.5.2.6'	'RNA biosynthesis.DNA-binding transcriptional regulation.zinc-coordinating DNA-binding domain.GRF transcription factor'	prot-scriber: arath growth regulating factor	swissprot: Growth-regulating factor 4 OS=Oryza sativa subsp. japonica	original description: none'	TRUE	3.51553	0.00389552
TRAESCS6B02G296900	Up	'14.5.2.6'	'RNA biosynthesis.DNA-binding transcriptional regulation.zinc-coordinating DNA-binding domain.GRF transcription factor'	prot-scriber: arath growth regulating factor	swissprot: Growth-regulating factor 4 OS=Oryza sativa subsp. japonica	original description: none'	TRUE	4.92064	0.00997351
TRAESCS6D02G245300	Up	'14.5.2.6'	'RNA biosynthesis.DNA-binding transcriptional regulation.zinc-coordinating DNA-binding domain.GRF transcription factor'	prot-scriber: arath growth regulating factor	swissprot: Growth-regulating factor 4 OS=Oryza sativa subsp. japonica	original description: none'	TRUE	4.69161	0.000691831
TRAESCS6D02G315700	Up	'14.5.2.6'	'RNA biosynthesis.DNA-binding transcriptional regulation.zinc-coordinating DNA-binding domain.GRF transcription factor'	prot-scriber: arath growth regulating factor	swissprot: Growth-regulating factor 1 OS=Oryza sativa subsp. japonica	original description: none'	TRUE	5.77037	0.00184976
TRAESCS7A02G049100	Up	'14.5.2.6'	'RNA biosynthesis.DNA-binding transcriptional regulation.zinc-coordinating DNA-binding domain.GRF transcription factor'	prot-scriber: arath growth regulating factor	swissprot: Growth-regulating factor 5 OS=Oryza sativa subsp. japonica	original description: none'	TRUE	1.64545	0.000130351
TRAESCS7D02G044200	Up	'14.5.2.6'	'RNA biosynthesis.DNA-binding transcriptional regulation.zinc-coordinating DNA-binding domain.GRF transcription factor'	prot-scriber: arath growth regulating factor	swissprot: Growth-regulating factor 5 OS=Oryza sativa subsp. japonica	original description: none'	TRUE	1.85684	2.4430769206287e-07
TRAESCS2A02G435100	Down	'14.5.2.6'	'RNA biosynthesis.DNA-binding transcriptional regulation.zinc-coordinating DNA-binding domain.GRF transcription factor'	prot-scriber: arath growth regulating factor	swissprot: Growth-regulating factor 3 OS=Oryza sativa subsp. japonica	original description: none'	TRUE	-3.44538	0.00142016
TRAESCS4A02G255000	Down	'14.5.2.6'	'RNA biosynthesis.DNA-binding transcriptional regulation.zinc-coordinating DNA-binding domain.GRF transcription factor'	prot-scriber: arath growth regulating factor	swissprot: Growth-regulating factor 6 OS=Oryza sativa subsp. japonica	original description: none'	TRUE	-2.0739	0.000299677
TRAESCS1A02G399400	Up	'14.5.3.1.5'	'RNA biosynthesis.DNA-binding transcriptional regulation.helix-turn-helix DNA-binding domain.HOMEO domain.WOX-type transcription factor'	prot-scriber: homeobox domain containing protein	swissprot: WUSCHEL-related homeobox 9 OS=Arabidopsis thaliana	original description: none'	TRUE	6.08682	1.43592263062727e-05
TRAESCS1B02G427400	Up	'14.5.3.1.5'	'RNA biosynthesis.DNA-binding transcriptional regulation.helix-turn-helix DNA-binding domain.HOMEO domain.WOX-type transcription factor'	prot-scriber: homeobox domain containing protein	swissprot: WUSCHEL-related homeobox 12 OS=Oryza sativa subsp. japonica	original description: none'	TRUE	4.44294	0.00638726
TRAESCS1D02G406900	Up	'14.5.3.1.5'	'RNA biosynthesis.DNA-binding transcriptional regulation.helix-turn-helix DNA-binding domain.HOMEO domain.WOX-type transcription factor'	prot-scriber: homeobox domain containing protein	swissprot: WUSCHEL-related homeobox 12 OS=Oryza sativa subsp. japonica	original description: none'	TRUE	6.69955	7.85682035994906e-07
TRAESCS2B02G117900	Up	'14.5.3.1.5'	'RNA biosynthesis.DNA-binding transcriptional regulation.helix-turn-helix DNA-binding domain.HOMEO domain.WOX-type transcription factor'	prot-scriber: wuschel homeobox protein	swissprot: WUSCHEL-related homeobox 11 OS=Oryza sativa subsp. indica	original description: none'	TRUE	8.56475	1.5012771799278e-11
TRAESCS3A02G247200	Up	'14.5.3.1.5'	'RNA biosynthesis.DNA-binding transcriptional regulation.helix-turn-helix DNA-binding domain.HOMEO domain.WOX-type transcription factor'	prot-scriber: orysj wuschel homeobox	swissprot: WUSCHEL-related homeobox 7 OS=Oryza sativa subsp. japonica	original description: none'	TRUE	9.51731	7.34793844412195e-14
TRAESCS3B02G272200	Up	'14.5.3.1.5'	'RNA biosynthesis.DNA-binding transcriptional regulation.helix-turn-helix DNA-binding domain.HOMEO domain.WOX-type transcription factor'	prot-scriber: orysj wuschel homeobox	swissprot: WUSCHEL-related homeobox 7 OS=Oryza sativa subsp. japonica	original description: none'	TRUE	6.8633	2.74634748977372e-06
TRAESCS3D02G244300	Up	'14.5.3.1.5'	'RNA biosynthesis.DNA-binding transcriptional regulation.helix-turn-helix DNA-binding domain.HOMEO domain.WOX-type transcription factor'	prot-scriber: orysj wuschel homeobox	swissprot: WUSCHEL-related homeobox 7 OS=Oryza sativa subsp. japonica	original description: none'	TRUE	9.38122	2.21116356348157e-13
TRAESCS4A02G130200	Up	'14.5.3.1.5'	'RNA biosynthesis.DNA-binding transcriptional regulation.helix-turn-helix DNA-binding domain.HOMEO domain.WOX-type transcription factor'	prot-scriber: wuschel homeobox protein	swissprot: WUSCHEL-related homeobox 6 OS=Oryza sativa subsp. indica	original description: none'	TRUE	4.28282	1.48055028076487e-06
TRAESCS4B02G174400	Up	'14.5.3.1.5'	'RNA biosynthesis.DNA-binding transcriptional regulation.helix-turn-helix DNA-binding domain.HOMEO domain.WOX-type transcription factor'	prot-scriber: wuschel homeobox protein	swissprot: WUSCHEL-related homeobox 6 OS=Oryza sativa subsp. indica	original description: none'	TRUE	3.592	1.44658692186014e-05
TRAESCS5A02G085000	Up	'14.5.3.1.5'	'RNA biosynthesis.DNA-binding transcriptional regulation.helix-turn-helix DNA-binding domain.HOMEO domain.WOX-type transcription factor'	prot-scriber: wuschel homeobox	swissprot: WUSCHEL-related homeobox 5 OS=Oryza sativa subsp. japonica	original description: none'	TRUE	4.48638	1.92773076407244e-09
TRAESCS5A02G157300	Up	'14.5.3.1.5'	'RNA biosynthesis.DNA-binding transcriptional regulation.helix-turn-helix DNA-binding domain.HOMEO domain.WOX-type transcription factor'	prot-scriber: wuschel homeobox	swissprot: WUSCHEL-related homeobox 3A OS=Zea mays	original description: none'	TRUE	8.09935	4.3994817368782e-08
TRAESCS5B02G091000	Up	'14.5.3.1.5'	'RNA biosynthesis.DNA-binding transcriptional regulation.helix-turn-helix DNA-binding domain.HOMEO domain.WOX-type transcription factor'	prot-scriber: wuschel homeobox	swissprot: WUSCHEL-related homeobox 5 OS=Oryza sativa subsp. japonica	original description: none'	TRUE	4.53712	8.29235360496128e-19
TRAESCS5D02G097400	Up	'14.5.3.1.5'	'RNA biosynthesis.DNA-binding transcriptional regulation.helix-turn-helix DNA-binding domain.HOMEO domain.WOX-type transcription factor'	prot-scriber: wuschel homeobox	swissprot: WUSCHEL-related homeobox 5 OS=Oryza sativa subsp. japonica	original description: none'	TRUE	1.98562	2.90549530265882e-05
TRAESCS5D02G162600	Up	'14.5.3.1.5'	'RNA biosynthesis.DNA-binding transcriptional regulation.helix-turn-helix DNA-binding domain.HOMEO domain.WOX-type transcription factor'	prot-scriber: wuschel homeobox	swissprot: WUSCHEL-related homeobox 3A OS=Zea mays	original description: none'	TRUE	7.84806	0.00118701
TRAESCS3D02G335500	Down	'14.5.3.1.5'	'RNA biosynthesis.DNA-binding transcriptional regulation.helix-turn-helix DNA-binding domain.HOMEO domain.WOX-type transcription factor'	prot-scriber: homeobox protein	swissprot: WUSCHEL-related homeobox 8 OS=Oryza sativa subsp. japonica	original description: none'	TRUE	-1.14423	0.00387659
TRAESCS2B02G122500	Down	'14.5.9.4'	'RNA biosynthesis.DNA-binding transcriptional regulation.beta-barrel DNA-binding domain.LAV-VAL transcription factor'	prot-scriber: quality protein b3 domain containing transcription repressor val	swissprot: B3 domain-containing protein Os07g0679700 OS=Oryza sativa subsp. japonica	original description: none'	TRUE	-1.06751	0.000159566
TRAESCS3A02G249100	Up	'14.5.9.5'	'RNA biosynthesis.DNA-binding transcriptional regulation.beta-barrel DNA-binding domain.LAV-ABI3 transcription factor'	prot-scriber: tf b3 domain containing protein	swissprot: B3 domain-containing protein LFL1 OS=Oryza sativa subsp. japonica	original description: none'	TRUE	4.12967	7.55938148510954e-112
TRAESCS3A02G417300	Up	'14.5.9.5'	'RNA biosynthesis.DNA-binding transcriptional regulation.beta-barrel DNA-binding domain.LAV-ABI3 transcription factor'	prot-scriber: tf b3 domain containing protein	swissprot: B3 domain-containing protein VP1 OS=Oryza sativa subsp. japonica	original description: none'	TRUE	3.39784	2.45113899143403e-20
TRAESCS3B02G278000	Up	'14.5.9.5'	'RNA biosynthesis.DNA-binding transcriptional regulation.beta-barrel DNA-binding domain.LAV-ABI3 transcription factor'	prot-scriber: tf b3 domain containing protein	swissprot: B3 domain-containing protein LFL1 OS=Oryza sativa subsp. japonica	original description: none'	TRUE	2.8174	4.88033498663523e-30
TRAESCS3B02G452200	Up	'14.5.9.5'	'RNA biosynthesis.DNA-binding transcriptional regulation.beta-barrel DNA-binding domain.LAV-ABI3 transcription factor'	prot-scriber: tf b3 domain containing protein	swissprot: B3 domain-containing protein VP1 OS=Oryza sativa subsp. japonica	original description: none'	TRUE	4.8458	2.62752981301574e-50
TRAESCS3D02G249100	Up	'14.5.9.5'	'RNA biosynthesis.DNA-binding transcriptional regulation.beta-barrel DNA-binding domain.LAV-ABI3 transcription factor'	prot-scriber: tf b3 domain containing protein	swissprot: B3 domain-containing protein LFL1 OS=Oryza sativa subsp. japonica	original description: none'	TRUE	2.8545	5.90149084465828e-29
TRAESCS3D02G412800	Up	'14.5.9.5'	'RNA biosynthesis.DNA-binding transcriptional regulation.beta-barrel DNA-binding domain.LAV-ABI3 transcription factor'	prot-scriber: tf b3 domain containing protein	swissprot: B3 domain-containing protein VP1 OS=Oryza sativa subsp. japonica	original description: none'	TRUE	4.85847	1.3094829967132e-39
TRAESCS7B02G230100	Up	'14.5.9.5'	'RNA biosynthesis.DNA-binding transcriptional regulation.beta-barrel DNA-binding domain.LAV-ABI3 transcription factor'	prot-scriber: tf b3 domain containing protein	swissprot: B3 domain-containing protein IDEF1 OS=Oryza sativa subsp. japonica	original description: none'	TRUE	1.05141	1.81437820586224e-09
TRAESCS2A02G554300	Down	'14.5.9.5'	'RNA biosynthesis.DNA-binding transcriptional regulation.beta-barrel DNA-binding domain.LAV-ABI3 transcription factor'	prot-scriber: tf b3 domain containing protein	swissprot: Putative B3 domain-containing protein Os04g0676650 OS=Oryza sativa subsp. japonica	original description: none'	TRUE	-3.65075	2.86086887762706e-29
TRAESCS2B02G589800	Down	'14.5.9.5'	'RNA biosynthesis.DNA-binding transcriptional regulation.beta-barrel DNA-binding domain.LAV-ABI3 transcription factor'	prot-scriber: tf b3 domain containing protein	swissprot: Putative B3 domain-containing protein Os04g0676650 OS=Oryza sativa subsp. japonica	original description: none'	TRUE	-3.42912	2.38167657046909e-38
TRAESCS2D02G560000	Down	'14.5.9.5'	'RNA biosynthesis.DNA-binding transcriptional regulation.beta-barrel DNA-binding domain.LAV-ABI3 transcription factor'	prot-scriber: tf b3 domain containing protein	swissprot: Putative B3 domain-containing protein Os04g0676650 OS=Oryza sativa subsp. japonica	original description: none'	TRUE	-2.86543	1.02500273361987e-30
TRAESCS2A02G267600	Up	'14.5.7.8.1'	'RNA biosynthesis.DNA-binding transcriptional regulation.beta-hairpin exposed by alpha/beta-scaffold structure.AP2 transcription factor activity.transcription factor *(WRI/AIL)'	prot-scriber: ap ethylene responsive transcription factor ant	swissprot: AP2-like ethylene-responsive transcription factor CRL5 OS=Oryza sativa subsp. japonica	original description: none'	TRUE	5.86806	2.88660648777973e-05
TRAESCS2A02G505600	Up	'14.5.7.8.1'	'RNA biosynthesis.DNA-binding transcriptional regulation.beta-hairpin exposed by alpha/beta-scaffold structure.AP2 transcription factor activity.transcription factor *(WRI/AIL)'	prot-scriber: ap ethylene responsive transcription factor	swissprot: AP2-like ethylene-responsive transcription factor AIL5 OS=Arabidopsis thaliana	original description: none'	TRUE	6.56791	2.14920771242173e-62
TRAESCS2B02G268100	Up	'14.5.7.8.1'	'RNA biosynthesis.DNA-binding transcriptional regulation.beta-hairpin exposed by alpha/beta-scaffold structure.AP2 transcription factor activity.transcription factor *(WRI/AIL)'	prot-scriber: ap ethylene responsive transcription factor ant	swissprot: AP2-like ethylene-responsive transcription factor CRL5 OS=Oryza sativa subsp. japonica	original description: none'	TRUE	4.8222	0.00115303
TRAESCS2B02G534000	Up	'14.5.7.8.1'	'RNA biosynthesis.DNA-binding transcriptional regulation.beta-hairpin exposed by alpha/beta-scaffold structure.AP2 transcription factor activity.transcription factor *(WRI/AIL)'	prot-scriber: ap ethylene responsive transcription factor	swissprot: AP2-like ethylene-responsive transcription factor AIL5 OS=Arabidopsis thaliana	original description: none'	TRUE	6.7377	3.94475445347458e-60
TRAESCS2B02G542400	Up	'14.5.7.8.1'	'RNA biosynthesis.DNA-binding transcriptional regulation.beta-hairpin exposed by alpha/beta-scaffold structure.AP2 transcription factor activity.transcription factor *(WRI/AIL)'	prot-scriber: ap ethylene responsive transcription factor	swissprot: APETALA2-like protein 5 OS=Oryza sativa subsp. indica	original description: none'	TRUE	4.50827	1.12666989515446e-05
TRAESCS2D02G256600	Up	'14.5.7.8.1'	'RNA biosynthesis.DNA-binding transcriptional regulation.beta-hairpin exposed by alpha/beta-scaffold structure.AP2 transcription factor activity.transcription factor *(WRI/AIL)'	prot-scriber: ap ethylene responsive transcription factor ant	swissprot: AP2-like ethylene-responsive transcription factor CRL5 OS=Oryza sativa subsp. japonica	original description: none'	TRUE	3.48056	0.00168306
TRAESCS2D02G506500	Up	'14.5.7.8.1'	'RNA biosynthesis.DNA-binding transcriptional regulation.beta-hairpin exposed by alpha/beta-scaffold structure.AP2 transcription factor activity.transcription factor *(WRI/AIL)'	prot-scriber: ap ethylene responsive transcription factor	swissprot: AP2-like ethylene-responsive transcription factor AIL5 OS=Arabidopsis thaliana	original description: none'	TRUE	6.62618	1.47405156051205e-21
TRAESCS3A02G395500	Up	'14.5.7.8.1'	'RNA biosynthesis.DNA-binding transcriptional regulation.beta-hairpin exposed by alpha/beta-scaffold structure.AP2 transcription factor activity.transcription factor *(WRI/AIL)'	prot-scriber: ap ethylene responsive transcription factor bbm	swissprot: AP2-like ethylene-responsive transcription factor BBM1 OS=Brassica napus	original description: none'	TRUE	10.367	3.29920935689847e-22
TRAESCS3B02G427300	Up	'14.5.7.8.1'	'RNA biosynthesis.DNA-binding transcriptional regulation.beta-hairpin exposed by alpha/beta-scaffold structure.AP2 transcription factor activity.transcription factor *(WRI/AIL)'	prot-scriber: ap ethylene responsive transcription factor bbm	swissprot: AP2-like ethylene-responsive transcription factor BBM1 OS=Brassica napus	original description: none'	TRUE	10.172	2.79751825475206e-21
TRAESCS3D02G389100	Up	'14.5.7.8.1'	'RNA biosynthesis.DNA-binding transcriptional regulation.beta-hairpin exposed by alpha/beta-scaffold structure.AP2 transcription factor activity.transcription factor *(WRI/AIL)'	prot-scriber: ap ethylene responsive transcription factor bbm	swissprot: AP2-like ethylene-responsive transcription factor BBM1 OS=Brassica napus	original description: none'	TRUE	9.72457	2.21084192367821e-19
TRAESCS4A02G011600	Up	'14.5.7.8.1'	'RNA biosynthesis.DNA-binding transcriptional regulation.beta-hairpin exposed by alpha/beta-scaffold structure.AP2 transcription factor activity.transcription factor *(WRI/AIL)'	prot-scriber: ap ethylene responsive transcription factor ail	swissprot: AP2-like ethylene-responsive transcription factor AIL1 OS=Arabidopsis thaliana	original description: none'	TRUE	10.7559	6.73848862250147e-17
TRAESCS4A02G060400	Up	'14.5.7.8.1'	'RNA biosynthesis.DNA-binding transcriptional regulation.beta-hairpin exposed by alpha/beta-scaffold structure.AP2 transcription factor activity.transcription factor *(WRI/AIL)'	prot-scriber: ap ethylene responsive transcription factor ant	swissprot: AP2-like ethylene-responsive transcription factor CRL5 OS=Oryza sativa subsp. japonica	original description: none'	TRUE	4.60642	0.00104048
TRAESCS4A02G123800	Up	'14.5.7.8.1'	'RNA biosynthesis.DNA-binding transcriptional regulation.beta-hairpin exposed by alpha/beta-scaffold structure.AP2 transcription factor activity.transcription factor *(WRI/AIL)'	prot-scriber: ap ethylene responsive transcription factor ail	swissprot: AP2-like ethylene-responsive transcription factor AIL7 OS=Arabidopsis thaliana	original description: none'	TRUE	3.33342	8.08320768789073e-25
TRAESCS4B02G180600	Up	'14.5.7.8.1'	'RNA biosynthesis.DNA-binding transcriptional regulation.beta-hairpin exposed by alpha/beta-scaffold structure.AP2 transcription factor activity.transcription factor *(WRI/AIL)'	prot-scriber: ap ethylene responsive transcription factor ail	swissprot: AP2-like ethylene-responsive transcription factor AIL7 OS=Arabidopsis thaliana	original description: none'	TRUE	2.94423	2.15758547901298e-13
TRAESCS4B02G235900	Up	'14.5.7.8.1'	'RNA biosynthesis.DNA-binding transcriptional regulation.beta-hairpin exposed by alpha/beta-scaffold structure.AP2 transcription factor activity.transcription factor *(WRI/AIL)'	prot-scriber: ap ethylene responsive transcription factor ant	swissprot: AP2-like ethylene-responsive transcription factor CRL5 OS=Oryza sativa subsp. japonica	original description: none'	TRUE	5.28655	0.00934042
TRAESCS4B02G292900	Up	'14.5.7.8.1'	'RNA biosynthesis.DNA-binding transcriptional regulation.beta-hairpin exposed by alpha/beta-scaffold structure.AP2 transcription factor activity.transcription factor *(WRI/AIL)'	prot-scriber: ap ethylene responsive transcription factor ail	swissprot: AP2-like ethylene-responsive transcription factor AIL1 OS=Arabidopsis thaliana	original description: none'	TRUE	9.61957	2.66533695409873e-13
TRAESCS4D02G237300	Up	'14.5.7.8.1'	'RNA biosynthesis.DNA-binding transcriptional regulation.beta-hairpin exposed by alpha/beta-scaffold structure.AP2 transcription factor activity.transcription factor *(WRI/AIL)'	prot-scriber: ap ethylene responsive transcription factor ant	swissprot: AP2-like ethylene-responsive transcription factor CRL5 OS=Oryza sativa subsp. japonica	original description: none'	TRUE	5.76054	3.601413516554e-05
TRAESCS4D02G291300	Up	'14.5.7.8.1'	'RNA biosynthesis.DNA-binding transcriptional regulation.beta-hairpin exposed by alpha/beta-scaffold structure.AP2 transcription factor activity.transcription factor *(WRI/AIL)'	prot-scriber: ap ethylene responsive transcription factor ail	swissprot: AP2-like ethylene-responsive transcription factor AIL1 OS=Arabidopsis thaliana	original description: none'	TRUE	3.82999	7.13925062645483e-16
TRAESCS5A02G473800	Up	'14.5.7.8.1'	'RNA biosynthesis.DNA-binding transcriptional regulation.beta-hairpin exposed by alpha/beta-scaffold structure.AP2 transcription factor activity.transcription factor *(WRI/AIL)'	prot-scriber: ap ethylene responsive transcription factor	swissprot: APETALA2-like protein 2 OS=Oryza sativa subsp. japonica	original description: none'	TRUE	2.73209	1.35187803435458e-07
TRAESCS5B02G486900	Up	'14.5.7.8.1'	'RNA biosynthesis.DNA-binding transcriptional regulation.beta-hairpin exposed by alpha/beta-scaffold structure.AP2 transcription factor activity.transcription factor *(WRI/AIL)'	prot-scriber: ap ethylene responsive transcription factor	swissprot: APETALA2-like protein 2 OS=Oryza sativa subsp. indica	original description: none'	TRUE	2.55365	6.98948937223975e-08
TRAESCS5D02G486600	Up	'14.5.7.8.1'	'RNA biosynthesis.DNA-binding transcriptional regulation.beta-hairpin exposed by alpha/beta-scaffold structure.AP2 transcription factor activity.transcription factor *(WRI/AIL)'	prot-scriber: ap ethylene responsive transcription factor	swissprot: APETALA2-like protein 2 OS=Oryza sativa subsp. indica	original description: none'	TRUE	2.93654	2.5068484507172e-11
TRAESCS7A02G495800	Up	'14.5.7.8.1'	'RNA biosynthesis.DNA-binding transcriptional regulation.beta-hairpin exposed by alpha/beta-scaffold structure.AP2 transcription factor activity.transcription factor *(WRI/AIL)'	prot-scriber: ap ethylene responsive transcription factor	swissprot: AP2-like ethylene-responsive transcription factor PLT2 OS=Arabidopsis thaliana	original description: none'	TRUE	12.6066	1.70437847574764e-24
TRAESCS7B02G401400	Up	'14.5.7.8.1'	'RNA biosynthesis.DNA-binding transcriptional regulation.beta-hairpin exposed by alpha/beta-scaffold structure.AP2 transcription factor activity.transcription factor *(WRI/AIL)'	prot-scriber: ap ethylene responsive transcription factor	swissprot: AP2-like ethylene-responsive transcription factor AIL5 OS=Arabidopsis thaliana	original description: none'	TRUE	11.3925	1.29976085760173e-25
TRAESCS7D02G483200	Up	'14.5.7.8.1'	'RNA biosynthesis.DNA-binding transcriptional regulation.beta-hairpin exposed by alpha/beta-scaffold structure.AP2 transcription factor activity.transcription factor *(WRI/AIL)'	prot-scriber: ap ethylene responsive transcription factor	swissprot: AP2-like ethylene-responsive transcription factor AIL5 OS=Arabidopsis thaliana	original description: none'	TRUE	11.5708	3.31747392661899e-27
TRAESCS1A02G242800	Down	'14.5.7.8.1'	'RNA biosynthesis.DNA-binding transcriptional regulation.beta-hairpin exposed by alpha/beta-scaffold structure.AP2 transcription factor activity.transcription factor *(WRI/AIL)'	prot-scriber: ap ethylene responsive transcription factor	swissprot: AP2-like ethylene-responsive transcription factor SMOS1 OS=Oryza sativa subsp. japonica	original description: none'	TRUE	-2.75892	8.85133455460453e-19
TRAESCS1B02G254300	Down	'14.5.7.8.1'	'RNA biosynthesis.DNA-binding transcriptional regulation.beta-hairpin exposed by alpha/beta-scaffold structure.AP2 transcription factor activity.transcription factor *(WRI/AIL)'	prot-scriber: ap ethylene responsive transcription factor	swissprot: AP2-like ethylene-responsive transcription factor SMOS1 OS=Oryza sativa subsp. japonica	original description: none'	TRUE	-1.07768	0.00064646
TRAESCS1D02G059200	Down	'14.5.7.8.1'	'RNA biosynthesis.DNA-binding transcriptional regulation.beta-hairpin exposed by alpha/beta-scaffold structure.AP2 transcription factor activity.transcription factor *(WRI/AIL)'	prot-scriber: ap ethylene responsive transcription factor	swissprot: APETALA2-like protein 1 OS=Oryza sativa subsp. indica	original description: none'	TRUE	-1.5482	0.00796798
TRAESCS1D02G242800	Down	'14.5.7.8.1'	'RNA biosynthesis.DNA-binding transcriptional regulation.beta-hairpin exposed by alpha/beta-scaffold structure.AP2 transcription factor activity.transcription factor *(WRI/AIL)'	prot-scriber: ap ethylene responsive transcription factor	swissprot: AP2-like ethylene-responsive transcription factor SMOS1 OS=Oryza sativa subsp. japonica	original description: none'	TRUE	-1.43453	3.94135299135076e-05
TRAESCS5B02G220400	Down	'14.5.7.8.1'	'RNA biosynthesis.DNA-binding transcriptional regulation.beta-hairpin exposed by alpha/beta-scaffold structure.AP2 transcription factor activity.transcription factor *(WRI/AIL)'	prot-scriber: ap ethylene responsive transcription factor	swissprot: AP2-like ethylene-responsive transcription factor At1g16060 OS=Arabidopsis thaliana	original description: none'	TRUE	-1.98125	0.000513462
TRAESCS5D02G150500	Down	'14.5.7.8.1'	'RNA biosynthesis.DNA-binding transcriptional regulation.beta-hairpin exposed by alpha/beta-scaffold structure.AP2 transcription factor activity.transcription factor *(WRI/AIL)'	prot-scriber: ap ethylene responsive transcription factor	swissprot: Ethylene-responsive transcription factor WRI1 OS=Arabidopsis thaliana	original description: none'	TRUE	-1.14246	4.98225201302651e-05
TRAESCS2A02G172500	Up	'14.5.4.3.1'	'RNA biosynthesis.DNA-binding transcriptional regulation.other all-alpha-helix DNA-binding domain.NF-Y transcription factor complex.component *(NF-YA)'	prot-scriber: arath nuclear transcription factor y subunit 9	swissprot: Nuclear transcription factor Y subunit A-5 OS=Arabidopsis thaliana	original description: none'	TRUE	3.07	1.16732840569164e-65
TRAESCS2B02G198700	Up	'14.5.4.3.1'	'RNA biosynthesis.DNA-binding transcriptional regulation.other all-alpha-helix DNA-binding domain.NF-Y transcription factor complex.component *(NF-YA)'	prot-scriber: arath nuclear transcription factor y subunit 9	swissprot: Nuclear transcription factor Y subunit A-5 OS=Arabidopsis thaliana	original description: none'	TRUE	4.02093	4.76092680753878e-48
TRAESCS2D02G179600	Up	'14.5.4.3.1'	'RNA biosynthesis.DNA-binding transcriptional regulation.other all-alpha-helix DNA-binding domain.NF-Y transcription factor complex.component *(NF-YA)'	prot-scriber: arath nuclear transcription factor y subunit 9	swissprot: Nuclear transcription factor Y subunit A-5 OS=Arabidopsis thaliana	original description: none'	TRUE	2.72357	1.73496204917421e-54
TRAESCS4D02G289600	Up	'14.5.4.3.1'	'RNA biosynthesis.DNA-binding transcriptional regulation.other all-alpha-helix DNA-binding domain.NF-Y transcription factor complex.component *(NF-YA)'	prot-scriber: arath nuclear transcription factor y subunit 9	swissprot: Nuclear transcription factor Y subunit A-5 OS=Arabidopsis thaliana	original description: none'	TRUE	1.84981	1.22288650866991e-12
TRAESCS5A02G029900	Up	'14.5.4.3.1'	'RNA biosynthesis.DNA-binding transcriptional regulation.other all-alpha-helix DNA-binding domain.NF-Y transcription factor complex.component *(NF-YA)'	prot-scriber: arath nuclear transcription factor y subunit 9	swissprot: Nuclear transcription factor Y subunit A-2 OS=Arabidopsis thaliana	original description: none'	TRUE	5.37015	1.78942946909882e-172
TRAESCS5A02G373500	Up	'14.5.4.3.1'	'RNA biosynthesis.DNA-binding transcriptional regulation.other all-alpha-helix DNA-binding domain.NF-Y transcription factor complex.component *(NF-YA)'	prot-scriber: arath nuclear transcription factor y subunit 9	swissprot: Nuclear transcription factor Y subunit A-5 OS=Arabidopsis thaliana	original description: none'	TRUE	2.318	0.000253848
TRAESCS5B02G028500	Up	'14.5.4.3.1'	'RNA biosynthesis.DNA-binding transcriptional regulation.other all-alpha-helix DNA-binding domain.NF-Y transcription factor complex.component *(NF-YA)'	prot-scriber: arath nuclear transcription factor y subunit 9	swissprot: Nuclear transcription factor Y subunit A-10 OS=Arabidopsis thaliana	original description: none'	TRUE	6.58762	5.01057979715355e-115
TRAESCS5B02G375500	Up	'14.5.4.3.1'	'RNA biosynthesis.DNA-binding transcriptional regulation.other all-alpha-helix DNA-binding domain.NF-Y transcription factor complex.component *(NF-YA)'	prot-scriber: arath nuclear transcription factor y subunit 9	swissprot: Nuclear transcription factor Y subunit A-5 OS=Arabidopsis thaliana	original description: none'	TRUE	4.09284	1.22603520010135e-09
TRAESCS5D02G037800	Up	'14.5.4.3.1'	'RNA biosynthesis.DNA-binding transcriptional regulation.other all-alpha-helix DNA-binding domain.NF-Y transcription factor complex.component *(NF-YA)'	prot-scriber: arath nuclear transcription factor y subunit 9	swissprot: Nuclear transcription factor Y subunit A-2 OS=Arabidopsis thaliana	original description: none'	TRUE	7.09706	4.72805302491769e-51
TRAESCS5D02G383000	Up	'14.5.4.3.1'	'RNA biosynthesis.DNA-binding transcriptional regulation.other all-alpha-helix DNA-binding domain.NF-Y transcription factor complex.component *(NF-YA)'	prot-scriber: arath nuclear transcription factor y subunit 9	swissprot: Nuclear transcription factor Y subunit A-5 OS=Arabidopsis thaliana	original description: none'	TRUE	4.33455	8.38758687955589e-19
TRAESCS6B02G366100	Up	'14.5.4.3.1'	'RNA biosynthesis.DNA-binding transcriptional regulation.other all-alpha-helix DNA-binding domain.NF-Y transcription factor complex.component *(NF-YA)'	prot-scriber: arath nuclear transcription factor y subunit 9	swissprot: Nuclear transcription factor Y subunit A-5 OS=Arabidopsis thaliana	original description: none'	TRUE	3.664	0.000356298
TRAESCS5D02G052200	Down	'14.5.4.3.1'	'RNA biosynthesis.DNA-binding transcriptional regulation.other all-alpha-helix DNA-binding domain.NF-Y transcription factor complex.component *(NF-YA)'	prot-scriber: arath nuclear transcription factor y subunit 9	swissprot: Nuclear transcription factor Y subunit A-1 OS=Arabidopsis thaliana	original description: none'	TRUE	-1.07241	1.06719222113654e-07
TRAESCS6A02G335400	Down	'14.5.4.3.1'	'RNA biosynthesis.DNA-binding transcriptional regulation.other all-alpha-helix DNA-binding domain.NF-Y transcription factor complex.component *(NF-YA)'	prot-scriber: arath nuclear transcription factor y subunit 9	swissprot: Nuclear transcription factor Y subunit A-5 OS=Arabidopsis thaliana	original description: none'	TRUE	-1.29927	5.61772891529808e-09
TRAESCS2A02G173500	Up	'14.5.4.3.2'	'RNA biosynthesis.DNA-binding transcriptional regulation.other all-alpha-helix DNA-binding domain.NF-Y transcription factor complex.component *(NF-YB)'	prot-scriber: nuclear transcription factor y subunit b 1	swissprot: Nuclear transcription factor Y subunit B-8 OS=Oryza sativa subsp. japonica	original description: none'	TRUE	5.20116	2.41326042729353e-06
TRAESCS2B02G199800	Up	'14.5.4.3.2'	'RNA biosynthesis.DNA-binding transcriptional regulation.other all-alpha-helix DNA-binding domain.NF-Y transcription factor complex.component *(NF-YB)'	prot-scriber: nuclear transcription factor y subunit b 1	swissprot: Nuclear transcription factor Y subunit B-10 OS=Oryza sativa subsp. japonica	original description: none'	TRUE	3.54879	7.38852257060434e-08
TRAESCS2D02G180700	Up	'14.5.4.3.2'	'RNA biosynthesis.DNA-binding transcriptional regulation.other all-alpha-helix DNA-binding domain.NF-Y transcription factor complex.component *(NF-YB)'	prot-scriber: nuclear transcription factor y subunit b 1	swissprot: Nuclear transcription factor Y subunit B-10 OS=Oryza sativa subsp. japonica	original description: none'	TRUE	6.60324	0.000249873
TRAESCS6A02G287300	Up	'14.5.4.3.2'	'RNA biosynthesis.DNA-binding transcriptional regulation.other all-alpha-helix DNA-binding domain.NF-Y transcription factor complex.component *(NF-YB)'	prot-scriber: nuclear transcription factor y subunit b 1	swissprot: Nuclear transcription factor Y subunit B-6 OS=Arabidopsis thaliana	original description: none'	TRUE	10.8912	2.0846438100444e-18
TRAESCS6A02G287400	Up	'14.5.4.3.2'	'RNA biosynthesis.DNA-binding transcriptional regulation.other all-alpha-helix DNA-binding domain.NF-Y transcription factor complex.component *(NF-YB)'	prot-scriber: cbfd nfyb hmf domain containing protein	swissprot: Nuclear transcription factor Y subunit B-1 OS=Oryza sativa subsp. japonica	original description: none'	TRUE	6.63825	4.59897515569478e-06
TRAESCS6B02G316600	Up	'14.5.4.3.2'	'RNA biosynthesis.DNA-binding transcriptional regulation.other all-alpha-helix DNA-binding domain.NF-Y transcription factor complex.component *(NF-YB)'	prot-scriber: nuclear transcription factor y subunit b 1	swissprot: Nuclear transcription factor Y subunit B-6 OS=Arabidopsis thaliana	original description: none'	TRUE	5.99558	1.32346889324094e-16
TRAESCS6B02G316700	Up	'14.5.4.3.2'	'RNA biosynthesis.DNA-binding transcriptional regulation.other all-alpha-helix DNA-binding domain.NF-Y transcription factor complex.component *(NF-YB)'	prot-scriber: cbfd nfyb hmf domain containing protein	swissprot: Nuclear transcription factor Y subunit B-1 OS=Oryza sativa subsp. japonica	original description: none'	TRUE	7.75503	5.93049285246759e-07
TRAESCS6D02G268000	Up	'14.5.4.3.2'	'RNA biosynthesis.DNA-binding transcriptional regulation.other all-alpha-helix DNA-binding domain.NF-Y transcription factor complex.component *(NF-YB)'	prot-scriber: nuclear transcription factor y subunit b 1	swissprot: Nuclear transcription factor Y subunit B-6 OS=Arabidopsis thaliana	original description: none'	TRUE	8.48578	4.97227128492941e-11
TRAESCS5A02G256500	Up	'14.5.4.3.3'	'RNA biosynthesis.DNA-binding transcriptional regulation.other all-alpha-helix DNA-binding domain.NF-Y transcription factor complex.component *(NF-YC)'	prot-scriber: nuclear transcription factor y subunit c 1	swissprot: Nuclear transcription factor Y subunit C-6 OS=Oryza sativa subsp. japonica	original description: none'	TRUE	3.39218	1.9771038506755e-16
TRAESCS5B02G255900	Up	'14.5.4.3.3'	'RNA biosynthesis.DNA-binding transcriptional regulation.other all-alpha-helix DNA-binding domain.NF-Y transcription factor complex.component *(NF-YC)'	prot-scriber: nuclear transcription factor y subunit c 1	swissprot: Nuclear transcription factor Y subunit C-6 OS=Oryza sativa subsp. japonica	original description: none'	TRUE	3.20063	9.98906938301824e-10
TRAESCS5D02G265000	Up	'14.5.4.3.3'	'RNA biosynthesis.DNA-binding transcriptional regulation.other all-alpha-helix DNA-binding domain.NF-Y transcription factor complex.component *(NF-YC)'	prot-scriber: nuclear transcription factor y subunit c 1	swissprot: Nuclear transcription factor Y subunit C-6 OS=Oryza sativa subsp. japonica	original description: none'	TRUE	2.3659	0.00134568
TRAESCS7A02G239500	Up	'14.5.4.3.3'	'RNA biosynthesis.DNA-binding transcriptional regulation.other all-alpha-helix DNA-binding domain.NF-Y transcription factor complex.component *(NF-YC)'	prot-scriber: nuclear transcription factor y subunit c 1	swissprot: Nuclear transcription factor Y subunit C-6 OS=Oryza sativa subsp. japonica	original description: none'	TRUE	1.33095	6.56349927487044e-05
TRAESCS7B02G377500	Up	'14.5.4.3.3'	'RNA biosynthesis.DNA-binding transcriptional regulation.other all-alpha-helix DNA-binding domain.NF-Y transcription factor complex.component *(NF-YC)'	prot-scriber: nuclear transcription factor y subunit c 1	swissprot: Nuclear transcription factor Y subunit C-4 OS=Oryza sativa subsp. japonica	original description: none'	TRUE	1.1746	2.65720487392305e-10
TRAESCS7D02G237100	Up	'14.5.4.3.3'	'RNA biosynthesis.DNA-binding transcriptional regulation.other all-alpha-helix DNA-binding domain.NF-Y transcription factor complex.component *(NF-YC)'	prot-scriber: nuclear transcription factor y subunit c 1	swissprot: Nuclear transcription factor Y subunit C-6 OS=Oryza sativa subsp. japonica	original description: none'	TRUE	2.02354	1.33100983827096e-10
TRAESCS7A02G475400	Down	'14.5.4.3.3'	'RNA biosynthesis.DNA-binding transcriptional regulation.other all-alpha-helix DNA-binding domain.NF-Y transcription factor complex.component *(NF-YC)'	prot-scriber: nuclear transcription factor y subunit c 1	swissprot: Nuclear transcription factor Y subunit C-4 OS=Oryza sativa subsp. japonica	original description: none'	TRUE	-1.68412	2.28288928342005e-20
TRAESCS1A02G389400	Down	'14.4.3.1'	RNA biosynthesis.RNA polymerase III-dependent transcription.TFIIIb transcription factor complex.component *(BRF)'	prot-scriber: transcription initiation factor iib	swissprot: no annotation	original description: none'	TRUE	-1.25579	0.00138023
TRAESCS5A02G225000	Down	'14.4.3.1'	'RNA biosynthesis.RNA polymerase III-dependent transcription.TFIIIb transcription factor complex.component *(BRF)'	prot-scriber: transcription initiation factor iib	swissprot: no annotation	original description: none'	TRUE	-1.55194	2.08783231745222e-19
TRAESCS5B02G223600	Down	'14.4.3.1'	'RNA biosynthesis.RNA polymerase III-dependent transcription.TFIIIb transcription factor complex.component *(BRF)'	prot-scriber: transcription initiation factor iib	swissprot: no annotation	original description: none'	TRUE	-2.13009	2.73691307282268e-29
TRAESCS5D02G232200	Down	'14.4.3.1'	'RNA biosynthesis.RNA polymerase III-dependent transcription.TFIIIb transcription factor complex.component *(BRF)'	prot-scriber: transcription initiation factor iib	swissprot: no annotation	original description: none'	TRUE	-1.75079	2.94863347574843e-10
TRAESCS1A02G314400	Down	'14.4.3.2'	'RNA biosynthesis.RNA polymerase III-dependent transcription.TFIIIb transcription factor complex.component *(BDP1)'	prot-scriber: sant domain containing protein	swissprot: no annotation	original description: none'	TRUE	-1.74932	2.64440853887567e-46
TRAESCS1B02G326700	Down	'14.4.3.2'	'RNA biosynthesis.RNA polymerase III-dependent transcription.TFIIIb transcription factor complex.component *(BDP1)'	prot-scriber: sant domain containing protein	swissprot: no annotation	original description: none'	TRUE	-1.49172	1.9423829165051e-21
TRAESCS1D02G314900	Down	'14.4.3.2'	'RNA biosynthesis.RNA polymerase III-dependent transcription.TFIIIb transcription factor complex.component *(BDP1)'	prot-scriber: sant domain containing protein	swissprot: no annotation	original description: none'	TRUE	-1.25732	1.16638499733149e-12
TRAESCS6B02G361300	Down	'14.4.3.2'	'RNA biosynthesis.RNA polymerase III-dependent transcription.TFIIIb transcription factor complex.component *(BDP1)'	prot-scriber: sant domain containing protein	swissprot: no annotation	original description: none'	TRUE	-1.93913	6.24744431298546e-06
TRAESCS6D02G309500	Down	'14.4.3.2'	'RNA biosynthesis.RNA polymerase III-dependent transcription.TFIIIb transcription factor complex.component *(BDP1)'	prot-scriber: sant domain containing protein	swissprot: no annotation	original description: none'	TRUE	-1.72558	4.44870435431803e-25
TRAESCS2A02G373100	Down	'14.4.4.5'	'RNA biosynthesis.RNA polymerase III-dependent transcription.TFIIIc transcription factor complex.component *(TFC7/Tau55)'	prot-scriber: tfiiic sub6 domain containing protein	swissprot: no annotation	original description: none'	TRUE	-1.40139	0.000110308
TRAESCS2D02G369300	Down	'14.4.4.5'	'RNA biosynthesis.RNA polymerase III-dependent transcription.TFIIIc transcription factor complex.component *(TFC7/Tau55)'	prot-scriber: tfiiic sub6 domain containing protein	swissprot: no annotation	original description: none'	TRUE	-1.23377	2.91899293180069e-06
TRAESCS3B02G513600	Down	'14.4.4.5'	'RNA biosynthesis.RNA polymerase III-dependent transcription.TFIIIc transcription factor complex.component *(TFC7/Tau55)'	prot-scriber: tfiiic sub6 domain containing protein	swissprot: no annotation	original description: none'	TRUE	-1.58507	0.000395568
TRAESCS1B02G093900	Down	'14.4.5.1'	'RNA biosynthesis.RNA polymerase III-dependent transcription.TFIIIe transcription factor complex.component *(NRPC13/RPC82)'	prot-scriber: dna directed rna polymerase iii subunit rpc	swissprot: no annotation	original description: none'	TRUE	-1.76384	3.31146031462259e-08
TRAESCS7A02G376100	Down	'14.4.5.2'	'RNA biosynthesis.RNA polymerase III-dependent transcription.TFIIIe transcription factor complex.component *(NRPC16/RPC34)'	prot-scriber: dna directed rna polymerase iii subunit rpc	swissprot: no annotation	original description: none'	TRUE	-5.6668	0.000511768
TRAESCS2A02G171100	Down	'14.4.5.3'	'RNA biosynthesis.RNA polymerase III-dependent transcription.TFIIIe transcription factor complex.component *(NRPC17/RPC31)'	prot-scriber: dna directed rna polymerase iii subunit	swissprot: no annotation	original description: none'	TRUE	-1.27866	3.1240173458386e-06
TRAESCS2D02G178900	Down	'14.4.5.3'	'RNA biosynthesis.RNA polymerase III-dependent transcription.TFIIIe transcription factor complex.component *(NRPC17/RPC31)'	prot-scriber: dna directed rna polymerase iii subunit	swissprot: no annotation	original description: none'	TRUE	-1.03607	2.52146135601567e-07
TRAESCS6A02G378300	Down	'14.4.6.1'	'RNA biosynthesis.RNA polymerase III-dependent transcription.TFIIIf transcription factor heterodimer.small subunit *(NRPC15)'	prot-scriber: dna directed rna polymerase iii subunit rpc	swissprot: no annotation	original description: none'	TRUE	-1.83877	9.34560029739803e-06
TRAESCS6B02G416600	Down	'14.4.6.1'	'RNA biosynthesis.RNA polymerase III-dependent transcription.TFIIIf transcription factor heterodimer.small subunit *(NRPC15)'	prot-scriber: dna directed rna polymerase iii subunit rpc	swissprot: no annotation	original description: none'	TRUE	-3.06123	1.73883831052062e-05
TRAESCS1A02G097100	Down	'14.4.6.2'	'RNA biosynthesis.RNA polymerase III-dependent transcription.TFIIIf transcription factor heterodimer.large subunit *(NRPC14)'	prot-scriber: dna directed rna polymerase iii subunit rpc	swissprot: no annotation	original description: none'	TRUE	-1.34544	9.94397005916326e-07
TRAESCS1D02G105900	Down	'14.4.6.2'	'RNA biosynthesis.RNA polymerase III-dependent transcription.TFIIIf transcription factor heterodimer.large subunit *(NRPC14)'	prot-scriber: dna directed rna polymerase iii subunit rpc	swissprot: no annotation	original description: none'	TRUE	-1.01817	1.45187092803459e-10
TRAESCS3B02G435900	Down	'14.4.6.2'	'RNA biosynthesis.RNA polymerase III-dependent transcription.TFIIIf transcription factor heterodimer.large subunit *(NRPC14)'	prot-scriber: dna directed rna polymerase iii subunit rpc	swissprot: no annotation	original description: none'	TRUE	-2.43901	0.00230164
TRAESCS1A02G327100	Down	'14.5.10.1'	'RNA biosynthesis.DNA-binding transcriptional regulation.undefined DNA-binding domain.TCX/CPP transcription factor *(TSO1)'	prot-scriber: tesmin tso cxc domain containing protein	swissprot: Protein tesmin/TSO1-like CXC 3 OS=Arabidopsis thaliana	original description: none'	TRUE	-1.11138	0.000185919
TRAESCS1B02G411800	Down	'14.5.10.1'	'RNA biosynthesis.DNA-binding transcriptional regulation.undefined DNA-binding domain.TCX/CPP transcription factor *(TSO1)'	prot-scriber: crc domain containing protein	swissprot: Protein tesmin/TSO1-like CXC 4 OS=Arabidopsis thaliana	original description: none'	TRUE	-7.53742	3.21629571288173e-08
TRAESCS1D02G393200	Down	'14.5.10.1'	'RNA biosynthesis.DNA-binding transcriptional regulation.undefined DNA-binding domain.TCX/CPP transcription factor *(TSO1)'	prot-scriber: crc domain containing protein	swissprot: Protein tesmin/TSO1-like CXC 4 OS=Arabidopsis thaliana	original description: none'	TRUE	-2.988	3.6960636022682e-11
TRAESCS2D02G125000	Down	'14.5.10.1'	'RNA biosynthesis.DNA-binding transcriptional regulation.undefined DNA-binding domain.TCX/CPP transcription factor *(TSO1)'	prot-scriber: crc domain containing protein tso	swissprot: Protein tesmin/TSO1-like CXC 5 OS=Arabidopsis thaliana	original description: none'	TRUE	-1.23287	0.00180906
TRAESCS4A02G284600	Down	'14.5.10.1'	'RNA biosynthesis.DNA-binding transcriptional regulation.undefined DNA-binding domain.TCX/CPP transcription factor *(TSO1)'	prot-scriber: crc domain containing protein tso	swissprot: Protein tesmin/TSO1-like CXC 2 OS=Arabidopsis thaliana	original description: none'	TRUE	-1.18539	1.69915889298464e-06
TRAESCS4B02G028500	Down	'14.5.10.1'	'RNA biosynthesis.DNA-binding transcriptional regulation.undefined DNA-binding domain.TCX/CPP transcription factor *(TSO1)'	prot-scriber: crc domain containing protein tso	swissprot: Protein tesmin/TSO1-like CXC 2 OS=Arabidopsis thaliana	original description: none'	TRUE	-2.1615	1.51663928817751e-11
TRAESCS4D02G026100	Down	'14.5.10.1'	'RNA biosynthesis.DNA-binding transcriptional regulation.undefined DNA-binding domain.TCX/CPP transcription factor *(TSO1)'	prot-scriber: crc domain containing protein tso	swissprot: Protein tesmin/TSO1-like CXC 2 OS=Arabidopsis thaliana	original description: none'	TRUE	-1.61035	9.57310068403511e-08
TRAESCS7A02G341100	Down	'14.5.10.1'	'RNA biosynthesis.DNA-binding transcriptional regulation.undefined DNA-binding domain.TCX/CPP transcription factor *(TSO1)'	prot-scriber: crc domain containing protein tso	swissprot: Protein tesmin/TSO1-like CXC 5 OS=Arabidopsis thaliana	original description: none'	TRUE	-1.61635	2.71590374901235e-05
TRAESCS7B02G242300	Down	'14.5.10.1'	'RNA biosynthesis.DNA-binding transcriptional regulation.undefined DNA-binding domain.TCX/CPP transcription factor *(TSO1)'	prot-scriber: crc domain containing protein tso	swissprot: Protein tesmin/TSO1-like CXC 5 OS=Arabidopsis thaliana	original description: none'	TRUE	-1.89868	3.539687827927e-06
TRAESCS7D02G338500	Down	'14.5.10.1'	'RNA biosynthesis.DNA-binding transcriptional regulation.undefined DNA-binding domain.TCX/CPP transcription factor *(TSO1)'	prot-scriber: crc domain containing protein tso	swissprot: Protein tesmin/TSO1-like CXC 5 OS=Arabidopsis thaliana	original description: none'	TRUE	-2.44713	8.18114939767615e-12
TRAESCS2B02G592600	Up	'14.5.2.3'	'RNA biosynthesis.DNA-binding transcriptional regulation.zinc-coordinating DNA-binding domain.DOF transcription factor'	prot-scriber: dof zinc finger protein	swissprot: Dof zinc finger protein DOF4.7 OS=Arabidopsis thaliana	original description: none'	TRUE	3.96436	0.00921795
TRAESCS2B02G592700	Up	'14.5.2.3'	'RNA biosynthesis.DNA-binding transcriptional regulation.zinc-coordinating DNA-binding domain.DOF transcription factor'	prot-scriber: dof zinc finger protein	swissprot: Dof zinc finger protein DOF5.4 OS=Arabidopsis thaliana	original description: none'	TRUE	5.63274	0.000145268
TRAESCS3A02G306800	Up	'14.5.2.3'	'RNA biosynthesis.DNA-binding transcriptional regulation.zinc-coordinating DNA-binding domain.DOF transcription factor'	prot-scriber: zinc finger dof type	swissprot: Dof zinc finger protein 5 OS=Oryza sativa subsp. japonica	original description: none'	TRUE	7.42723	1.26698715596831e-35
TRAESCS3B02G125100	Up	'14.5.2.3'	'RNA biosynthesis.DNA-binding transcriptional regulation.zinc-coordinating DNA-binding domain.DOF transcription factor'	prot-scriber: dof zinc finger protein	swissprot: Dof zinc finger protein DOF4.6 OS=Arabidopsis thaliana	original description: none'	TRUE	7.75149	2.45692594180703e-09
TRAESCS3B02G210300	Up	'14.5.2.3'	'RNA biosynthesis.DNA-binding transcriptional regulation.zinc-coordinating DNA-binding domain.DOF transcription factor'	prot-scriber: dof zinc finger protein	swissprot: Cyclic dof factor 2 OS=Arabidopsis thaliana	original description: none'	TRUE	1.92471	0.000230655
TRAESCS3B02G409600	Up	'14.5.2.3'	'RNA biosynthesis.DNA-binding transcriptional regulation.zinc-coordinating DNA-binding domain.DOF transcription factor'	prot-scriber: dof zinc finger protein	swissprot: Dof zinc finger protein DOF1.2 OS=Arabidopsis thaliana	original description: none'	TRUE	5.69296	0.000195438
TRAESCS3D02G295100	Up	'14.5.2.3'	'RNA biosynthesis.DNA-binding transcriptional regulation.zinc-coordinating DNA-binding domain.DOF transcription factor'	prot-scriber: zinc finger dof type	swissprot: Dof zinc finger protein 5 OS=Oryza sativa subsp. japonica	original description: none'	TRUE	5.37831	9.08151997248478e-17
TRAESCS4D02G285100	Up	'14.5.2.3'	'RNA biosynthesis.DNA-binding transcriptional regulation.zinc-coordinating DNA-binding domain.DOF transcription factor'	prot-scriber: dof zinc finger protein	swissprot: Cyclic dof factor 3 OS=Arabidopsis thaliana	original description: none'	TRUE	3.50187	0.0041258
TRAESCS5B02G249800	Up	'14.5.2.3'	'RNA biosynthesis.DNA-binding transcriptional regulation.zinc-coordinating DNA-binding domain.DOF transcription factor'	prot-scriber: zinc finger dof type	swissprot: Dof zinc finger protein MNB1A OS=Zea mays	original description: none'	TRUE	5.76789	0.00015125
TRAESCS5D02G259700	Up	'14.5.2.3'	'RNA biosynthesis.DNA-binding transcriptional regulation.zinc-coordinating DNA-binding domain.DOF transcription factor'	prot-scriber: zinc finger dof type	swissprot: Dof zinc finger protein MNB1A OS=Zea mays	original description: none'	TRUE	4.41329	0.000287513
TRAESCS6A02G255500	Up	'14.5.2.3'	'RNA biosynthesis.DNA-binding transcriptional regulation.zinc-coordinating DNA-binding domain.DOF transcription factor'	prot-scriber: dof zinc finger protein	swissprot: Dof zinc finger protein 2 OS=Oryza sativa subsp. japonica	original description: none'	TRUE	7.54938	4.57298418509072e-08
TRAESCS6A02G274000	Up	'14.5.2.3'	'RNA biosynthesis.DNA-binding transcriptional regulation.zinc-coordinating DNA-binding domain.DOF transcription factor'	prot-scriber: dof zinc finger protein	swissprot: Dof zinc finger protein DOF5.6 OS=Arabidopsis thaliana	original description: none'	TRUE	6.92462	9.81694751137551e-07
TRAESCS6B02G270100	Up	'14.5.2.3'	'RNA biosynthesis.DNA-binding transcriptional regulation.zinc-coordinating DNA-binding domain.DOF transcription factor'	prot-scriber: dof zinc finger protein	swissprot: Dof zinc finger protein 2 OS=Oryza sativa subsp. japonica	original description: none'	TRUE	4.56508	5.3513640606227e-10
TRAESCS6B02G301500	Up	'14.5.2.3'	'RNA biosynthesis.DNA-binding transcriptional regulation.zinc-coordinating DNA-binding domain.DOF transcription factor'	prot-scriber: dof zinc finger protein	swissprot: Dof zinc finger protein DOF5.6 OS=Arabidopsis thaliana	original description: none'	TRUE	5.54077	9.48114122922615e-05
TRAESCS6D02G236700	Up	'14.5.2.3'	'RNA biosynthesis.DNA-binding transcriptional regulation.zinc-coordinating DNA-binding domain.DOF transcription factor'	prot-scriber: dof zinc finger protein	swissprot: Dof zinc finger protein 2 OS=Oryza sativa subsp. japonica	original description: none'	TRUE	7.83272	3.85659831466037e-09
TRAESCS6D02G254200	Up	'14.5.2.3'	'RNA biosynthesis.DNA-binding transcriptional regulation.zinc-coordinating DNA-binding domain.DOF transcription factor'	prot-scriber: dof zinc finger protein	swissprot: Dof zinc finger protein DOF5.6 OS=Arabidopsis thaliana	original description: none'	TRUE	3.26803	0.00250884
TRAESCS4A02G357100	Down	'14.1.1.1'	'RNA biosynthesis.DNA-dependent RNA polymerase complexes.RNA polymerase I complex.component *(NRPA1)'	prot-scriber: dna directed rna polymerase subunit	swissprot: DNA-directed RNA polymerase I subunit 1 OS=Arabidopsis thaliana	original description: none'	TRUE	-1.25732	1.617883256314e-20
TRAESCS5B02G515600	Down	'14.1.1.1'	'RNA biosynthesis.DNA-dependent RNA polymerase complexes.RNA polymerase I complex.component *(NRPA1)'	prot-scriber: dna directed rna polymerase subunit	swissprot: DNA-directed RNA polymerase I subunit 1 OS=Arabidopsis thaliana	original description: none'	TRUE	-1.02992	4.34753662803174e-11
TRAESCS5D02G515800	Down	'14.1.1.1'	'RNA biosynthesis.DNA-dependent RNA polymerase complexes.RNA polymerase I complex.component *(NRPA1)'	prot-scriber: dna directed rna polymerase subunit	swissprot: DNA-directed RNA polymerase I subunit 1 OS=Arabidopsis thaliana	original description: none'	TRUE	-1.00823	3.26469659593509e-14
TRAESCS2A02G346200	Up	'14.1.1.4'	'RNA biosynthesis.DNA-dependent RNA polymerase complexes.RNA polymerase I complex.component *(NRPA5)'	prot-scriber: dna directed rna polymerases i ii and iii subunit rpabc	swissprot: DNA-directed RNA polymerases II and IV subunit 5A OS=Arabidopsis thaliana	original description: none'	TRUE	1.18986	0.000144817
TRAESCS2D02G344900	Up	'14.1.1.4'	'RNA biosynthesis.DNA-dependent RNA polymerase complexes.RNA polymerase I complex.component *(NRPA5)'	prot-scriber: dna directed rna polymerases i ii and iii subunit rpabc	swissprot: DNA-directed RNA polymerases II and IV subunit 5A OS=Arabidopsis thaliana	original description: none'	TRUE	1.2813	1.26486713347644e-05
TRAESCS3B02G363400	Down	'14.1.1.4'	'RNA biosynthesis.DNA-dependent RNA polymerase complexes.RNA polymerase I complex.component *(NRPA5)'	prot-scriber: dna directed rna polymerases i ii and iii subunit rpabc	swissprot: DNA-directed RNA polymerases II and IV subunit 5A OS=Arabidopsis thaliana	original description: none'	TRUE	-1.74083	0.00369711
TRAESCS3D02G326800	Down	'14.1.1.4'	'RNA biosynthesis.DNA-dependent RNA polymerase complexes.RNA polymerase I complex.component *(NRPA5)'	prot-scriber: dna directed rna polymerases i ii and iii subunit rpabc	swissprot: DNA-directed RNA polymerases II and IV subunit 5A OS=Arabidopsis thaliana	original description: none'	TRUE	-2.83225	0.00225473
TRAESCS5A02G176300	Down	'14.1.1.5'	'RNA biosynthesis.DNA-dependent RNA polymerase complexes.RNA polymerase I complex.component *(NRPA7)'	prot-scriber: rpa43 ob domain containing protein	swissprot: no annotation	original description: none'	TRUE	-1.46267	0.000100992
TRAESCS5B02G173600	Down	'14.1.1.5'	'RNA biosynthesis.DNA-dependent RNA polymerase complexes.RNA polymerase I complex.component *(NRPA7)'	prot-scriber: rpa43 ob domain containing protein	swissprot: no annotation	original description: none'	TRUE	-1.14417	0.00793003
TRAESCS5D02G180600	Down	'14.1.1.5'	'RNA biosynthesis.DNA-dependent RNA polymerase complexes.RNA polymerase I complex.component *(NRPA7)'	prot-scriber: rpa43 ob domain containing protein	swissprot: no annotation	original description: none'	TRUE	-1.10575	6.68052470589685e-05
TRAESCS7A02G301900	Up	'14.1.2.1'	'RNA biosynthesis.DNA-dependent RNA polymerase complexes.RNA polymerase II complex.component *(NRPB1)'	prot-scriber: dna directed rna polymerase subunit	swissprot: DNA-directed RNA polymerase II subunit RPB1 OS=Arabidopsis thaliana	original description: none'	TRUE	1.23192	3.03959430664277e-10
TRAESCS7B02G085700	Up	'14.1.2.1'	'RNA biosynthesis.DNA-dependent RNA polymerase complexes.RNA polymerase II complex.component *(NRPB1)'	prot-scriber: dna directed rna polymerase subunit	swissprot: DNA-directed RNA polymerase II subunit RPB1 OS=Arabidopsis thaliana	original description: none'	TRUE	1.50045	8.92502689699825e-05
TRAESCS7D02G182500	Up	'14.1.2.1'	'RNA biosynthesis.DNA-dependent RNA polymerase complexes.RNA polymerase II complex.component *(NRPB1)'	prot-scriber: dna directed rna polymerase subunit	swissprot: DNA-directed RNA polymerase II subunit RPB1 OS=Arabidopsis thaliana	original description: none'	TRUE	2.08993	5.2765965696724e-08
TRAESCS7D02G297100	Up	'14.1.2.1'	'RNA biosynthesis.DNA-dependent RNA polymerase complexes.RNA polymerase II complex.component *(NRPB1)'	prot-scriber: dna directed rna polymerase subunit	swissprot: DNA-directed RNA polymerase II subunit RPB1 OS=Arabidopsis thaliana	original description: none'	TRUE	1.52451	1.06592260039563e-16
TRAESCS2A02G558100	Down	'14.1.2.1'	'RNA biosynthesis.DNA-dependent RNA polymerase complexes.RNA polymerase II complex.component *(NRPB1)'	prot-scriber: dna directed rna polymerase subunit	swissprot: DNA-directed RNA polymerase II subunit RPB1 OS=Arabidopsis thaliana	original description: none'	TRUE	-1.15615	1.18233271256883e-25
TRAESCS2D02G427500	Down	'14.1.2.1'	'RNA biosynthesis.DNA-dependent RNA polymerase complexes.RNA polymerase II complex.component *(NRPB1)'	prot-scriber: dna directed rna polymerase subunit	swissprot: DNA-directed RNA polymerase II subunit RPB1 OS=Arabidopsis thaliana	original description: none'	TRUE	-1.08062	2.99952359015369e-07
TRAESCS5B02G498800	Down	'14.1.2.1'	'RNA biosynthesis.DNA-dependent RNA polymerase complexes.RNA polymerase II complex.component *(NRPB1)'	prot-scriber: dna directed rna polymerase subunit	swissprot: DNA-directed RNA polymerase II subunit RPB1 OS=Arabidopsis thaliana	original description: none'	TRUE	-3.25717	2.75933041614808e-46
TRAESCS5B02G499000	Down	'14.1.2.1'	'RNA biosynthesis.DNA-dependent RNA polymerase complexes.RNA polymerase II complex.component *(NRPB1)'	prot-scriber: dna directed rna polymerase subunit	swissprot: DNA-directed RNA polymerase II subunit RPB1 OS=Arabidopsis thaliana	original description: none'	TRUE	-1.59831	4.05388986063735e-11
TRAESCS5D02G498900	Down	'14.1.2.1'	'RNA biosynthesis.DNA-dependent RNA polymerase complexes.RNA polymerase II complex.component *(NRPB1)'	prot-scriber: dna directed rna polymerase subunit	swissprot: DNA-directed RNA polymerase II subunit RPB1 OS=Arabidopsis thaliana	original description: none'	TRUE	-3.05088	1.0214001575974e-78
TRAESCS5D02G499000	Down	'14.1.2.1'	'RNA biosynthesis.DNA-dependent RNA polymerase complexes.RNA polymerase II complex.component *(NRPB1)'	prot-scriber: dna directed rna polymerase subunit	swissprot: DNA-directed RNA polymerase II subunit RPB1 OS=Arabidopsis thaliana	original description: none'	TRUE	-2.5635	8.98902889515713e-12
TRAESCS5A02G160900	Up	'14.1.2.3'	'RNA biosynthesis.DNA-dependent RNA polymerase complexes.RNA polymerase II complex.component *(NRPB3)'	prot-scriber: dna directed rna polymerase ii subunit	swissprot: DNA-directed RNA polymerases II, IV and V subunit 3 OS=Arabidopsis thaliana	original description: none'	TRUE	1.3525	8.81063318960947e-25
TRAESCS5B02G158300	Up	'14.1.2.3'	'RNA biosynthesis.DNA-dependent RNA polymerase complexes.RNA polymerase II complex.component *(NRPB3)'	prot-scriber: dna directed rna polymerase ii subunit	swissprot: DNA-directed RNA polymerases II, IV and V subunit 3 OS=Arabidopsis thaliana	original description: none'	TRUE	1.41635	4.29898183675818e-21
TRAESCS5D02G165800	Up	'14.1.2.3'	'RNA biosynthesis.DNA-dependent RNA polymerase complexes.RNA polymerase II complex.component *(NRPB3)'	prot-scriber: dna directed rna polymerase ii subunit	swissprot: DNA-directed RNA polymerases II, IV and V subunit 3 OS=Arabidopsis thaliana	original description: none'	TRUE	1.21931	8.20709801306809e-11
TRAESCS7B02G435800	Up	'14.1.2.3'	'RNA biosynthesis.DNA-dependent RNA polymerase complexes.RNA polymerase II complex.component *(NRPB3)'	prot-scriber: dna directed rna polymerase ii subunit	swissprot: DNA-directed RNA polymerases II, IV and V subunit 3 OS=Arabidopsis thaliana	original description: none'	TRUE	2.33886	2.14950641951652e-11
TRAESCS7D02G509400	Up	'14.1.2.3'	'RNA biosynthesis.DNA-dependent RNA polymerase complexes.RNA polymerase II complex.component *(NRPB3)'	prot-scriber: dna directed rna polymerase ii subunit	swissprot: DNA-directed RNA polymerases II, IV and V subunit 3 OS=Arabidopsis thaliana	original description: none'	TRUE	1.59389	0.000182522
TRAESCS2A02G346200	Up	'14.1.2.5'	'RNA biosynthesis.DNA-dependent RNA polymerase complexes.RNA polymerase II complex.component *(NRPB5)'	prot-scriber: dna directed rna polymerases i ii and iii subunit rpabc	swissprot: DNA-directed RNA polymerases II and IV subunit 5A OS=Arabidopsis thaliana	original description: none'	TRUE	1.18986	0.000144817
TRAESCS2D02G344900	Up	'14.1.2.5'	'RNA biosynthesis.DNA-dependent RNA polymerase complexes.RNA polymerase II complex.component *(NRPB5)'	prot-scriber: dna directed rna polymerases i ii and iii subunit rpabc	swissprot: DNA-directed RNA polymerases II and IV subunit 5A OS=Arabidopsis thaliana	original description: none'	TRUE	1.2813	1.26486713347644e-05
TRAESCS3B02G363400	Down	'14.1.2.5'	'RNA biosynthesis.DNA-dependent RNA polymerase complexes.RNA polymerase II complex.component *(NRPB5)'	prot-scriber: dna directed rna polymerases i ii and iii subunit rpabc	swissprot: DNA-directed RNA polymerases II and IV subunit 5A OS=Arabidopsis thaliana	original description: none'	TRUE	-1.74083	0.00369711
TRAESCS3D02G326800	Down	'14.1.2.5'	'RNA biosynthesis.DNA-dependent RNA polymerase complexes.RNA polymerase II complex.component *(NRPB5)'	prot-scriber: dna directed rna polymerases i ii and iii subunit rpabc	swissprot: DNA-directed RNA polymerases II and IV subunit 5A OS=Arabidopsis thaliana	original description: none'	TRUE	-2.83225	0.00225473
TRAESCS2D02G176400	Up	'14.1.2.7'	'RNA biosynthesis.DNA-dependent RNA polymerase complexes.RNA polymerase II complex.component *(NRPB9)'	prot-scriber: dna directed rna polymerase subunit	swissprot: DNA-directed RNA polymerases II, IV and V subunit 9A OS=Arabidopsis thaliana	original description: none'	TRUE	1.04735	1.05117932467659e-11
TRAESCS5A02G089100	Up	'14.1.2.7'	'RNA biosynthesis.DNA-dependent RNA polymerase complexes.RNA polymerase II complex.component *(NRPB9)'	prot-scriber: dna directed rna polymerase ii subunit rpb	swissprot: DNA-directed RNA polymerases II, IV and V subunit 9B OS=Arabidopsis thaliana	original description: none'	TRUE	4.62516	2.96899929864296e-12
TRAESCS5B02G095100	Up	'14.1.2.7'	'RNA biosynthesis.DNA-dependent RNA polymerase complexes.RNA polymerase II complex.component *(NRPB9)'	prot-scriber: dna directed rna polymerase ii subunit rpb	swissprot: DNA-directed RNA polymerases II, IV and V subunit 9B OS=Arabidopsis thaliana	original description: none'	TRUE	2.6603	3.05067009508551e-19
TRAESCS5D02G101200	Up	'14.1.2.7'	'RNA biosynthesis.DNA-dependent RNA polymerase complexes.RNA polymerase II complex.component *(NRPB9)'	prot-scriber: dna directed rna polymerase ii subunit rpb	swissprot: DNA-directed RNA polymerases II, IV and V subunit 9B OS=Arabidopsis thaliana	original description: none'	TRUE	4.05182	9.42359378309729e-28
TRAESCS4B02G374000	Down	'14.1.2.7'	'RNA biosynthesis.DNA-dependent RNA polymerase complexes.RNA polymerase II complex.component *(NRPB9)'	prot-scriber: dna directed rna polymerase ii subunit rpb	swissprot: DNA-directed RNA polymerases II, IV and V subunit 9A OS=Arabidopsis thaliana	original description: none'	TRUE	-1.77335	0.0049863
TRAESCS5B02G266700	Up	'14.1.2.8'	'RNA biosynthesis.DNA-dependent RNA polymerase complexes.RNA polymerase II complex.component *(NRPB11)'	prot-scriber: dna directed rna polymerase ii subunit rpb	swissprot: DNA-directed RNA polymerases II, IV and V subunit 11 OS=Arabidopsis thaliana	original description: none'	TRUE	2.31418	2.71122641121477e-67
TRAESCS5D02G275000	Up	'14.1.2.8'	'RNA biosynthesis.DNA-dependent RNA polymerase complexes.RNA polymerase II complex.component *(NRPB11)'	prot-scriber: dna directed rna polymerase ii subunit rpb	swissprot: DNA-directed RNA polymerases II, IV and V subunit 11 OS=Arabidopsis thaliana	original description: none'	TRUE	1.26845	1.26810319400108e-19
TRAESCS1A02G114600	Down	'14.1.3.1'	'RNA biosynthesis.DNA-dependent RNA polymerase complexes.RNA polymerase III complex.component *(NRPC1)'	prot-scriber: dna directed rna polymerase subunit	swissprot: DNA-directed RNA polymerase III subunit 1 OS=Arabidopsis thaliana	original description: none'	TRUE	-1.20539	6.71858245038817e-09
TRAESCS1B02G134500	Down	'14.1.3.1'	'RNA biosynthesis.DNA-dependent RNA polymerase complexes.RNA polymerase III complex.component *(NRPC1)'	prot-scriber: dna directed rna polymerase subunit	swissprot: DNA-directed RNA polymerase III subunit 1 OS=Arabidopsis thaliana	original description: none'	TRUE	-2.80887	2.73842744784212e-08
TRAESCS3B02G494500	Down	'14.1.3.1'	'RNA biosynthesis.DNA-dependent RNA polymerase complexes.RNA polymerase III complex.component *(NRPC1)'	prot-scriber: dna directed rna polymerase subunit	swissprot: DNA-directed RNA polymerase III subunit 1 OS=Arabidopsis thaliana	original description: none'	TRUE	-1.16852	1.13981680552212e-14
TRAESCS3D02G448000	Down	'14.1.3.1'	'RNA biosynthesis.DNA-dependent RNA polymerase complexes.RNA polymerase III complex.component *(NRPC1)'	prot-scriber: dna directed rna polymerase subunit	swissprot: DNA-directed RNA polymerase III subunit 1 OS=Arabidopsis thaliana	original description: none'	TRUE	-1.66659	3.76387958504793e-31
TRAESCS4B02G338400	Down	'14.1.3.2'	'RNA biosynthesis.DNA-dependent RNA polymerase complexes.RNA polymerase III complex.component *(NRPC2)'	prot-scriber: dna directed rna polymerase subunit	swissprot: DNA-directed RNA polymerase III subunit 2 OS=Arabidopsis thaliana	original description: none'	TRUE	-1.02507	0.000105991
TRAESCS2A02G346200	Up	'14.1.3.5'	'RNA biosynthesis.DNA-dependent RNA polymerase complexes.RNA polymerase III complex.component *(NRPC5)'	prot-scriber: dna directed rna polymerases i ii and iii subunit rpabc	swissprot: DNA-directed RNA polymerases II and IV subunit 5A OS=Arabidopsis thaliana	original description: none'	TRUE	1.18986	0.000144817
TRAESCS2D02G344900	Up	'14.1.3.5'	'RNA biosynthesis.DNA-dependent RNA polymerase complexes.RNA polymerase III complex.component *(NRPC5)'	prot-scriber: dna directed rna polymerases i ii and iii subunit rpabc	swissprot: DNA-directed RNA polymerases II and IV subunit 5A OS=Arabidopsis thaliana	original description: none'	TRUE	1.2813	1.26486713347644e-05
TRAESCS3B02G363400	Down	'14.1.3.5'	'RNA biosynthesis.DNA-dependent RNA polymerase complexes.RNA polymerase III complex.component *(NRPC5)'	prot-scriber: dna directed rna polymerases i ii and iii subunit rpabc	swissprot: DNA-directed RNA polymerases II and IV subunit 5A OS=Arabidopsis thaliana	original description: none'	TRUE	-1.74083	0.00369711
TRAESCS3D02G326800	Down	'14.1.3.5'	'RNA biosynthesis.DNA-dependent RNA polymerase complexes.RNA polymerase III complex.component *(NRPC5)'	prot-scriber: dna directed rna polymerases i ii and iii subunit rpabc	swissprot: DNA-directed RNA polymerases II and IV subunit 5A OS=Arabidopsis thaliana	original description: none'	TRUE	-2.83225	0.00225473
TRAESCS5A02G409900	Down	'14.1.3.6'	'RNA biosynthesis.DNA-dependent RNA polymerase complexes.RNA polymerase III complex.component *(NRPC7)'	prot-scriber: dna directed rna polymerase iii subunit rpc	swissprot: no annotation	original description: none'	TRUE	-1.50782	2.9605210361925e-06
TRAESCS6D02G236300	Down	'14.1.3.7'	'RNA biosynthesis.DNA-dependent RNA polymerase complexes.RNA polymerase III complex.component *(NRPC9)'	prot-scriber: dna directed rna polymerase subunit	swissprot: no annotation	original description: none'	TRUE	-1.07732	0.00230756
TRAESCS2A02G522400	Up	'14.1.4.2'	'RNA biosynthesis.DNA-dependent RNA polymerase complexes.RNA polymerase IV complex.component *(NRPD2)'	prot-scriber: dna directed rna polymerase subunit beta	swissprot: DNA-directed RNA polymerases IV and V subunit 2 OS=Arabidopsis thaliana	original description: none'	TRUE	1.42138	1.46234517865623e-21
TRAESCS2B02G552400	Up	'14.1.4.2'	'RNA biosynthesis.DNA-dependent RNA polymerase complexes.RNA polymerase IV complex.component *(NRPD2)'	prot-scriber: dna directed rna polymerase subunit beta	swissprot: DNA-directed RNA polymerases IV and V subunit 2 OS=Arabidopsis thaliana	original description: none'	TRUE	1.71332	5.24063165674402e-17
TRAESCS2D02G524500	Up	'14.1.4.2'	'RNA biosynthesis.DNA-dependent RNA polymerase complexes.RNA polymerase IV complex.component *(NRPD2)'	prot-scriber: dna directed rna polymerase subunit beta	swissprot: DNA-directed RNA polymerases IV and V subunit 2 OS=Arabidopsis thaliana	original description: none'	TRUE	1.43671	2.66244075888097e-16
TRAESCS7A02G321100	Up	'14.1.4.2'	'RNA biosynthesis.DNA-dependent RNA polymerase complexes.RNA polymerase IV complex.component *(NRPD2)'	prot-scriber: dna directed rna polymerase subunit beta	swissprot: DNA-directed RNA polymerases IV and V subunit 2 OS=Arabidopsis thaliana	original description: none'	TRUE	3.14026	8.00244770461497e-76
TRAESCS7B02G222200	Up	'14.1.4.2'	'RNA biosynthesis.DNA-dependent RNA polymerase complexes.RNA polymerase IV complex.component *(NRPD2)'	prot-scriber: dna directed rna polymerase subunit beta	swissprot: DNA-directed RNA polymerases IV and V subunit 2 OS=Arabidopsis thaliana	original description: none'	TRUE	1.47503	1.08747713708473e-13
TRAESCS5A02G160900	Up	'14.1.4.3'	'RNA biosynthesis.DNA-dependent RNA polymerase complexes.RNA polymerase IV complex.component *(NRPD3)'	prot-scriber: dna directed rna polymerase ii subunit	swissprot: DNA-directed RNA polymerases II, IV and V subunit 3 OS=Arabidopsis thaliana	original description: none'	TRUE	1.3525	8.81063318960947e-25
TRAESCS5B02G158300	Up	'14.1.4.3'	'RNA biosynthesis.DNA-dependent RNA polymerase complexes.RNA polymerase IV complex.component *(NRPD3)'	prot-scriber: dna directed rna polymerase ii subunit	swissprot: DNA-directed RNA polymerases II, IV and V subunit 3 OS=Arabidopsis thaliana	original description: none'	TRUE	1.41635	4.29898183675818e-21
TRAESCS5D02G165800	Up	'14.1.4.3'	'RNA biosynthesis.DNA-dependent RNA polymerase complexes.RNA polymerase IV complex.component *(NRPD3)'	prot-scriber: dna directed rna polymerase ii subunit	swissprot: DNA-directed RNA polymerases II, IV and V subunit 3 OS=Arabidopsis thaliana	original description: none'	TRUE	1.21931	8.20709801306809e-11
TRAESCS7B02G435800	Up	'14.1.4.3'	'RNA biosynthesis.DNA-dependent RNA polymerase complexes.RNA polymerase IV complex.component *(NRPD3)'	prot-scriber: dna directed rna polymerase ii subunit	swissprot: DNA-directed RNA polymerases II, IV and V subunit 3 OS=Arabidopsis thaliana	original description: none'	TRUE	2.33886	2.14950641951652e-11
TRAESCS7D02G509400	Up	'14.1.4.3'	'RNA biosynthesis.DNA-dependent RNA polymerase complexes.RNA polymerase IV complex.component *(NRPD3)'	prot-scriber: dna directed rna polymerase ii subunit	swissprot: DNA-directed RNA polymerases II, IV and V subunit 3 OS=Arabidopsis thaliana	original description: none'	TRUE	1.59389	0.000182522
TRAESCS6A02G286300	Up	'14.1.4.4'	'RNA biosynthesis.DNA-dependent RNA polymerase complexes.RNA polymerase IV complex.component *(NRPD4)'	prot-scriber: rpol4c domain containing protein	swissprot: DNA-directed RNA polymerases IV and V subunit 4 OS=Arabidopsis thaliana	original description: none'	TRUE	1.70698	1.19804718257185e-29
TRAESCS6B02G083500	Up	'14.1.4.4'	'RNA biosynthesis.DNA-dependent RNA polymerase complexes.RNA polymerase IV complex.component *(NRPD4)'	prot-scriber: rpol4c domain containing protein	swissprot: DNA-directed RNA polymerases IV and V subunit 4 OS=Arabidopsis thaliana	original description: none'	TRUE	1.06606	0.00451259
TRAESCS6B02G315200	Up	'14.1.4.4'	'RNA biosynthesis.DNA-dependent RNA polymerase complexes.RNA polymerase IV complex.component *(NRPD4)'	prot-scriber: rpol4c domain containing protein	swissprot: DNA-directed RNA polymerases IV and V subunit 4 OS=Arabidopsis thaliana	original description: none'	TRUE	1.63578	8.19625339521523e-21
TRAESCS6B02G315300	Up	'14.1.4.4'	'RNA biosynthesis.DNA-dependent RNA polymerase complexes.RNA polymerase IV complex.component *(NRPD4)'	prot-scriber: rpol4c domain containing protein	swissprot: DNA-directed RNA polymerases IV and V subunit 4 OS=Arabidopsis thaliana	original description: none'	TRUE	1.32779	1.0808231691942e-18
TRAESCS6A02G286200	Down	'14.1.4.4'	'RNA biosynthesis.DNA-dependent RNA polymerase complexes.RNA polymerase IV complex.component *(NRPD4)'	prot-scriber: rpol4c domain containing protein	swissprot: DNA-directed RNA polymerases IV and V subunit 4 OS=Arabidopsis thaliana	original description: none'	TRUE	-2.6095	8.91999423985052e-07
TRAESCS2A02G346200	Up	'14.1.4.5'	'RNA biosynthesis.DNA-dependent RNA polymerase complexes.RNA polymerase IV complex.component *(NRPD5)'	prot-scriber: dna directed rna polymerases i ii and iii subunit rpabc	swissprot: DNA-directed RNA polymerases II and IV subunit 5A OS=Arabidopsis thaliana	original description: none'	TRUE	1.18986	0.000144817
TRAESCS2D02G344900	Up	'14.1.4.5'	'RNA biosynthesis.DNA-dependent RNA polymerase complexes.RNA polymerase IV complex.component *(NRPD5)'	prot-scriber: dna directed rna polymerases i ii and iii subunit rpabc	swissprot: DNA-directed RNA polymerases II and IV subunit 5A OS=Arabidopsis thaliana	original description: none'	TRUE	1.2813	1.26486713347644e-05
TRAESCS3B02G363400	Down	'14.1.4.5'	'RNA biosynthesis.DNA-dependent RNA polymerase complexes.RNA polymerase IV complex.component *(NRPD5)'	prot-scriber: dna directed rna polymerases i ii and iii subunit rpabc	swissprot: DNA-directed RNA polymerases II and IV subunit 5A OS=Arabidopsis thaliana	original description: none'	TRUE	-1.74083	0.00369711
TRAESCS3D02G326800	Down	'14.1.4.5'	'RNA biosynthesis.DNA-dependent RNA polymerase complexes.RNA polymerase IV complex.component *(NRPD5)'	prot-scriber: dna directed rna polymerases i ii and iii subunit rpabc	swissprot: DNA-directed RNA polymerases II and IV subunit 5A OS=Arabidopsis thaliana	original description: none'	TRUE	-2.83225	0.00225473
TRAESCS1B02G124200	Up	'14.1.4.6'	'RNA biosynthesis.DNA-dependent RNA polymerase complexes.RNA polymerase IV complex.component *(NRPD7)'	prot-scriber: shs2 rpb7 n domain containing protein	swissprot: DNA-directed RNA polymerase V subunit 7 OS=Arabidopsis thaliana	original description: none'	TRUE	2.18556	2.38437134382815e-18
TRAESCS1B02G124300	Up	'14.1.4.6'	'RNA biosynthesis.DNA-dependent RNA polymerase complexes.RNA polymerase IV complex.component *(NRPD7)'	prot-scriber: shs2 rpb7 n domain containing protein	swissprot: DNA-directed RNA polymerase V subunit 7 OS=Arabidopsis thaliana	original description: none'	TRUE	3.72726	1.35058975688119e-09
TRAESCS1D02G108200	Up	'14.1.4.6'	'RNA biosynthesis.DNA-dependent RNA polymerase complexes.RNA polymerase IV complex.component *(NRPD7)'	prot-scriber: shs2 rpb7 n domain containing protein	swissprot: DNA-directed RNA polymerase V subunit 7 OS=Arabidopsis thaliana	original description: none'	TRUE	2.74049	6.50108834431474e-39
TRAESCS2D02G176400	Up	'14.1.4.7'	'RNA biosynthesis.DNA-dependent RNA polymerase complexes.RNA polymerase IV complex.component *(NRPD9)'	prot-scriber: dna directed rna polymerase subunit	swissprot: DNA-directed RNA polymerases II, IV and V subunit 9A OS=Arabidopsis thaliana	original description: none'	TRUE	1.04735	1.05117932467659e-11
TRAESCS5A02G089100	Up	'14.1.4.7'	'RNA biosynthesis.DNA-dependent RNA polymerase complexes.RNA polymerase IV complex.component *(NRPD9)'	prot-scriber: dna directed rna polymerase ii subunit rpb	swissprot: DNA-directed RNA polymerases II, IV and V subunit 9B OS=Arabidopsis thaliana	original description: none'	TRUE	4.62516	2.96899929864296e-12
TRAESCS5B02G095100	Up	'14.1.4.7'	'RNA biosynthesis.DNA-dependent RNA polymerase complexes.RNA polymerase IV complex.component *(NRPD9)'	prot-scriber: dna directed rna polymerase ii subunit rpb	swissprot: DNA-directed RNA polymerases II, IV and V subunit 9B OS=Arabidopsis thaliana	original description: none'	TRUE	2.6603	3.05067009508551e-19
TRAESCS5D02G101200	Up	'14.1.4.7'	'RNA biosynthesis.DNA-dependent RNA polymerase complexes.RNA polymerase IV complex.component *(NRPD9)'	prot-scriber: dna directed rna polymerase ii subunit rpb	swissprot: DNA-directed RNA polymerases II, IV and V subunit 9B OS=Arabidopsis thaliana	original description: none'	TRUE	4.05182	9.42359378309729e-28
TRAESCS4B02G374000	Down	'14.1.4.7'	'RNA biosynthesis.DNA-dependent RNA polymerase complexes.RNA polymerase IV complex.component *(NRPD9)'	prot-scriber: dna directed rna polymerase ii subunit rpb	swissprot: DNA-directed RNA polymerases II, IV and V subunit 9A OS=Arabidopsis thaliana	original description: none'	TRUE	-1.77335	0.0049863
TRAESCS5B02G266700	Up	'14.1.4.8'	'RNA biosynthesis.DNA-dependent RNA polymerase complexes.RNA polymerase IV complex.component *(NRPD11)'	prot-scriber: dna directed rna polymerase ii subunit rpb	swissprot: DNA-directed RNA polymerases II, IV and V subunit 11 OS=Arabidopsis thaliana	original description: none'	TRUE	2.31418	2.71122641121477e-67
TRAESCS5D02G275000	Up	'14.1.4.8'	'RNA biosynthesis.DNA-dependent RNA polymerase complexes.RNA polymerase IV complex.component *(NRPD11)'	prot-scriber: dna directed rna polymerase ii subunit rpb	swissprot: DNA-directed RNA polymerases II, IV and V subunit 11 OS=Arabidopsis thaliana	original description: none'	TRUE	1.26845	1.26810319400108e-19
TRAESCS6A02G123800	Up	'14.1.5.1'	'RNA biosynthesis.DNA-dependent RNA polymerase complexes.RNA polymerase V complex.component *(NRPE1)'	prot-scriber: dna directed rna polymerase subunit	swissprot: DNA-directed RNA polymerase V subunit 1 OS=Arabidopsis thaliana	original description: none'	TRUE	1.17523	1.8868383458491e-13
TRAESCS6B02G151900	Up	'14.1.5.1'	'RNA biosynthesis.DNA-dependent RNA polymerase complexes.RNA polymerase V complex.component *(NRPE1)'	prot-scriber: dna directed rna polymerase subunit	swissprot: DNA-directed RNA polymerase V subunit 1 OS=Arabidopsis thaliana	original description: none'	TRUE	1.15716	4.28320412904135e-10
TRAESCS6D02G113900	Up	'14.1.5.1'	'RNA biosynthesis.DNA-dependent RNA polymerase complexes.RNA polymerase V complex.component *(NRPE1)'	prot-scriber: dna directed rna polymerase subunit	swissprot: DNA-directed RNA polymerase V subunit 1 OS=Arabidopsis thaliana	original description: none'	TRUE	1.05198	1.41457230773533e-11
TRAESCS2A02G522400	Up	'14.1.5.2'	'RNA biosynthesis.DNA-dependent RNA polymerase complexes.RNA polymerase V complex.component *(NRPE2)'	prot-scriber: dna directed rna polymerase subunit beta	swissprot: DNA-directed RNA polymerases IV and V subunit 2 OS=Arabidopsis thaliana	original description: none'	TRUE	1.42138	1.46234517865623e-21
TRAESCS2B02G552400	Up	'14.1.5.2'	'RNA biosynthesis.DNA-dependent RNA polymerase complexes.RNA polymerase V complex.component *(NRPE2)'	prot-scriber: dna directed rna polymerase subunit beta	swissprot: DNA-directed RNA polymerases IV and V subunit 2 OS=Arabidopsis thaliana	original description: none'	TRUE	1.71332	5.24063165674402e-17
TRAESCS2D02G524500	Up	'14.1.5.2'	'RNA biosynthesis.DNA-dependent RNA polymerase complexes.RNA polymerase V complex.component *(NRPE2)'	prot-scriber: dna directed rna polymerase subunit beta	swissprot: DNA-directed RNA polymerases IV and V subunit 2 OS=Arabidopsis thaliana	original description: none'	TRUE	1.43671	2.66244075888097e-16
TRAESCS7A02G321100	Up	'14.1.5.2'	'RNA biosynthesis.DNA-dependent RNA polymerase complexes.RNA polymerase V complex.component *(NRPE2)'	prot-scriber: dna directed rna polymerase subunit beta	swissprot: DNA-directed RNA polymerases IV and V subunit 2 OS=Arabidopsis thaliana	original description: none'	TRUE	3.14026	8.00244770461497e-76
TRAESCS7B02G222200	Up	'14.1.5.2'	'RNA biosynthesis.DNA-dependent RNA polymerase complexes.RNA polymerase V complex.component *(NRPE2)'	prot-scriber: dna directed rna polymerase subunit beta	swissprot: DNA-directed RNA polymerases IV and V subunit 2 OS=Arabidopsis thaliana	original description: none'	TRUE	1.47503	1.08747713708473e-13
TRAESCS5A02G160900	Up	'14.1.5.3'	'RNA biosynthesis.DNA-dependent RNA polymerase complexes.RNA polymerase V complex.component *(NRPE3)'	prot-scriber: dna directed rna polymerase ii subunit	swissprot: DNA-directed RNA polymerases II, IV and V subunit 3 OS=Arabidopsis thaliana	original description: none'	TRUE	1.3525	8.81063318960947e-25
TRAESCS5B02G158300	Up	'14.1.5.3'	'RNA biosynthesis.DNA-dependent RNA polymerase complexes.RNA polymerase V complex.component *(NRPE3)'	prot-scriber: dna directed rna polymerase ii subunit	swissprot: DNA-directed RNA polymerases II, IV and V subunit 3 OS=Arabidopsis thaliana	original description: none'	TRUE	1.41635	4.29898183675818e-21
TRAESCS5D02G165800	Up	'14.1.5.3'	'RNA biosynthesis.DNA-dependent RNA polymerase complexes.RNA polymerase V complex.component *(NRPE3)'	prot-scriber: dna directed rna polymerase ii subunit	swissprot: DNA-directed RNA polymerases II, IV and V subunit 3 OS=Arabidopsis thaliana	original description: none'	TRUE	1.21931	8.20709801306809e-11
TRAESCS7B02G435800	Up	'14.1.5.3'	'RNA biosynthesis.DNA-dependent RNA polymerase complexes.RNA polymerase V complex.component *(NRPE3)'	prot-scriber: dna directed rna polymerase ii subunit	swissprot: DNA-directed RNA polymerases II, IV and V subunit 3 OS=Arabidopsis thaliana	original description: none'	TRUE	2.33886	2.14950641951652e-11
TRAESCS7D02G509400	Up	'14.1.5.3'	'RNA biosynthesis.DNA-dependent RNA polymerase complexes.RNA polymerase V complex.component *(NRPE3)'	prot-scriber: dna directed rna polymerase ii subunit	swissprot: DNA-directed RNA polymerases II, IV and V subunit 3 OS=Arabidopsis thaliana	original description: none'	TRUE	1.59389	0.000182522
TRAESCS6A02G286300	Up	'14.1.5.4'	'RNA biosynthesis.DNA-dependent RNA polymerase complexes.RNA polymerase V complex.component *(NRPE4)'	prot-scriber: rpol4c domain containing protein	swissprot: DNA-directed RNA polymerases IV and V subunit 4 OS=Arabidopsis thaliana	original description: none'	TRUE	1.70698	1.19804718257185e-29
TRAESCS6B02G083500	Up	'14.1.5.4'	'RNA biosynthesis.DNA-dependent RNA polymerase complexes.RNA polymerase V complex.component *(NRPE4)'	prot-scriber: rpol4c domain containing protein	swissprot: DNA-directed RNA polymerases IV and V subunit 4 OS=Arabidopsis thaliana	original description: none'	TRUE	1.06606	0.00451259
TRAESCS6B02G315200	Up	'14.1.5.4'	'RNA biosynthesis.DNA-dependent RNA polymerase complexes.RNA polymerase V complex.component *(NRPE4)'	prot-scriber: rpol4c domain containing protein	swissprot: DNA-directed RNA polymerases IV and V subunit 4 OS=Arabidopsis thaliana	original description: none'	TRUE	1.63578	8.19625339521523e-21
TRAESCS6B02G315300	Up	'14.1.5.4'	'RNA biosynthesis.DNA-dependent RNA polymerase complexes.RNA polymerase V complex.component *(NRPE4)'	prot-scriber: rpol4c domain containing protein	swissprot: DNA-directed RNA polymerases IV and V subunit 4 OS=Arabidopsis thaliana	original description: none'	TRUE	1.32779	1.0808231691942e-18
TRAESCS6A02G286200	Down	'14.1.5.4'	'RNA biosynthesis.DNA-dependent RNA polymerase complexes.RNA polymerase V complex.component *(NRPE4)'	prot-scriber: rpol4c domain containing protein	swissprot: DNA-directed RNA polymerases IV and V subunit 4 OS=Arabidopsis thaliana	original description: none'	TRUE	-2.6095	8.91999423985052e-07
TRAESCS4A02G185400	Up	'14.1.5.5'	'RNA biosynthesis.DNA-dependent RNA polymerase complexes.RNA polymerase V complex.component *(NRPE5)'	prot-scriber: dna directed rna polymerase v subunit 5a	swissprot: DNA-directed RNA polymerase V subunit 5A OS=Arabidopsis thaliana	original description: none'	TRUE	1.51036	4.28557192751665e-15
TRAESCS4B02G133200	Up	'14.1.5.5'	'RNA biosynthesis.DNA-dependent RNA polymerase complexes.RNA polymerase V complex.component *(NRPE5)'	prot-scriber: dna directed rna polymerase v subunit 5a	swissprot: DNA-directed RNA polymerase V subunit 5A OS=Arabidopsis thaliana	original description: none'	TRUE	1.38198	2.75695384479889e-14
TRAESCS4D02G128200	Up	'14.1.5.5'	'RNA biosynthesis.DNA-dependent RNA polymerase complexes.RNA polymerase V complex.component *(NRPE5)'	prot-scriber: dna directed rna polymerase v subunit 5a	swissprot: DNA-directed RNA polymerase V subunit 5A OS=Arabidopsis thaliana	original description: none'	TRUE	1.20881	5.31196987194793e-07
TRAESCS1B02G124200	Up	'14.1.5.6'	'RNA biosynthesis.DNA-dependent RNA polymerase complexes.RNA polymerase V complex.component *(NRPE7)'	prot-scriber: shs2 rpb7 n domain containing protein	swissprot: DNA-directed RNA polymerase V subunit 7 OS=Arabidopsis thaliana	original description: none'	TRUE	2.18556	2.38437134382815e-18
TRAESCS1B02G124300	Up	'14.1.5.6'	'RNA biosynthesis.DNA-dependent RNA polymerase complexes.RNA polymerase V complex.component *(NRPE7)'	prot-scriber: shs2 rpb7 n domain containing protein	swissprot: DNA-directed RNA polymerase V subunit 7 OS=Arabidopsis thaliana	original description: none'	TRUE	3.72726	1.35058975688119e-09
TRAESCS1D02G108200	Up	'14.1.5.6'	'RNA biosynthesis.DNA-dependent RNA polymerase complexes.RNA polymerase V complex.component *(NRPE7)'	prot-scriber: shs2 rpb7 n domain containing protein	swissprot: DNA-directed RNA polymerase V subunit 7 OS=Arabidopsis thaliana	original description: none'	TRUE	2.74049	6.50108834431474e-39
TRAESCS2D02G176400	Up	'14.1.5.7'	'RNA biosynthesis.DNA-dependent RNA polymerase complexes.RNA polymerase V complex.component *(NRPE9)'	prot-scriber: dna directed rna polymerase subunit	swissprot: DNA-directed RNA polymerases II, IV and V subunit 9A OS=Arabidopsis thaliana	original description: none'	TRUE	1.04735	1.05117932467659e-11
TRAESCS5A02G089100	Up	'14.1.5.7'	'RNA biosynthesis.DNA-dependent RNA polymerase complexes.RNA polymerase V complex.component *(NRPE9)'	prot-scriber: dna directed rna polymerase ii subunit rpb	swissprot: DNA-directed RNA polymerases II, IV and V subunit 9B OS=Arabidopsis thaliana	original description: none'	TRUE	4.62516	2.96899929864296e-12
TRAESCS5B02G095100	Up	'14.1.5.7'	'RNA biosynthesis.DNA-dependent RNA polymerase complexes.RNA polymerase V complex.component *(NRPE9)'	prot-scriber: dna directed rna polymerase ii subunit rpb	swissprot: DNA-directed RNA polymerases II, IV and V subunit 9B OS=Arabidopsis thaliana	original description: none'	TRUE	2.6603	3.05067009508551e-19
TRAESCS5D02G101200	Up	'14.1.5.7'	'RNA biosynthesis.DNA-dependent RNA polymerase complexes.RNA polymerase V complex.component *(NRPE9)'	prot-scriber: dna directed rna polymerase ii subunit rpb	swissprot: DNA-directed RNA polymerases II, IV and V subunit 9B OS=Arabidopsis thaliana	original description: none'	TRUE	4.05182	9.42359378309729e-28
TRAESCS4B02G374000	Down	'14.1.5.7'	'RNA biosynthesis.DNA-dependent RNA polymerase complexes.RNA polymerase V complex.component *(NRPE9)'	prot-scriber: dna directed rna polymerase ii subunit rpb	swissprot: DNA-directed RNA polymerases II, IV and V subunit 9A OS=Arabidopsis thaliana	original description: none'	TRUE	-1.77335	0.0049863
TRAESCS5B02G266700	Up	'14.1.5.8'	'RNA biosynthesis.DNA-dependent RNA polymerase complexes.RNA polymerase V complex.component *(NRPE11)'	prot-scriber: dna directed rna polymerase ii subunit rpb	swissprot: DNA-directed RNA polymerases II, IV and V subunit 11 OS=Arabidopsis thaliana	original description: none'	TRUE	2.31418	2.71122641121477e-67
TRAESCS5D02G275000	Up	'14.1.5.8'	'RNA biosynthesis.DNA-dependent RNA polymerase complexes.RNA polymerase V complex.component *(NRPE11)'	prot-scriber: dna directed rna polymerase ii subunit rpb	swissprot: DNA-directed RNA polymerases II, IV and V subunit 11 OS=Arabidopsis thaliana	original description: none'	TRUE	1.26845	1.26810319400108e-19
TRAESCS5A02G114800	Up	'14.1.6.3'	'RNA biosynthesis.DNA-dependent RNA polymerase complexes.RNA polymerase I/II/III/IV/V shared components.component *(NRP-ABCDE10)'	prot-scriber: dna directed rna polymerases i ii and iii subunit rpabc	swissprot: DNA-directed RNA polymerase subunit 10-like protein OS=Arabidopsis thaliana	original description: none'	TRUE	1.09195	3.69580827650729e-15
TRAESCS4B02G109300	Up	'14.2.1'	'RNA biosynthesis.RNA polymerase I-dependent transcription.basal transcription factor *(TFIa/RRN3)'	prot-scriber: rna polymerase i specific transcription initiation factor rrn	swissprot: no annotation	original description: none'	TRUE	1.72309	4.4556323032872e-07
TRAESCS5A02G153800	Down	'14.2.4'	'RNA biosynthesis.RNA polymerase I-dependent transcription.transcription termination factor *(TTF1)'	prot-scriber: d binding myb transcription factor	swissprot: no annotation	original description: none'	TRUE	-3.3267	0.0010398
TRAESCS1D02G076300	Up	'14.3.1.1'	'RNA biosynthesis.RNA polymerase II-dependent transcription.RNA polymerase-II assembly and nuclear import.assembly factor *(RPAP3)'	prot-scriber: rpap3 c domain containing protein	swissprot: Outer envelope protein 64, chloroplastic OS=Arabidopsis thaliana	original description: none'	TRUE	1.05274	6.0969246262733e-06
TRAESCS4B02G180800	Up	'14.3.1.3'	'RNA biosynthesis.RNA polymerase II-dependent transcription.RNA polymerase-II assembly and nuclear import.nuclear import factor *(GPN1/QQT2)'	prot-scriber: gpn loop gtpase protein	swissprot: GPN-loop GTPase QQT2 OS=Arabidopsis thaliana	original description: none'	TRUE	1.27208	4.0569207874925e-11
TRAESCS4A02G265600	Down	'14.3.1.5'	'RNA biosynthesis.RNA polymerase II-dependent transcription.RNA polymerase-II assembly and nuclear import.nuclear import factor *(GPN3)'	prot-scriber: gpn loop gtpase	swissprot: GPN-loop GTPase QQT1 OS=Arabidopsis thaliana	original description: none'	TRUE	-1.46761	5.70279622078084e-09
TRAESCS4D02G049600	Down	'14.3.1.5'	'RNA biosynthesis.RNA polymerase II-dependent transcription.RNA polymerase-II assembly and nuclear import.nuclear import factor *(GPN3)'	prot-scriber: gpn loop gtpase	swissprot: GPN-loop GTPase QQT1 OS=Arabidopsis thaliana	original description: none'	TRUE	-1.35869	2.06736614168808e-08
TRAESCSU02G058100	Down	'14.3.2.1.1'	'RNA biosynthesis.RNA polymerase II-dependent transcription.RNA polymerase-II phosphorylation/dephosphorylation.CTDK-I protein kinase complex.catalytic component *(CDKC-1/CTK1)'	prot-scriber: cyclin dependent kinase c 1	swissprot: Cyclin-dependent kinase C-2 OS=Oryza sativa subsp. japonica	original description: none'	TRUE	-1.14711	3.68377592477982e-12
TRAESCS5B02G112100	Up	'14.3.2.1.2'	'RNA biosynthesis.RNA polymerase II-dependent transcription.RNA polymerase-II phosphorylation/dephosphorylation.CTDK-I protein kinase complex.regulatory component *(CYCT)'	prot-scriber: cyclin t1 1	swissprot: Cyclin-T1-4 OS=Oryza sativa subsp. japonica	original description: none'	TRUE	1.24135	5.09048955584175e-29
TRAESCS6A02G235300	Up	'14.3.2.2'	'RNA biosynthesis.RNA polymerase II-dependent transcription.RNA polymerase-II phosphorylation/dephosphorylation.group-I protein phosphatase'	prot-scriber: protein serine threonine phosphatase	swissprot: RNA polymerase II C-terminal domain phosphatase-like 1 OS=Arabidopsis thaliana	original description: none'	TRUE	1.56257	2.39938539610547e-16
TRAESCS6B02G264000	Up	'14.3.2.2'	'RNA biosynthesis.RNA polymerase II-dependent transcription.RNA polymerase-II phosphorylation/dephosphorylation.group-I protein phosphatase'	prot-scriber: protein serine threonine phosphatase	swissprot: RNA polymerase II C-terminal domain phosphatase-like 1 OS=Arabidopsis thaliana	original description: none'	TRUE	1.21637	7.28448152233117e-10
TRAESCS6D02G218000	Up	'14.3.2.2'	'RNA biosynthesis.RNA polymerase II-dependent transcription.RNA polymerase-II phosphorylation/dephosphorylation.group-I protein phosphatase'	prot-scriber: protein serine threonine phosphatase	swissprot: RNA polymerase II C-terminal domain phosphatase-like 1 OS=Arabidopsis thaliana	original description: none'	TRUE	1.37919	6.66504416433189e-13
TRAESCS1A02G244100	Down	'14.3.2.3'	'RNA biosynthesis.RNA polymerase II-dependent transcription.RNA polymerase-II phosphorylation/dephosphorylation.group-II protein phosphatase'	prot-scriber: rna polymerase ii c terminal domain phosphatase	swissprot: RNA polymerase II C-terminal domain phosphatase-like 4 OS=Arabidopsis thaliana	original description: none'	TRUE	-1.6354	3.8348607089192e-12
TRAESCS1A02G244200	Down	'14.3.2.3'	'RNA biosynthesis.RNA polymerase II-dependent transcription.RNA polymerase-II phosphorylation/dephosphorylation.group-II protein phosphatase'	prot-scriber: rna polymerase ii c terminal domain phosphatase	swissprot: RNA polymerase II C-terminal domain phosphatase-like 4 OS=Arabidopsis thaliana	original description: none'	TRUE	-2.6857	2.79911356178053e-14
TRAESCS1B02G255500	Down	'14.3.2.3'	'RNA biosynthesis.RNA polymerase II-dependent transcription.RNA polymerase-II phosphorylation/dephosphorylation.group-II protein phosphatase'	prot-scriber: rna polymerase ii c terminal domain phosphatase	swissprot: RNA polymerase II C-terminal domain phosphatase-like 4 OS=Arabidopsis thaliana	original description: none'	TRUE	-1.65115	9.27787487620353e-06
TRAESCS1D02G244000	Down	'14.3.2.3'	'RNA biosynthesis.RNA polymerase II-dependent transcription.RNA polymerase-II phosphorylation/dephosphorylation.group-II protein phosphatase'	prot-scriber: rna polymerase ii c terminal domain phosphatase	swissprot: RNA polymerase II C-terminal domain phosphatase-like 4 OS=Arabidopsis thaliana	original description: none'	TRUE	-1.99577	4.09430056018563e-06
TRAESCS4A02G339300	Up	'14.3.2.4'	'RNA biosynthesis.RNA polymerase II-dependent transcription.RNA polymerase-II phosphorylation/dephosphorylation.group-III protein phosphatase'	prot-scriber: terminal domain small phosphatase	swissprot: no annotation	original description: none'	TRUE	1.46525	4.71349335331339e-30
TRAESCS5B02G548900	Up	'14.3.2.4'	'RNA biosynthesis.RNA polymerase II-dependent transcription.RNA polymerase-II phosphorylation/dephosphorylation.group-III protein phosphatase'	prot-scriber: terminal domain small phosphatase	swissprot: no annotation	original description: none'	TRUE	1.24139	6.54699686457529e-16
TRAESCS5D02G535800	Up	'14.3.2.4'	'RNA biosynthesis.RNA polymerase II-dependent transcription.RNA polymerase-II phosphorylation/dephosphorylation.group-III protein phosphatase'	prot-scriber: terminal domain small phosphatase	swissprot: no annotation	original description: none'	TRUE	1.09629	3.32619353409743e-09
TRAESCS3D02G326400	Down	'14.3.3.1.1'	'RNA biosynthesis.RNA polymerase II-dependent transcription.transcription initiation.TFIIa basal transcription factor heterodimer.large subunit'	prot-scriber: transcription initiation factor iia subunit	swissprot: no annotation	original description: none'	TRUE	-3.55512	1.31511081951102e-11
TRAESCS5A02G437400	Down	'14.3.3.1.1'	'RNA biosynthesis.RNA polymerase II-dependent transcription.transcription initiation.TFIIa basal transcription factor heterodimer.large subunit'	prot-scriber: dicdi transcription initiation factor iia subunit	swissprot: no annotation	original description: none'	TRUE	-2.8716	1.53176416265548e-15
TRAESCS5A02G437500	Down	'14.3.3.1.1'	'RNA biosynthesis.RNA polymerase II-dependent transcription.transcription initiation.TFIIa basal transcription factor heterodimer.large subunit'	prot-scriber: dicdi transcription initiation factor iia subunit	swissprot: no annotation	original description: none'	TRUE	-3.65669	2.80581149481411e-15
TRAESCS5B02G440000	Down	'14.3.3.1.1'	'RNA biosynthesis.RNA polymerase II-dependent transcription.transcription initiation.TFIIa basal transcription factor heterodimer.large subunit'	prot-scriber: transcription initiation factor iia subunit	swissprot: no annotation	original description: none'	TRUE	-2.89086	1.7904737805348e-09
TRAESCS5D02G444300	Down	'14.3.3.1.1'	'RNA biosynthesis.RNA polymerase II-dependent transcription.transcription initiation.TFIIa basal transcription factor heterodimer.large subunit'	prot-scriber: dicdi transcription initiation factor iia subunit	swissprot: no annotation	original description: none'	TRUE	-1.92371	7.78896746676539e-05
TRAESCS5D02G444400	Down	'14.3.3.1.1'	'RNA biosynthesis.RNA polymerase II-dependent transcription.transcription initiation.TFIIa basal transcription factor heterodimer.large subunit'	prot-scriber: transcription initiation factor iia subunit	swissprot: no annotation	original description: none'	TRUE	-3.87331	1.15970879204115e-07
TRAESCS3B02G593000	Down	'14.3.3.1.2'	'RNA biosynthesis.RNA polymerase II-dependent transcription.transcription initiation.TFIIa basal transcription factor heterodimer.small subunit'	prot-scriber: transcription initiation factor iia subunit	swissprot: Transcription initiation factor IIA subunit 2 OS=Oryza sativa subsp. japonica	original description: none'	TRUE	-1.90281	5.61709632798137e-05
TRAESCS3B02G593100	Down	'14.3.3.1.2'	'RNA biosynthesis.RNA polymerase II-dependent transcription.transcription initiation.TFIIa basal transcription factor heterodimer.small subunit'	prot-scriber: transcription initiation factor iia subunit	swissprot: Transcription initiation factor IIA subunit 2 OS=Oryza sativa subsp. japonica	original description: none'	TRUE	-6.56788	5.14261565820602e-08
TRAESCS3D02G531000	Down	'14.3.3.1.2'	'RNA biosynthesis.RNA polymerase II-dependent transcription.transcription initiation.TFIIa basal transcription factor heterodimer.small subunit'	prot-scriber: transcription initiation factor iia subunit	swissprot: Transcription initiation factor IIA subunit 2 OS=Oryza sativa subsp. japonica	original description: none'	TRUE	-7.07784	2.37314406827395e-12
TRAESCS7A02G155800	Down	'14.3.3.3.1'	'RNA biosynthesis.RNA polymerase II-dependent transcription.transcription initiation.TFIIe basal transcription factor heterodimer.subunit alpha'	prot-scriber: transcription initiation factor iie subunit alpha	swissprot: no annotation	original description: none'	TRUE	-7.70184	1.08423017747198e-07
TRAESCS7B02G059900	Down	'14.3.3.3.1'	'RNA biosynthesis.RNA polymerase II-dependent transcription.transcription initiation.TFIIe basal transcription factor heterodimer.subunit alpha'	prot-scriber: transcription initiation factor iie subunit alpha	swissprot: no annotation	original description: none'	TRUE	-1.99171	1.60969009340541e-05
TRAESCS7D02G156200	Down	'14.3.3.3.1'	'RNA biosynthesis.RNA polymerase II-dependent transcription.transcription initiation.TFIIe basal transcription factor heterodimer.subunit alpha'	prot-scriber: transcription initiation factor iie subunit alpha	swissprot: no annotation	original description: none'	TRUE	-2.71137	0.000136646
TRAESCS6D02G237400	Up	'14.3.3.3.2'	'RNA biosynthesis.RNA polymerase II-dependent transcription.transcription initiation.TFIIe basal transcription factor heterodimer.subunit beta'	prot-scriber: transcription initiation factor iie subunit beta	swissprot: no annotation	original description: none'	TRUE	1.30544	1.84720579574563e-06
TRAESCS4A02G012000	Down	'14.3.3.3.2'	'RNA biosynthesis.RNA polymerase II-dependent transcription.transcription initiation.TFIIe basal transcription factor heterodimer.subunit beta'	prot-scriber: transcription initiation factor iie subunit beta	swissprot: no annotation	original description: none'	TRUE	-1.41076	4.28310358525191e-24
TRAESCS4A02G081500	Down	'14.3.3.4.1'	'RNA biosynthesis.RNA polymerase II-dependent transcription.transcription initiation.TFIIf basal transcription factor heterodimer.subunit alpha'	prot-scriber: transcription initiation factor iif subunit alpha	swissprot: Transcription initiation factor IIF subunit alpha OS=Arabidopsis thaliana	original description: none'	TRUE	-1.84569	1.80185322482163e-25
TRAESCS4B02G222300	Down	'14.3.3.4.1'	'RNA biosynthesis.RNA polymerase II-dependent transcription.transcription initiation.TFIIf basal transcription factor heterodimer.subunit alpha'	prot-scriber: transcription initiation factor iif subunit alpha	swissprot: Transcription initiation factor IIF subunit alpha OS=Arabidopsis thaliana	original description: none'	TRUE	-1.26531	4.47882110578905e-16
TRAESCS4D02G222800	Down	'14.3.3.4.1'	'RNA biosynthesis.RNA polymerase II-dependent transcription.transcription initiation.TFIIf basal transcription factor heterodimer.subunit alpha'	prot-scriber: transcription initiation factor iif subunit alpha	swissprot: Transcription initiation factor IIF subunit alpha OS=Arabidopsis thaliana	original description: none'	TRUE	-1.21056	8.7511208858461e-09
TRAESCS3A02G295300	Down	'14.3.3.4.2'	'RNA biosynthesis.RNA polymerase II-dependent transcription.transcription initiation.TFIIf basal transcription factor heterodimer.subunit beta'	prot-scriber: transcription initiation factor iif subunit beta	swissprot: no annotation	original description: none'	TRUE	-1.37802	9.52377966994323e-23
TRAESCS3B02G342000	Down	'14.3.3.4.2'	'RNA biosynthesis.RNA polymerase II-dependent transcription.transcription initiation.TFIIf basal transcription factor heterodimer.subunit beta'	prot-scriber: transcription initiation factor iif subunit beta	swissprot: no annotation	original description: none'	TRUE	-1.28709	5.9903511530196e-16
TRAESCS3D02G307800	Down	'14.3.3.4.2'	'RNA biosynthesis.RNA polymerase II-dependent transcription.transcription initiation.TFIIf basal transcription factor heterodimer.subunit beta'	prot-scriber: transcription initiation factor iif subunit beta	swissprot: no annotation	original description: none'	TRUE	-1.5548	2.7664647220585e-33
TRAESCS2D02G599500	Down	'14.3.3.5.1.5'	'RNA biosynthesis.RNA polymerase II-dependent transcription.transcription initiation.TFIIh basal transcription factor complex.core module.component *(TFB2)'	prot-scriber: rna polymerase ii transcription factor b subunit	swissprot: General transcription and DNA repair factor IIH subunit TFB2 OS=Arabidopsis thaliana	original description: none'	TRUE	-1.02304	3.9630576756146e-12
TRAESCS4B02G067900	Down	'14.3.3.5.2.3'	'RNA biosynthesis.RNA polymerase II-dependent transcription.transcription initiation.TFIIh basal transcription factor complex.CAK kinase module.regulatory component *(CYCH)'	prot-scriber: cyclin 2 domain containing protein	swissprot: Cyclin-H1-1 OS=Oryza sativa subsp. japonica	original description: none'	TRUE	-1.10689	4.37410746221182e-09
TRAESCS4B02G161200	Up	'14.3.3.6.1.1'	'RNA biosynthesis.RNA polymerase II-dependent transcription.transcription initiation.TATA box-binding protein (TBP) regulation.NC2 regulator heterodimer.component alpha'	prot-scriber: cbfd nfyb hmf domain containing protein	swissprot: no annotation	original description: none'	TRUE	1.02345	1.46594807743925e-05
TRAESCS3A02G417900	Down	'14.3.3.7.2'	'RNA biosynthesis.RNA polymerase II-dependent transcription.transcription initiation.SNAP snRNA transcription factor complex.component *(SNAPC3/SRD2)'	prot-scriber: snrna activating protein complex subunit	swissprot: snRNA-activating protein complex subunit OS=Arabidopsis thaliana	original description: none'	TRUE	-1.35118	8.74465117030578e-15
TRAESCS5A02G291400	Down	'14.3.3.7.3'	'RNA biosynthesis.RNA polymerase II-dependent transcription.transcription initiation.SNAP snRNA transcription factor complex.component *(SNAPC4)'	prot-scriber: transcriptional activator myb	swissprot: Transcription factor MYB3R-3 OS=Arabidopsis thaliana	original description: none'	TRUE	-1.54341	4.91033509347265e-28
TRAESCS5B02G290500	Down	'14.3.3.7.3'	'RNA biosynthesis.RNA polymerase II-dependent transcription.transcription initiation.SNAP snRNA transcription factor complex.component *(SNAPC4)'	prot-scriber: transcriptional activator myb	swissprot: Transcription factor MYB3R-5 OS=Arabidopsis thaliana	original description: none'	TRUE	-1.86795	5.87611968190893e-27
TRAESCS5D02G298900	Down	'14.3.3.7.3'	'RNA biosynthesis.RNA polymerase II-dependent transcription.transcription initiation.SNAP snRNA transcription factor complex.component *(SNAPC4)'	prot-scriber: transcriptional activator myb	swissprot: Transcription factor MYB3R-5 OS=Arabidopsis thaliana	original description: none'	TRUE	-1.53274	1.67489935054128e-22
TRAESCS3A02G386800	Up	'14.3.4.1.3'	'RNA biosynthesis.RNA polymerase II-dependent transcription.transcription co-activation.TAF module shared with SAGA/TFIId complexes.component *(TAF9)'	prot-scriber: transcription initiation factor tfiid subunit	swissprot: Transcription initiation factor TFIID subunit 9 OS=Arabidopsis thaliana	original description: none'	TRUE	2.20537	3.64195832781937e-07
TRAESCS6D02G151600	Down	'14.3.4.1.5'	'RNA biosynthesis.RNA polymerase II-dependent transcription.transcription co-activation.TAF module shared with SAGA/TFIId complexes.component *(TAF12)'	prot-scriber: transcription initiation factor tfiid subunit	swissprot: Transcription initiation factor TFIID subunit 12b OS=Arabidopsis thaliana	original description: none'	TRUE	-1.27662	5.07766798441743e-05
TRAESCS4A02G298000	Down	'14.3.4.2.1'	'RNA biosynthesis.RNA polymerase II-dependent transcription.transcription co-activation.TFIId complex.TATA-box-binding component'	prot-scriber: tata box binding protein	swissprot: TATA-box-binding protein 2 OS=Zea mays	original description: none'	TRUE	-1.03796	0.000263856
TRAESCS7A02G453200	Down	'14.3.4.2.5'	'RNA biosynthesis.RNA polymerase II-dependent transcription.transcription co-activation.TFIId complex.component *(TAF7)'	prot-scriber: tafii55 n domain containing protein	swissprot: Transcription initiation factor TFIID subunit 7 OS=Arabidopsis thaliana	original description: none'	TRUE	-1.28836	5.6058988455416e-08
TRAESCS5A02G081700	Down	'14.3.4.2.6'	'RNA biosynthesis.RNA polymerase II-dependent transcription.transcription co-activation.TFIId complex.component *(TAF8)'	prot-scriber: transcription initiation factor tfiid subunit	swissprot: Transcription initiation factor TFIID subunit 8 OS=Arabidopsis thaliana	original description: none'	TRUE	-1.64085	8.37685382560222e-19
TRAESCS5D02G090900	Down	'14.3.4.2.6'	'RNA biosynthesis.RNA polymerase II-dependent transcription.transcription co-activation.TFIId complex.component *(TAF8)'	prot-scriber: transcription initiation factor tfiid subunit	swissprot: Transcription initiation factor TFIID subunit 8 OS=Arabidopsis thaliana	original description: none'	TRUE	-1.40128	3.55935142450007e-11
TRAESCS5A02G149100	Down	'14.3.4.2.8'	'RNA biosynthesis.RNA polymerase II-dependent transcription.transcription co-activation.TFIId complex.component *(SPT3/TAF13)'	prot-scriber: transcription initiation factor tfiid subunit protein	swissprot: Transcription initiation factor TFIID subunit 13 OS=Arabidopsis thaliana	original description: none'	TRUE	-1.53743	0.000206506
TRAESCS4A02G375100	Up	'14.3.4.2.9'	'RNA biosynthesis.RNA polymerase II-dependent transcription.transcription co-activation.TFIId complex.component *(TAF14)'	prot-scriber: transcription initiation factor tfiid subunit 14b	swissprot: Transcription initiation factor TFIID subunit 14b OS=Arabidopsis thaliana	original description: none'	TRUE	1.15685	2.40181114578047e-08
TRAESCS1D02G022900	Down	'14.3.4.3.1.3'	'RNA biosynthesis.RNA polymerase II-dependent transcription.transcription co-activation.SAGA histone acetyltransferase complex.HAT histone acetyltransferase module.component *(SCS1/SCS2)'	prot-scriber: chlorophyllase chloroplastic	swissprot: no annotation	original description: none'	TRUE	-1.04575	6.56861039847395e-08
TRAESCS5B02G112600	Up	'14.3.4.3.1.4'	'RNA biosynthesis.RNA polymerase II-dependent transcription.transcription co-activation.SAGA histone acetyltransferase complex.HAT histone acetyltransferase module.component *(SGF29)'	prot-scriber: sgf c terminal domain containing protein	swissprot: SAGA-associated factor 29 homolog A OS=Arabidopsis thaliana	original description: none'	TRUE	1.26993	0.000336005
TRAESCS5D02G119400	Up	'14.3.4.3.1.4'	'RNA biosynthesis.RNA polymerase II-dependent transcription.transcription co-activation.SAGA histone acetyltransferase complex.HAT histone acetyltransferase module.component *(SGF29)'	prot-scriber: sgf c terminal domain containing protein	swissprot: SAGA-associated factor 29 homolog A OS=Arabidopsis thaliana	original description: none'	TRUE	1.49678	5.8759064007789e-07
TRAESCS1A02G223200	Up	'14.3.4.3.2.1'	'RNA biosynthesis.RNA polymerase II-dependent transcription.transcription co-activation.SAGA histone acetyltransferase complex.DUB histone deubiquitinating module.component *(SGF11)'	prot-scriber: saga associated factor	swissprot: SAGA-associated factor 11 OS=Arabidopsis thaliana	original description: none'	TRUE	1.96182	1.56269485685044e-05
TRAESCS1B02G236500	Up	'14.3.4.3.2.1'	'RNA biosynthesis.RNA polymerase II-dependent transcription.transcription co-activation.SAGA histone acetyltransferase complex.DUB histone deubiquitinating module.component *(SGF11)'	prot-scriber: saga associated factor	swissprot: SAGA-associated factor 11 OS=Arabidopsis thaliana	original description: none'	TRUE	1.46587	0.0063974
TRAESCS2B02G288700	Up	'14.3.4.3.3.2'	'RNA biosynthesis.RNA polymerase II-dependent transcription.transcription co-activation.SAGA histone acetyltransferase complex.SPT recruitment module.component *(ADA1)'	prot-scriber: transcriptional adapter	swissprot: no annotation	original description: none'	TRUE	1.8768	0.00266143
TRAESCS5A02G149100	Down	'14.3.4.3.3.5'	'RNA biosynthesis.RNA polymerase II-dependent transcription.transcription co-activation.SAGA histone acetyltransferase complex.SPT recruitment module.component *(SPT3/TAF13)'	prot-scriber: transcription initiation factor tfiid subunit protein	swissprot: Transcription initiation factor TFIID subunit 13 OS=Arabidopsis thaliana	original description: none'	TRUE	-1.53743	0.000206506
TRAESCS6B02G360000	Up	'14.3.4.4.4'	'RNA biosynthesis.RNA polymerase II-dependent transcription.transcription co-activation.PAGA histone acetyltransferase complex.component *(SPC)'	prot-scriber: phd type domain containing protein	swissprot: Histone H3-lysine(4) N-trimethyltransferase ATX1 OS=Arabidopsis thaliana	original description: none'	TRUE	1.01408	1.58054779545283e-14
TRAESCS6D02G308100	Up	'14.3.4.4.4'	'RNA biosynthesis.RNA polymerase II-dependent transcription.transcription co-activation.PAGA histone acetyltransferase complex.component *(SPC)'	prot-scriber: phd type domain containing protein	swissprot: Histone H3-lysine(4) N-trimethyltransferase ATX1 OS=Arabidopsis thaliana	original description: none'	TRUE	1.18236	1.3312758389203e-19
TRAESCS6A02G173000	Down	'14.3.4.5.1.3'	'RNA biosynthesis.RNA polymerase II-dependent transcription.transcription co-activation.MEDIATOR complex.head module.component *(MED11)'	prot-scriber: mediator of rna polymerase ii transcription subunit	swissprot: Mediator of RNA polymerase II transcription subunit 11 OS=Arabidopsis thaliana	original description: none'	TRUE	-2.70226	3.42723392750799e-06
TRAESCS5A02G375300	Up	'14.3.4.5.1.6'	'RNA biosynthesis.RNA polymerase II-dependent transcription.transcription co-activation.MEDIATOR complex.head module.component *(MED19)'	prot-scriber: mediator of rna polymerase ii transcription subunit 19a	swissprot: Mediator of RNA polymerase II transcription subunit 19a OS=Arabidopsis thaliana	original description: none'	TRUE	1.74209	2.10013242113678e-28
TRAESCS5B02G377400	Up	'14.3.4.5.1.6'	'RNA biosynthesis.RNA polymerase II-dependent transcription.transcription co-activation.MEDIATOR complex.head module.component *(MED19)'	prot-scriber: mediator of rna polymerase ii transcription subunit 19a	swissprot: Mediator of RNA polymerase II transcription subunit 19a OS=Arabidopsis thaliana	original description: none'	TRUE	1.89097	3.89187972949542e-11
TRAESCS5D02G384900	Up	'14.3.4.5.1.6'	'RNA biosynthesis.RNA polymerase II-dependent transcription.transcription co-activation.MEDIATOR complex.head module.component *(MED19)'	prot-scriber: mediator of rna polymerase ii transcription subunit 19a	swissprot: Mediator of RNA polymerase II transcription subunit 19a OS=Arabidopsis thaliana	original description: none'	TRUE	1.70386	8.36067902664123e-11
TRAESCS7A02G546500	Down	'14.3.4.5.1.6'	'RNA biosynthesis.RNA polymerase II-dependent transcription.transcription co-activation.MEDIATOR complex.head module.component *(MED19)'	prot-scriber: mediator of rna polymerase ii transcription subunit 19a	swissprot: Probable mediator of RNA polymerase II transcription subunit 19b OS=Arabidopsis thaliana	original description: none'	TRUE	-1.61535	4.82808383771255e-07
TRAESCS3D02G044100	Up	'14.3.4.5.1.8'	'RNA biosynthesis.RNA polymerase II-dependent transcription.transcription co-activation.MEDIATOR complex.head module.component *(MED22)'	prot-scriber: mediator of rna polymerase ii transcription subunit	swissprot: Mediator of RNA polymerase II transcription subunit 22b OS=Arabidopsis thaliana	original description: none'	TRUE	1.04171	2.98271610220828e-05
TRAESCS3A02G064500	Up	'14.3.4.5.2.3'	'RNA biosynthesis.RNA polymerase II-dependent transcription.transcription co-activation.MEDIATOR complex.middle module.component *(MED9)'	prot-scriber: mediator of rna polymerase ii transcription subunit	swissprot: Mediator of RNA polymerase II transcription subunit 9 OS=Arabidopsis thaliana	original description: none'	TRUE	3.03032	3.12991110921069e-30
TRAESCS3B02G077100	Up	'14.3.4.5.2.3'	'RNA biosynthesis.RNA polymerase II-dependent transcription.transcription co-activation.MEDIATOR complex.middle module.component *(MED9)'	prot-scriber: mediator of rna polymerase ii transcription subunit	swissprot: Mediator of RNA polymerase II transcription subunit 9 OS=Arabidopsis thaliana	original description: none'	TRUE	2.9741	2.23449980816241e-34
TRAESCS3D02G064900	Up	'14.3.4.5.2.3'	'RNA biosynthesis.RNA polymerase II-dependent transcription.transcription co-activation.MEDIATOR complex.middle module.component *(MED9)'	prot-scriber: mediator of rna polymerase ii transcription subunit	swissprot: Mediator of RNA polymerase II transcription subunit 9 OS=Arabidopsis thaliana	original description: none'	TRUE	1.62724	7.60078058628773e-12
TRAESCS3B02G443600	Down	'14.3.4.5.2.4'	'RNA biosynthesis.RNA polymerase II-dependent transcription.transcription co-activation.MEDIATOR complex.middle module.component *(MED10)'	prot-scriber: quality protein mediator of rna polymerase ii transcription subunit	swissprot: Mediator of RNA polymerase II transcription subunit 10b OS=Arabidopsis thaliana	original description: none'	TRUE	-1.28417	2.2940908222712e-05
TRAESCS2A02G238200	Up	'14.3.4.5.3.3'	'RNA biosynthesis.RNA polymerase II-dependent transcription.transcription co-activation.MEDIATOR complex.tail module.component *(MED5/MED24/MED33)'	prot-scriber: mediator of rna polymerase ii transcription subunit 33a	swissprot: Mediator of RNA polymerase II transcription subunit 33A OS=Arabidopsis thaliana	original description: none'	TRUE	1.97189	0.00165265
TRAESCS2B02G258300	Up	'14.3.4.5.3.3'	'RNA biosynthesis.RNA polymerase II-dependent transcription.transcription co-activation.MEDIATOR complex.tail module.component *(MED5/MED24/MED33)'	prot-scriber: mediator of rna polymerase ii transcription subunit 33a	swissprot: Mediator of RNA polymerase II transcription subunit 33A OS=Arabidopsis thaliana	original description: none'	TRUE	1.71307	7.39221024881177e-15
TRAESCS2A02G239000	Up	'14.3.4.5.3.4'	'RNA biosynthesis.RNA polymerase II-dependent transcription.transcription co-activation.MEDIATOR complex.tail module.component *(MED14)'	prot-scriber: mediator of rna polymerase ii transcription subunit	swissprot: Mediator of RNA polymerase II transcription subunit 14 OS=Arabidopsis thaliana	original description: none'	TRUE	1.4134	6.49153465452479e-15
TRAESCS2D02G234700	Up	'14.3.4.5.3.4'	'RNA biosynthesis.RNA polymerase II-dependent transcription.transcription co-activation.MEDIATOR complex.tail module.component *(MED14)'	prot-scriber: mediator of rna polymerase ii transcription subunit	swissprot: Mediator of RNA polymerase II transcription subunit 14 OS=Arabidopsis thaliana	original description: none'	TRUE	1.10022	2.89019532226019e-10
TRAESCS2A02G010600	Up	'14.3.4.5.3.5'	'RNA biosynthesis.RNA polymerase II-dependent transcription.transcription co-activation.MEDIATOR complex.tail module.component *(MED15)'	prot-scriber: kix 2 domain containing protein	swissprot: Mediator of RNA polymerase II transcription subunit 15a OS=Arabidopsis thaliana	original description: none'	TRUE	1.0585	7.51742727371622e-12
TRAESCS2D02G011200	Up	'14.3.4.5.3.5'	'RNA biosynthesis.RNA polymerase II-dependent transcription.transcription co-activation.MEDIATOR complex.tail module.component *(MED15)'	prot-scriber: kix 2 domain containing protein	swissprot: Mediator of RNA polymerase II transcription subunit 15a OS=Arabidopsis thaliana	original description: none'	TRUE	1.59763	9.13827915345432e-20
TRAESCS6A02G294100	Up	'14.3.4.5.3.7'	'RNA biosynthesis.RNA polymerase II-dependent transcription.transcription co-activation.MEDIATOR complex.tail module.component *(MED23)'	prot-scriber: mediator of rna polymerase ii transcription subunit	swissprot: Mediator of RNA polymerase II transcription subunit 23 OS=Arabidopsis thaliana	original description: none'	TRUE	1.4458	2.43659128465224e-23
TRAESCS6B02G324700	Up	'14.3.4.5.3.7'	'RNA biosynthesis.RNA polymerase II-dependent transcription.transcription co-activation.MEDIATOR complex.tail module.component *(MED23)'	prot-scriber: mediator of rna polymerase ii transcription subunit	swissprot: Mediator of RNA polymerase II transcription subunit 23 OS=Arabidopsis thaliana	original description: none'	TRUE	1.23217	1.13622538711972e-13
TRAESCS6D02G275000	Up	'14.3.4.5.3.7'	'RNA biosynthesis.RNA polymerase II-dependent transcription.transcription co-activation.MEDIATOR complex.tail module.component *(MED23)'	prot-scriber: mediator of rna polymerase ii transcription subunit	swissprot: Mediator of RNA polymerase II transcription subunit 23 OS=Arabidopsis thaliana	original description: none'	TRUE	1.35647	3.62758580906365e-26
TRAESCS1A02G259200	Up	'14.3.4.5.5.2'	'RNA biosynthesis.RNA polymerase II-dependent transcription.transcription co-activation.MEDIATOR complex.other components.component *(MED26)'	prot-scriber: tfiis n terminal domain containing protein	swissprot: Probable mediator of RNA polymerase II transcription subunit 26b OS=Arabidopsis thaliana	original description: none'	TRUE	2.53188	4.5986264749155e-24
TRAESCS1B02G269600	Up	'14.3.4.5.5.2'	'RNA biosynthesis.RNA polymerase II-dependent transcription.transcription co-activation.MEDIATOR complex.other components.component *(MED26)'	prot-scriber: tfiis n terminal domain containing protein	swissprot: Probable mediator of RNA polymerase II transcription subunit 26b OS=Arabidopsis thaliana	original description: none'	TRUE	2.71772	8.88839729690831e-23
TRAESCS1D02G259000	Up	'14.3.4.5.5.2'	'RNA biosynthesis.RNA polymerase II-dependent transcription.transcription co-activation.MEDIATOR complex.other components.component *(MED26)'	prot-scriber: tfiis n terminal domain containing protein	swissprot: Probable mediator of RNA polymerase II transcription subunit 26b OS=Arabidopsis thaliana	original description: none'	TRUE	2.56399	1.23021260344139e-23
TRAESCS2A02G144800	Up	'14.3.4.5.5.2'	'RNA biosynthesis.RNA polymerase II-dependent transcription.transcription co-activation.MEDIATOR complex.other components.component *(MED26)'	prot-scriber: tfiis n terminal domain containing protein	swissprot: Probable mediator of RNA polymerase II transcription subunit 26b OS=Arabidopsis thaliana	original description: none'	TRUE	1.86945	1.28443421406231e-17
TRAESCS2B02G169700	Up	'14.3.4.5.5.2'	'RNA biosynthesis.RNA polymerase II-dependent transcription.transcription co-activation.MEDIATOR complex.other components.component *(MED26)'	prot-scriber: tfiis n terminal domain containing protein	swissprot: Probable mediator of RNA polymerase II transcription subunit 26b OS=Arabidopsis thaliana	original description: none'	TRUE	2.12092	3.30251644266883e-28
TRAESCS2D02G148700	Up	'14.3.4.5.5.2'	'RNA biosynthesis.RNA polymerase II-dependent transcription.transcription co-activation.MEDIATOR complex.other components.component *(MED26)'	prot-scriber: tfiis n terminal domain containing protein	swissprot: Probable mediator of RNA polymerase II transcription subunit 26b OS=Arabidopsis thaliana	original description: none'	TRUE	1.47777	5.07171392569583e-11
TRAESCS4B02G144300	Up	'14.3.5.1.6'	'RNA biosynthesis.RNA polymerase II-dependent transcription.transcription elongation.PAF1C transcription initiation and elongation complex.component *(VIP3/SKI8)'	prot-scriber: danre wd repeat containing protein	swissprot: WD repeat-containing protein VIP3 OS=Arabidopsis thaliana	original description: none'	TRUE	1.25354	8.76611886889311e-15
TRAESCS7A02G522900	Down	'14.3.5.2.4'	'RNA biosynthesis.RNA polymerase II-dependent transcription.transcription elongation.ELONGATOR transcription elongation complex.component *(ELP4)'	prot-scriber: elongator complex protein	swissprot: Elongator complex protein 4 OS=Arabidopsis thaliana	original description: none'	TRUE	-1.34644	9.55114902984147e-06
TRAESCS7B02G439900	Down	'14.3.5.2.4'	'RNA biosynthesis.RNA polymerase II-dependent transcription.transcription elongation.ELONGATOR transcription elongation complex.component *(ELP4)'	prot-scriber: elongator complex protein	swissprot: Elongator complex protein 4 OS=Arabidopsis thaliana	original description: none'	TRUE	-2.41189	9.65738537943508e-07
TRAESCS7D02G512100	Down	'14.3.5.2.4'	'RNA biosynthesis.RNA polymerase II-dependent transcription.transcription elongation.ELONGATOR transcription elongation complex.component *(ELP4)'	prot-scriber: elongator complex protein	swissprot: Elongator complex protein 4 OS=Arabidopsis thaliana	original description: none'	TRUE	-1.3178	5.36463260638145e-09
TRAESCS4D02G259200	Down	'14.3.5.2.5'	'RNA biosynthesis.RNA polymerase II-dependent transcription.transcription elongation.ELONGATOR transcription elongation complex.component *(ELP5)'	prot-scriber: elongator complex protein	swissprot: Elongator complex protein 5 OS=Arabidopsis thaliana	original description: none'	TRUE	-1.04734	9.83721587678997e-06
TRAESCS5B02G497100	Down	'14.3.5.2.7'	'RNA biosynthesis.RNA polymerase II-dependent transcription.transcription elongation.ELONGATOR transcription elongation complex.associated regulatory component *(DRL1)'	prot-scriber: protein kti homolog	swissprot: Protein KTI12 homolog OS=Oryza sativa subsp. indica	original description: none'	TRUE	-1.46439	1.23081613311634e-12
TRAESCS5D02G497400	Down	'14.3.5.2.7'	'RNA biosynthesis.RNA polymerase II-dependent transcription.transcription elongation.ELONGATOR transcription elongation complex.associated regulatory component *(DRL1)'	prot-scriber: protein kti homolog	swissprot: Protein KTI12 homolog OS=Oryza sativa subsp. indica	original description: none'	TRUE	-1.25305	6.48122789767329e-14
TRAESCS6A02G325100	Down	'14.3.5.3.2'	'RNA biosynthesis.RNA polymerase II-dependent transcription.transcription elongation.SPT4-SPT5 transcription elongation complex.component *(SPT5)'	prot-scriber: transcription elongation factor spt	swissprot: Putative transcription elongation factor SPT5 homolog 1 OS=Arabidopsis thaliana	original description: none'	TRUE	-2.41173	6.03262899689736e-33
TRAESCS6B02G355400	Down	'14.3.5.3.2'	'RNA biosynthesis.RNA polymerase II-dependent transcription.transcription elongation.SPT4-SPT5 transcription elongation complex.component *(SPT5)'	prot-scriber: neucr transcription elongation factor spt	swissprot: Putative transcription elongation factor SPT5 homolog 1 OS=Arabidopsis thaliana	original description: none'	TRUE	-2.5483	8.55231347013177e-37
TRAESCS6D02G304800	Down	'14.3.5.3.2'	'RNA biosynthesis.RNA polymerase II-dependent transcription.transcription elongation.SPT4-SPT5 transcription elongation complex.component *(SPT5)'	prot-scriber: transcription elongation factor spt	swissprot: Putative transcription elongation factor SPT5 homolog 1 OS=Arabidopsis thaliana	original description: none'	TRUE	-3.36108	3.25532430719751e-71
TRAESCS1A02G416600	Up	'14.3.5.7'	'RNA biosynthesis.RNA polymerase II-dependent transcription.transcription elongation.regulatory protein *(ELF1)'	prot-scriber: transcription elongation factor	swissprot: Transcription elongation factor 1 homolog OS=Oryza sativa subsp. japonica	original description: none'	TRUE	1.12905	0.00010267
TRAESCS3D02G130100	Up	'14.3.6.2.1'	'RNA biosynthesis.RNA polymerase II-dependent transcription.transcription termination.R-loop removal.R-loop reader protein *(ALBA1/2)'	prot-scriber: alba domain containing protein	swissprot: Uncharacterized protein At2g34160 OS=Arabidopsis thaliana	original description: none'	TRUE	1.03067	7.06817845904471e-12
TRAESCS1A02G115600	Down	'14.3.6.2.1'	'RNA biosynthesis.RNA polymerase II-dependent transcription.transcription termination.R-loop removal.R-loop reader protein *(ALBA1/2)'	prot-scriber: alba domain containing protein	swissprot: Uncharacterized protein At2g34160 OS=Arabidopsis thaliana	original description: none'	TRUE	-4.7785	1.76205918442639e-14
TRAESCS1B02G135500	Down	'14.3.6.2.1'	'RNA biosynthesis.RNA polymerase II-dependent transcription.transcription termination.R-loop removal.R-loop reader protein *(ALBA1/2)'	prot-scriber: alba domain containing protein	swissprot: Uncharacterized protein At2g34160 OS=Arabidopsis thaliana	original description: none'	TRUE	-4.01364	1.04626544802e-10
TRAESCS1D02G117000	Down	'14.3.6.2.1'	'RNA biosynthesis.RNA polymerase II-dependent transcription.transcription termination.R-loop removal.R-loop reader protein *(ALBA1/2)'	prot-scriber: alba domain containing protein	swissprot: Uncharacterized protein At2g34160 OS=Arabidopsis thaliana	original description: none'	TRUE	-4.67129	4.23805059399823e-27
TRAESCS4A02G298000	Down	'14.4.1'	'RNA biosynthesis.RNA polymerase III-dependent transcription.TATA-box-binding protein *(TBP)'	prot-scriber: tata box binding protein	swissprot: TATA-box-binding protein 2 OS=Zea mays	original description: none'	TRUE	-1.03796	0.000263856
TRAESCS3A02G053700	Up	'14.4.7'	'RNA biosynthesis.RNA polymerase III-dependent transcription.regulatory protein *(MAF1)'	prot-scriber: bovin repressor of rna polymerase iii transcription maf	swissprot: no annotation	original description: none'	TRUE	1.60638	7.95281904555884e-06
TRAESCS3B02G064600	Up	'14.4.7'	'RNA biosynthesis.RNA polymerase III-dependent transcription.regulatory protein *(MAF1)'	prot-scriber: bovin repressor of rna polymerase iii transcription maf	swissprot: no annotation	original description: none'	TRUE	2.65313	1.25026245588251e-18
TRAESCS1B02G317100	Up	'14.5.1.1.1.1'	'RNA biosynthesis.DNA-binding transcriptional regulation.basic DNA-binding domain.basic leucine zipper (bZIP) domain.bZIP class-A transcription factor activity.bZIP class-A transcription factor'	prot-scriber: bzip domain containing protein	swissprot: ABSCISIC ACID-INSENSITIVE 5-like protein 2 OS=Arabidopsis thaliana	original description: none'	TRUE	1.09394	0.00048504
TRAESCS2A02G467100	Up	'14.5.1.1.1.1'	'RNA biosynthesis.DNA-binding transcriptional regulation.basic DNA-binding domain.basic leucine zipper (bZIP) domain.bZIP class-A transcription factor activity.bZIP class-A transcription factor'	prot-scriber: bzip domain containing protein	swissprot: no annotation	original description: none'	TRUE	4.95361	0.000622752
TRAESCS3B02G368300	Up	'14.5.1.1.1.1'	'RNA biosynthesis.DNA-binding transcriptional regulation.basic DNA-binding domain.basic leucine zipper (bZIP) domain.bZIP class-A transcription factor activity.bZIP class-A transcription factor'	prot-scriber: bzip domain containing protein	swissprot: ABSCISIC ACID-INSENSITIVE 5-like protein 2 OS=Arabidopsis thaliana	original description: none'	TRUE	1.20283	2.03230759410277e-07
TRAESCS4B02G175800	Up	'14.5.1.1.1.1'	'RNA biosynthesis.DNA-binding transcriptional regulation.basic DNA-binding domain.basic leucine zipper (bZIP) domain.bZIP class-A transcription factor activity.bZIP class-A transcription factor'	prot-scriber: bzip domain containing protein	swissprot: ABSCISIC ACID-INSENSITIVE 5-like protein 3 OS=Arabidopsis thaliana	original description: none'	TRUE	1.90048	0.000329301
TRAESCS5B02G332300	Up	'14.5.1.1.1.1'	'RNA biosynthesis.DNA-binding transcriptional regulation.basic DNA-binding domain.basic leucine zipper (bZIP) domain.bZIP class-A transcription factor activity.bZIP class-A transcription factor'	prot-scriber: bzip domain containing protein	swissprot: no annotation	original description: none'	TRUE	4.94875	0.00385473
TRAESCS5D02G338000	Up	'14.5.1.1.1.1'	'RNA biosynthesis.DNA-binding transcriptional regulation.basic DNA-binding domain.basic leucine zipper (bZIP) domain.bZIP class-A transcription factor activity.bZIP class-A transcription factor'	prot-scriber: bzip domain containing protein	swissprot: no annotation	original description: none'	TRUE	6.43153	4.24074672434827e-06
TRAESCS7A02G170600	Up	'14.5.1.1.1.1'	'RNA biosynthesis.DNA-binding transcriptional regulation.basic DNA-binding domain.basic leucine zipper (bZIP) domain.bZIP class-A transcription factor activity.bZIP class-A transcription factor'	prot-scriber: bzip domain containing protein	swissprot: bZIP transcription factor 46 OS=Oryza sativa subsp. japonica	original description: none'	TRUE	2.59315	1.53256920532637e-23
TRAESCS7D02G171300	Up	'14.5.1.1.1.1'	'RNA biosynthesis.DNA-binding transcriptional regulation.basic DNA-binding domain.basic leucine zipper (bZIP) domain.bZIP class-A transcription factor activity.bZIP class-A transcription factor'	prot-scriber: bzip domain containing protein	swissprot: bZIP transcription factor 46 OS=Oryza sativa subsp. japonica	original description: none'	TRUE	1.36529	0.000437164
TRAESCS3A02G378700	Down	'14.5.1.1.1.1'	'RNA biosynthesis.DNA-binding transcriptional regulation.basic DNA-binding domain.basic leucine zipper (bZIP) domain.bZIP class-A transcription factor activity.bZIP class-A transcription factor'	prot-scriber: bzip transcription factor	swissprot: bZIP transcription factor 12 OS=Oryza sativa subsp. japonica	original description: none'	TRUE	-3.72607	0.00604944
TRAESCS3B02G411300	Down	'14.5.1.1.1.1'	'RNA biosynthesis.DNA-binding transcriptional regulation.basic DNA-binding domain.basic leucine zipper (bZIP) domain.bZIP class-A transcription factor activity.bZIP class-A transcription factor'	prot-scriber: bzip transcription factor	swissprot: bZIP transcription factor 12 OS=Oryza sativa subsp. japonica	original description: none'	TRUE	-3.57794	0.000166511
TRAESCS3D02G371900	Down	'14.5.1.1.1.1'	'RNA biosynthesis.DNA-binding transcriptional regulation.basic DNA-binding domain.basic leucine zipper (bZIP) domain.bZIP class-A transcription factor activity.bZIP class-A transcription factor'	prot-scriber: bzip transcription factor	swissprot: bZIP transcription factor 12 OS=Oryza sativa subsp. japonica	original description: none'	TRUE	-5.48022	4.46722070239025e-07
TRAESCS5D02G244500	Down	'14.5.1.1.1.1'	'RNA biosynthesis.DNA-binding transcriptional regulation.basic DNA-binding domain.basic leucine zipper (bZIP) domain.bZIP class-A transcription factor activity.bZIP class-A transcription factor'	prot-scriber: bzip domain containing protein	swissprot: bZIP transcription factor TRAB1 OS=Oryza sativa subsp. japonica	original description: none'	TRUE	-2.16248	3.84355646067878e-05
TRAESCS6B02G364000	Down	'14.5.1.1.1.1'	'RNA biosynthesis.DNA-binding transcriptional regulation.basic DNA-binding domain.basic leucine zipper (bZIP) domain.bZIP class-A transcription factor activity.bZIP class-A transcription factor'	prot-scriber: bzip domain containing protein	swissprot: bZIP transcription factor 23 OS=Oryza sativa subsp. japonica	original description: none'	TRUE	-1.64015	4.03480691554404e-05
TRAESCS6D02G312800	Down	'14.5.1.1.1.1'	'RNA biosynthesis.DNA-binding transcriptional regulation.basic DNA-binding domain.basic leucine zipper (bZIP) domain.bZIP class-A transcription factor activity.bZIP class-A transcription factor'	prot-scriber: bzip domain containing protein	swissprot: bZIP transcription factor 23 OS=Oryza sativa subsp. japonica	original description: none'	TRUE	-1.27541	0.00179518
TRAESCS2A02G176300	Up	'14.5.1.1.1.2'	'RNA biosynthesis.DNA-binding transcriptional regulation.basic DNA-binding domain.basic leucine zipper (bZIP) domain.bZIP class-A transcription factor activity.transcriptional co-regulator *(AFP1)'	prot-scriber: ninja family protein afp	swissprot: Ninja-family protein 1 OS=Triticum aestivum	original description: none'	TRUE	2.14582	3.21337477415751e-09
TRAESCS2B02G202700	Up	'14.5.1.1.1.2'	'RNA biosynthesis.DNA-binding transcriptional regulation.basic DNA-binding domain.basic leucine zipper (bZIP) domain.bZIP class-A transcription factor activity.transcriptional co-regulator *(AFP1)'	prot-scriber: ninja family protein afp	swissprot: Ninja-family protein 2 OS=Triticum aestivum	original description: none'	TRUE	1.59077	0.000442919
TRAESCS4A02G198100	Up	'14.5.1.1.10'	'RNA biosynthesis.DNA-binding transcriptional regulation.basic DNA-binding domain.basic leucine zipper (bZIP) domain.bZIP class-J transcription factor'	prot-scriber: bzip domain containing protein	swissprot: no annotation	original description: none'	TRUE	2.24956	0.000121446
TRAESCS4B02G117400	Up	'14.5.1.1.10'	'RNA biosynthesis.DNA-binding transcriptional regulation.basic DNA-binding domain.basic leucine zipper (bZIP) domain.bZIP class-J transcription factor'	prot-scriber: bzip domain containing protein	swissprot: no annotation	original description: none'	TRUE	2.03138	0.00297378
TRAESCS4D02G115200	Up	'14.5.1.1.10'	'RNA biosynthesis.DNA-binding transcriptional regulation.basic DNA-binding domain.basic leucine zipper (bZIP) domain.bZIP class-J transcription factor'	prot-scriber: bzip domain containing protein	swissprot: no annotation	original description: none'	TRUE	3.65791	2.7821216271103e-10
TRAESCS5A02G126600	Up	'14.5.1.1.10'	'RNA biosynthesis.DNA-binding transcriptional regulation.basic DNA-binding domain.basic leucine zipper (bZIP) domain.bZIP class-J transcription factor'	prot-scriber: bzip domain containing protein	swissprot: no annotation	original description: none'	TRUE	4.69578	0.00219201
TRAESCS1A02G258100	Up	'14.5.1.1.2'	'RNA biosynthesis.DNA-binding transcriptional regulation.basic DNA-binding domain.basic leucine zipper (bZIP) domain.bZIP class-B transcription factor'	prot-scriber: bzip domain containing protein	swissprot: bZIP transcription factor 39 OS=Oryza sativa subsp. japonica	original description: none'	TRUE	1.16302	9.72156209649163e-13
TRAESCS5B02G444100	Up	'14.5.1.1.3'	'RNA biosynthesis.DNA-binding transcriptional regulation.basic DNA-binding domain.basic leucine zipper (bZIP) domain.bZIP class-C transcription factor'	prot-scriber: bzip domain containing protein	swissprot: bZIP transcription factor RISBZ2 OS=Oryza sativa subsp. japonica	original description: none'	TRUE	1.28089	3.80888966425535e-06
TRAESCS5D02G447500	Up	'14.5.1.1.3'	'RNA biosynthesis.DNA-binding transcriptional regulation.basic DNA-binding domain.basic leucine zipper (bZIP) domain.bZIP class-C transcription factor'	prot-scriber: bzip domain containing protein	swissprot: bZIP transcription factor RISBZ2 OS=Oryza sativa subsp. japonica	original description: none'	TRUE	1.82911	9.3876929787551e-08
TRAESCS7A02G488600	Up	'14.5.1.1.3'	'RNA biosynthesis.DNA-binding transcriptional regulation.basic DNA-binding domain.basic leucine zipper (bZIP) domain.bZIP class-C transcription factor'	prot-scriber: bzip domain containing protein	swissprot: bZIP transcription factor RISBZ5 OS=Oryza sativa subsp. japonica	original description: none'	TRUE	2.90916	0.000404974
TRAESCS7B02G391800	Up	'14.5.1.1.3'	'RNA biosynthesis.DNA-binding transcriptional regulation.basic DNA-binding domain.basic leucine zipper (bZIP) domain.bZIP class-C transcription factor'	prot-scriber: bzip domain containing protein	swissprot: bZIP transcription factor RISBZ5 OS=Oryza sativa subsp. japonica	original description: none'	TRUE	2.8504	0.000183734
TRAESCS3A02G334100	Up	'14.5.1.1.4.1'	'RNA biosynthesis.DNA-binding transcriptional regulation.basic DNA-binding domain.basic leucine zipper (bZIP) domain.bZIP class-D transcription factor activity.TGA-type transcription factor'	prot-scriber: bzip transcription factor tga	swissprot: Transcription factor HBP-1b(c1) (Fragment) OS=Triticum aestivum	original description: none'	TRUE	6.1373	6.21314486857319e-33
TRAESCS3A02G372400	Up	'14.5.1.1.4.1'	'RNA biosynthesis.DNA-binding transcriptional regulation.basic DNA-binding domain.basic leucine zipper (bZIP) domain.bZIP class-D transcription factor activity.TGA-type transcription factor'	prot-scriber: bzip transcription factor tga	swissprot: Transcription factor LG2 OS=Oryza sativa subsp. japonica	original description: none'	TRUE	5.83383	0.000776525
TRAESCS3B02G365100	Up	'14.5.1.1.4.1'	'RNA biosynthesis.DNA-binding transcriptional regulation.basic DNA-binding domain.basic leucine zipper (bZIP) domain.bZIP class-D transcription factor activity.TGA-type transcription factor'	prot-scriber: bzip transcription factor tga	swissprot: Transcription factor HBP-1b(c1) (Fragment) OS=Triticum aestivum	original description: none'	TRUE	5.001	9.99421819142795e-12
TRAESCS3B02G404800	Up	'14.5.1.1.4.1'	'RNA biosynthesis.DNA-binding transcriptional regulation.basic DNA-binding domain.basic leucine zipper (bZIP) domain.bZIP class-D transcription factor activity.TGA-type transcription factor'	prot-scriber: bzip transcription factor tga	swissprot: Transcription factor LG2 OS=Oryza sativa subsp. japonica	original description: none'	TRUE	3.98924	3.39272507242271e-06
TRAESCS3D02G327600	Up	'14.5.1.1.4.1'	'RNA biosynthesis.DNA-binding transcriptional regulation.basic DNA-binding domain.basic leucine zipper (bZIP) domain.bZIP class-D transcription factor activity.TGA-type transcription factor'	prot-scriber: bzip transcription factor tga	swissprot: Transcription factor HBP-1b(c1) (Fragment) OS=Triticum aestivum	original description: none'	TRUE	4.71424	3.41078846960484e-31
TRAESCS4A02G126300	Up	'14.5.1.1.4.1'	'RNA biosynthesis.DNA-binding transcriptional regulation.basic DNA-binding domain.basic leucine zipper (bZIP) domain.bZIP class-D transcription factor activity.TGA-type transcription factor'	prot-scriber: bzip transcription factor tga	swissprot: Transcription factor TGA2.2 OS=Oryza sativa subsp. japonica	original description: none'	TRUE	1.30288	1.88524655913793e-05
TRAESCS4B02G135000	Up	'14.5.1.1.4.1'	'RNA biosynthesis.DNA-binding transcriptional regulation.basic DNA-binding domain.basic leucine zipper (bZIP) domain.bZIP class-D transcription factor activity.TGA-type transcription factor'	prot-scriber: bzip transcription factor tga	swissprot: Transcription factor TGAL11 OS=Oryza sativa subsp. japonica	original description: none'	TRUE	3.75595	0.00670709
TRAESCS4D02G129900	Up	'14.5.1.1.4.1'	'RNA biosynthesis.DNA-binding transcriptional regulation.basic DNA-binding domain.basic leucine zipper (bZIP) domain.bZIP class-D transcription factor activity.TGA-type transcription factor'	prot-scriber: bzip transcription factor tga	swissprot: Transcription factor TGAL11 OS=Oryza sativa subsp. japonica	original description: none'	TRUE	6.48701	2.60097123908685e-06
TRAESCS5A02G174200	Up	'14.5.1.1.4.1'	'RNA biosynthesis.DNA-binding transcriptional regulation.basic DNA-binding domain.basic leucine zipper (bZIP) domain.bZIP class-D transcription factor activity.TGA-type transcription factor'	prot-scriber: bzip transcription factor tga	swissprot: Transcription factor TGAL7 OS=Oryza sativa subsp. japonica	original description: none'	TRUE	5.46191	0.00170936
TRAESCS5B02G265300	Up	'14.5.1.1.4.1'	'RNA biosynthesis.DNA-binding transcriptional regulation.basic DNA-binding domain.basic leucine zipper (bZIP) domain.bZIP class-D transcription factor activity.TGA-type transcription factor'	prot-scriber: bzip transcription factor tga	swissprot: bZIP transcription factor TGA10 OS=Nicotiana tabacum	original description: none'	TRUE	4.7412	3.867297371461e-08
TRAESCS5D02G273500	Up	'14.5.1.1.4.1'	'RNA biosynthesis.DNA-binding transcriptional regulation.basic DNA-binding domain.basic leucine zipper (bZIP) domain.bZIP class-D transcription factor activity.TGA-type transcription factor'	prot-scriber: bzip transcription factor tga	swissprot: bZIP transcription factor TGA10 OS=Nicotiana tabacum	original description: none'	TRUE	4.34431	0.000250033
TRAESCS7B02G114300	Up	'14.5.1.1.4.1'	'RNA biosynthesis.DNA-binding transcriptional regulation.basic DNA-binding domain.basic leucine zipper (bZIP) domain.bZIP class-D transcription factor activity.TGA-type transcription factor'	prot-scriber: bzip transcription factor tga	swissprot: Transcription factor TGAL3 OS=Oryza sativa subsp. japonica	original description: none'	TRUE	4.58317	0.00869928
TRAESCS2A02G526300	Down	'14.5.1.1.4.1'	'RNA biosynthesis.DNA-binding transcriptional regulation.basic DNA-binding domain.basic leucine zipper (bZIP) domain.bZIP class-D transcription factor activity.TGA-type transcription factor'	prot-scriber: bzip transcription factor tga	swissprot: Transcription factor TGAL6 OS=Oryza sativa subsp. japonica	original description: none'	TRUE	-1.47582	0.00896829
TRAESCS2B02G556600	Down	'14.5.1.1.4.1'	'RNA biosynthesis.DNA-binding transcriptional regulation.basic DNA-binding domain.basic leucine zipper (bZIP) domain.bZIP class-D transcription factor activity.TGA-type transcription factor'	prot-scriber: bzip transcription factor tga	swissprot: Transcription factor TGAL6 OS=Oryza sativa subsp. japonica	original description: none'	TRUE	-2.16534	0.00672673
TRAESCS5A02G115300	Up	'14.5.1.1.7'	'RNA biosynthesis.DNA-binding transcriptional regulation.basic DNA-binding domain.basic leucine zipper (bZIP) domain.bZIP class-G transcription factor'	prot-scriber: bzip domain containing protein	swissprot: bZIP transcription factor 1-A OS=Triticum aestivum	original description: none'	TRUE	1.65533	1.31968840316622e-14
TRAESCS3D02G129800	Up	'14.5.1.1.8'	'RNA biosynthesis.DNA-binding transcriptional regulation.basic DNA-binding domain.basic leucine zipper (bZIP) domain.bZIP class-H transcription factor'	prot-scriber: bzip domain containing protein	swissprot: no annotation	original description: none'	TRUE	2.17023	0.000126347
TRAESCS2B02G122700	Up	'14.5.1.1.9'	'RNA biosynthesis.DNA-binding transcriptional regulation.basic DNA-binding domain.basic leucine zipper (bZIP) domain.bZIP class-I transcription factor'	prot-scriber: bzip domain containing protein	swissprot: Transcription factor RF2b OS=Oryza sativa subsp. japonica	original description: none'	TRUE	1.2493	4.08151931037988e-06
TRAESCS2D02G105400	Up	'14.5.1.1.9'	'RNA biosynthesis.DNA-binding transcriptional regulation.basic DNA-binding domain.basic leucine zipper (bZIP) domain.bZIP class-I transcription factor'	prot-scriber: bzip domain containing protein	swissprot: Transcription factor RF2b OS=Oryza sativa subsp. japonica	original description: none'	TRUE	1.02128	0.000539121
TRAESCS5A02G124600	Up	'14.5.1.1.9'	'RNA biosynthesis.DNA-binding transcriptional regulation.basic DNA-binding domain.basic leucine zipper (bZIP) domain.bZIP class-I transcription factor'	prot-scriber: bzip domain containing protein	swissprot: Transcription factor VIP1 OS=Arabidopsis thaliana	original description: none'	TRUE	1.95733	6.62790895248574e-12
TRAESCS5D02G132300	Up	'14.5.1.1.9'	'RNA biosynthesis.DNA-binding transcriptional regulation.basic DNA-binding domain.basic leucine zipper (bZIP) domain.bZIP class-I transcription factor'	prot-scriber: bzip domain containing protein	swissprot: Transcription factor VIP1 OS=Arabidopsis thaliana	original description: none'	TRUE	1.5575	3.48169891065333e-06
TRAESCS7A02G268700	Up	'14.5.1.1.9'	'RNA biosynthesis.DNA-binding transcriptional regulation.basic DNA-binding domain.basic leucine zipper (bZIP) domain.bZIP class-I transcription factor'	prot-scriber: bzip domain containing protein	swissprot: bZIP transcription factor 29 OS=Arabidopsis thaliana	original description: none'	TRUE	1.40694	1.14253423141401e-09
TRAESCS7D02G269300	Up	'14.5.1.1.9'	'RNA biosynthesis.DNA-binding transcriptional regulation.basic DNA-binding domain.basic leucine zipper (bZIP) domain.bZIP class-I transcription factor'	prot-scriber: bzip domain containing protein	swissprot: bZIP transcription factor 29 OS=Arabidopsis thaliana	original description: none'	TRUE	2.5189	2.22690147576891e-26
TRAESCS1B02G193800	Down	'14.5.1.1.9'	'RNA biosynthesis.DNA-binding transcriptional regulation.basic DNA-binding domain.basic leucine zipper (bZIP) domain.bZIP class-I transcription factor'	prot-scriber: bzip domain containing protein	swissprot: bZIP transcription factor 29 OS=Arabidopsis thaliana	original description: none'	TRUE	-2.93422	1.32013119313684e-05
TRAESCS4B02G320400	Down	'14.5.1.1.9'	'RNA biosynthesis.DNA-binding transcriptional regulation.basic DNA-binding domain.basic leucine zipper (bZIP) domain.bZIP class-I transcription factor'	prot-scriber: bzip domain containing protein	swissprot: bZIP transcription factor 29 OS=Arabidopsis thaliana	original description: none'	TRUE	-1.57723	5.37867964434876e-05
TRAESCS4D02G316900	Down	'14.5.1.1.9'	'RNA biosynthesis.DNA-binding transcriptional regulation.basic DNA-binding domain.basic leucine zipper (bZIP) domain.bZIP class-I transcription factor'	prot-scriber: bzip domain containing protein	swissprot: bZIP transcription factor 29 OS=Arabidopsis thaliana	original description: none'	TRUE	-1.68708	1.64051623195441e-10
TRAESCS5A02G308400	Down	'14.5.1.1.9'	'RNA biosynthesis.DNA-binding transcriptional regulation.basic DNA-binding domain.basic leucine zipper (bZIP) domain.bZIP class-I transcription factor'	prot-scriber: bzip domain containing protein	swissprot: bZIP transcription factor 29 OS=Arabidopsis thaliana	original description: none'	TRUE	-3.73045	5.95176801808378e-11
TRAESCS5A02G491600	Down	'14.5.1.1.9'	'RNA biosynthesis.DNA-binding transcriptional regulation.basic DNA-binding domain.basic leucine zipper (bZIP) domain.bZIP class-I transcription factor'	prot-scriber: bzip domain containing protein	swissprot: bZIP transcription factor 29 OS=Arabidopsis thaliana	original description: none'	TRUE	-2.53603	9.05597541239777e-08
TRAESCS5B02G308800	Down	'14.5.1.1.9'	'RNA biosynthesis.DNA-binding transcriptional regulation.basic DNA-binding domain.basic leucine zipper (bZIP) domain.bZIP class-I transcription factor'	prot-scriber: bzip domain containing protein	swissprot: bZIP transcription factor 29 OS=Arabidopsis thaliana	original description: none'	TRUE	-2.66784	2.23786918034638e-25
TRAESCS5D02G315400	Down	'14.5.1.1.9'	'RNA biosynthesis.DNA-binding transcriptional regulation.basic DNA-binding domain.basic leucine zipper (bZIP) domain.bZIP class-I transcription factor'	prot-scriber: bzip domain containing protein	swissprot: bZIP transcription factor 29 OS=Arabidopsis thaliana	original description: none'	TRUE	-2.7068	3.2132156018962e-08
TRAESCS7A02G117100	Up	'14.5.1.2.1'	'RNA biosynthesis.DNA-binding transcriptional regulation.basic DNA-binding domain.basic helix-loop-helix (bHLH) domain.bHLH class-Ia transcription factor'	prot-scriber: transcription factor bhlh protein	swissprot: Transcription factor TIP2 OS=Oryza sativa subsp. japonica	original description: none'	TRUE	5.00722	0.0011653
TRAESCS4D02G056900	Up	'14.5.1.2.10'	'RNA biosynthesis.DNA-binding transcriptional regulation.basic DNA-binding domain.basic helix-loop-helix (bHLH) domain.bHLH class-IVa transcription factor'	prot-scriber: transcription factor bhlh protein	swissprot: Transcription factor bHLH25 OS=Arabidopsis thaliana	original description: none'	TRUE	4.5724	0.00454911
TRAESCS4B02G125400	Down	'14.5.1.2.11'	'RNA biosynthesis.DNA-binding transcriptional regulation.basic DNA-binding domain.basic helix-loop-helix (bHLH) domain.bHLH class-IVb transcription factor *(PYE/URI)'	prot-scriber: bhlh domain containing protein	swissprot: Transcription factor BHLH062 OS=Oryza sativa subsp. japonica	original description: none'	TRUE	-1.6041	2.33706495285839e-06
TRAESCS3A02G204800	Up	'14.5.1.2.13'	'RNA biosynthesis.DNA-binding transcriptional regulation.basic DNA-binding domain.basic helix-loop-helix (bHLH) domain.bHLH class-IVd transcription factor'	prot-scriber: bhlh transcription factor	swissprot: Putative transcription factor bHLH041 OS=Arabidopsis thaliana	original description: none'	TRUE	3.89701	5.65592324160645e-11
TRAESCS7A02G340300	Up	'14.5.1.2.14'	'RNA biosynthesis.DNA-binding transcriptional regulation.basic DNA-binding domain.basic helix-loop-helix (bHLH) domain.bHLH class-Va transcription factor *(BIM1/2/3)'	prot-scriber: bhlh domain containing protein	swissprot: Transcription factor BIM2 OS=Arabidopsis thaliana	original description: none'	TRUE	2.08818	7.8670040119849e-18
TRAESCS5A02G251390	Down	'14.5.1.2.14'	'RNA biosynthesis.DNA-binding transcriptional regulation.basic DNA-binding domain.basic helix-loop-helix (bHLH) domain.bHLH class-Va transcription factor *(BIM1/2/3)'	prot-scriber: bhlh domain containing protein	swissprot: Transcription factor BIM2 OS=Arabidopsis thaliana	original description: none'	TRUE	-1.67329	5.3358017085103e-21
TRAESCS6B02G317600	Down	'14.5.1.2.14'	'RNA biosynthesis.DNA-binding transcriptional regulation.basic DNA-binding domain.basic helix-loop-helix (bHLH) domain.bHLH class-Va transcription factor *(BIM1/2/3)'	prot-scriber: bhlh domain containing protein	swissprot: Transcription factor BIM2 OS=Arabidopsis thaliana	original description: none'	TRUE	-4.42625	0.000408334
TRAESCS3A02G102600	Up	'14.5.1.2.15'	'RNA biosynthesis.DNA-binding transcriptional regulation.basic DNA-binding domain.basic helix-loop-helix (bHLH) domain.bHLH class-Vb transcription factor'	prot-scriber: bhlh domain containing protein	swissprot: Transcription factor bHLH51 OS=Arabidopsis thaliana	original description: none'	TRUE	2.81727	2.32692101565019e-05
TRAESCS3B02G120200	Up	'14.5.1.2.15'	'RNA biosynthesis.DNA-binding transcriptional regulation.basic DNA-binding domain.basic helix-loop-helix (bHLH) domain.bHLH class-Vb transcription factor'	prot-scriber: bhlh domain containing protein	swissprot: Transcription factor bHLH51 OS=Arabidopsis thaliana	original description: none'	TRUE	3.55754	0.000162201
TRAESCS3D02G105100	Up	'14.5.1.2.15'	'RNA biosynthesis.DNA-binding transcriptional regulation.basic DNA-binding domain.basic helix-loop-helix (bHLH) domain.bHLH class-Vb transcription factor'	prot-scriber: bhlh domain containing protein	swissprot: Transcription factor bHLH51 OS=Arabidopsis thaliana	original description: none'	TRUE	6.5072	0.00112866
TRAESCS5B02G229000	Up	'14.5.1.2.15'	'RNA biosynthesis.DNA-binding transcriptional regulation.basic DNA-binding domain.basic helix-loop-helix (bHLH) domain.bHLH class-Vb transcription factor'	prot-scriber: bhlh transcription factor	swissprot: Transcription factor bHLH30 OS=Arabidopsis thaliana	original description: none'	TRUE	4.64339	0.00282037
TRAESCS5D02G237300	Up	'14.5.1.2.15'	'RNA biosynthesis.DNA-binding transcriptional regulation.basic DNA-binding domain.basic helix-loop-helix (bHLH) domain.bHLH class-Vb transcription factor'	prot-scriber: bhlh transcription factor	swissprot: Transcription factor bHLH30 OS=Arabidopsis thaliana	original description: none'	TRUE	3.72382	0.00424664
TRAESCS1A02G083000	Up	'14.5.1.2.16'	'RNA biosynthesis.DNA-binding transcriptional regulation.basic DNA-binding domain.basic helix-loop-helix (bHLH) domain.bHLH class-VIIa/b transcription factor'	prot-scriber: bhlh transcription factor	swissprot: Transcription factor APG OS=Oryza sativa subsp. japonica	original description: none'	TRUE	5.67562	0.000136088
TRAESCS1B02G100400	Up	'14.5.1.2.16'	'RNA biosynthesis.DNA-binding transcriptional regulation.basic DNA-binding domain.basic helix-loop-helix (bHLH) domain.bHLH class-VIIa/b transcription factor'	prot-scriber: bhlh transcription factor	swissprot: Transcription factor APG OS=Oryza sativa subsp. japonica	original description: none'	TRUE	5.55796	4.13074591209807e-09
TRAESCS1D02G084200	Up	'14.5.1.2.16'	'RNA biosynthesis.DNA-binding transcriptional regulation.basic DNA-binding domain.basic helix-loop-helix (bHLH) domain.bHLH class-VIIa/b transcription factor'	prot-scriber: bhlh transcription factor	swissprot: Transcription factor APG OS=Oryza sativa subsp. japonica	original description: none'	TRUE	7.63432	4.89130316567128e-09
TRAESCS2D02G254400	Up	'14.5.1.2.16'	'RNA biosynthesis.DNA-binding transcriptional regulation.basic DNA-binding domain.basic helix-loop-helix (bHLH) domain.bHLH class-VIIa/b transcription factor'	prot-scriber: transcription factor bhlh protein	swissprot: Transcription factor PHYTOCHROME INTERACTING FACTOR-LIKE 13 OS=Oryza sativa subsp. japonica	original description: none'	TRUE	2.65791	0.000163661
TRAESCS5A02G376500	Up	'14.5.1.2.16'	'RNA biosynthesis.DNA-binding transcriptional regulation.basic DNA-binding domain.basic helix-loop-helix (bHLH) domain.bHLH class-VIIa/b transcription factor'	prot-scriber: bhlh transcription factor	swissprot: Transcription factor PHYTOCHROME INTERACTING FACTOR-LIKE 13 OS=Oryza sativa subsp. japonica	original description: none'	TRUE	7.26398	1.49028315282295e-12
TRAESCS5B02G054800	Up	'14.5.1.2.16'	'RNA biosynthesis.DNA-binding transcriptional regulation.basic DNA-binding domain.basic helix-loop-helix (bHLH) domain.bHLH class-VIIa/b transcription factor'	prot-scriber: bhlh transcription factor	swissprot: Transcription factor PHYTOCHROME INTERACTING FACTOR-LIKE 13 OS=Oryza sativa subsp. japonica	original description: none'	TRUE	5.02118	0.00780995
TRAESCS5D02G386500	Up	'14.5.1.2.16'	'RNA biosynthesis.DNA-binding transcriptional regulation.basic DNA-binding domain.basic helix-loop-helix (bHLH) domain.bHLH class-VIIa/b transcription factor'	prot-scriber: bhlh transcription factor	swissprot: Transcription factor PHYTOCHROME INTERACTING FACTOR-LIKE 13 OS=Oryza sativa subsp. japonica	original description: none'	TRUE	4.77058	0.00113265
TRAESCS6A02G373500	Up	'14.5.1.2.16'	'RNA biosynthesis.DNA-binding transcriptional regulation.basic DNA-binding domain.basic helix-loop-helix (bHLH) domain.bHLH class-VIIa/b transcription factor'	prot-scriber: bhlh transcription factor	swissprot: Transcription factor SPATULA OS=Arabidopsis thaliana	original description: none'	TRUE	4.83953	3.75198451162357e-14
TRAESCS6B02G411300	Up	'14.5.1.2.16'	'RNA biosynthesis.DNA-binding transcriptional regulation.basic DNA-binding domain.basic helix-loop-helix (bHLH) domain.bHLH class-VIIa/b transcription factor'	prot-scriber: bhlh transcription factor	swissprot: Transcription factor SPATULA OS=Arabidopsis thaliana	original description: none'	TRUE	1.88545	2.64199201439684e-05
TRAESCS6D02G357700	Up	'14.5.1.2.16'	'RNA biosynthesis.DNA-binding transcriptional regulation.basic DNA-binding domain.basic helix-loop-helix (bHLH) domain.bHLH class-VIIa/b transcription factor'	prot-scriber: bhlh transcription factor	swissprot: Transcription factor SPATULA OS=Arabidopsis thaliana	original description: none'	TRUE	2.85674	6.28401359215252e-12
TRAESCS7D02G124700	Up	'14.5.1.2.16'	'RNA biosynthesis.DNA-binding transcriptional regulation.basic DNA-binding domain.basic helix-loop-helix (bHLH) domain.bHLH class-VIIa/b transcription factor'	prot-scriber: bhlh transcription factor	swissprot: Transcription factor SPATULA OS=Arabidopsis thaliana	original description: none'	TRUE	2.0969	1.33716203394229e-05
TRAESCS5B02G422000	Down	'14.5.1.2.16'	'RNA biosynthesis.DNA-binding transcriptional regulation.basic DNA-binding domain.basic helix-loop-helix (bHLH) domain.bHLH class-VIIa/b transcription factor'	prot-scriber: transcription factor bhlh protein	swissprot: Transcription factor PHYTOCHROME INTERACTING FACTOR-LIKE 13 OS=Oryza sativa subsp. japonica	original description: none'	TRUE	-6.56771	1.22713530482905e-05
TRAESCS3A02G252200	Up	'14.5.1.2.18'	'RNA biosynthesis.DNA-binding transcriptional regulation.basic DNA-binding domain.basic helix-loop-helix (bHLH) domain.bHLH class-VIIIb transcription factor *(HEC1/2/++)'	prot-scriber: bhlh transcription factor	swissprot: Transcription factor bHLH87 OS=Arabidopsis thaliana	original description: none'	TRUE	4.67706	6.90834068779581e-05
TRAESCS1B02G380000	Down	'14.5.1.2.18'	'RNA biosynthesis.DNA-binding transcriptional regulation.basic DNA-binding domain.basic helix-loop-helix (bHLH) domain.bHLH class-VIIIb transcription factor *(HEC1/2/++)'	prot-scriber: bhlh transcription factor	swissprot: Transcription factor LATE FLOWERING OS=Oryza sativa subsp. japonica	original description: none'	TRUE	-4.86645	0.000619149
TRAESCS2B02G212700	Down	'14.5.1.2.19'	'RNA biosynthesis.DNA-binding transcriptional regulation.basic DNA-binding domain.basic helix-loop-helix (bHLH) domain.bHLH class-VIIIc transcription factor *(RSL1/2/++)'	prot-scriber: quality protein transcription factor bhlh	swissprot: Transcription factor RSL3 OS=Arabidopsis thaliana	original description: none'	TRUE	-6.36248	4.7842842467616e-05
TRAESCS3A02G489700	Up	'14.5.1.2.2'	'RNA biosynthesis.DNA-binding transcriptional regulation.basic DNA-binding domain.basic helix-loop-helix (bHLH) domain.bHLH class-Ib transcription factor'	prot-scriber: bhlh domain containing protein	swissprot: Protein IRON-RELATED TRANSCRIPTION FACTOR 2 OS=Oryza sativa subsp. indica	original description: none'	TRUE	5.965	0.000272466
TRAESCS3B02G550200	Up	'14.5.1.2.2'	'RNA biosynthesis.DNA-binding transcriptional regulation.basic DNA-binding domain.basic helix-loop-helix (bHLH) domain.bHLH class-Ib transcription factor'	prot-scriber: transcription factor bhlh protein	swissprot: Protein IRON-RELATED TRANSCRIPTION FACTOR 2 OS=Oryza sativa subsp. indica	original description: none'	TRUE	7.62715	1.06413630048813e-05
TRAESCS5A02G264800	Up	'14.5.1.2.20'	'RNA biosynthesis.DNA-binding transcriptional regulation.basic DNA-binding domain.basic helix-loop-helix (bHLH) domain.bHLH class-IX transcription factor *(FBH1/2/++)'	prot-scriber: bhlh transcription factor	swissprot: Transcription factor bHLH130 OS=Arabidopsis thaliana	original description: none'	TRUE	4.52191	0.000104457
TRAESCS5B02G264300	Up	'14.5.1.2.20'	'RNA biosynthesis.DNA-binding transcriptional regulation.basic DNA-binding domain.basic helix-loop-helix (bHLH) domain.bHLH class-IX transcription factor *(FBH1/2/++)'	prot-scriber: bhlh transcription factor	swissprot: Transcription factor bHLH130 OS=Arabidopsis thaliana	original description: none'	TRUE	6.05574	4.84348894396623e-11
TRAESCS7A02G245800	Up	'14.5.1.2.20'	'RNA biosynthesis.DNA-binding transcriptional regulation.basic DNA-binding domain.basic helix-loop-helix (bHLH) domain.bHLH class-IX transcription factor *(FBH1/2/++)'	prot-scriber: bhlh transcription factor	swissprot: Transcription factor bHLH130 OS=Arabidopsis thaliana	original description: none'	TRUE	2.31723	0.0001948
TRAESCS7D02G244300	Up	'14.5.1.2.20'	'RNA biosynthesis.DNA-binding transcriptional regulation.basic DNA-binding domain.basic helix-loop-helix (bHLH) domain.bHLH class-IX transcription factor *(FBH1/2/++)'	prot-scriber: bhlh transcription factor	swissprot: Transcription factor bHLH130 OS=Arabidopsis thaliana	original description: none'	TRUE	3.58065	6.41964611908563e-15
TRAESCS1B02G332500	Up	'14.5.1.2.21'	'RNA biosynthesis.DNA-binding transcriptional regulation.basic DNA-binding domain.basic helix-loop-helix (bHLH) domain.bHLH class-X transcription factor'	prot-scriber: transcription factor bhlh	swissprot: Transcription factor bHLH112 OS=Arabidopsis thaliana	original description: none'	TRUE	5.80035	4.02486141646807e-05
TRAESCS2A02G348800	Up	'14.5.1.2.21'	'RNA biosynthesis.DNA-binding transcriptional regulation.basic DNA-binding domain.basic helix-loop-helix (bHLH) domain.bHLH class-X transcription factor'	prot-scriber: bhlh transcription factor	swissprot: Transcription factor bHLH153 OS=Arabidopsis thaliana	original description: none'	TRUE	1.97313	3.07169634981219e-05
TRAESCS2D02G347200	Up	'14.5.1.2.21'	'RNA biosynthesis.DNA-binding transcriptional regulation.basic DNA-binding domain.basic helix-loop-helix (bHLH) domain.bHLH class-X transcription factor'	prot-scriber: transcription factor bhlh	swissprot: Transcription factor bHLH153 OS=Arabidopsis thaliana	original description: none'	TRUE	1.82877	0.00899619
TRAESCS5B02G402200	Up	'14.5.1.2.21'	'RNA biosynthesis.DNA-binding transcriptional regulation.basic DNA-binding domain.basic helix-loop-helix (bHLH) domain.bHLH class-X transcription factor'	prot-scriber: bhlh transcription factor	swissprot: Transcription factor bHLH113 OS=Arabidopsis thaliana	original description: none'	TRUE	5.39964	0.000164735
TRAESCS2B02G421700	Down	'14.5.1.2.21'	'RNA biosynthesis.DNA-binding transcriptional regulation.basic DNA-binding domain.basic helix-loop-helix (bHLH) domain.bHLH class-X transcription factor'	prot-scriber: bhlh transcription factor protein	swissprot: Transcription factor bHLH111 OS=Arabidopsis thaliana	original description: none'	TRUE	-5.1552	0.00040828
TRAESCS7D02G149400	Up	'14.5.1.2.22'	'RNA biosynthesis.DNA-binding transcriptional regulation.basic DNA-binding domain.basic helix-loop-helix (bHLH) domain.bHLH class-XI transcription factor *(LRL5)'	prot-scriber: bhlh transcription factor	swissprot: bHLH transcription factor RHL1 OS=Lotus japonicus	original description: none'	TRUE	5.5414	1.5754862396717e-11
TRAESCS5A02G225700	Down	'14.5.1.2.22'	'RNA biosynthesis.DNA-binding transcriptional regulation.basic DNA-binding domain.basic helix-loop-helix (bHLH) domain.bHLH class-XI transcription factor *(LRL5)'	prot-scriber: bhlh transcription factor	swissprot: bHLH transcription factor RHL1 OS=Lotus japonicus	original description: none'	TRUE	-4.02948	0.000119217
TRAESCS5B02G224200	Down	'14.5.1.2.22'	'RNA biosynthesis.DNA-binding transcriptional regulation.basic DNA-binding domain.basic helix-loop-helix (bHLH) domain.bHLH class-XI transcription factor *(LRL5)'	prot-scriber: bhlh transcription factor	swissprot: bHLH transcription factor RHL1 OS=Lotus japonicus	original description: none'	TRUE	-5.67491	8.19700580122718e-05
TRAESCS5D02G233000	Down	'14.5.1.2.22'	'RNA biosynthesis.DNA-binding transcriptional regulation.basic DNA-binding domain.basic helix-loop-helix (bHLH) domain.bHLH class-XI transcription factor *(LRL5)'	prot-scriber: bhlh transcription factor	swissprot: bHLH transcription factor RHL1 OS=Lotus japonicus	original description: none'	TRUE	-2.28369	0.00137372
TRAESCS6A02G358400	Down	'14.5.1.2.22'	'RNA biosynthesis.DNA-binding transcriptional regulation.basic DNA-binding domain.basic helix-loop-helix (bHLH) domain.bHLH class-XI transcription factor *(LRL5)'	prot-scriber: bhlh transcription factor	swissprot: Transcription factor LRL1 OS=Arabidopsis thaliana	original description: none'	TRUE	-3.00343	0.000712479
TRAESCS6D02G341200	Down	'14.5.1.2.22'	'RNA biosynthesis.DNA-binding transcriptional regulation.basic DNA-binding domain.basic helix-loop-helix (bHLH) domain.bHLH class-XI transcription factor *(LRL5)'	prot-scriber: bhlh transcription factor	swissprot: Transcription factor LRL1 OS=Arabidopsis thaliana	original description: none'	TRUE	-2.36696	0.000216917
TRAESCS2A02G275600	Up	'14.5.1.2.23'	'RNA biosynthesis.DNA-binding transcriptional regulation.basic DNA-binding domain.basic helix-loop-helix (bHLH) domain.bHLH class-XII transcription factor *(CIB1/2/++)'	prot-scriber: quality protein transcription factor bhlh	swissprot: Transcription factor bHLH62 OS=Arabidopsis thaliana	original description: none'	TRUE	5.03673	0.00239525
TRAESCS2D02G274600	Up	'14.5.1.2.23'	'RNA biosynthesis.DNA-binding transcriptional regulation.basic DNA-binding domain.basic helix-loop-helix (bHLH) domain.bHLH class-XII transcription factor *(CIB1/2/++)'	prot-scriber: quality protein transcription factor bhlh	swissprot: Transcription factor bHLH62 OS=Arabidopsis thaliana	original description: none'	TRUE	6.09011	1.84577149276655e-05
TRAESCS3B02G457400	Up	'14.5.1.2.23'	'RNA biosynthesis.DNA-binding transcriptional regulation.basic DNA-binding domain.basic helix-loop-helix (bHLH) domain.bHLH class-XII transcription factor *(CIB1/2/++)'	prot-scriber: bhlh transcription factor	swissprot: Transcription factor bHLH62 OS=Arabidopsis thaliana	original description: none'	TRUE	4.72461	3.26282497917558e-18
TRAESCS3D02G417300	Up	'14.5.1.2.23'	'RNA biosynthesis.DNA-binding transcriptional regulation.basic DNA-binding domain.basic helix-loop-helix (bHLH) domain.bHLH class-XII transcription factor *(CIB1/2/++)'	prot-scriber: bhlh transcription factor	swissprot: Transcription factor bHLH62 OS=Arabidopsis thaliana	original description: none'	TRUE	5.04389	1.24714751145496e-12
TRAESCS4A02G255800	Up	'14.5.1.2.23'	'RNA biosynthesis.DNA-binding transcriptional regulation.basic DNA-binding domain.basic helix-loop-helix (bHLH) domain.bHLH class-XII transcription factor *(CIB1/2/++)'	prot-scriber: transcription factor bhlh protein	swissprot: Transcription factor bHLH74 OS=Arabidopsis thaliana	original description: none'	TRUE	3.78975	1.65851331589147e-20
TRAESCS4B02G059000	Up	'14.5.1.2.23'	'RNA biosynthesis.DNA-binding transcriptional regulation.basic DNA-binding domain.basic helix-loop-helix (bHLH) domain.bHLH class-XII transcription factor *(CIB1/2/++)'	prot-scriber: transcription factor bhlh protein	swissprot: Transcription factor bHLH74 OS=Arabidopsis thaliana	original description: none'	TRUE	2.8764	2.15043998898794e-20
TRAESCS4D02G058900	Up	'14.5.1.2.23'	'RNA biosynthesis.DNA-binding transcriptional regulation.basic DNA-binding domain.basic helix-loop-helix (bHLH) domain.bHLH class-XII transcription factor *(CIB1/2/++)'	prot-scriber: transcription factor bhlh protein	swissprot: Transcription factor bHLH74 OS=Arabidopsis thaliana	original description: none'	TRUE	2.16048	3.03869982211523e-11
TRAESCS5A02G279200	Up	'14.5.1.2.23'	'RNA biosynthesis.DNA-binding transcriptional regulation.basic DNA-binding domain.basic helix-loop-helix (bHLH) domain.bHLH class-XII transcription factor *(CIB1/2/++)'	prot-scriber: bhlh transcription factor	swissprot: Transcription factor bHLH49 OS=Arabidopsis thaliana	original description: none'	TRUE	1.76854	1.38073071431946e-10
TRAESCS5D02G286300	Up	'14.5.1.2.23'	'RNA biosynthesis.DNA-binding transcriptional regulation.basic DNA-binding domain.basic helix-loop-helix (bHLH) domain.bHLH class-XII transcription factor *(CIB1/2/++)'	prot-scriber: bhlh transcription factor	swissprot: Transcription factor bHLH49 OS=Arabidopsis thaliana	original description: none'	TRUE	2.63601	2.05350722413086e-11
TRAESCS7A02G211900	Up	'14.5.1.2.23'	'RNA biosynthesis.DNA-binding transcriptional regulation.basic DNA-binding domain.basic helix-loop-helix (bHLH) domain.bHLH class-XII transcription factor *(CIB1/2/++)'	prot-scriber: transcription factor bhlh protein	swissprot: Transcription factor bHLH49 OS=Arabidopsis thaliana	original description: none'	TRUE	2.29953	2.02680641249819e-16
TRAESCS7A02G256200	Up	'14.5.1.2.23'	'RNA biosynthesis.DNA-binding transcriptional regulation.basic DNA-binding domain.basic helix-loop-helix (bHLH) domain.bHLH class-XII transcription factor *(CIB1/2/++)'	prot-scriber: bhlh transcription factor	swissprot: Transcription factor bHLH62 OS=Arabidopsis thaliana	original description: none'	TRUE	2.3182	0.00917645
TRAESCS7B02G118800	Up	'14.5.1.2.23'	'RNA biosynthesis.DNA-binding transcriptional regulation.basic DNA-binding domain.basic helix-loop-helix (bHLH) domain.bHLH class-XII transcription factor *(CIB1/2/++)'	prot-scriber: transcription factor bhlh protein	swissprot: Transcription factor bHLH49 OS=Arabidopsis thaliana	original description: none'	TRUE	1.93478	6.09752833302153e-17
TRAESCS7D02G213500	Up	'14.5.1.2.23'	'RNA biosynthesis.DNA-binding transcriptional regulation.basic DNA-binding domain.basic helix-loop-helix (bHLH) domain.bHLH class-XII transcription factor *(CIB1/2/++)'	prot-scriber: transcription factor bhlh protein	swissprot: Transcription factor bHLH49 OS=Arabidopsis thaliana	original description: none'	TRUE	2.66641	1.5657951266597e-42
TRAESCS7D02G257000	Up	'14.5.1.2.23'	'RNA biosynthesis.DNA-binding transcriptional regulation.basic DNA-binding domain.basic helix-loop-helix (bHLH) domain.bHLH class-XII transcription factor *(CIB1/2/++)'	prot-scriber: bhlh transcription factor	swissprot: Transcription factor bHLH62 OS=Arabidopsis thaliana	original description: none'	TRUE	2.74325	0.00374954
TRAESCS7D02G397300	Up	'14.5.1.2.23'	'RNA biosynthesis.DNA-binding transcriptional regulation.basic DNA-binding domain.basic helix-loop-helix (bHLH) domain.bHLH class-XII transcription factor *(CIB1/2/++)'	prot-scriber: transcription factor bhlh	swissprot: Transcription factor bHLH48 OS=Arabidopsis thaliana	original description: none'	TRUE	1.39594	0.00151824
TRAESCS5B02G457600	Down	'14.5.1.2.23'	'RNA biosynthesis.DNA-binding transcriptional regulation.basic DNA-binding domain.basic helix-loop-helix (bHLH) domain.bHLH class-XII transcription factor *(CIB1/2/++)'	prot-scriber: bhlh transcription factor	swissprot: Transcription factor BHLH089 OS=Oryza sativa subsp. japonica	original description: none'	TRUE	-1.40958	3.29866037974924e-15
TRAESCS5D02G258300	Down	'14.5.1.2.23'	'RNA biosynthesis.DNA-binding transcriptional regulation.basic DNA-binding domain.basic helix-loop-helix (bHLH) domain.bHLH class-XII transcription factor *(CIB1/2/++)'	prot-scriber: bhlh transcription factor	swissprot: Transcription factor bHLH49 OS=Arabidopsis thaliana	original description: none'	TRUE	-1.45031	1.20290122927759e-09
TRAESCS5D02G459800	Down	'14.5.1.2.23'	'RNA biosynthesis.DNA-binding transcriptional regulation.basic DNA-binding domain.basic helix-loop-helix (bHLH) domain.bHLH class-XII transcription factor *(CIB1/2/++)'	prot-scriber: bhlh transcription factor	swissprot: Transcription factor BHLH089 OS=Oryza sativa subsp. japonica	original description: none'	TRUE	-1.69895	1.30967846204253e-06
TRAESCS6A02G273000	Down	'14.5.1.2.23'	'RNA biosynthesis.DNA-binding transcriptional regulation.basic DNA-binding domain.basic helix-loop-helix (bHLH) domain.bHLH class-XII transcription factor *(CIB1/2/++)'	prot-scriber: transcription factor bhlh protein	swissprot: Basic helix-loop-helix protein 79 OS=Oryza sativa subsp. japonica	original description: none'	TRUE	-7.02203	3.71339310456705e-05
TRAESCS7A02G263700	Down	'14.5.1.2.23'	'RNA biosynthesis.DNA-binding transcriptional regulation.basic DNA-binding domain.basic helix-loop-helix (bHLH) domain.bHLH class-XII transcription factor *(CIB1/2/++)'	prot-scriber: bhlh transcription factor	swissprot: Basic helix-loop-helix protein 80 OS=Oryza sativa subsp. indica	original description: none'	TRUE	-1.39493	0.00445678
TRAESCS4B02G114800	Up	'14.5.1.2.24'	'RNA biosynthesis.DNA-binding transcriptional regulation.basic DNA-binding domain.basic helix-loop-helix (bHLH) domain.bHLH class-XIII transcription factor *(LHL1/2/++)'	prot-scriber: bhlh domain containing protein	swissprot: Transcription factor LHW OS=Arabidopsis thaliana	original description: none'	TRUE	3.10707	1.2103372073247e-12
TRAESCS4D02G112100	Up	'14.5.1.2.24'	'RNA biosynthesis.DNA-binding transcriptional regulation.basic DNA-binding domain.basic helix-loop-helix (bHLH) domain.bHLH class-XIII transcription factor *(LHL1/2/++)'	prot-scriber: bhlh domain containing protein	swissprot: Transcription factor LHW OS=Arabidopsis thaliana	original description: none'	TRUE	1.09858	0.000492671
TRAESCS5A02G125200	Up	'14.5.1.2.24'	'RNA biosynthesis.DNA-binding transcriptional regulation.basic DNA-binding domain.basic helix-loop-helix (bHLH) domain.bHLH class-XIII transcription factor *(LHL1/2/++)'	prot-scriber: bhlh domain containing protein	swissprot: Transcription factor LHW OS=Arabidopsis thaliana	original description: none'	TRUE	1.50844	6.60741146168083e-07
TRAESCS5B02G124700	Up	'14.5.1.2.24'	'RNA biosynthesis.DNA-binding transcriptional regulation.basic DNA-binding domain.basic helix-loop-helix (bHLH) domain.bHLH class-XIII transcription factor *(LHL1/2/++)'	prot-scriber: bhlh domain containing protein	swissprot: Transcription factor LHW OS=Arabidopsis thaliana	original description: none'	TRUE	1.88232	9.13302616615367e-18
TRAESCS5D02G132900	Up	'14.5.1.2.24'	'RNA biosynthesis.DNA-binding transcriptional regulation.basic DNA-binding domain.basic helix-loop-helix (bHLH) domain.bHLH class-XIII transcription factor *(LHL1/2/++)'	prot-scriber: bhlh domain containing protein	swissprot: Transcription factor LHW OS=Arabidopsis thaliana	original description: none'	TRUE	1.47184	3.17998986688343e-07
TRAESCS2A02G255700	Down	'14.5.1.2.24'	'RNA biosynthesis.DNA-binding transcriptional regulation.basic DNA-binding domain.basic helix-loop-helix (bHLH) domain.bHLH class-XIII transcription factor *(LHL1/2/++)'	prot-scriber: bhlh domain containing protein	swissprot: Transcription factor EMB1444 OS=Arabidopsis thaliana	original description: none'	TRUE	-3.38511	5.09035650174736e-12
TRAESCS2D02G267000	Down	'14.5.1.2.24'	'RNA biosynthesis.DNA-binding transcriptional regulation.basic DNA-binding domain.basic helix-loop-helix (bHLH) domain.bHLH class-XIII transcription factor *(LHL1/2/++)'	prot-scriber: bhlh domain containing protein	swissprot: Transcription factor EMB1444 OS=Arabidopsis thaliana	original description: none'	TRUE	-1.9484	0.00237228
TRAESCS6B02G270200	Down	'14.5.1.2.24'	'RNA biosynthesis.DNA-binding transcriptional regulation.basic DNA-binding domain.basic helix-loop-helix (bHLH) domain.bHLH class-XIII transcription factor *(LHL1/2/++)'	prot-scriber: bhlh domain containing protein	swissprot: Transcription factor LHW OS=Arabidopsis thaliana	original description: none'	TRUE	-3.03969	8.17330348951161e-11
TRAESCS6D02G236600	Down	'14.5.1.2.24'	'RNA biosynthesis.DNA-binding transcriptional regulation.basic DNA-binding domain.basic helix-loop-helix (bHLH) domain.bHLH class-XIII transcription factor *(LHL1/2/++)'	prot-scriber: bhlh domain containing protein	swissprot: Transcription factor LHW OS=Arabidopsis thaliana	original description: none'	TRUE	-1.74091	3.62432777249711e-12
TRAESCS7B02G250300	Up	'14.5.1.2.25'	'RNA biosynthesis.DNA-binding transcriptional regulation.basic DNA-binding domain.basic helix-loop-helix (bHLH) domain.bHLH class-XIV transcription factor *(SAG51/SACL1/2)'	prot-scriber: bhlh domain containing protein	swissprot: Transcription factor bHLH144 OS=Arabidopsis thaliana	original description: none'	TRUE	4.36277	1.07631299148336e-06
TRAESCS7D02G346300	Up	'14.5.1.2.25'	'RNA biosynthesis.DNA-binding transcriptional regulation.basic DNA-binding domain.basic helix-loop-helix (bHLH) domain.bHLH class-XIV transcription factor *(SAG51/SACL1/2)'	prot-scriber: bhlh domain containing protein	swissprot: Transcription factor bHLH144 OS=Arabidopsis thaliana	original description: none'	TRUE	3.48209	5.51062999674354e-06
TRAESCS4A02G016000	Up	'14.5.1.2.26'	'RNA biosynthesis.DNA-binding transcriptional regulation.basic DNA-binding domain.basic helix-loop-helix (bHLH) domain.bHLH class-XV transcription factor *(PRE1/2/++)'	prot-scriber: orysj transcription factor ili	swissprot: Transcription factor ILI3 OS=Oryza sativa subsp. indica	original description: none'	TRUE	4.75314	0.00115945
TRAESCS2B02G111900	Up	'14.5.1.2.27'	'RNA biosynthesis.DNA-binding transcriptional regulation.basic DNA-binding domain.basic helix-loop-helix (bHLH) domain.bHLH transcription factor *(AIF1)'	prot-scriber: transcription factor bhlh protein	swissprot: no annotation	original description: none'	TRUE	5.96004	1.7291894523478e-06
TRAESCS2D02G094800	Up	'14.5.1.2.27'	'RNA biosynthesis.DNA-binding transcriptional regulation.basic DNA-binding domain.basic helix-loop-helix (bHLH) domain.bHLH transcription factor *(AIF1)'	prot-scriber: bhlh protein	swissprot: no annotation	original description: none'	TRUE	6.68792	1.21951012534217e-06
TRAESCS3A02G169100	Up	'14.5.1.2.27'	'RNA biosynthesis.DNA-binding transcriptional regulation.basic DNA-binding domain.basic helix-loop-helix (bHLH) domain.bHLH transcription factor *(AIF1)'	prot-scriber: transcription factor bhlh protein	swissprot: no annotation	original description: none'	TRUE	2.51266	1.1129449267584e-07
TRAESCS3B02G197400	Up	'14.5.1.2.27'	'RNA biosynthesis.DNA-binding transcriptional regulation.basic DNA-binding domain.basic helix-loop-helix (bHLH) domain.bHLH transcription factor *(AIF1)'	prot-scriber: bhlh domain containing protein	swissprot: no annotation	original description: none'	TRUE	2.61746	0.00016097
TRAESCS3D02G172700	Up	'14.5.1.2.27'	'RNA biosynthesis.DNA-binding transcriptional regulation.basic DNA-binding domain.basic helix-loop-helix (bHLH) domain.bHLH transcription factor *(AIF1)'	prot-scriber: transcription factor bhlh protein	swissprot: no annotation	original description: none'	TRUE	2.22039	4.59479459763333e-06
TRAESCS4A02G123400	Up	'14.5.1.2.27'	'RNA biosynthesis.DNA-binding transcriptional regulation.basic DNA-binding domain.basic helix-loop-helix (bHLH) domain.bHLH transcription factor *(AIF1)'	prot-scriber: transcription factor bhlh protein	swissprot: no annotation	original description: none'	TRUE	3.63554	3.32008222857527e-07
TRAESCS7A02G117100	Up	'14.5.1.2.3'	'RNA biosynthesis.DNA-binding transcriptional regulation.basic DNA-binding domain.basic helix-loop-helix (bHLH) domain.bHLH class-II transcription factor'	prot-scriber: transcription factor bhlh protein	swissprot: Transcription factor TIP2 OS=Oryza sativa subsp. japonica	original description: none'	TRUE	5.00722	0.0011653
TRAESCS2A02G187800	Up	'14.5.1.2.34'	'RNA biosynthesis.DNA-binding transcriptional regulation.basic DNA-binding domain.basic helix-loop-helix (bHLH) domain.BZR-type transcription factor'	prot-scriber: bes bzr homolog protein	swissprot: Protein BZR1 homolog 1 OS=Oryza sativa subsp. indica	original description: none'	TRUE	5.02198	0.000249029
TRAESCS2B02G219300	Up	'14.5.1.2.34'	'RNA biosynthesis.DNA-binding transcriptional regulation.basic DNA-binding domain.basic helix-loop-helix (bHLH) domain.BZR-type transcription factor'	prot-scriber: bes bzr homolog protein	swissprot: Protein BZR1 homolog 1 OS=Oryza sativa subsp. indica	original description: none'	TRUE	5.65135	0.000166643
TRAESCS2D02G199900	Up	'14.5.1.2.34'	'RNA biosynthesis.DNA-binding transcriptional regulation.basic DNA-binding domain.basic helix-loop-helix (bHLH) domain.BZR-type transcription factor'	prot-scriber: bes bzr homolog protein	swissprot: Protein BZR1 homolog 1 OS=Oryza sativa subsp. indica	original description: none'	TRUE	5.89479	8.09227090010046e-10
TRAESCS3A02G139000	Up	'14.5.1.2.34'	'RNA biosynthesis.DNA-binding transcriptional regulation.basic DNA-binding domain.basic helix-loop-helix (bHLH) domain.BZR-type transcription factor'	prot-scriber: bes1 n domain containing protein	swissprot: Protein BZR1 homolog 2 OS=Oryza sativa subsp. japonica	original description: none'	TRUE	1.87217	4.88108293675912e-09
TRAESCS3B02G156600	Up	'14.5.1.2.34'	'RNA biosynthesis.DNA-binding transcriptional regulation.basic DNA-binding domain.basic helix-loop-helix (bHLH) domain.BZR-type transcription factor'	prot-scriber: bes1 n domain containing protein	swissprot: Protein BZR1 homolog 2 OS=Oryza sativa subsp. japonica	original description: none'	TRUE	2.8083	2.80725178727535e-11
TRAESCS3D02G139300	Up	'14.5.1.2.34'	'RNA biosynthesis.DNA-binding transcriptional regulation.basic DNA-binding domain.basic helix-loop-helix (bHLH) domain.BZR-type transcription factor'	prot-scriber: bes1 n domain containing protein	swissprot: Protein BZR1 homolog 2 OS=Oryza sativa subsp. japonica	original description: none'	TRUE	2.22406	7.99655630341636e-06
TRAESCS7A02G354800	Up	'14.5.1.2.34'	'RNA biosynthesis.DNA-binding transcriptional regulation.basic DNA-binding domain.basic helix-loop-helix (bHLH) domain.BZR-type transcription factor'	prot-scriber: bes1 n domain containing protein	swissprot: Protein BZR1 homolog 3 OS=Oryza sativa subsp. japonica	original description: none'	TRUE	1.49273	0.000464694
TRAESCS6A02G338000	Down	'14.5.1.2.34'	'RNA biosynthesis.DNA-binding transcriptional regulation.basic DNA-binding domain.basic helix-loop-helix (bHLH) domain.BZR-type transcription factor'	prot-scriber: bes1 n domain containing protein	swissprot: Protein BZR1 homolog 3 OS=Oryza sativa subsp. japonica	original description: none'	TRUE	-6.79955	5.48211892220427e-21
TRAESCS6B02G368700	Down	'14.5.1.2.34'	'RNA biosynthesis.DNA-binding transcriptional regulation.basic DNA-binding domain.basic helix-loop-helix (bHLH) domain.BZR-type transcription factor'	prot-scriber: bes1 n domain containing protein	swissprot: Protein BZR1 homolog 3 OS=Oryza sativa subsp. japonica	original description: none'	TRUE	-8.02128	3.89019160148301e-10
TRAESCS6D02G318800	Down	'14.5.1.2.34'	'RNA biosynthesis.DNA-binding transcriptional regulation.basic DNA-binding domain.basic helix-loop-helix (bHLH) domain.BZR-type transcription factor'	prot-scriber: bes1 n domain containing protein	swissprot: Protein BZR1 homolog 3 OS=Oryza sativa subsp. japonica	original description: none'	TRUE	-6.63185	0.000109046
TRAESCS2A02G281200	Up	'14.5.1.2.4.2'	'RNA biosynthesis.DNA-binding transcriptional regulation.basic DNA-binding domain.basic helix-loop-helix (bHLH) domain.bHLH class-IIIa transcription factor activities.bHLH class-IIIa transcription factor *(FIT)'	prot-scriber: transcription factor bhlh	swissprot: Transcription factor BHLH156 OS=Oryza sativa subsp. japonica	original description: none'	TRUE	4.88269	0.000956881
TRAESCS3A02G442200	Down	'14.5.1.2.5'	'RNA biosynthesis.DNA-binding transcriptional regulation.basic DNA-binding domain.basic helix-loop-helix (bHLH) domain.bHLH class-IIIb transcription factor *(ICE1/2)'	prot-scriber: bhlh transcription factor	swissprot: Transcription factor SCREAM2 OS=Arabidopsis thaliana	original description: none'	TRUE	-1.38602	0.000380738
TRAESCS4A02G263300	Down	'14.5.1.2.5'	'RNA biosynthesis.DNA-binding transcriptional regulation.basic DNA-binding domain.basic helix-loop-helix (bHLH) domain.bHLH class-IIIb transcription factor *(ICE1/2)'	prot-scriber: bhlh transcription factor	swissprot: Transcription factor ICE1 OS=Arabidopsis thaliana	original description: none'	TRUE	-3.99991	8.6514984006819e-14
TRAESCS4D02G051600	Down	'14.5.1.2.5'	'RNA biosynthesis.DNA-binding transcriptional regulation.basic DNA-binding domain.basic helix-loop-helix (bHLH) domain.bHLH class-IIIb transcription factor *(ICE1/2)'	prot-scriber: bhlh transcription factor	swissprot: Transcription factor ICE1 OS=Arabidopsis thaliana	original description: none'	TRUE	-3.15904	0.000594959
TRAESCS7B02G211600	Down	'14.5.1.2.5'	'RNA biosynthesis.DNA-binding transcriptional regulation.basic DNA-binding domain.basic helix-loop-helix (bHLH) domain.bHLH class-IIIb transcription factor *(ICE1/2)'	prot-scriber: transcription factor bhlh	swissprot: Transcription factor ICE1 OS=Arabidopsis thaliana	original description: none'	TRUE	-2.98167	0.00194308
TRAESCS4A02G028900	Up	'14.5.1.2.7'	'RNA biosynthesis.DNA-binding transcriptional regulation.basic DNA-binding domain.basic helix-loop-helix (bHLH) domain.bHLH class-IIId transcription factor *(JAM1/2/3)'	prot-scriber: transcription factor bhlh	swissprot: Transcription factor MTB1 OS=Solanum lycopersicum	original description: none'	TRUE	1.32993	1.07423055095807e-06
TRAESCS4D02G275500	Up	'14.5.1.2.7'	'RNA biosynthesis.DNA-binding transcriptional regulation.basic DNA-binding domain.basic helix-loop-helix (bHLH) domain.bHLH class-IIId transcription factor *(JAM1/2/3)'	prot-scriber: transcription factor bhlh	swissprot: Transcription factor MTB1 OS=Solanum lycopersicum	original description: none'	TRUE	1.22062	8.74594964078334e-10
TRAESCS3A02G158600	Down	'14.5.1.2.7'	'RNA biosynthesis.DNA-binding transcriptional regulation.basic DNA-binding domain.basic helix-loop-helix (bHLH) domain.bHLH class-IIId transcription factor *(JAM1/2/3)'	prot-scriber: transcription factor bhlh	swissprot: Transcription factor MTB2 OS=Solanum lycopersicum	original description: none'	TRUE	-1.62347	1.86311723118605e-21
TRAESCS3B02G185400	Down	'14.5.1.2.7'	'RNA biosynthesis.DNA-binding transcriptional regulation.basic DNA-binding domain.basic helix-loop-helix (bHLH) domain.bHLH class-IIId transcription factor *(JAM1/2/3)'	prot-scriber: transcription factor bhlh	swissprot: Transcription factor MTB2 OS=Solanum lycopersicum	original description: none'	TRUE	-1.5505	4.97609921403531e-26
TRAESCS3D02G166300	Down	'14.5.1.2.7'	'RNA biosynthesis.DNA-binding transcriptional regulation.basic DNA-binding domain.basic helix-loop-helix (bHLH) domain.bHLH class-IIId transcription factor *(JAM1/2/3)'	prot-scriber: transcription factor bhlh	swissprot: Transcription factor MTB1 OS=Solanum lycopersicum	original description: none'	TRUE	-1.34032	7.70223136625669e-13
TRAESCS1A02G193200	Up	'14.5.1.2.8'	'RNA biosynthesis.DNA-binding transcriptional regulation.basic DNA-binding domain.basic helix-loop-helix (bHLH) domain.bHLH class-IIIe transcription factor'	prot-scriber: loop bhlh transcription factor	swissprot: Transcription factor MYC2 OS=Oryza sativa subsp. japonica	original description: none'	TRUE	7.13549	1.78170162269074e-07
TRAESCS1B02G208000	Up	'14.5.1.2.8'	'RNA biosynthesis.DNA-binding transcriptional regulation.basic DNA-binding domain.basic helix-loop-helix (bHLH) domain.bHLH class-IIIe transcription factor'	prot-scriber: loop bhlh transcription factor	swissprot: Transcription factor MYC2 OS=Oryza sativa subsp. japonica	original description: none'	TRUE	4.46554	7.81312037534545e-07
TRAESCS1D02G196900	Up	'14.5.1.2.8'	'RNA biosynthesis.DNA-binding transcriptional regulation.basic DNA-binding domain.basic helix-loop-helix (bHLH) domain.bHLH class-IIIe transcription factor'	prot-scriber: loop bhlh transcription factor	swissprot: Transcription factor MYC2 OS=Oryza sativa subsp. japonica	original description: none'	TRUE	3.76801	1.20044739644649e-09
TRAESCS2A02G495700	Down	'14.5.10.10.2'	'RNA biosynthesis.DNA-binding transcriptional regulation.undefined DNA-binding domain.BSD family.transcription factor'	prot-scriber: bsd domain containing protein	swissprot: no annotation	original description: none'	TRUE	-1.13102	0.000218922
TRAESCS2B02G524000	Down	'14.5.10.10.2'	'RNA biosynthesis.DNA-binding transcriptional regulation.undefined DNA-binding domain.BSD family.transcription factor'	prot-scriber: bsd domain containing protein	swissprot: no annotation	original description: none'	TRUE	-1.01286	0.0092193
TRAESCS1A02G331900	Up	'14.5.10.10.3'	'RNA biosynthesis.DNA-binding transcriptional regulation.undefined DNA-binding domain.BSD family.transcription factor'	prot-scriber: bsd domain containing protein	swissprot: no annotation	original description: none'	TRUE	1.53165	1.05217766090406e-16
TRAESCS1B02G345500	Up	'14.5.10.10.3'	'RNA biosynthesis.DNA-binding transcriptional regulation.undefined DNA-binding domain.BSD family.transcription factor'	prot-scriber: bsd domain containing protein	swissprot: no annotation	original description: none'	TRUE	2.54641	8.5890316166638e-31
TRAESCS1D02G334600	Up	'14.5.10.10.3'	'RNA biosynthesis.DNA-binding transcriptional regulation.undefined DNA-binding domain.BSD family.transcription factor'	prot-scriber: bsd domain containing protein	swissprot: no annotation	original description: none'	TRUE	2.01439	4.12794497369001e-21
TRAESCS3B02G336700	Up	'14.5.10.10.3'	'RNA biosynthesis.DNA-binding transcriptional regulation.undefined DNA-binding domain.BSD family.transcription factor'	prot-scriber: bsd domain containing protein	swissprot: no annotation	original description: none'	TRUE	2.12786	6.25360813432337e-14
TRAESCS3B02G458000	Down	'14.5.10.11'	'RNA biosynthesis.DNA-binding transcriptional regulation.undefined DNA-binding domain.atypical transcription factor *(HRP1)'	prot-scriber: ski dach domain containing protein	swissprot: no annotation	original description: none'	TRUE	-2.56823	0.00052323
TRAESCS3D02G417900	Down	'14.5.10.11'	'RNA biosynthesis.DNA-binding transcriptional regulation.undefined DNA-binding domain.atypical transcription factor *(HRP1)'	prot-scriber: glycine rich binding protein 2	swissprot: no annotation	original description: none'	TRUE	-2.28494	0.00102818
TRAESCS1D02G212800	Up	'14.5.10.2'	'RNA biosynthesis.DNA-binding transcriptional regulation.undefined DNA-binding domain.GRAS transcription factor'	prot-scriber: scarecrow protein	swissprot: Scarecrow-like protein 6 OS=Arabidopsis thaliana	original description: none'	TRUE	4.48935	0.00656351
TRAESCS2A02G189600	Up	'14.5.10.2'	'RNA biosynthesis.DNA-binding transcriptional regulation.undefined DNA-binding domain.GRAS transcription factor'	prot-scriber: scarecrow transcription factor	swissprot: Chitin-inducible gibberellin-responsive protein 2 OS=Oryza sativa subsp. japonica	original description: none'	TRUE	1.93408	0.000194263
TRAESCS2A02G395400	Up	'14.5.10.2'	'RNA biosynthesis.DNA-binding transcriptional regulation.undefined DNA-binding domain.GRAS transcription factor'	prot-scriber: arath scarecrow protein	swissprot: Scarecrow-like protein 8 OS=Arabidopsis thaliana	original description: none'	TRUE	2.19895	3.32774538297692e-17
TRAESCS2B02G413500	Up	'14.5.10.2'	'RNA biosynthesis.DNA-binding transcriptional regulation.undefined DNA-binding domain.GRAS transcription factor'	prot-scriber: arath scarecrow protein	swissprot: Scarecrow-like protein 8 OS=Arabidopsis thaliana	original description: none'	TRUE	3.66488	1.24163845258684e-17
TRAESCS2D02G198200	Up	'14.5.10.2'	'RNA biosynthesis.DNA-binding transcriptional regulation.undefined DNA-binding domain.GRAS transcription factor'	prot-scriber: scarecrow transcription factor	swissprot: Chitin-inducible gibberellin-responsive protein 2 OS=Oryza sativa subsp. japonica	original description: none'	TRUE	2.5495	1.92698622000751e-05
TRAESCS2D02G393200	Up	'14.5.10.2'	'RNA biosynthesis.DNA-binding transcriptional regulation.undefined DNA-binding domain.GRAS transcription factor'	prot-scriber: arath scarecrow protein	swissprot: Scarecrow-like protein 8 OS=Arabidopsis thaliana	original description: none'	TRUE	1.84246	2.51367953728617e-11
TRAESCS3A02G233000	Up	'14.5.10.2'	'RNA biosynthesis.DNA-binding transcriptional regulation.undefined DNA-binding domain.GRAS transcription factor'	prot-scriber: della protein slr	swissprot: Protein SLENDER RICE1-LIKE 1 OS=Oryza sativa subsp. japonica	original description: none'	TRUE	6.80958	8.31440488439903e-13
TRAESCS3A02G408000	Up	'14.5.10.2'	'RNA biosynthesis.DNA-binding transcriptional regulation.undefined DNA-binding domain.GRAS transcription factor'	prot-scriber: scarecrow transcription factor pat	swissprot: Scarecrow-like protein 1 OS=Arabidopsis thaliana	original description: none'	TRUE	2.28503	3.88775603281745e-17
TRAESCS3B02G262400	Up	'14.5.10.2'	'RNA biosynthesis.DNA-binding transcriptional regulation.undefined DNA-binding domain.GRAS transcription factor'	prot-scriber: della protein slr	swissprot: Protein SLENDER RICE1-LIKE 1 OS=Oryza sativa subsp. japonica	original description: none'	TRUE	8.74915	1.53779590889844e-10
TRAESCS3B02G441600	Up	'14.5.10.2'	'RNA biosynthesis.DNA-binding transcriptional regulation.undefined DNA-binding domain.GRAS transcription factor'	prot-scriber: scarecrow transcription factor pat	swissprot: Scarecrow-like protein 1 OS=Arabidopsis thaliana	original description: none'	TRUE	2.78396	3.68237683566024e-14
TRAESCS3B02G535100	Up	'14.5.10.2'	'RNA biosynthesis.DNA-binding transcriptional regulation.undefined DNA-binding domain.GRAS transcription factor'	prot-scriber: della protein rga	swissprot: GRAS family protein TF80 OS=Medicago truncatula	original description: none'	TRUE	7.22463	2.29264121669206e-07
TRAESCS3D02G220100	Up	'14.5.10.2'	'RNA biosynthesis.DNA-binding transcriptional regulation.undefined DNA-binding domain.GRAS transcription factor'	prot-scriber: della protein slr	swissprot: Protein SLENDER RICE1-LIKE 1 OS=Oryza sativa subsp. japonica	original description: none'	TRUE	5.87158	6.16663633015847e-09
TRAESCS3D02G403100	Up	'14.5.10.2'	'RNA biosynthesis.DNA-binding transcriptional regulation.undefined DNA-binding domain.GRAS transcription factor'	prot-scriber: scarecrow transcription factor pat	swissprot: Scarecrow-like protein 1 OS=Arabidopsis thaliana	original description: none'	TRUE	3.01101	3.17503462655069e-21
TRAESCS3D02G482600	Up	'14.5.10.2'	'RNA biosynthesis.DNA-binding transcriptional regulation.undefined DNA-binding domain.GRAS transcription factor'	prot-scriber: protein scarecrow	swissprot: GRAS family protein TF80 OS=Medicago truncatula	original description: none'	TRUE	6.33187	0.000371429
TRAESCS4A02G176300	Up	'14.5.10.2'	'RNA biosynthesis.DNA-binding transcriptional regulation.undefined DNA-binding domain.GRAS transcription factor'	prot-scriber: scarecrow transcription factor	swissprot: Scarecrow-like protein 14 OS=Arabidopsis thaliana	original description: none'	TRUE	3.28064	1.96502351581094e-12
TRAESCS4A02G191300	Up	'14.5.10.2'	'RNA biosynthesis.DNA-binding transcriptional regulation.undefined DNA-binding domain.GRAS transcription factor'	prot-scriber: protein scarecrow	swissprot: Protein SCARECROW 1 OS=Oryza sativa subsp. indica	original description: none'	TRUE	5.23602	3.39478641249834e-16
TRAESCS4A02G260600	Up	'14.5.10.2'	'RNA biosynthesis.DNA-binding transcriptional regulation.undefined DNA-binding domain.GRAS transcription factor'	prot-scriber: protein scarecrow	swissprot: SCARECROW-LIKE protein 7 OS=Oryza sativa subsp. japonica	original description: none'	TRUE	1.54704	0.000766953
TRAESCS4A02G271000	Up	'14.5.10.2'	'RNA biosynthesis.DNA-binding transcriptional regulation.undefined DNA-binding domain.GRAS transcription factor'	prot-scriber: della protein gai	swissprot: DELLA protein RHT-1 OS=Triticum aestivum	original description: none'	TRUE	3.16299	3.3943167193269e-12
TRAESCS4A02G430600	Up	'14.5.10.2'	'RNA biosynthesis.DNA-binding transcriptional regulation.undefined DNA-binding domain.GRAS transcription factor'	prot-scriber: scarecrow transcription factor protein	swissprot: Protein DWARF AND LOW-TILLERING OS=Oryza sativa subsp. japonica	original description: none'	TRUE	2.21971	0.00205305
TRAESCS4B02G043100	Up	'14.5.10.2'	'RNA biosynthesis.DNA-binding transcriptional regulation.undefined DNA-binding domain.GRAS transcription factor'	prot-scriber: della protein gai	swissprot: DELLA protein RHT-1 OS=Triticum aestivum	original description: none'	TRUE	3.17666	6.85397218936924e-11
TRAESCS4B02G054000	Up	'14.5.10.2'	'RNA biosynthesis.DNA-binding transcriptional regulation.undefined DNA-binding domain.GRAS transcription factor'	prot-scriber: protein scarecrow	swissprot: SCARECROW-LIKE protein 7 OS=Oryza sativa subsp. japonica	original description: none'	TRUE	2.69114	2.54582131759073e-05
TRAESCS4B02G124000	Up	'14.5.10.2'	'RNA biosynthesis.DNA-binding transcriptional regulation.undefined DNA-binding domain.GRAS transcription factor'	prot-scriber: protein scarecrow	swissprot: Protein SCARECROW 1 OS=Oryza sativa subsp. indica	original description: none'	TRUE	4.68462	1.31069981798027e-06
TRAESCS4B02G141400	Up	'14.5.10.2'	'RNA biosynthesis.DNA-binding transcriptional regulation.undefined DNA-binding domain.GRAS transcription factor'	prot-scriber: scarecrow transcription factor	swissprot: Scarecrow-like protein 9 OS=Arabidopsis thaliana	original description: none'	TRUE	1.95411	3.02315820438783e-07
TRAESCS4D02G054000	Up	'14.5.10.2'	'RNA biosynthesis.DNA-binding transcriptional regulation.undefined DNA-binding domain.GRAS transcription factor'	prot-scriber: protein scarecrow	swissprot: SCARECROW-LIKE protein 7 OS=Oryza sativa subsp. japonica	original description: none'	TRUE	2.06452	0.00663003
TRAESCS4D02G122000	Up	'14.5.10.2'	'RNA biosynthesis.DNA-binding transcriptional regulation.undefined DNA-binding domain.GRAS transcription factor'	prot-scriber: protein scarecrow	swissprot: Protein SCARECROW 1 OS=Oryza sativa subsp. indica	original description: none'	TRUE	6.79491	3.9630316686986e-36
TRAESCS4D02G136400	Up	'14.5.10.2'	'RNA biosynthesis.DNA-binding transcriptional regulation.undefined DNA-binding domain.GRAS transcription factor'	prot-scriber: scarecrow transcription factor	swissprot: Scarecrow-like protein 14 OS=Arabidopsis thaliana	original description: none'	TRUE	1.15496	0.000624964
TRAESCS5A02G144000	Up	'14.5.10.2'	'RNA biosynthesis.DNA-binding transcriptional regulation.undefined DNA-binding domain.GRAS transcription factor'	prot-scriber: protein scarecrow	swissprot: Protein SCARECROW 1 OS=Oryza sativa subsp. indica	original description: none'	TRUE	7.89476	1.74090950069889e-09
TRAESCS5B02G143100	Up	'14.5.10.2'	'RNA biosynthesis.DNA-binding transcriptional regulation.undefined DNA-binding domain.GRAS transcription factor'	prot-scriber: protein scarecrow	swissprot: Protein SCARECROW 1 OS=Oryza sativa subsp. japonica	original description: none'	TRUE	4.10131	5.27129470460727e-08
TRAESCS5D02G148000	Up	'14.5.10.2'	'RNA biosynthesis.DNA-binding transcriptional regulation.undefined DNA-binding domain.GRAS transcription factor'	prot-scriber: protein scarecrow	swissprot: Protein SCARECROW 1 OS=Oryza sativa subsp. indica	original description: none'	TRUE	7.02911	1.30066734000604e-06
TRAESCS6A02G247200	Up	'14.5.10.2'	'RNA biosynthesis.DNA-binding transcriptional regulation.undefined DNA-binding domain.GRAS transcription factor'	prot-scriber: scarecrow protein	swissprot: Scarecrow-like protein 6 OS=Arabidopsis thaliana	original description: none'	TRUE	3.00119	0.000460478
TRAESCS6B02G277400	Up	'14.5.10.2'	'RNA biosynthesis.DNA-binding transcriptional regulation.undefined DNA-binding domain.GRAS transcription factor'	prot-scriber: scarecrow protein	swissprot: Scarecrow-like protein 6 OS=Arabidopsis thaliana	original description: none'	TRUE	4.15262	0.000417753
TRAESCS6D02G229400	Up	'14.5.10.2'	'RNA biosynthesis.DNA-binding transcriptional regulation.undefined DNA-binding domain.GRAS transcription factor'	prot-scriber: scarecrow protein	swissprot: Scarecrow-like protein 6 OS=Arabidopsis thaliana	original description: none'	TRUE	2.89715	2.57762442646681e-05
TRAESCS7A02G059000	Up	'14.5.10.2'	'RNA biosynthesis.DNA-binding transcriptional regulation.undefined DNA-binding domain.GRAS transcription factor'	prot-scriber: scarecrow transcription factor protein	swissprot: Protein DWARF AND LOW-TILLERING OS=Oryza sativa subsp. japonica	original description: none'	TRUE	5.70111	0.000150489
TRAESCS7A02G173000	Up	'14.5.10.2'	'RNA biosynthesis.DNA-binding transcriptional regulation.undefined DNA-binding domain.GRAS transcription factor'	prot-scriber: arath scarecrow protein	swissprot: Scarecrow-like protein 9 OS=Arabidopsis thaliana	original description: none'	TRUE	6.51354	8.49104109167681e-07
TRAESCS7B02G077800	Up	'14.5.10.2'	'RNA biosynthesis.DNA-binding transcriptional regulation.undefined DNA-binding domain.GRAS transcription factor'	prot-scriber: arath scarecrow protein	swissprot: Scarecrow-like protein 9 OS=Arabidopsis thaliana	original description: none'	TRUE	1.95015	4.57869251103427e-06
TRAESCS7B02G078300	Up	'14.5.10.2'	'RNA biosynthesis.DNA-binding transcriptional regulation.undefined DNA-binding domain.GRAS transcription factor'	prot-scriber: arath scarecrow protein	swissprot: Scarecrow-like protein 9 OS=Arabidopsis thaliana	original description: none'	TRUE	4.89887	2.1852801051582e-15
TRAESCS7D02G053600	Up	'14.5.10.2'	'RNA biosynthesis.DNA-binding transcriptional regulation.undefined DNA-binding domain.GRAS transcription factor'	prot-scriber: protein scarecrow	swissprot: Protein DWARF AND LOW-TILLERING OS=Oryza sativa subsp. japonica	original description: none'	TRUE	2.43784	0.00150567
TRAESCS7D02G174300	Up	'14.5.10.2'	'RNA biosynthesis.DNA-binding transcriptional regulation.undefined DNA-binding domain.GRAS transcription factor'	prot-scriber: arath scarecrow protein	swissprot: Scarecrow-like protein 9 OS=Arabidopsis thaliana	original description: none'	TRUE	2.3157	3.36706960020637e-08
TRAESCS2A02G214400	Down	'14.5.10.2'	'RNA biosynthesis.DNA-binding transcriptional regulation.undefined DNA-binding domain.GRAS transcription factor'	prot-scriber: scarecrow transcription factor pat	swissprot: Chitin-inducible gibberellin-responsive protein 1 OS=Oryza sativa subsp. japonica	original description: none'	TRUE	-2.56646	4.42120233159991e-11
TRAESCS2B02G239400	Down	'14.5.10.2'	'RNA biosynthesis.DNA-binding transcriptional regulation.undefined DNA-binding domain.GRAS transcription factor'	prot-scriber: scarecrow transcription factor pat	swissprot: Chitin-inducible gibberellin-responsive protein 1 OS=Oryza sativa subsp. japonica	original description: none'	TRUE	-2.43317	6.86923815486836e-10
TRAESCS2D02G220200	Down	'14.5.10.2'	'RNA biosynthesis.DNA-binding transcriptional regulation.undefined DNA-binding domain.GRAS transcription factor'	prot-scriber: scarecrow transcription factor pat	swissprot: Chitin-inducible gibberellin-responsive protein 1 OS=Oryza sativa subsp. japonica	original description: none'	TRUE	-1.40065	9.30098251219434e-05
TRAESCS2D02G302600	Down	'14.5.10.2'	'RNA biosynthesis.DNA-binding transcriptional regulation.undefined DNA-binding domain.GRAS transcription factor'	prot-scriber: protein scarecrow	swissprot: GRAS family protein RAM1 OS=Petunia hybrida	original description: none'	TRUE	-1.46462	0.00057378
TRAESCS4D02G135500	Down	'14.5.10.2'	'RNA biosynthesis.DNA-binding transcriptional regulation.undefined DNA-binding domain.GRAS transcription factor'	prot-scriber: scarecrow transcription factor	swissprot: Scarecrow-like protein 9 OS=Arabidopsis thaliana	original description: none'	TRUE	-1.88041	4.29355246941644e-05
TRAESCS5A02G325800	Down	'14.5.10.2'	'RNA biosynthesis.DNA-binding transcriptional regulation.undefined DNA-binding domain.GRAS transcription factor'	prot-scriber: nb arc domain containing protein	swissprot: Disease resistance protein RGA5 OS=Oryza sativa subsp. japonica	original description: none'	TRUE	-1.22616	0.0061493
TRAESCS5A02G506000	Down	'14.5.10.2'	'RNA biosynthesis.DNA-binding transcriptional regulation.undefined DNA-binding domain.GRAS transcription factor'	prot-scriber: scarecrow transcription factor	swissprot: Scarecrow-like protein 14 OS=Arabidopsis thaliana	original description: none'	TRUE	-3.27709	0.00150167
TRAESCS5A02G511900	Down	'14.5.10.2'	'RNA biosynthesis.DNA-binding transcriptional regulation.undefined DNA-binding domain.GRAS transcription factor'	prot-scriber: della protein	swissprot: Protein SLENDER RICE1-LIKE 2 OS=Oryza sativa subsp. japonica	original description: none'	TRUE	-6.27139	3.71042145209458e-09
TRAESCS5D02G152700	Down	'14.5.10.2'	'RNA biosynthesis.DNA-binding transcriptional regulation.undefined DNA-binding domain.GRAS transcription factor'	prot-scriber: arath scarecrow protein	swissprot: Scarecrow-like protein 9 OS=Arabidopsis thaliana	original description: none'	TRUE	-1.10195	0.000656818
TRAESCS4A02G423500	Up	'14.5.10.4'	'RNA biosynthesis.DNA-binding transcriptional regulation.undefined DNA-binding domain.BBR transcription factor *(BPC)'	prot-scriber: gaga binding transcriptional activator	swissprot: Barley B recombinant-like protein D OS=Oryza sativa subsp. japonica	original description: none'	TRUE	1.6374	7.27455128207176e-10
TRAESCS7A02G066900	Up	'14.5.10.4'	'RNA biosynthesis.DNA-binding transcriptional regulation.undefined DNA-binding domain.BBR transcription factor *(BPC)'	prot-scriber: gaga binding transcriptional activator	swissprot: Barley B recombinant-like protein D OS=Oryza sativa subsp. japonica	original description: none'	TRUE	1.27348	1.54498466633034e-06
TRAESCS7D02G061300	Up	'14.5.10.4'	'RNA biosynthesis.DNA-binding transcriptional regulation.undefined DNA-binding domain.BBR transcription factor *(BPC)'	prot-scriber: gaga binding transcriptional activator	swissprot: Barley B recombinant-like protein D OS=Oryza sativa subsp. japonica	original description: none'	TRUE	1.17088	0.0001095
TRAESCS1A02G077500	Up	'14.5.10.5'	'RNA biosynthesis.DNA-binding transcriptional regulation.undefined DNA-binding domain.DBP phosphatase-domain transcription factor'	prot-scriber: protein serine threonine phosphatase	swissprot: Probable protein phosphatase 2C 47 OS=Oryza sativa subsp. japonica	original description: none'	TRUE	1.87226	6.97064225270831e-13
TRAESCS1B02G095600	Up	'14.5.10.5'	'RNA biosynthesis.DNA-binding transcriptional regulation.undefined DNA-binding domain.DBP phosphatase-domain transcription factor'	prot-scriber: protein serine threonine phosphatase	swissprot: Probable protein phosphatase 2C 47 OS=Oryza sativa subsp. japonica	original description: none'	TRUE	3.35235	2.60407638888868e-27
TRAESCS1D02G079600	Up	'14.5.10.5'	'RNA biosynthesis.DNA-binding transcriptional regulation.undefined DNA-binding domain.DBP phosphatase-domain transcription factor'	prot-scriber: protein serine threonine phosphatase	swissprot: Probable protein phosphatase 2C 47 OS=Oryza sativa subsp. japonica	original description: none'	TRUE	1.94811	1.01639322733195e-08
TRAESCS5D02G089900	Up	'14.5.10.5'	'RNA biosynthesis.DNA-binding transcriptional regulation.undefined DNA-binding domain.DBP phosphatase-domain transcription factor'	prot-scriber: protein serine threonine phosphatase	swissprot: Probable protein phosphatase 2C 2 OS=Oryza sativa subsp. japonica	original description: none'	TRUE	1.2638	2.73996352053032e-05
TRAESCS6B02G398500	Up	'14.5.10.5'	'RNA biosynthesis.DNA-binding transcriptional regulation.undefined DNA-binding domain.DBP phosphatase-domain transcription factor'	prot-scriber: protein serine threonine phosphatase	swissprot: Probable protein phosphatase 2C 27 OS=Oryza sativa subsp. japonica	original description: none'	TRUE	2.39661	3.52189648836128e-10
TRAESCS7A02G143200	Up	'14.5.10.5'	'RNA biosynthesis.DNA-binding transcriptional regulation.undefined DNA-binding domain.DBP phosphatase-domain transcription factor'	prot-scriber: protein serine threonine phosphatase	swissprot: Probable protein phosphatase 2C 54 OS=Oryza sativa subsp. japonica	original description: none'	TRUE	3.91707	8.04234060123541e-08
TRAESCS7A02G371100	Up	'14.5.10.5'	'RNA biosynthesis.DNA-binding transcriptional regulation.undefined DNA-binding domain.DBP phosphatase-domain transcription factor'	prot-scriber: protein serine threonine phosphatase	swissprot: Probable protein phosphatase 2C 57 OS=Oryza sativa subsp. japonica	original description: none'	TRUE	3.61691	7.2295372950686e-20
TRAESCS7B02G045100	Up	'14.5.10.5'	'RNA biosynthesis.DNA-binding transcriptional regulation.undefined DNA-binding domain.DBP phosphatase-domain transcription factor'	prot-scriber: protein serine threonine phosphatase	swissprot: Probable protein phosphatase 2C 54 OS=Oryza sativa subsp. japonica	original description: none'	TRUE	3.59539	3.23491113626037e-07
TRAESCS7B02G256300	Up	'14.5.10.5'	'RNA biosynthesis.DNA-binding transcriptional regulation.undefined DNA-binding domain.DBP phosphatase-domain transcription factor'	prot-scriber: protein serine threonine phosphatase	swissprot: Probable protein phosphatase 2C 57 OS=Oryza sativa subsp. japonica	original description: none'	TRUE	2.58155	3.26523040520495e-19
TRAESCS7D02G144400	Up	'14.5.10.5'	'RNA biosynthesis.DNA-binding transcriptional regulation.undefined DNA-binding domain.DBP phosphatase-domain transcription factor'	prot-scriber: protein serine threonine phosphatase	swissprot: Probable protein phosphatase 2C 54 OS=Oryza sativa subsp. japonica	original description: none'	TRUE	4.76316	6.69756450119087e-07
TRAESCS7D02G351600	Up	'14.5.10.5'	'RNA biosynthesis.DNA-binding transcriptional regulation.undefined DNA-binding domain.DBP phosphatase-domain transcription factor'	prot-scriber: protein serine threonine phosphatase	swissprot: Probable protein phosphatase 2C 57 OS=Oryza sativa subsp. japonica	original description: none'	TRUE	2.40266	2.66402651869751e-15
TRAESCS1A02G192800	Up	'14.5.10.6'	'RNA biosynthesis.DNA-binding transcriptional regulation.undefined DNA-binding domain.PLATZ transcription factor'	prot-scriber: platz transcription factor protein	swissprot: Protein RGF1 INDUCIBLE TRANSCRIPTION FACTOR 1 OS=Arabidopsis thaliana	original description: none'	TRUE	1.9646	5.1599729881283e-05
TRAESCS2A02G448300	Up	'14.5.10.6'	'RNA biosynthesis.DNA-binding transcriptional regulation.undefined DNA-binding domain.PLATZ transcription factor'	prot-scriber: platz transcription factor	swissprot: Protein RGF1 INDUCIBLE TRANSCRIPTION FACTOR 1 OS=Arabidopsis thaliana	original description: none'	TRUE	4.88536	7.989142098087e-21
TRAESCS2B02G469000	Up	'14.5.10.6'	'RNA biosynthesis.DNA-binding transcriptional regulation.undefined DNA-binding domain.PLATZ transcription factor'	prot-scriber: platz transcription factor	swissprot: Protein RGF1 INDUCIBLE TRANSCRIPTION FACTOR 1 OS=Arabidopsis thaliana	original description: none'	TRUE	8.38852	1.24840167877745e-27
TRAESCS2D02G447400	Up	'14.5.10.6'	'RNA biosynthesis.DNA-binding transcriptional regulation.undefined DNA-binding domain.PLATZ transcription factor'	prot-scriber: platz transcription factor	swissprot: Protein RGF1 INDUCIBLE TRANSCRIPTION FACTOR 1 OS=Arabidopsis thaliana	original description: none'	TRUE	8.7393	3.7692467819309e-11
TRAESCS6A02G156600	Up	'14.5.10.6'	'RNA biosynthesis.DNA-binding transcriptional regulation.undefined DNA-binding domain.PLATZ transcription factor'	prot-scriber: b box type domain containing protein	swissprot: Protein RGF1 INDUCIBLE TRANSCRIPTION FACTOR 1 OS=Arabidopsis thaliana	original description: none'	TRUE	3.83474	7.52448952746848e-08
TRAESCS6D02G146600	Up	'14.5.10.6'	'RNA biosynthesis.DNA-binding transcriptional regulation.undefined DNA-binding domain.PLATZ transcription factor'	prot-scriber: b box type domain containing protein	swissprot: Protein RGF1 INDUCIBLE TRANSCRIPTION FACTOR 1 OS=Arabidopsis thaliana	original description: none'	TRUE	4.86936	8.34877954063091e-58
TRAESCS7A02G479100	Up	'14.5.10.6'	'RNA biosynthesis.DNA-binding transcriptional regulation.undefined DNA-binding domain.PLATZ transcription factor'	prot-scriber: b box type domain containing protein	swissprot: Protein RGF1 INDUCIBLE TRANSCRIPTION FACTOR 1 OS=Arabidopsis thaliana	original description: none'	TRUE	7.31855	1.48162343407663e-08
TRAESCS7B02G381500	Up	'14.5.10.6'	'RNA biosynthesis.DNA-binding transcriptional regulation.undefined DNA-binding domain.PLATZ transcription factor'	prot-scriber: b box type domain containing protein	swissprot: Protein RGF1 INDUCIBLE TRANSCRIPTION FACTOR 1 OS=Arabidopsis thaliana	original description: none'	TRUE	8.93315	2.91495935131653e-12
TRAESCS7D02G466400	Up	'14.5.10.6'	'RNA biosynthesis.DNA-binding transcriptional regulation.undefined DNA-binding domain.PLATZ transcription factor'	prot-scriber: b box type domain containing protein	swissprot: Protein RGF1 INDUCIBLE TRANSCRIPTION FACTOR 1 OS=Arabidopsis thaliana	original description: none'	TRUE	5.81771	1.57941942742888e-09
TRAESCS7B02G296800	Down	'14.5.10.6'	'RNA biosynthesis.DNA-binding transcriptional regulation.undefined DNA-binding domain.PLATZ transcription factor'	prot-scriber: platz transcription factor family protein isoform	swissprot: Protein RGF1 INDUCIBLE TRANSCRIPTION FACTOR 1 OS=Arabidopsis thaliana	original description: none'	TRUE	-1.20427	9.55924703571525e-06
TRAESCS6A02G139700	Up	'14.5.10.7'	'RNA biosynthesis.DNA-binding transcriptional regulation.undefined DNA-binding domain.ALOG transcription factor'	prot-scriber: orysj protein g1 like	swissprot: Protein G1-like1 OS=Oryza sativa subsp. japonica	original description: none'	TRUE	5.65039	0.000245945
TRAESCS6B02G168300	Up	'14.5.10.7'	'RNA biosynthesis.DNA-binding transcriptional regulation.undefined DNA-binding domain.ALOG transcription factor'	prot-scriber: orysj protein g1 like	swissprot: Protein G1-like2 OS=Oryza sativa subsp. japonica	original description: none'	TRUE	6.54508	6.84158713468361e-06
TRAESCS7A02G466000	Up	'14.5.10.7'	'RNA biosynthesis.DNA-binding transcriptional regulation.undefined DNA-binding domain.ALOG transcription factor'	prot-scriber: orysj protein g1 like	swissprot: Protein G1-like2 OS=Oryza sativa subsp. japonica	original description: none'	TRUE	6.51734	3.37572702166465e-05
TRAESCS7D02G091500	Down	'14.5.10.8'	'RNA biosynthesis.DNA-binding transcriptional regulation.undefined DNA-binding domain.WHIRLY transcription factor'	prot-scriber: single stranded dna binding protein why chloroplastic	swissprot: Single-stranded DNA-binding protein WHY1, chloroplastic OS=Zea mays	original description: none'	TRUE	-1.0892	0.000780207
TRAESCS4B02G085200	Up	'14.5.10.9.2'	'RNA biosynthesis.DNA-binding transcriptional regulation.undefined DNA-binding domain.NIN family.NLP transcription factor'	prot-scriber: protein nlp	swissprot: Protein NLP2 OS=Oryza sativa subsp. japonica	original description: none'	TRUE	1.44909	0.00093128
TRAESCS4D02G083200	Up	'14.5.10.9.2'	'RNA biosynthesis.DNA-binding transcriptional regulation.undefined DNA-binding domain.NIN family.NLP transcription factor'	prot-scriber: protein nlp	swissprot: Protein NLP2 OS=Oryza sativa subsp. japonica	original description: none'	TRUE	1.35755	8.23958326943194e-06
TRAESCS5A02G497800	Up	'14.5.10.9.2'	'RNA biosynthesis.DNA-binding transcriptional regulation.undefined DNA-binding domain.NIN family.NLP transcription factor'	prot-scriber: protein nlp	swissprot: Protein NLP1 OS=Oryza sativa subsp. japonica	original description: none'	TRUE	2.03094	0.000160688
TRAESCS5B02G501500	Up	'14.5.10.9.2'	'RNA biosynthesis.DNA-binding transcriptional regulation.undefined DNA-binding domain.NIN family.NLP transcription factor'	prot-scriber: protein nlp	swissprot: Protein NLP1 OS=Oryza sativa subsp. japonica	original description: none'	TRUE	5.3922	0.000129057
TRAESCS4A02G352700	Up	'14.5.2.1.1'	'RNA biosynthesis.DNA-binding transcriptional regulation.zinc-coordinating DNA-binding domain.Cys2-His2-related domain.STOP-type transcription factor'	prot-scriber: c2h2 type domain containing protein	swissprot: Zinc finger protein STOP1 homolog OS=Oryza sativa subsp. japonica	original description: none'	TRUE	4.96593	0.000185194
TRAESCS5B02G519700	Up	'14.5.2.1.1'	'RNA biosynthesis.DNA-binding transcriptional regulation.zinc-coordinating DNA-binding domain.Cys2-His2-related domain.STOP-type transcription factor'	prot-scriber: c2h2 type domain containing protein	swissprot: Zinc finger protein STOP1 homolog OS=Oryza sativa subsp. japonica	original description: none'	TRUE	6.64484	6.26821779345706e-06
TRAESCS5D02G519100	Up	'14.5.2.1.1'	'RNA biosynthesis.DNA-binding transcriptional regulation.zinc-coordinating DNA-binding domain.Cys2-His2-related domain.STOP-type transcription factor'	prot-scriber: c2h2 type domain containing protein	swissprot: Zinc finger protein STOP1 homolog OS=Oryza sativa subsp. japonica	original description: none'	TRUE	5.70067	8.34053561269632e-05
TRAESCS6D02G188100	Up	'14.5.2.1.1'	'RNA biosynthesis.DNA-binding transcriptional regulation.zinc-coordinating DNA-binding domain.Cys2-His2-related domain.STOP-type transcription factor'	prot-scriber: c2h2 type domain containing protein	swissprot: Zinc finger protein STOP1 homolog OS=Oryza sativa subsp. japonica	original description: none'	TRUE	1.12363	3.67109812225907e-10
TRAESCS2A02G188400	Up	'14.5.2.1.2'	'RNA biosynthesis.DNA-binding transcriptional regulation.zinc-coordinating DNA-binding domain.Cys2-His2-related domain.IDD/IDZ-type transcription factor'	prot-scriber: c2h2 type domain containing protein	swissprot: Zinc finger protein MAGPIE OS=Arabidopsis thaliana	original description: none'	TRUE	1.44922	6.05480691135316e-09
TRAESCS2D02G199300	Up	'14.5.2.1.2'	'RNA biosynthesis.DNA-binding transcriptional regulation.zinc-coordinating DNA-binding domain.Cys2-His2-related domain.IDD/IDZ-type transcription factor'	prot-scriber: c2h2 type domain containing protein	swissprot: Zinc finger protein MAGPIE OS=Arabidopsis thaliana	original description: none'	TRUE	1.51967	5.06272778837069e-09
TRAESCS2D02G400300	Up	'14.5.2.1.2'	'RNA biosynthesis.DNA-binding transcriptional regulation.zinc-coordinating DNA-binding domain.Cys2-His2-related domain.IDD/IDZ-type transcription factor'	prot-scriber: c2h2 type domain containing protein	swissprot: Zinc finger protein ENHYDROUS OS=Arabidopsis thaliana	original description: none'	TRUE	5.18424	0.00447687
TRAESCS3B02G497200	Up	'14.5.2.1.2'	'RNA biosynthesis.DNA-binding transcriptional regulation.zinc-coordinating DNA-binding domain.Cys2-His2-related domain.IDD/IDZ-type transcription factor'	prot-scriber: c2h2 type domain containing protein	swissprot: Zinc finger protein GAI-ASSOCIATED FACTOR 1 OS=Arabidopsis thaliana	original description: none'	TRUE	5.23267	0.000118262
TRAESCS3D02G449900	Up	'14.5.2.1.2'	'RNA biosynthesis.DNA-binding transcriptional regulation.zinc-coordinating DNA-binding domain.Cys2-His2-related domain.IDD/IDZ-type transcription factor'	prot-scriber: c2h2 type domain containing protein	swissprot: Zinc finger protein MAGPIE OS=Arabidopsis thaliana	original description: none'	TRUE	7.80994	1.76600379958014e-09
TRAESCS4A02G041400	Up	'14.5.2.1.2'	'RNA biosynthesis.DNA-binding transcriptional regulation.zinc-coordinating DNA-binding domain.Cys2-His2-related domain.IDD/IDZ-type transcription factor'	prot-scriber: c2h2 type domain containing protein	swissprot: Zinc finger protein MAGPIE OS=Arabidopsis thaliana	original description: none'	TRUE	6.57819	2.05298439691502e-08
TRAESCS4B02G262400	Up	'14.5.2.1.2'	'RNA biosynthesis.DNA-binding transcriptional regulation.zinc-coordinating DNA-binding domain.Cys2-His2-related domain.IDD/IDZ-type transcription factor'	prot-scriber: c2h2 type domain containing protein	swissprot: Zinc finger protein MAGPIE OS=Arabidopsis thaliana	original description: none'	TRUE	10.9571	6.34182055367656e-17
TRAESCS4D02G262500	Up	'14.5.2.1.2'	'RNA biosynthesis.DNA-binding transcriptional regulation.zinc-coordinating DNA-binding domain.Cys2-His2-related domain.IDD/IDZ-type transcription factor'	prot-scriber: c2h2 type domain containing protein	swissprot: Zinc finger protein MAGPIE OS=Arabidopsis thaliana	original description: none'	TRUE	9.00301	1.12042420917107e-11
TRAESCS6D02G116300	Up	'14.5.2.1.2'	'RNA biosynthesis.DNA-binding transcriptional regulation.zinc-coordinating DNA-binding domain.Cys2-His2-related domain.IDD/IDZ-type transcription factor'	prot-scriber: c2h2 type domain containing protein	swissprot: Protein EARLY HEADING DATE 2 OS=Oryza sativa subsp. indica	original description: none'	TRUE	5.37046	0.00234238
TRAESCS2A02G289500	Down	'14.5.2.1.2'	'RNA biosynthesis.DNA-binding transcriptional regulation.zinc-coordinating DNA-binding domain.Cys2-His2-related domain.IDD/IDZ-type transcription factor'	prot-scriber: c2h2 type domain containing protein	swissprot: Zinc finger protein GAI-ASSOCIATED FACTOR 1 OS=Arabidopsis thaliana	original description: none'	TRUE	-3.12136	0.00995064
TRAESCS1B02G285900	Up	'14.5.2.1.3'	'RNA biosynthesis.DNA-binding transcriptional regulation.zinc-coordinating DNA-binding domain.Cys2-His2-related domain.WIP-type transcription factor'	prot-scriber: c2h2 type domain containing protein	swissprot: Zinc finger protein WIP4 OS=Arabidopsis thaliana	original description: none'	TRUE	4.87145	0.005486
TRAESCS1D02G276200	Up	'14.5.2.1.3'	'RNA biosynthesis.DNA-binding transcriptional regulation.zinc-coordinating DNA-binding domain.Cys2-His2-related domain.WIP-type transcription factor'	prot-scriber: c2h2 type domain containing protein	swissprot: Zinc finger protein WIP3 OS=Arabidopsis thaliana	original description: none'	TRUE	5.56018	0.0043525
TRAESCS3B02G404000	Up	'14.5.2.1.3'	'RNA biosynthesis.DNA-binding transcriptional regulation.zinc-coordinating DNA-binding domain.Cys2-His2-related domain.WIP-type transcription factor'	prot-scriber: c2h2 type domain containing protein	swissprot: Zinc finger protein WIP4 OS=Arabidopsis thaliana	original description: none'	TRUE	7.71356	1.84921495988596e-12
TRAESCS3D02G364800	Up	'14.5.2.1.3'	'RNA biosynthesis.DNA-binding transcriptional regulation.zinc-coordinating DNA-binding domain.Cys2-His2-related domain.WIP-type transcription factor'	prot-scriber: c2h2 type domain containing protein	swissprot: Zinc finger protein WIP4 OS=Arabidopsis thaliana	original description: none'	TRUE	5.65696	5.78458159774592e-06
TRAESCS7A02G404400	Up	'14.5.2.1.3'	'RNA biosynthesis.DNA-binding transcriptional regulation.zinc-coordinating DNA-binding domain.Cys2-His2-related domain.WIP-type transcription factor'	prot-scriber: zinc finger protein wip	swissprot: Zinc finger protein WIP2 OS=Arabidopsis thaliana	original description: none'	TRUE	7.30911	1.67556800503724e-07
TRAESCS7B02G147400	Up	'14.5.2.1.3'	'RNA biosynthesis.DNA-binding transcriptional regulation.zinc-coordinating DNA-binding domain.Cys2-His2-related domain.WIP-type transcription factor'	prot-scriber: zinc finger protein wip	swissprot: Zinc finger protein WIP2 OS=Arabidopsis thaliana	original description: none'	TRUE	7.86623	1.74052997156818e-09
TRAESCS7B02G304000	Up	'14.5.2.1.3'	'RNA biosynthesis.DNA-binding transcriptional regulation.zinc-coordinating DNA-binding domain.Cys2-His2-related domain.WIP-type transcription factor'	prot-scriber: zinc finger protein wip	swissprot: Zinc finger protein WIP2 OS=Arabidopsis thaliana	original description: none'	TRUE	9.67398	2.64007420860419e-14
TRAESCS7D02G242600	Up	'14.5.2.1.3'	'RNA biosynthesis.DNA-binding transcriptional regulation.zinc-coordinating DNA-binding domain.Cys2-His2-related domain.WIP-type transcription factor'	prot-scriber: zinc finger protein wip	swissprot: Zinc finger protein WIP2 OS=Arabidopsis thaliana	original description: none'	TRUE	7.58224	5.76761459964783e-12
TRAESCS7D02G397800	Up	'14.5.2.1.3'	'RNA biosynthesis.DNA-binding transcriptional regulation.zinc-coordinating DNA-binding domain.Cys2-His2-related domain.WIP-type transcription factor'	prot-scriber: zinc finger protein wip	swissprot: Zinc finger protein WIP2 OS=Arabidopsis thaliana	original description: none'	TRUE	8.5498	4.09665179670414e-11
TRAESCS1B02G241300	Up	'14.5.2.1.4'	'RNA biosynthesis.DNA-binding transcriptional regulation.zinc-coordinating DNA-binding domain.Cys2-His2-related domain.DI19-type transcription factor'	prot-scriber: protein dehydration induced homolog	swissprot: Protein DEHYDRATION-INDUCED 19 homolog 2 OS=Oryza sativa subsp. japonica	original description: none'	TRUE	1.00847	4.01101504423279e-07
TRAESCS1D02G228800	Up	'14.5.2.1.4'	'RNA biosynthesis.DNA-binding transcriptional regulation.zinc-coordinating DNA-binding domain.Cys2-His2-related domain.DI19-type transcription factor'	prot-scriber: protein dehydration induced homolog	swissprot: Protein DEHYDRATION-INDUCED 19 homolog 2 OS=Oryza sativa subsp. japonica	original description: none'	TRUE	1.12518	3.82323373008703e-10
TRAESCS1D02G403400	Up	'14.5.2.1.4'	'RNA biosynthesis.DNA-binding transcriptional regulation.zinc-coordinating DNA-binding domain.Cys2-His2-related domain.DI19-type transcription factor'	prot-scriber: protein dehydration induced homolog	swissprot: Protein DEHYDRATION-INDUCED 19 OS=Oryza sativa subsp. japonica	original description: none'	TRUE	1.19612	4.53678890220291e-12
TRAESCS5A02G090400	Up	'14.5.2.1.4'	'RNA biosynthesis.DNA-binding transcriptional regulation.zinc-coordinating DNA-binding domain.Cys2-His2-related domain.DI19-type transcription factor'	prot-scriber: protein dehydration induced homolog	swissprot: Protein DEHYDRATION-INDUCED 19 homolog 7 OS=Arabidopsis thaliana	original description: none'	TRUE	1.7799	7.69666130365725e-16
TRAESCS5B02G096100	Up	'14.5.2.1.4'	'RNA biosynthesis.DNA-binding transcriptional regulation.zinc-coordinating DNA-binding domain.Cys2-His2-related domain.DI19-type transcription factor'	prot-scriber: protein dehydration induced homolog	swissprot: Protein DEHYDRATION-INDUCED 19 homolog 7 OS=Arabidopsis thaliana	original description: none'	TRUE	1.24333	1.25005476847481e-07
TRAESCS5D02G102400	Up	'14.5.2.1.4'	'RNA biosynthesis.DNA-binding transcriptional regulation.zinc-coordinating DNA-binding domain.Cys2-His2-related domain.DI19-type transcription factor'	prot-scriber: protein dehydration induced homolog	swissprot: Protein DEHYDRATION-INDUCED 19 homolog 7 OS=Arabidopsis thaliana	original description: none'	TRUE	1.33342	2.6314186192246e-10
TRAESCS2D02G410400	Down	'14.5.2.11'	'RNA biosynthesis.DNA-binding transcriptional regulation.zinc-coordinating DNA-binding domain.transcription factor'	prot-scriber: zinc finger protein zat	swissprot: no annotation	original description: none'	TRUE	-4.70247	0.00157392
TRAESCS1A02G418200	Up	'14.5.2.2.1'	'RNA biosynthesis.DNA-binding transcriptional regulation.zinc-coordinating DNA-binding domain.Cys4-GATA-related domain.A/B-GATA-type transcription factor'	prot-scriber: protein gata transcription factor	swissprot: GATA transcription factor 15 OS=Oryza sativa subsp. japonica	original description: none'	TRUE	5.69056	2.95835890919483e-05
TRAESCS1B02G126600	Up	'14.5.2.2.1'	'RNA biosynthesis.DNA-binding transcriptional regulation.zinc-coordinating DNA-binding domain.Cys4-GATA-related domain.A/B-GATA-type transcription factor'	prot-scriber: gata type domain containing protein	swissprot: no annotation	original description: none'	TRUE	1.26052	0.00372435
TRAESCS1B02G448200	Up	'14.5.2.2.1'	'RNA biosynthesis.DNA-binding transcriptional regulation.zinc-coordinating DNA-binding domain.Cys4-GATA-related domain.A/B-GATA-type transcription factor'	prot-scriber: protein gata transcription factor	swissprot: GATA transcription factor 15 OS=Oryza sativa subsp. japonica	original description: none'	TRUE	5.65604	0.0001213
TRAESCS1D02G425900	Up	'14.5.2.2.1'	'RNA biosynthesis.DNA-binding transcriptional regulation.zinc-coordinating DNA-binding domain.Cys4-GATA-related domain.A/B-GATA-type transcription factor'	prot-scriber: protein gata transcription factor	swissprot: GATA transcription factor 15 OS=Oryza sativa subsp. japonica	original description: none'	TRUE	5.51562	0.000195261
TRAESCS2A02G388300	Up	'14.5.2.2.1'	'RNA biosynthesis.DNA-binding transcriptional regulation.zinc-coordinating DNA-binding domain.Cys4-GATA-related domain.A/B-GATA-type transcription factor'	prot-scriber: arath gata transcription factor	swissprot: GATA transcription factor 5 OS=Arabidopsis thaliana	original description: none'	TRUE	4.43007	6.5653206530054e-49
TRAESCS2B02G406400	Up	'14.5.2.2.1'	'RNA biosynthesis.DNA-binding transcriptional regulation.zinc-coordinating DNA-binding domain.Cys4-GATA-related domain.A/B-GATA-type transcription factor'	prot-scriber: arath gata transcription factor	swissprot: GATA transcription factor 5 OS=Arabidopsis thaliana	original description: none'	TRUE	5.42514	8.45724069984247e-42
TRAESCS2D02G386100	Up	'14.5.2.2.1'	'RNA biosynthesis.DNA-binding transcriptional regulation.zinc-coordinating DNA-binding domain.Cys4-GATA-related domain.A/B-GATA-type transcription factor'	prot-scriber: arath gata transcription factor	swissprot: GATA transcription factor 5 OS=Arabidopsis thaliana	original description: none'	TRUE	5.29353	7.23800864960429e-60
TRAESCS4A02G364700	Up	'14.5.2.2.1'	'RNA biosynthesis.DNA-binding transcriptional regulation.zinc-coordinating DNA-binding domain.Cys4-GATA-related domain.A/B-GATA-type transcription factor'	prot-scriber: gata type domain containing protein	swissprot: no annotation	original description: none'	TRUE	2.86413	1.87849711752184e-31
TRAESCS4B02G374400	Up	'14.5.2.2.1'	'RNA biosynthesis.DNA-binding transcriptional regulation.zinc-coordinating DNA-binding domain.Cys4-GATA-related domain.A/B-GATA-type transcription factor'	prot-scriber: protein gata transcription factor	swissprot: GATA transcription factor 9 OS=Arabidopsis thaliana	original description: none'	TRUE	5.88993	3.79579165801853e-05
TRAESCS4D02G362800	Up	'14.5.2.2.1'	'RNA biosynthesis.DNA-binding transcriptional regulation.zinc-coordinating DNA-binding domain.Cys4-GATA-related domain.A/B-GATA-type transcription factor'	prot-scriber: protein gata transcription factor	swissprot: GATA transcription factor 9 OS=Arabidopsis thaliana	original description: none'	TRUE	6.50076	4.92772809054005e-06
TRAESCS5A02G538600	Up	'14.5.2.2.1'	'RNA biosynthesis.DNA-binding transcriptional regulation.zinc-coordinating DNA-binding domain.Cys4-GATA-related domain.A/B-GATA-type transcription factor'	prot-scriber: protein gata transcription factor	swissprot: GATA transcription factor 9 OS=Arabidopsis thaliana	original description: none'	TRUE	5.03598	0.00170395
TRAESCS5B02G508800	Up	'14.5.2.2.1'	'RNA biosynthesis.DNA-binding transcriptional regulation.zinc-coordinating DNA-binding domain.Cys4-GATA-related domain.A/B-GATA-type transcription factor'	prot-scriber: gata type domain containing protein	swissprot: no annotation	original description: none'	TRUE	2.61253	3.11297028216755e-45
TRAESCS5D02G508800	Up	'14.5.2.2.1'	'RNA biosynthesis.DNA-binding transcriptional regulation.zinc-coordinating DNA-binding domain.Cys4-GATA-related domain.A/B-GATA-type transcription factor'	prot-scriber: gata type domain containing protein	swissprot: no annotation	original description: none'	TRUE	2.85905	4.08710758172105e-55
TRAESCS6A02G239200	Up	'14.5.2.2.1'	'RNA biosynthesis.DNA-binding transcriptional regulation.zinc-coordinating DNA-binding domain.Cys4-GATA-related domain.A/B-GATA-type transcription factor'	prot-scriber: arath gata transcription factor	swissprot: GATA transcription factor 5 OS=Arabidopsis thaliana	original description: none'	TRUE	4.75294	1.74114500742622e-11
TRAESCS6B02G412300	Up	'14.5.2.2.1'	'RNA biosynthesis.DNA-binding transcriptional regulation.zinc-coordinating DNA-binding domain.Cys4-GATA-related domain.A/B-GATA-type transcription factor'	prot-scriber: gata transcription factor protein	swissprot: GATA transcription factor 8 OS=Arabidopsis thaliana	original description: none'	TRUE	1.464	8.13932412917301e-09
TRAESCS6D02G221600	Up	'14.5.2.2.1'	'RNA biosynthesis.DNA-binding transcriptional regulation.zinc-coordinating DNA-binding domain.Cys4-GATA-related domain.A/B-GATA-type transcription factor'	prot-scriber: arath gata transcription factor	swissprot: GATA transcription factor 5 OS=Arabidopsis thaliana	original description: none'	TRUE	7.40467	6.28568596181587e-08
TRAESCS1A02G144400	Down	'14.5.2.2.1'	'RNA biosynthesis.DNA-binding transcriptional regulation.zinc-coordinating DNA-binding domain.Cys4-GATA-related domain.A/B-GATA-type transcription factor'	prot-scriber: arath gata transcription factor	swissprot: GATA transcription factor 8 OS=Arabidopsis thaliana	original description: none'	TRUE	-4.91117	9.00953616861013e-12
TRAESCS1B02G161800	Down	'14.5.2.2.1'	'RNA biosynthesis.DNA-binding transcriptional regulation.zinc-coordinating DNA-binding domain.Cys4-GATA-related domain.A/B-GATA-type transcription factor'	prot-scriber: arath gata transcription factor	swissprot: GATA transcription factor 8 OS=Arabidopsis thaliana	original description: none'	TRUE	-1.48172	0.000169407
TRAESCS1D02G284100	Down	'14.5.2.2.1'	'RNA biosynthesis.DNA-binding transcriptional regulation.zinc-coordinating DNA-binding domain.Cys4-GATA-related domain.A/B-GATA-type transcription factor'	prot-scriber: arath gata transcription factor	swissprot: no annotation	original description: none'	TRUE	-4.8332	5.3631942810206e-08
TRAESCS2A02G520600	Down	'14.5.2.2.1'	'RNA biosynthesis.DNA-binding transcriptional regulation.zinc-coordinating DNA-binding domain.Cys4-GATA-related domain.A/B-GATA-type transcription factor'	prot-scriber: gata type domain containing protein	swissprot: GATA transcription factor 9 OS=Arabidopsis thaliana	original description: none'	TRUE	-5.2438	0.00194179
TRAESCS3A02G274900	Down	'14.5.2.2.1'	'RNA biosynthesis.DNA-binding transcriptional regulation.zinc-coordinating DNA-binding domain.Cys4-GATA-related domain.A/B-GATA-type transcription factor'	prot-scriber: protein gata transcription factor	swissprot: GATA transcription factor 12 OS=Arabidopsis thaliana	original description: none'	TRUE	-2.22878	3.95077849766189e-22
TRAESCS3B02G308500	Down	'14.5.2.2.1'	'RNA biosynthesis.DNA-binding transcriptional regulation.zinc-coordinating DNA-binding domain.Cys4-GATA-related domain.A/B-GATA-type transcription factor'	prot-scriber: protein gata transcription factor	swissprot: GATA transcription factor 12 OS=Arabidopsis thaliana	original description: none'	TRUE	-2.58907	9.3740566153441e-13
TRAESCS3D02G274600	Down	'14.5.2.2.1'	'RNA biosynthesis.DNA-binding transcriptional regulation.zinc-coordinating DNA-binding domain.Cys4-GATA-related domain.A/B-GATA-type transcription factor'	prot-scriber: protein gata transcription factor	swissprot: GATA transcription factor 12 OS=Arabidopsis thaliana	original description: none'	TRUE	-2.52594	5.99679383538404e-12
TRAESCS4B02G099500	Down	'14.5.2.2.1'	'RNA biosynthesis.DNA-binding transcriptional regulation.zinc-coordinating DNA-binding domain.Cys4-GATA-related domain.A/B-GATA-type transcription factor'	prot-scriber: gata type domain containing protein	swissprot: GATA transcription factor 9 OS=Arabidopsis thaliana	original description: none'	TRUE	-1.35366	5.34231689600862e-08
TRAESCS5B02G018600	Down	'14.5.2.2.1'	'RNA biosynthesis.DNA-binding transcriptional regulation.zinc-coordinating DNA-binding domain.Cys4-GATA-related domain.A/B-GATA-type transcription factor'	prot-scriber: gata transcription factor protein	swissprot: GATA transcription factor 9 OS=Arabidopsis thaliana	original description: none'	TRUE	-1.13258	3.20001041719548e-17
TRAESCS5D02G027700	Down	'14.5.2.2.1'	'RNA biosynthesis.DNA-binding transcriptional regulation.zinc-coordinating DNA-binding domain.Cys4-GATA-related domain.A/B-GATA-type transcription factor'	prot-scriber: gata transcription factor protein	swissprot: GATA transcription factor 9 OS=Arabidopsis thaliana	original description: none'	TRUE	-1.57791	1.14500914547699e-28
TRAESCS4A02G249400	Down	'14.5.2.2.2'	'RNA biosynthesis.DNA-binding transcriptional regulation.zinc-coordinating DNA-binding domain.Cys4-GATA-related domain.C-GATA-type transcription factor'	prot-scriber: gata transcription factor protein	swissprot: GATA transcription factor 19 OS=Oryza sativa subsp. indica	original description: none'	TRUE	-1.61724	0.000928285
TRAESCS4B02G065300	Down	'14.5.2.2.2'	'RNA biosynthesis.DNA-binding transcriptional regulation.zinc-coordinating DNA-binding domain.Cys4-GATA-related domain.C-GATA-type transcription factor'	prot-scriber: gata transcription factor isoform	swissprot: GATA transcription factor 19 OS=Oryza sativa subsp. indica	original description: none'	TRUE	-1.20671	0.000243364
TRAESCS4D02G064200	Down	'14.5.2.2.2'	'RNA biosynthesis.DNA-binding transcriptional regulation.zinc-coordinating DNA-binding domain.Cys4-GATA-related domain.C-GATA-type transcription factor'	prot-scriber: gata transcription factor protein	swissprot: GATA transcription factor 19 OS=Oryza sativa subsp. japonica	original description: none'	TRUE	-1.75443	6.94173844519675e-07
TRAESCS2A02G391700	Up	'14.5.2.2.3'	'RNA biosynthesis.DNA-binding transcriptional regulation.zinc-coordinating DNA-binding domain.Cys4-GATA-related domain.D-GATA-type transcription factor'	prot-scriber: gata type domain containing protein	swissprot: GATA transcription factor 26 OS=Arabidopsis thaliana	original description: none'	TRUE	1.93637	0.00187025
TRAESCS2B02G410200	Up	'14.5.2.2.3'	'RNA biosynthesis.DNA-binding transcriptional regulation.zinc-coordinating DNA-binding domain.Cys4-GATA-related domain.D-GATA-type transcription factor'	prot-scriber: gata type domain containing protein	swissprot: GATA transcription factor 26 OS=Arabidopsis thaliana	original description: none'	TRUE	2.86417	7.83993455535631e-20
TRAESCS2D02G390000	Up	'14.5.2.2.3'	'RNA biosynthesis.DNA-binding transcriptional regulation.zinc-coordinating DNA-binding domain.Cys4-GATA-related domain.D-GATA-type transcription factor'	prot-scriber: gata type domain containing protein	swissprot: GATA transcription factor 26 OS=Arabidopsis thaliana	original description: none'	TRUE	3.62348	3.74524022046302e-17
TRAESCS3B02G468400	Up	'14.5.2.4'	'RNA biosynthesis.DNA-binding transcriptional regulation.zinc-coordinating DNA-binding domain.SBP transcription factor'	prot-scriber: arath squamosa promoter binding protein	swissprot: Squamosa promoter-binding-like protein 2 OS=Oryza sativa subsp. japonica	original description: none'	TRUE	4.17067	0.00420295
TRAESCS3D02G425800	Up	'14.5.2.4'	'RNA biosynthesis.DNA-binding transcriptional regulation.zinc-coordinating DNA-binding domain.SBP transcription factor'	prot-scriber: arath squamosa promoter binding protein	swissprot: Squamosa promoter-binding-like protein 2 OS=Oryza sativa subsp. japonica	original description: none'	TRUE	4.01378	0.00778758
TRAESCS6A02G155300	Up	'14.5.2.4'	'RNA biosynthesis.DNA-binding transcriptional regulation.zinc-coordinating DNA-binding domain.SBP transcription factor'	prot-scriber: squamosa promoter binding protein	swissprot: Squamosa promoter-binding-like protein 11 OS=Oryza sativa subsp. japonica	original description: none'	TRUE	1.37592	0.000523787
TRAESCS6B02G183400	Up	'14.5.2.4'	'RNA biosynthesis.DNA-binding transcriptional regulation.zinc-coordinating DNA-binding domain.SBP transcription factor'	prot-scriber: squamosa promoter binding protein	swissprot: Squamosa promoter-binding-like protein 11 OS=Oryza sativa subsp. japonica	original description: none'	TRUE	1.87311	0.000335323
TRAESCS6D02G145200	Up	'14.5.2.4'	'RNA biosynthesis.DNA-binding transcriptional regulation.zinc-coordinating DNA-binding domain.SBP transcription factor'	prot-scriber: squamosa promoter binding protein	swissprot: Squamosa promoter-binding-like protein 11 OS=Oryza sativa subsp. japonica	original description: none'	TRUE	2.53924	8.33892038891686e-09
TRAESCS7B02G115200	Down	'14.5.2.4'	'RNA biosynthesis.DNA-binding transcriptional regulation.zinc-coordinating DNA-binding domain.SBP transcription factor'	prot-scriber: arath squamosa promoter binding protein	swissprot: Squamosa promoter-binding-like protein 1 OS=Oryza sativa subsp. japonica	original description: none'	TRUE	-2.81472	5.53695135180977e-15
TRAESCS7D02G210400	Down	'14.5.2.4'	'RNA biosynthesis.DNA-binding transcriptional regulation.zinc-coordinating DNA-binding domain.SBP transcription factor'	prot-scriber: arath squamosa promoter binding protein	swissprot: Squamosa promoter-binding-like protein 1 OS=Oryza sativa subsp. japonica	original description: none'	TRUE	-2.23274	1.43968374488707e-08
TRAESCS1A02G260000	Up	'14.5.2.5'	'RNA biosynthesis.DNA-binding transcriptional regulation.zinc-coordinating DNA-binding domain.AS2/LOB transcription factor'	prot-scriber: lob domain containing protein	swissprot: LOB domain-containing protein 6 OS=Zea mays	original description: none'	TRUE	5.39977	2.54386256203683e-06
TRAESCS1B02G270400	Up	'14.5.2.5'	'RNA biosynthesis.DNA-binding transcriptional regulation.zinc-coordinating DNA-binding domain.AS2/LOB transcription factor'	prot-scriber: lob domain containing protein	swissprot: LOB domain-containing protein 6 OS=Zea mays	original description: none'	TRUE	6.71779	4.601586396057e-09
TRAESCS1D02G259900	Up	'14.5.2.5'	'RNA biosynthesis.DNA-binding transcriptional regulation.zinc-coordinating DNA-binding domain.AS2/LOB transcription factor'	prot-scriber: lob domain containing protein	swissprot: LOB domain-containing protein 6 OS=Zea mays	original description: none'	TRUE	5.22385	4.46132889427224e-11
TRAESCS2A02G194500	Up	'14.5.2.5'	'RNA biosynthesis.DNA-binding transcriptional regulation.zinc-coordinating DNA-binding domain.AS2/LOB transcription factor'	prot-scriber: lob domain containing protein	swissprot: LOB domain-containing protein 37 OS=Arabidopsis thaliana	original description: none'	TRUE	5.33277	1.0175648401182e-14
TRAESCS2A02G271300	Up	'14.5.2.5'	'RNA biosynthesis.DNA-binding transcriptional regulation.zinc-coordinating DNA-binding domain.AS2/LOB transcription factor'	prot-scriber: lob domain containing protein	swissprot: LOB domain-containing protein 41 OS=Arabidopsis thaliana	original description: none'	TRUE	3.70647	9.65835010140563e-05
TRAESCS2B02G212400	Up	'14.5.2.5'	'RNA biosynthesis.DNA-binding transcriptional regulation.zinc-coordinating DNA-binding domain.AS2/LOB transcription factor'	prot-scriber: lob domain containing protein	swissprot: LOB domain-containing protein 37 OS=Arabidopsis thaliana	original description: none'	TRUE	5.12344	9.86860843228684e-13
TRAESCS2B02G289800	Up	'14.5.2.5'	'RNA biosynthesis.DNA-binding transcriptional regulation.zinc-coordinating DNA-binding domain.AS2/LOB transcription factor'	prot-scriber: lob domain containing protein	swissprot: LOB domain-containing protein 41 OS=Arabidopsis thaliana	original description: none'	TRUE	4.20479	4.84392004577464e-06
TRAESCS2D02G193400	Up	'14.5.2.5'	'RNA biosynthesis.DNA-binding transcriptional regulation.zinc-coordinating DNA-binding domain.AS2/LOB transcription factor'	prot-scriber: lob domain containing protein	swissprot: LOB domain-containing protein 37 OS=Arabidopsis thaliana	original description: none'	TRUE	5.14917	7.19641985405354e-12
TRAESCS2D02G270100	Up	'14.5.2.5'	'RNA biosynthesis.DNA-binding transcriptional regulation.zinc-coordinating DNA-binding domain.AS2/LOB transcription factor'	prot-scriber: lob domain containing protein	swissprot: LOB domain-containing protein 41 OS=Arabidopsis thaliana	original description: none'	TRUE	3.91553	1.39837508922727e-06
TRAESCS3A02G346300	Up	'14.5.2.5'	'RNA biosynthesis.DNA-binding transcriptional regulation.zinc-coordinating DNA-binding domain.AS2/LOB transcription factor'	prot-scriber: lob domain containing protein	swissprot: LOB domain-containing protein 15 OS=Arabidopsis thaliana	original description: none'	TRUE	3.44021	3.16591612839591e-24
TRAESCS3B02G106900	Up	'14.5.2.5'	'RNA biosynthesis.DNA-binding transcriptional regulation.zinc-coordinating DNA-binding domain.AS2/LOB transcription factor'	prot-scriber: lob domain containing protein	swissprot: LOB domain-containing protein 40 OS=Arabidopsis thaliana	original description: none'	TRUE	6.28598	2.48226570877453e-06
TRAESCS3B02G378100	Up	'14.5.2.5'	'RNA biosynthesis.DNA-binding transcriptional regulation.zinc-coordinating DNA-binding domain.AS2/LOB transcription factor'	prot-scriber: lob domain containing protein	swissprot: LOB domain-containing protein 15 OS=Arabidopsis thaliana	original description: none'	TRUE	1.61448	0.00102554
TRAESCS3D02G091700	Up	'14.5.2.5'	'RNA biosynthesis.DNA-binding transcriptional regulation.zinc-coordinating DNA-binding domain.AS2/LOB transcription factor'	prot-scriber: lob domain containing protein	swissprot: LOB domain-containing protein 40 OS=Arabidopsis thaliana	original description: none'	TRUE	4.40479	7.02631845263353e-05
TRAESCS3D02G340000	Up	'14.5.2.5'	'RNA biosynthesis.DNA-binding transcriptional regulation.zinc-coordinating DNA-binding domain.AS2/LOB transcription factor'	prot-scriber: lob domain containing protein	swissprot: LOB domain-containing protein 15 OS=Arabidopsis thaliana	original description: none'	TRUE	3.0129	6.68585904422142e-14
TRAESCS3D02G397200	Up	'14.5.2.5'	'RNA biosynthesis.DNA-binding transcriptional regulation.zinc-coordinating DNA-binding domain.AS2/LOB transcription factor'	prot-scriber: lob domain containing protein	swissprot: LOB domain-containing protein 6 OS=Oryza sativa subsp. japonica	original description: none'	TRUE	7.30161	1.08915285103534e-07
TRAESCS4A02G236200	Up	'14.5.2.5'	'RNA biosynthesis.DNA-binding transcriptional regulation.zinc-coordinating DNA-binding domain.AS2/LOB transcription factor'	prot-scriber: lob domain containing protein	swissprot: LOB domain-containing protein 37 OS=Arabidopsis thaliana	original description: none'	TRUE	3.03032	0.00979791
TRAESCS4B02G078800	Up	'14.5.2.5'	'RNA biosynthesis.DNA-binding transcriptional regulation.zinc-coordinating DNA-binding domain.AS2/LOB transcription factor'	prot-scriber: lob domain containing protein	swissprot: LOB domain-containing protein 37 OS=Arabidopsis thaliana	original description: none'	TRUE	5.37371	7.09774070501503e-05
TRAESCS4B02G224600	Up	'14.5.2.5'	'RNA biosynthesis.DNA-binding transcriptional regulation.zinc-coordinating DNA-binding domain.AS2/LOB transcription factor'	prot-scriber: lob domain containing protein	swissprot: LOB domain-containing protein 30 OS=Arabidopsis thaliana	original description: none'	TRUE	1.11298	0.00717959
TRAESCS4B02G361200	Up	'14.5.2.5'	'RNA biosynthesis.DNA-binding transcriptional regulation.zinc-coordinating DNA-binding domain.AS2/LOB transcription factor'	prot-scriber: lob domain containing protein	swissprot: LOB domain-containing protein 41 OS=Arabidopsis thaliana	original description: none'	TRUE	6.51891	0.000103179
TRAESCS4D02G077600	Up	'14.5.2.5'	'RNA biosynthesis.DNA-binding transcriptional regulation.zinc-coordinating DNA-binding domain.AS2/LOB transcription factor'	prot-scriber: lob domain containing protein	swissprot: LOB domain-containing protein 37 OS=Arabidopsis thaliana	original description: none'	TRUE	3.83066	0.000331098
TRAESCS4D02G225200	Up	'14.5.2.5'	'RNA biosynthesis.DNA-binding transcriptional regulation.zinc-coordinating DNA-binding domain.AS2/LOB transcription factor'	prot-scriber: lob domain containing protein	swissprot: LOB domain-containing protein 18 OS=Arabidopsis thaliana	original description: none'	TRUE	1.43752	0.00105192
TRAESCS6A02G398400	Up	'14.5.2.5'	'RNA biosynthesis.DNA-binding transcriptional regulation.zinc-coordinating DNA-binding domain.AS2/LOB transcription factor'	prot-scriber: lob domain containing protein	swissprot: LOB domain-containing protein 16 OS=Arabidopsis thaliana	original description: none'	TRUE	4.99786	1.73971943002227e-09
TRAESCS6B02G438700	Up	'14.5.2.5'	'RNA biosynthesis.DNA-binding transcriptional regulation.zinc-coordinating DNA-binding domain.AS2/LOB transcription factor'	prot-scriber: lob domain containing protein	swissprot: LOB domain-containing protein 16 OS=Arabidopsis thaliana	original description: none'	TRUE	6.08577	1.38599886390267e-26
TRAESCS6D02G382600	Up	'14.5.2.5'	'RNA biosynthesis.DNA-binding transcriptional regulation.zinc-coordinating DNA-binding domain.AS2/LOB transcription factor'	prot-scriber: lob domain containing protein	swissprot: LOB domain-containing protein 16 OS=Arabidopsis thaliana	original description: none'	TRUE	6.79637	8.33294039535057e-15
TRAESCS3A02G093200	Down	'14.5.2.5'	'RNA biosynthesis.DNA-binding transcriptional regulation.zinc-coordinating DNA-binding domain.AS2/LOB transcription factor'	prot-scriber: lob domain containing protein	swissprot: Protein LATERAL ORGAN BOUNDARIES OS=Arabidopsis thaliana	original description: none'	TRUE	-5.84095	0.00155147
TRAESCS3A02G170500	Down	'14.5.2.5'	'RNA biosynthesis.DNA-binding transcriptional regulation.zinc-coordinating DNA-binding domain.AS2/LOB transcription factor'	prot-scriber: lob domain containing protein	swissprot: no annotation	original description: none'	TRUE	-6.38026	0.00122192
TRAESCS3A02G205500	Down	'14.5.2.5'	'RNA biosynthesis.DNA-binding transcriptional regulation.zinc-coordinating DNA-binding domain.AS2/LOB transcription factor'	prot-scriber: lob domain containing protein	swissprot: LOB domain-containing protein 22 OS=Arabidopsis thaliana	original description: none'	TRUE	-6.8665	4.14591664636302e-06
TRAESCS3A02G492000	Down	'14.5.2.5'	'RNA biosynthesis.DNA-binding transcriptional regulation.zinc-coordinating DNA-binding domain.AS2/LOB transcription factor'	prot-scriber: lob domain containing protein	swissprot: LOB domain-containing protein 22 OS=Arabidopsis thaliana	original description: none'	TRUE	-5.64593	4.3268231730563e-12
TRAESCS3B02G553000	Down	'14.5.2.5'	'RNA biosynthesis.DNA-binding transcriptional regulation.zinc-coordinating DNA-binding domain.AS2/LOB transcription factor'	prot-scriber: lob domain containing protein	swissprot: LOB domain-containing protein 22 OS=Arabidopsis thaliana	original description: none'	TRUE	-7.01282	1.20882684167013e-07
TRAESCS3D02G498100	Down	'14.5.2.5'	'RNA biosynthesis.DNA-binding transcriptional regulation.zinc-coordinating DNA-binding domain.AS2/LOB transcription factor'	prot-scriber: lob domain containing protein	swissprot: LOB domain-containing protein 22 OS=Arabidopsis thaliana	original description: none'	TRUE	-5.19152	7.61852065756769e-18
TRAESCS4A02G235100	Down	'14.5.2.5'	'RNA biosynthesis.DNA-binding transcriptional regulation.zinc-coordinating DNA-binding domain.AS2/LOB transcription factor'	prot-scriber: lob domain containing protein	swissprot: LOB domain-containing protein 36 OS=Arabidopsis thaliana	original description: none'	TRUE	-2.70704	8.03080991951186e-11
TRAESCS4B02G079900	Down	'14.5.2.5'	'RNA biosynthesis.DNA-binding transcriptional regulation.zinc-coordinating DNA-binding domain.AS2/LOB transcription factor'	prot-scriber: lob domain containing protein	swissprot: LOB domain-containing protein 36 OS=Arabidopsis thaliana	original description: none'	TRUE	-3.53806	3.4985361629905e-31
TRAESCS4D02G078800	Down	'14.5.2.5'	'RNA biosynthesis.DNA-binding transcriptional regulation.zinc-coordinating DNA-binding domain.AS2/LOB transcription factor'	prot-scriber: lob domain containing protein	swissprot: LOB domain-containing protein 36 OS=Arabidopsis thaliana	original description: none'	TRUE	-3.25655	1.47139758613022e-31
TRAESCS5A02G191900	Down	'14.5.2.5'	'RNA biosynthesis.DNA-binding transcriptional regulation.zinc-coordinating DNA-binding domain.AS2/LOB transcription factor'	prot-scriber: lob domain containing protein	swissprot: LOB domain-containing protein 22 OS=Arabidopsis thaliana	original description: none'	TRUE	-2.58173	1.79997129169506e-16
TRAESCS5B02G191200	Down	'14.5.2.5'	'RNA biosynthesis.DNA-binding transcriptional regulation.zinc-coordinating DNA-binding domain.AS2/LOB transcription factor'	prot-scriber: lob domain containing protein	swissprot: LOB domain-containing protein 22 OS=Arabidopsis thaliana	original description: none'	TRUE	-4.92066	5.9376257509787e-08
TRAESCS5D02G199000	Down	'14.5.2.5'	'RNA biosynthesis.DNA-binding transcriptional regulation.zinc-coordinating DNA-binding domain.AS2/LOB transcription factor'	prot-scriber: lob domain containing protein	swissprot: LOB domain-containing protein 22 OS=Arabidopsis thaliana	original description: none'	TRUE	-5.20127	9.32232856653746e-28
TRAESCS1A02G241400	Up	'14.5.2.7'	'RNA biosynthesis.DNA-binding transcriptional regulation.zinc-coordinating DNA-binding domain.STY/SRS transcription factor'	prot-scriber: protein shi sequence	swissprot: Protein SHI RELATED SEQUENCE 7 OS=Arabidopsis thaliana	original description: none'	TRUE	6.31504	9.9819323821591e-06
TRAESCS1B02G253200	Up	'14.5.2.7'	'RNA biosynthesis.DNA-binding transcriptional regulation.zinc-coordinating DNA-binding domain.STY/SRS transcription factor'	prot-scriber: protein shi sequence	swissprot: Protein SHI RELATED SEQUENCE 7 OS=Arabidopsis thaliana	original description: none'	TRUE	7.83486	3.59792573531545e-09
TRAESCS1D02G241300	Up	'14.5.2.7'	'RNA biosynthesis.DNA-binding transcriptional regulation.zinc-coordinating DNA-binding domain.STY/SRS transcription factor'	prot-scriber: protein shi sequence	swissprot: Protein SHI RELATED SEQUENCE 7 OS=Arabidopsis thaliana	original description: none'	TRUE	7.01441	6.60671631240159e-07
TRAESCS3A02G491500	Up	'14.5.2.7'	'RNA biosynthesis.DNA-binding transcriptional regulation.zinc-coordinating DNA-binding domain.STY/SRS transcription factor'	prot-scriber: protein lateral root primordium	swissprot: Protein LATERAL ROOT PRIMORDIUM 1 OS=Arabidopsis thaliana	original description: none'	TRUE	6.9073	2.92959204473272e-17
TRAESCS3B02G552400	Up	'14.5.2.7'	'RNA biosynthesis.DNA-binding transcriptional regulation.zinc-coordinating DNA-binding domain.STY/SRS transcription factor'	prot-scriber: protein shi sequence	swissprot: Protein LATERAL ROOT PRIMORDIUM 1 OS=Arabidopsis thaliana	original description: none'	TRUE	9.98222	3.43391025132213e-15
TRAESCS3D02G497300	Up	'14.5.2.7'	'RNA biosynthesis.DNA-binding transcriptional regulation.zinc-coordinating DNA-binding domain.STY/SRS transcription factor'	prot-scriber: lateral root primordium protein	swissprot: Protein LATERAL ROOT PRIMORDIUM 1 OS=Arabidopsis thaliana	original description: none'	TRUE	7.34572	5.14007218571868e-14
TRAESCS5A02G319200	Up	'14.5.2.7'	'RNA biosynthesis.DNA-binding transcriptional regulation.zinc-coordinating DNA-binding domain.STY/SRS transcription factor'	prot-scriber: protein shi sequence	swissprot: Protein SHORT INTERNODES 1 OS=Oryza sativa subsp. japonica	original description: none'	TRUE	7.82392	1.24790476390489e-09
TRAESCS5B02G319600	Up	'14.5.2.7'	'RNA biosynthesis.DNA-binding transcriptional regulation.zinc-coordinating DNA-binding domain.STY/SRS transcription factor'	prot-scriber: protein shi sequence	swissprot: Protein SHORT INTERNODES 1 OS=Oryza sativa subsp. japonica	original description: none'	TRUE	7.74502	2.95827425247355e-09
TRAESCS5D02G325400	Up	'14.5.2.7'	'RNA biosynthesis.DNA-binding transcriptional regulation.zinc-coordinating DNA-binding domain.STY/SRS transcription factor'	prot-scriber: protein shi sequence isoform	swissprot: Protein SHORT INTERNODES 1 OS=Oryza sativa subsp. japonica	original description: none'	TRUE	8.68999	3.63693055249984e-11
TRAESCS7D02G400000	Up	'14.5.2.7'	'RNA biosynthesis.DNA-binding transcriptional regulation.zinc-coordinating DNA-binding domain.STY/SRS transcription factor'	prot-scriber: protein shi sequence	swissprot: Protein SHORT INTERNODES 1 OS=Oryza sativa subsp. japonica	original description: none'	TRUE	4.51739	0.00142091
TRAESCS1B02G225500	Up	'14.5.2.8'	'RNA biosynthesis.DNA-binding transcriptional regulation.zinc-coordinating DNA-binding domain.ZAT transcription factor'	prot-scriber: zinc finger protein zat	swissprot: Zinc finger protein ZAT9 OS=Arabidopsis thaliana	original description: none'	TRUE	5.00905	0.000764686
TRAESCS1D02G214900	Up	'14.5.2.8'	'RNA biosynthesis.DNA-binding transcriptional regulation.zinc-coordinating DNA-binding domain.ZAT transcription factor'	prot-scriber: zinc finger protein zat	swissprot: Zinc finger protein ZAT9 OS=Arabidopsis thaliana	original description: none'	TRUE	6.08875	3.84185702320456e-05
TRAESCS3D02G350700	Up	'14.5.2.8'	'RNA biosynthesis.DNA-binding transcriptional regulation.zinc-coordinating DNA-binding domain.ZAT transcription factor'	prot-scriber: zinc finger protein zat	swissprot: Zinc finger protein ZAT7 OS=Arabidopsis thaliana	original description: none'	TRUE	1.77003	0.00675587
TRAESCS4A02G236000	Up	'14.5.2.8'	'RNA biosynthesis.DNA-binding transcriptional regulation.zinc-coordinating DNA-binding domain.ZAT transcription factor'	prot-scriber: zinc finger protein zat	swissprot: Zinc finger protein 1 OS=Triticum aestivum	original description: none'	TRUE	7.28828	7.34615673961248e-07
TRAESCS4B02G079000	Up	'14.5.2.8'	'RNA biosynthesis.DNA-binding transcriptional regulation.zinc-coordinating DNA-binding domain.ZAT transcription factor'	prot-scriber: zinc finger protein zat	swissprot: Zinc finger protein 1 OS=Triticum aestivum	original description: none'	TRUE	5.06605	1.92500027826473e-08
TRAESCS5A02G477000	Up	'14.5.2.8'	'RNA biosynthesis.DNA-binding transcriptional regulation.zinc-coordinating DNA-binding domain.ZAT transcription factor'	prot-scriber: c2h2 type domain containing protein	swissprot: no annotation	original description: none'	TRUE	3.59947	1.5990300629496e-06
TRAESCS5A02G478300	Up	'14.5.2.8'	'RNA biosynthesis.DNA-binding transcriptional regulation.zinc-coordinating DNA-binding domain.ZAT transcription factor'	prot-scriber: zinc finger protein	swissprot: no annotation	original description: none'	TRUE	5.51786	0.00838308
TRAESCS5B02G076400	Up	'14.5.2.8'	'RNA biosynthesis.DNA-binding transcriptional regulation.zinc-coordinating DNA-binding domain.ZAT transcription factor'	prot-scriber: zinc finger protein zat	swissprot: Zinc finger protein ZAT10 OS=Arabidopsis thaliana	original description: none'	TRUE	6.17107	5.09140419241222e-10
TRAESCS5B02G406000	Up	'14.5.2.8'	'RNA biosynthesis.DNA-binding transcriptional regulation.zinc-coordinating DNA-binding domain.ZAT transcription factor'	prot-scriber: zinc finger protein zat	swissprot: Zinc finger protein 1 OS=Triticum aestivum	original description: none'	TRUE	5.94822	5.64272116299089e-09
TRAESCS5B02G490400	Up	'14.5.2.8'	'RNA biosynthesis.DNA-binding transcriptional regulation.zinc-coordinating DNA-binding domain.ZAT transcription factor'	prot-scriber: zinc finger protein zat	swissprot: no annotation	original description: none'	TRUE	8.24124	2.25620422591431e-09
TRAESCS5B02G490500	Up	'14.5.2.8'	'RNA biosynthesis.DNA-binding transcriptional regulation.zinc-coordinating DNA-binding domain.ZAT transcription factor'	prot-scriber: zinc finger protein zat	swissprot: no annotation	original description: none'	TRUE	2.91687	0.00391291
TRAESCS5D02G082700	Up	'14.5.2.8'	'RNA biosynthesis.DNA-binding transcriptional regulation.zinc-coordinating DNA-binding domain.ZAT transcription factor'	prot-scriber: zinc finger protein zat	swissprot: Zinc finger protein ZAT10 OS=Arabidopsis thaliana	original description: none'	TRUE	5.69645	2.20889979220891e-06
TRAESCS5D02G411400	Up	'14.5.2.8'	'RNA biosynthesis.DNA-binding transcriptional regulation.zinc-coordinating DNA-binding domain.ZAT transcription factor'	prot-scriber: zinc finger protein zat	swissprot: Zinc finger protein 1 OS=Triticum aestivum	original description: none'	TRUE	3.6796	1.55335935970359e-06
TRAESCS5D02G490700	Up	'14.5.2.8'	'RNA biosynthesis.DNA-binding transcriptional regulation.zinc-coordinating DNA-binding domain.ZAT transcription factor'	prot-scriber: zinc finger protein zat	swissprot: no annotation	original description: none'	TRUE	6.48584	4.26846012864622e-06
TRAESCS5D02G490800	Up	'14.5.2.8'	'RNA biosynthesis.DNA-binding transcriptional regulation.zinc-coordinating DNA-binding domain.ZAT transcription factor'	prot-scriber: zinc finger protein zat	swissprot: Zinc finger protein ZAT11 OS=Arabidopsis thaliana	original description: none'	TRUE	5.99364	1.70160192034962e-05
TRAESCS5D02G490900	Up	'14.5.2.8'	'RNA biosynthesis.DNA-binding transcriptional regulation.zinc-coordinating DNA-binding domain.ZAT transcription factor'	prot-scriber: zinc finger protein zat	swissprot: no annotation	original description: none'	TRUE	7.13141	1.69646286775333e-06
TRAESCS7A02G160700	Up	'14.5.2.8'	'RNA biosynthesis.DNA-binding transcriptional regulation.zinc-coordinating DNA-binding domain.ZAT transcription factor'	prot-scriber: zinc finger protein zat	swissprot: Zinc finger protein 36 OS=Oryza sativa subsp. japonica	original description: none'	TRUE	4.89727	0.00275182
TRAESCS2A02G181200	Down	'14.5.2.8'	'RNA biosynthesis.DNA-binding transcriptional regulation.zinc-coordinating DNA-binding domain.ZAT transcription factor'	prot-scriber: zinc finger protein zat	swissprot: Zinc finger protein ZAT4 OS=Arabidopsis thaliana	original description: none'	TRUE	-3.47665	8.90261773528758e-20
TRAESCS2B02G207800	Down	'14.5.2.8'	'RNA biosynthesis.DNA-binding transcriptional regulation.zinc-coordinating DNA-binding domain.ZAT transcription factor'	prot-scriber: zinc finger protein zat	swissprot: no annotation	original description: none'	TRUE	-3.5982	2.56500932641727e-20
TRAESCS2D02G189100	Down	'14.5.2.8'	'RNA biosynthesis.DNA-binding transcriptional regulation.zinc-coordinating DNA-binding domain.ZAT transcription factor'	prot-scriber: zinc finger protein zat	swissprot: Zinc finger protein ZAT4 OS=Arabidopsis thaliana	original description: none'	TRUE	-3.87268	3.51005769544232e-23
TRAESCS2D02G410400	Down	'14.5.2.8'	'RNA biosynthesis.DNA-binding transcriptional regulation.zinc-coordinating DNA-binding domain.ZAT transcription factor'	prot-scriber: zinc finger protein zat	swissprot: no annotation	original description: none'	TRUE	-4.70247	0.00157392
TRAESCS3A02G402400	Down	'14.5.2.8'	'RNA biosynthesis.DNA-binding transcriptional regulation.zinc-coordinating DNA-binding domain.ZAT transcription factor'	prot-scriber: sh domain containing protein 17	swissprot: no annotation	original description: none'	TRUE	-2.64829	0.000688766
TRAESCS3B02G435800	Down	'14.5.2.8'	'RNA biosynthesis.DNA-binding transcriptional regulation.zinc-coordinating DNA-binding domain.ZAT transcription factor'	prot-scriber: c2h2 type domain containing protein	swissprot: no annotation	original description: none'	TRUE	-1.85913	0.000538163
TRAESCS3D02G397400	Down	'14.5.2.8'	'RNA biosynthesis.DNA-binding transcriptional regulation.zinc-coordinating DNA-binding domain.ZAT transcription factor'	prot-scriber: sh domain containing protein 17	swissprot: no annotation	original description: none'	TRUE	-2.6874	1.78578689632969e-05
TRAESCS5D02G026300	Down	'14.5.2.8'	'RNA biosynthesis.DNA-binding transcriptional regulation.zinc-coordinating DNA-binding domain.ZAT transcription factor'	prot-scriber: zinc finger protein zat	swissprot: no annotation	original description: none'	TRUE	-2.3952	4.18791299292813e-07
TRAESCS5D02G490300	Down	'14.5.2.8'	'RNA biosynthesis.DNA-binding transcriptional regulation.zinc-coordinating DNA-binding domain.ZAT transcription factor'	prot-scriber: c2h2 type domain containing protein	swissprot: no annotation	original description: none'	TRUE	-2.10136	0.0078773
TRAESCS5D02G491600	Down	'14.5.2.8'	'RNA biosynthesis.DNA-binding transcriptional regulation.zinc-coordinating DNA-binding domain.ZAT transcription factor'	prot-scriber: zinc finger protein	swissprot: no annotation	original description: none'	TRUE	-1.58708	1.372180443144e-05
TRAESCS6D02G230800	Down	'14.5.2.8'	'RNA biosynthesis.DNA-binding transcriptional regulation.zinc-coordinating DNA-binding domain.ZAT transcription factor'	prot-scriber: zinc finger protein zat	swissprot: Zinc finger protein ZAT1 OS=Arabidopsis thaliana	original description: none'	TRUE	-1.42898	0.00735747
TRAESCS3A02G043300	Up	'14.5.2.9'	'RNA biosynthesis.DNA-binding transcriptional regulation.zinc-coordinating DNA-binding domain.ZFP transcription factor'	prot-scriber: c2h2 type domain containing protein	swissprot: Zinc finger protein STAMENLESS 1 OS=Oryza sativa subsp. japonica	original description: none'	TRUE	8.04101	5.34236125673569e-09
TRAESCS3B02G040200	Up	'14.5.2.9'	'RNA biosynthesis.DNA-binding transcriptional regulation.zinc-coordinating DNA-binding domain.ZFP transcription factor'	prot-scriber: c2h2 type domain containing protein	swissprot: Zinc finger protein STAMENLESS 1 OS=Oryza sativa subsp. japonica	original description: none'	TRUE	6.90768	1.38878441751335e-07
TRAESCS3D02G037400	Up	'14.5.2.9'	'RNA biosynthesis.DNA-binding transcriptional regulation.zinc-coordinating DNA-binding domain.ZFP transcription factor'	prot-scriber: c2h2 type domain containing protein	swissprot: Zinc finger protein STAMENLESS 1 OS=Oryza sativa subsp. japonica	original description: none'	TRUE	9.4331	1.53097014048883e-13
TRAESCS3D02G505300	Up	'14.5.2.9'	'RNA biosynthesis.DNA-binding transcriptional regulation.zinc-coordinating DNA-binding domain.ZFP transcription factor'	prot-scriber: c2h2 type domain containing protein	swissprot: no annotation	original description: none'	TRUE	7.44602	7.94188210753398e-08
TRAESCS4A02G073200	Up	'14.5.2.9'	'RNA biosynthesis.DNA-binding transcriptional regulation.zinc-coordinating DNA-binding domain.ZFP transcription factor'	prot-scriber: c2h2 type domain containing protein	swissprot: Zinc finger protein 1 OS=Arabidopsis thaliana	original description: none'	TRUE	3.05498	3.56565173475078e-12
TRAESCS5B02G427000	Up	'14.5.2.9'	'RNA biosynthesis.DNA-binding transcriptional regulation.zinc-coordinating DNA-binding domain.ZFP transcription factor'	prot-scriber: c2h2 type domain containing protein	swissprot: no annotation	original description: none'	TRUE	7.2474	1.8950119658838e-06
TRAESCS7A02G276700	Up	'14.5.2.9'	'RNA biosynthesis.DNA-binding transcriptional regulation.zinc-coordinating DNA-binding domain.ZFP transcription factor'	prot-scriber: c2h2 type domain containing protein	swissprot: no annotation	original description: none'	TRUE	5.86684	0.00822732
TRAESCS5A02G231500	Down	'14.5.2.9'	'RNA biosynthesis.DNA-binding transcriptional regulation.zinc-coordinating DNA-binding domain.ZFP transcription factor'	prot-scriber: c2h2 type domain containing protein	swissprot: Zinc finger protein 8 OS=Arabidopsis thaliana	original description: none'	TRUE	-4.78045	0.00138176
TRAESCS5B02G078100	Down	'14.5.2.9'	'RNA biosynthesis.DNA-binding transcriptional regulation.zinc-coordinating DNA-binding domain.ZFP transcription factor'	prot-scriber: c2h2 type domain containing protein	swissprot: no annotation	original description: none'	TRUE	-5.5947	0.000252774
TRAESCS1A02G219200	Up	'14.5.3.1.1'	'RNA biosynthesis.DNA-binding transcriptional regulation.helix-turn-helix DNA-binding domain.HOMEO domain.HD-ZIP I/II-type transcription factor'	prot-scriber: homeobox leucine zipper protein hox	swissprot: Homeobox-leucine zipper protein HOX1 OS=Oryza sativa subsp. japonica	original description: none'	TRUE	6.65645	6.21636833923763e-05
TRAESCS1D02G220900	Up	'14.5.3.1.1'	'RNA biosynthesis.DNA-binding transcriptional regulation.helix-turn-helix DNA-binding domain.HOMEO domain.HD-ZIP I/II-type transcription factor'	prot-scriber: homeobox leucine zipper protein hox	swissprot: Homeobox-leucine zipper protein HOX1 OS=Oryza sativa subsp. japonica	original description: none'	TRUE	6.41876	0.00096888
TRAESCS2A02G389400	Up	'14.5.3.1.1'	'RNA biosynthesis.DNA-binding transcriptional regulation.helix-turn-helix DNA-binding domain.HOMEO domain.HD-ZIP I/II-type transcription factor'	prot-scriber: homeobox leucine zipper protein hox	swissprot: Homeobox-leucine zipper protein HOX22 OS=Oryza sativa subsp. japonica	original description: none'	TRUE	3.94129	0.00462753
TRAESCS2B02G407600	Up	'14.5.3.1.1'	'RNA biosynthesis.DNA-binding transcriptional regulation.helix-turn-helix DNA-binding domain.HOMEO domain.HD-ZIP I/II-type transcription factor'	prot-scriber: homeobox leucine zipper protein hox	swissprot: Homeobox-leucine zipper protein HOX22 OS=Oryza sativa subsp. japonica	original description: none'	TRUE	3.8514	0.00614832
TRAESCS3A02G231600	Up	'14.5.3.1.1'	'RNA biosynthesis.DNA-binding transcriptional regulation.helix-turn-helix DNA-binding domain.HOMEO domain.HD-ZIP I/II-type transcription factor'	prot-scriber: homeobox leucine zipper protein hox	swissprot: Homeobox-leucine zipper protein HOX3 OS=Oryza sativa subsp. indica	original description: none'	TRUE	2.12627	0.000164387
TRAESCS4A02G059600	Up	'14.5.3.1.1'	'RNA biosynthesis.DNA-binding transcriptional regulation.helix-turn-helix DNA-binding domain.HOMEO domain.HD-ZIP I/II-type transcription factor'	prot-scriber: homeobox leucine zipper protein hox	swissprot: Homeobox-leucine zipper protein HOX19 OS=Oryza sativa subsp. japonica	original description: none'	TRUE	6.57748	1.52406333233222e-10
TRAESCS4A02G405800	Up	'14.5.3.1.1'	'RNA biosynthesis.DNA-binding transcriptional regulation.helix-turn-helix DNA-binding domain.HOMEO domain.HD-ZIP I/II-type transcription factor'	prot-scriber: homeobox leucine zipper protein hox	swissprot: Homeobox-leucine zipper protein HOX13 OS=Oryza sativa subsp. japonica	original description: none'	TRUE	6.78662	5.60621247889562e-05
TRAESCS4B02G235300	Up	'14.5.3.1.1'	'RNA biosynthesis.DNA-binding transcriptional regulation.helix-turn-helix DNA-binding domain.HOMEO domain.HD-ZIP I/II-type transcription factor'	prot-scriber: homeobox leucine zipper protein hox	swissprot: Homeobox-leucine zipper protein HOX19 OS=Oryza sativa subsp. japonica	original description: none'	TRUE	8.92369	2.30127546050879e-11
TRAESCS4B02G261600	Up	'14.5.3.1.1'	'RNA biosynthesis.DNA-binding transcriptional regulation.helix-turn-helix DNA-binding domain.HOMEO domain.HD-ZIP I/II-type transcription factor'	prot-scriber: homeobox leucine zipper protein hox	swissprot: Homeobox-leucine zipper protein HOX12 OS=Oryza sativa subsp. indica	original description: none'	TRUE	4.27871	0.000595715
TRAESCS4B02G305300	Up	'14.5.3.1.1'	'RNA biosynthesis.DNA-binding transcriptional regulation.helix-turn-helix DNA-binding domain.HOMEO domain.HD-ZIP I/II-type transcription factor'	prot-scriber: homeobox leucine zipper protein hox	swissprot: Homeobox-leucine zipper protein HOX13 OS=Oryza sativa subsp. japonica	original description: none'	TRUE	8.04968	3.28433353293587e-09
TRAESCS4D02G236600	Up	'14.5.3.1.1'	'RNA biosynthesis.DNA-binding transcriptional regulation.helix-turn-helix DNA-binding domain.HOMEO domain.HD-ZIP I/II-type transcription factor'	prot-scriber: homeobox leucine zipper protein hox	swissprot: Homeobox-leucine zipper protein HOX19 OS=Oryza sativa subsp. japonica	original description: none'	TRUE	8.6015	8.63382901395281e-11
TRAESCS4D02G261600	Up	'14.5.3.1.1'	'RNA biosynthesis.DNA-binding transcriptional regulation.helix-turn-helix DNA-binding domain.HOMEO domain.HD-ZIP I/II-type transcription factor'	prot-scriber: homeobox leucine zipper protein hox	swissprot: Homeobox-leucine zipper protein HOX12 OS=Oryza sativa subsp. indica	original description: none'	TRUE	4.25235	0.00420079
TRAESCS4D02G303500	Up	'14.5.3.1.1'	'RNA biosynthesis.DNA-binding transcriptional regulation.helix-turn-helix DNA-binding domain.HOMEO domain.HD-ZIP I/II-type transcription factor'	prot-scriber: homeobox leucine zipper protein hox	swissprot: Homeobox-leucine zipper protein HOX13 OS=Oryza sativa subsp. japonica	original description: none'	TRUE	8.73028	5.84991262892441e-11
TRAESCS5A02G232700	Up	'14.5.3.1.1'	'RNA biosynthesis.DNA-binding transcriptional regulation.helix-turn-helix DNA-binding domain.HOMEO domain.HD-ZIP I/II-type transcription factor'	prot-scriber: homeobox leucine zipper protein hox	swissprot: Homeobox-leucine zipper protein HOX11 OS=Oryza sativa subsp. japonica	original description: none'	TRUE	4.841	2.63770307995179e-09
TRAESCS5A02G249000	Up	'14.5.3.1.1'	'RNA biosynthesis.DNA-binding transcriptional regulation.helix-turn-helix DNA-binding domain.HOMEO domain.HD-ZIP I/II-type transcription factor'	prot-scriber: homeobox leucine zipper protein hox	swissprot: Homeobox-leucine zipper protein HOX4 OS=Oryza sativa subsp. indica	original description: none'	TRUE	2.43619	1.77120462514256e-11
TRAESCS5B02G231300	Up	'14.5.3.1.1'	'RNA biosynthesis.DNA-binding transcriptional regulation.helix-turn-helix DNA-binding domain.HOMEO domain.HD-ZIP I/II-type transcription factor'	prot-scriber: homeobox leucine zipper protein hox	swissprot: Homeobox-leucine zipper protein HOX11 OS=Oryza sativa subsp. japonica	original description: none'	TRUE	5.09657	5.57366976631092e-16
TRAESCS5B02G246700	Up	'14.5.3.1.1'	'RNA biosynthesis.DNA-binding transcriptional regulation.helix-turn-helix DNA-binding domain.HOMEO domain.HD-ZIP I/II-type transcription factor'	prot-scriber: homeobox leucine zipper protein hox	swissprot: Homeobox-leucine zipper protein HOX4 OS=Oryza sativa subsp. indica	original description: none'	TRUE	1.99353	7.09774070501503e-05
TRAESCS5D02G235300	Up	'14.5.3.1.1'	'RNA biosynthesis.DNA-binding transcriptional regulation.helix-turn-helix DNA-binding domain.HOMEO domain.HD-ZIP I/II-type transcription factor'	prot-scriber: homeobox leucine zipper protein hox	swissprot: Homeobox-leucine zipper protein HOX11 OS=Oryza sativa subsp. japonica	original description: none'	TRUE	3.23002	4.76907771258859e-15
TRAESCS5D02G256200	Up	'14.5.3.1.1'	'RNA biosynthesis.DNA-binding transcriptional regulation.helix-turn-helix DNA-binding domain.HOMEO domain.HD-ZIP I/II-type transcription factor'	prot-scriber: homeobox leucine zipper protein hox	swissprot: Homeobox-leucine zipper protein HOX4 OS=Oryza sativa subsp. indica	original description: none'	TRUE	4.59963	2.26779630843996e-20
TRAESCS6A02G120600	Up	'14.5.3.1.1'	'RNA biosynthesis.DNA-binding transcriptional regulation.helix-turn-helix DNA-binding domain.HOMEO domain.HD-ZIP I/II-type transcription factor'	prot-scriber: homeobox leucine zipper protein hox	swissprot: Putative homeobox-leucine zipper protein HOX26 OS=Oryza sativa subsp. japonica	original description: none'	TRUE	5.14522	0.00630268
TRAESCS6A02G290800	Up	'14.5.3.1.1'	'RNA biosynthesis.DNA-binding transcriptional regulation.helix-turn-helix DNA-binding domain.HOMEO domain.HD-ZIP I/II-type transcription factor'	prot-scriber: homeobox leucine zipper protein hox	swissprot: Homeobox-leucine zipper protein HOX16 OS=Oryza sativa subsp. japonica	original description: none'	TRUE	2.87473	5.17660097472626e-08
TRAESCS6B02G148800	Up	'14.5.3.1.1'	'RNA biosynthesis.DNA-binding transcriptional regulation.helix-turn-helix DNA-binding domain.HOMEO domain.HD-ZIP I/II-type transcription factor'	prot-scriber: homeobox leucine zipper protein hox	swissprot: Putative homeobox-leucine zipper protein HOX26 OS=Oryza sativa subsp. japonica	original description: none'	TRUE	7.80583	3.18143551758955e-08
TRAESCS6B02G321100	Up	'14.5.3.1.1'	'RNA biosynthesis.DNA-binding transcriptional regulation.helix-turn-helix DNA-binding domain.HOMEO domain.HD-ZIP I/II-type transcription factor'	prot-scriber: homeobox leucine zipper protein hox	swissprot: Homeobox-leucine zipper protein HOX16 OS=Oryza sativa subsp. japonica	original description: none'	TRUE	6.08925	1.60684315269542e-07
TRAESCS4A02G382400	Down	'14.5.3.1.1'	'RNA biosynthesis.DNA-binding transcriptional regulation.helix-turn-helix DNA-binding domain.HOMEO domain.HD-ZIP I/II-type transcription factor'	prot-scriber: homeobox leucine zipper protein hox	swissprot: Homeobox-leucine zipper protein HOX2 OS=Oryza sativa subsp. indica	original description: none'	TRUE	-2.39387	0.00270177
TRAESCS7D02G078800	Down	'14.5.3.1.1'	'RNA biosynthesis.DNA-binding transcriptional regulation.helix-turn-helix DNA-binding domain.HOMEO domain.HD-ZIP I/II-type transcription factor'	prot-scriber: homeobox leucine zipper protein hox	swissprot: Homeobox-leucine zipper protein HOX2 OS=Oryza sativa subsp. indica	original description: none'	TRUE	-3.96885	4.74008977128749e-08
TRAESCS5A02G227100	Up	'14.5.3.1.11'	'RNA biosynthesis.DNA-binding transcriptional regulation.helix-turn-helix DNA-binding domain.HOMEO domain.zf-HD-type transcription factor'	prot-scriber: zinc finger homeodomain protein	swissprot: Zinc-finger homeodomain protein 9 OS=Oryza sativa subsp. japonica	original description: none'	TRUE	7.61486	1.53176416265548e-15
TRAESCS5B02G141400	Up	'14.5.3.1.11'	'RNA biosynthesis.DNA-binding transcriptional regulation.helix-turn-helix DNA-binding domain.HOMEO domain.zf-HD-type transcription factor'	prot-scriber: mini zinc finger protein	swissprot: no annotation	original description: none'	TRUE	5.00077	3.51895578135052e-06
TRAESCS5B02G225700	Up	'14.5.3.1.11'	'RNA biosynthesis.DNA-binding transcriptional regulation.helix-turn-helix DNA-binding domain.HOMEO domain.zf-HD-type transcription factor'	prot-scriber: zinc finger homeodomain protein	swissprot: Zinc-finger homeodomain protein 9 OS=Oryza sativa subsp. japonica	original description: none'	TRUE	6.13005	1.43046677612367e-20
TRAESCS5B02G243800	Up	'14.5.3.1.11'	'RNA biosynthesis.DNA-binding transcriptional regulation.helix-turn-helix DNA-binding domain.HOMEO domain.zf-HD-type transcription factor'	prot-scriber: zinc finger homeodomain protein	swissprot: Zinc-finger homeodomain protein 1 OS=Oryza sativa subsp. japonica	original description: none'	TRUE	7.923	4.05858793837239e-09
TRAESCS5D02G149400	Up	'14.5.3.1.11'	'RNA biosynthesis.DNA-binding transcriptional regulation.helix-turn-helix DNA-binding domain.HOMEO domain.zf-HD-type transcription factor'	prot-scriber: mini zinc finger protein	swissprot: no annotation	original description: none'	TRUE	2.8248	0.00332692
TRAESCS5D02G234600	Up	'14.5.3.1.11'	'RNA biosynthesis.DNA-binding transcriptional regulation.helix-turn-helix DNA-binding domain.HOMEO domain.zf-HD-type transcription factor'	prot-scriber: zinc finger homeodomain protein	swissprot: Zinc-finger homeodomain protein 9 OS=Oryza sativa subsp. japonica	original description: none'	TRUE	8.63659	3.12959531322551e-21
TRAESCS5D02G253100	Up	'14.5.3.1.11'	'RNA biosynthesis.DNA-binding transcriptional regulation.helix-turn-helix DNA-binding domain.HOMEO domain.zf-HD-type transcription factor'	prot-scriber: zinc finger homeodomain protein	swissprot: Zinc-finger homeodomain protein 1 OS=Oryza sativa subsp. japonica	original description: none'	TRUE	5.45505	0.000640215
TRAESCS1A02G157500	Up	'14.5.3.1.2.1'	'RNA biosynthesis.DNA-binding transcriptional regulation.helix-turn-helix DNA-binding domain.HOMEO domain.HD-ZIP III-type transcription factor activity.HD-ZIP III-type transcription factor'	prot-scriber: homeobox leucine zipper protein hox	swissprot: Homeobox-leucine zipper protein HOX9 OS=Oryza sativa subsp. indica	original description: none'	TRUE	1.91639	2.35893559220884e-18
TRAESCS1B02G173900	Up	'14.5.3.1.2.1'	'RNA biosynthesis.DNA-binding transcriptional regulation.helix-turn-helix DNA-binding domain.HOMEO domain.HD-ZIP III-type transcription factor activity.HD-ZIP III-type transcription factor'	prot-scriber: homeobox leucine zipper protein hox	swissprot: Homeobox-leucine zipper protein HOX9 OS=Oryza sativa subsp. indica	original description: none'	TRUE	1.96827	2.09974846641735e-34
TRAESCS3B02G159100	Up	'14.5.3.1.2.1'	'RNA biosynthesis.DNA-binding transcriptional regulation.helix-turn-helix DNA-binding domain.HOMEO domain.HD-ZIP III-type transcription factor activity.HD-ZIP III-type transcription factor'	prot-scriber: homeobox leucine zipper protein hox	swissprot: Homeobox-leucine zipper protein HOX29 OS=Oryza sativa subsp. indica	original description: none'	TRUE	1.38095	4.79381103411987e-06
TRAESCS3D02G141500	Up	'14.5.3.1.2.1'	'RNA biosynthesis.DNA-binding transcriptional regulation.helix-turn-helix DNA-binding domain.HOMEO domain.HD-ZIP III-type transcription factor activity.HD-ZIP III-type transcription factor'	prot-scriber: homeobox leucine zipper protein hox	swissprot: Homeobox-leucine zipper protein HOX29 OS=Oryza sativa subsp. indica	original description: none'	TRUE	2.85816	5.30948111477857e-31
TRAESCS5A02G043400	Up	'14.5.3.1.2.1'	'RNA biosynthesis.DNA-binding transcriptional regulation.helix-turn-helix DNA-binding domain.HOMEO domain.HD-ZIP III-type transcription factor activity.HD-ZIP III-type transcription factor'	prot-scriber: homeobox leucine zipper protein hox	swissprot: Homeobox-leucine zipper protein HOX33 OS=Oryza sativa subsp. japonica	original description: none'	TRUE	3.99264	7.63601248164265e-85
TRAESCS5A02G549700	Up	'14.5.3.1.2.1'	'RNA biosynthesis.DNA-binding transcriptional regulation.helix-turn-helix DNA-binding domain.HOMEO domain.HD-ZIP III-type transcription factor activity.HD-ZIP III-type transcription factor'	prot-scriber: homeobox leucine zipper protein hox	swissprot: Homeobox-leucine zipper protein HOX10 OS=Oryza sativa subsp. indica	original description: none'	TRUE	1.3643	3.99243137297658e-05
TRAESCS5B02G047200	Up	'14.5.3.1.2.1'	'RNA biosynthesis.DNA-binding transcriptional regulation.helix-turn-helix DNA-binding domain.HOMEO domain.HD-ZIP III-type transcription factor activity.HD-ZIP III-type transcription factor'	prot-scriber: homeobox leucine zipper protein hox	swissprot: Homeobox-leucine zipper protein HOX33 OS=Oryza sativa subsp. japonica	original description: none'	TRUE	4.35091	2.47120857282809e-52
TRAESCS5D02G052300	Up	'14.5.3.1.2.1'	'RNA biosynthesis.DNA-binding transcriptional regulation.helix-turn-helix DNA-binding domain.HOMEO domain.HD-ZIP III-type transcription factor activity.HD-ZIP III-type transcription factor'	prot-scriber: homeobox leucine zipper protein hox	swissprot: Homeobox-leucine zipper protein HOX33 OS=Oryza sativa subsp. japonica	original description: none'	TRUE	6.15082	3.84601284208622e-51
TRAESCS4D02G359600	Down	'14.5.3.1.2.1'	'RNA biosynthesis.DNA-binding transcriptional regulation.helix-turn-helix DNA-binding domain.HOMEO domain.HD-ZIP III-type transcription factor activity.HD-ZIP III-type transcription factor'	prot-scriber: homeobox leucine zipper protein hox	swissprot: Homeobox-leucine zipper protein HOX10 OS=Oryza sativa subsp. indica	original description: none'	TRUE	-1.24946	3.20581825390061e-07
TRAESCS1A02G157500	Up	'14.5.3.1.2.2'	'RNA biosynthesis.DNA-binding transcriptional regulation.helix-turn-helix DNA-binding domain.HOMEO domain.HD-ZIP III-type transcription factor activity.transcriptional co-regulator *(ZPR)'	prot-scriber: homeobox leucine zipper protein hox	swissprot: Homeobox-leucine zipper protein HOX9 OS=Oryza sativa subsp. indica	original description: none'	TRUE	1.91639	2.35893559220884e-18
TRAESCS1B02G173900	Up	'14.5.3.1.2.2'	'RNA biosynthesis.DNA-binding transcriptional regulation.helix-turn-helix DNA-binding domain.HOMEO domain.HD-ZIP III-type transcription factor activity.transcriptional co-regulator *(ZPR)'	prot-scriber: homeobox leucine zipper protein hox	swissprot: Homeobox-leucine zipper protein HOX9 OS=Oryza sativa subsp. indica	original description: none'	TRUE	1.96827	2.09974846641735e-34
TRAESCS2B02G310600	Up	'14.5.3.1.2.2'	'RNA biosynthesis.DNA-binding transcriptional regulation.helix-turn-helix DNA-binding domain.HOMEO domain.HD-ZIP III-type transcription factor activity.transcriptional co-regulator *(ZPR)'	prot-scriber: protein little zipper	swissprot: no annotation	original description: none'	TRUE	5.80052	0.00316237
TRAESCS6B02G408400	Up	'14.5.3.1.2.2'	'RNA biosynthesis.DNA-binding transcriptional regulation.helix-turn-helix DNA-binding domain.HOMEO domain.HD-ZIP III-type transcription factor activity.transcriptional co-regulator *(ZPR)'	prot-scriber: protein little zipper	swissprot: no annotation	original description: none'	TRUE	4.2545	0.00734649
TRAESCS1A02G193400	Up	'14.5.3.1.3'	'RNA biosynthesis.DNA-binding transcriptional regulation.helix-turn-helix DNA-binding domain.HOMEO domain.HD-ZIP IV-type transcription factor'	prot-scriber: homeobox leucine zipper protein roc	swissprot: Homeobox-leucine zipper protein ROC3 OS=Oryza sativa subsp. indica	original description: none'	TRUE	4.15712	5.55003458858098e-83
TRAESCS1B02G208400	Up	'14.5.3.1.3'	'RNA biosynthesis.DNA-binding transcriptional regulation.helix-turn-helix DNA-binding domain.HOMEO domain.HD-ZIP IV-type transcription factor'	prot-scriber: homeobox leucine zipper protein roc	swissprot: Homeobox-leucine zipper protein ROC3 OS=Oryza sativa subsp. indica	original description: none'	TRUE	5.40602	1.19009600201153e-91
TRAESCS1D02G197300	Up	'14.5.3.1.3'	'RNA biosynthesis.DNA-binding transcriptional regulation.helix-turn-helix DNA-binding domain.HOMEO domain.HD-ZIP IV-type transcription factor'	prot-scriber: homeobox leucine zipper protein roc	swissprot: Homeobox-leucine zipper protein ROC3 OS=Oryza sativa subsp. indica	original description: none'	TRUE	4.24115	1.30070036973812e-87
TRAESCS2A02G474000	Up	'14.5.3.1.3'	'RNA biosynthesis.DNA-binding transcriptional regulation.helix-turn-helix DNA-binding domain.HOMEO domain.HD-ZIP IV-type transcription factor'	prot-scriber: homeobox leucine zipper protein roc	swissprot: Homeobox-leucine zipper protein ROC2 OS=Oryza sativa subsp. japonica	original description: none'	TRUE	5.19832	2.27584844205648e-149
TRAESCS2B02G497500	Up	'14.5.3.1.3'	'RNA biosynthesis.DNA-binding transcriptional regulation.helix-turn-helix DNA-binding domain.HOMEO domain.HD-ZIP IV-type transcription factor'	prot-scriber: homeobox leucine zipper protein roc	swissprot: Homeobox-leucine zipper protein ROC2 OS=Oryza sativa subsp. japonica	original description: none'	TRUE	5.99462	5.86405801483345e-196
TRAESCS2D02G473700	Up	'14.5.3.1.3'	'RNA biosynthesis.DNA-binding transcriptional regulation.helix-turn-helix DNA-binding domain.HOMEO domain.HD-ZIP IV-type transcription factor'	prot-scriber: homeobox leucine zipper protein roc	swissprot: Homeobox-leucine zipper protein ROC2 OS=Oryza sativa subsp. japonica	original description: none'	TRUE	6.51079	8.09835589016301e-92
TRAESCS3D02G296500	Up	'14.5.3.1.3'	'RNA biosynthesis.DNA-binding transcriptional regulation.helix-turn-helix DNA-binding domain.HOMEO domain.HD-ZIP IV-type transcription factor'	prot-scriber: homeobox leucine zipper protein roc	swissprot: Homeobox-leucine zipper protein ROC9 OS=Oryza sativa subsp. japonica	original description: none'	TRUE	2.96934	0.00343718
TRAESCS5A02G314400	Up	'14.5.3.1.3'	'RNA biosynthesis.DNA-binding transcriptional regulation.helix-turn-helix DNA-binding domain.HOMEO domain.HD-ZIP IV-type transcription factor'	prot-scriber: homeobox leucine zipper protein roc	swissprot: Homeobox-leucine zipper protein ROC6 OS=Oryza sativa subsp. japonica	original description: none'	TRUE	6.84177	2.08950329446496e-14
TRAESCS5B02G315100	Up	'14.5.3.1.3'	'RNA biosynthesis.DNA-binding transcriptional regulation.helix-turn-helix DNA-binding domain.HOMEO domain.HD-ZIP IV-type transcription factor'	prot-scriber: homeobox leucine zipper protein roc	swissprot: Homeobox-leucine zipper protein ROC6 OS=Oryza sativa subsp. japonica	original description: none'	TRUE	7.50741	2.30934552327946e-11
TRAESCS5D02G320600	Up	'14.5.3.1.3'	'RNA biosynthesis.DNA-binding transcriptional regulation.helix-turn-helix DNA-binding domain.HOMEO domain.HD-ZIP IV-type transcription factor'	prot-scriber: homeobox leucine zipper protein roc	swissprot: Homeobox-leucine zipper protein ROC6 OS=Oryza sativa subsp. japonica	original description: none'	TRUE	7.05362	3.06149868947786e-34
TRAESCS6A02G255800	Up	'14.5.3.1.3'	'RNA biosynthesis.DNA-binding transcriptional regulation.helix-turn-helix DNA-binding domain.HOMEO domain.HD-ZIP IV-type transcription factor'	prot-scriber: homeobox leucine zipper protein roc	swissprot: Homeobox-leucine zipper protein ROC5 OS=Oryza sativa subsp. japonica	original description: none'	TRUE	3.70709	6.20572411179579e-113
TRAESCS6A02G324500	Up	'14.5.3.1.3'	'RNA biosynthesis.DNA-binding transcriptional regulation.helix-turn-helix DNA-binding domain.HOMEO domain.HD-ZIP IV-type transcription factor'	prot-scriber: homeobox leucine zipper protein roc	swissprot: Homeobox-leucine zipper protein ROC8 OS=Oryza sativa subsp. japonica	original description: none'	TRUE	7.91407	9.02547714677253e-10
TRAESCS6B02G269700	Up	'14.5.3.1.3'	'RNA biosynthesis.DNA-binding transcriptional regulation.helix-turn-helix DNA-binding domain.HOMEO domain.HD-ZIP IV-type transcription factor'	prot-scriber: homeobox leucine zipper protein roc	swissprot: Homeobox-leucine zipper protein ROC5 OS=Oryza sativa subsp. japonica	original description: none'	TRUE	3.55134	5.10047533144281e-72
TRAESCS6B02G354900	Up	'14.5.3.1.3'	'RNA biosynthesis.DNA-binding transcriptional regulation.helix-turn-helix DNA-binding domain.HOMEO domain.HD-ZIP IV-type transcription factor'	prot-scriber: homeobox leucine zipper protein roc	swissprot: Homeobox-leucine zipper protein ROC8 OS=Oryza sativa subsp. japonica	original description: none'	TRUE	8.55585	1.61757808855336e-11
TRAESCS6D02G237000	Up	'14.5.3.1.3'	'RNA biosynthesis.DNA-binding transcriptional regulation.helix-turn-helix DNA-binding domain.HOMEO domain.HD-ZIP IV-type transcription factor'	prot-scriber: homeobox leucine zipper protein roc	swissprot: Homeobox-leucine zipper protein ROC5 OS=Oryza sativa subsp. japonica	original description: none'	TRUE	3.92665	8.66542588432323e-60
TRAESCS6D02G304300	Up	'14.5.3.1.3'	'RNA biosynthesis.DNA-binding transcriptional regulation.helix-turn-helix DNA-binding domain.HOMEO domain.HD-ZIP IV-type transcription factor'	prot-scriber: homeobox leucine zipper protein roc	swissprot: Homeobox-leucine zipper protein ROC8 OS=Oryza sativa subsp. japonica	original description: none'	TRUE	7.5937	3.26046712430432e-11
TRAESCS7A02G308400	Up	'14.5.3.1.3'	'RNA biosynthesis.DNA-binding transcriptional regulation.helix-turn-helix DNA-binding domain.HOMEO domain.HD-ZIP IV-type transcription factor'	prot-scriber: homeobox leucine zipper protein roc	swissprot: Homeobox-leucine zipper protein ROC7 OS=Oryza sativa subsp. japonica	original description: none'	TRUE	7.63973	1.02282145141465e-37
TRAESCS7D02G305200	Up	'14.5.3.1.3'	'RNA biosynthesis.DNA-binding transcriptional regulation.helix-turn-helix DNA-binding domain.HOMEO domain.HD-ZIP IV-type transcription factor'	prot-scriber: homeobox leucine zipper protein roc	swissprot: Homeobox-leucine zipper protein ROC7 OS=Oryza sativa subsp. japonica	original description: none'	TRUE	8.0331	4.96772668204382e-31
TRAESCS1A02G072700	Up	'14.5.3.1.4.1'	'RNA biosynthesis.DNA-binding transcriptional regulation.helix-turn-helix DNA-binding domain.HOMEO domain.TALE transcription factor family.KNOX class-I/II transcription factor'	prot-scriber: homeobox protein knotted	swissprot: Homeobox protein knotted-1-like 1 OS=Oryza sativa subsp. japonica	original description: none'	TRUE	5.24828	0.00247819
TRAESCS1A02G072800	Up	'14.5.3.1.4.1'	'RNA biosynthesis.DNA-binding transcriptional regulation.helix-turn-helix DNA-binding domain.HOMEO domain.TALE transcription factor family.KNOX class-I/II transcription factor'	prot-scriber: homeobox protein knotted	swissprot: Homeobox protein knotted-1-like 1 OS=Oryza sativa subsp. japonica	original description: none'	TRUE	4.91923	1.33881419531876e-08
TRAESCS6A02G145500	Up	'14.5.3.1.4.1'	'RNA biosynthesis.DNA-binding transcriptional regulation.helix-turn-helix DNA-binding domain.HOMEO domain.TALE transcription factor family.KNOX class-I/II transcription factor'	prot-scriber: homeobox protein knotted	swissprot: Homeobox protein knotted-1-like 2 OS=Oryza sativa subsp. japonica	original description: none'	TRUE	1.19266	1.20115797625834e-05
TRAESCS7A02G511800	Up	'14.5.3.1.4.1'	'RNA biosynthesis.DNA-binding transcriptional regulation.helix-turn-helix DNA-binding domain.HOMEO domain.TALE transcription factor family.KNOX class-I/II transcription factor'	prot-scriber: homeobox protein knotted	swissprot: Homeobox protein knotted-1-like 11 OS=Oryza sativa subsp. japonica	original description: none'	TRUE	2.32858	3.94524577553001e-08
TRAESCS7B02G423100	Up	'14.5.3.1.4.1'	'RNA biosynthesis.DNA-binding transcriptional regulation.helix-turn-helix DNA-binding domain.HOMEO domain.TALE transcription factor family.KNOX class-I/II transcription factor'	prot-scriber: homeobox protein knotted	swissprot: Homeobox protein knotted-1-like 2 OS=Oryza sativa subsp. japonica	original description: none'	TRUE	1.06321	0.00658296
TRAESCS7D02G501000	Up	'14.5.3.1.4.1'	'RNA biosynthesis.DNA-binding transcriptional regulation.helix-turn-helix DNA-binding domain.HOMEO domain.TALE transcription factor family.KNOX class-I/II transcription factor'	prot-scriber: homeobox protein knotted	swissprot: Homeobox protein knotted-1-like 11 OS=Oryza sativa subsp. japonica	original description: none'	TRUE	1.01648	0.00950752
TRAESCS4B02G114600	Up	'14.5.3.1.4.3'	'RNA biosynthesis.DNA-binding transcriptional regulation.helix-turn-helix DNA-binding domain.HOMEO domain.TALE transcription factor family.BEL transcription factor'	prot-scriber: homeobox domain containing protein	swissprot: BEL1-like homeodomain protein 1 OS=Arabidopsis thaliana	original description: none'	TRUE	3.8637	0.00157083
TRAESCS4A02G289400	Down	'14.5.3.1.4.3'	'RNA biosynthesis.DNA-binding transcriptional regulation.helix-turn-helix DNA-binding domain.HOMEO domain.TALE transcription factor family.BEL transcription factor'	prot-scriber: homeobox domain containing protein	swissprot: BEL1-like homeodomain protein 6 OS=Arabidopsis thaliana	original description: none'	TRUE	-1.61819	8.73636305670696e-06
TRAESCS5A02G007800	Down	'14.5.3.1.4.3'	'RNA biosynthesis.DNA-binding transcriptional regulation.helix-turn-helix DNA-binding domain.HOMEO domain.TALE transcription factor family.BEL transcription factor'	prot-scriber: homeobox domain containing protein	swissprot: BEL1-like homeodomain protein 6 OS=Arabidopsis thaliana	original description: none'	TRUE	-1.95004	1.34380576030394e-06
TRAESCS6B02G145900	Up	'14.5.3.1.7'	'RNA biosynthesis.DNA-binding transcriptional regulation.helix-turn-helix DNA-binding domain.HOMEO domain.PHD-type transcription factor'	prot-scriber: pathogenesis homeodomain containing protein	swissprot: Pathogenesis-related homeodomain protein OS=Arabidopsis thaliana	original description: none'	TRUE	1.17691	4.38751445078026e-10
TRAESCS6D02G107700	Up	'14.5.3.1.7'	'RNA biosynthesis.DNA-binding transcriptional regulation.helix-turn-helix DNA-binding domain.HOMEO domain.PHD-type transcription factor'	prot-scriber: pathogenesis homeodomain containing protein	swissprot: Pathogenesis-related homeodomain protein OS=Arabidopsis thaliana	original description: none'	TRUE	1.38189	1.09983217302494e-17
TRAESCS2A02G456600	Up	'14.5.3.2.2'	'RNA biosynthesis.DNA-binding transcriptional regulation.helix-turn-helix DNA-binding domain.tryptophan-cluster structure.REVEILLE-type transcription factor'	prot-scriber: arath protein reveille	swissprot: Protein REVEILLE 7 OS=Arabidopsis thaliana	original description: none'	TRUE	2.77324	6.04671220387706e-07
TRAESCS2D02G456900	Up	'14.5.3.2.2'	'RNA biosynthesis.DNA-binding transcriptional regulation.helix-turn-helix DNA-binding domain.tryptophan-cluster structure.REVEILLE-type transcription factor'	prot-scriber: arath protein reveille	swissprot: Protein REVEILLE 7 OS=Arabidopsis thaliana	original description: none'	TRUE	4.76428	1.50084313581872e-06
TRAESCS6A02G261100	Up	'14.5.3.2.2'	'RNA biosynthesis.DNA-binding transcriptional regulation.helix-turn-helix DNA-binding domain.tryptophan-cluster structure.REVEILLE-type transcription factor'	prot-scriber: arath protein reveille	swissprot: Protein LHY OS=Arabidopsis thaliana	original description: none'	TRUE	4.05005	2.71531695233606e-05
TRAESCS6B02G288500	Up	'14.5.3.2.2'	'RNA biosynthesis.DNA-binding transcriptional regulation.helix-turn-helix DNA-binding domain.tryptophan-cluster structure.REVEILLE-type transcription factor'	prot-scriber: arath protein reveille	swissprot: Protein REVEILLE 1 OS=Arabidopsis thaliana	original description: none'	TRUE	4.04951	1.60507535691596e-05
TRAESCS6D02G241900	Up	'14.5.3.2.2'	'RNA biosynthesis.DNA-binding transcriptional regulation.helix-turn-helix DNA-binding domain.tryptophan-cluster structure.REVEILLE-type transcription factor'	prot-scriber: arath protein reveille	swissprot: Protein REVEILLE 1 OS=Arabidopsis thaliana	original description: none'	TRUE	2.86946	0.00758278
TRAESCS7B02G478200	Up	'14.5.3.2.2'	'RNA biosynthesis.DNA-binding transcriptional regulation.helix-turn-helix DNA-binding domain.tryptophan-cluster structure.REVEILLE-type transcription factor'	prot-scriber: arath protein reveille	swissprot: Protein REVEILLE 2 OS=Arabidopsis thaliana	original description: none'	TRUE	2.7476	1.59187342608344e-06
TRAESCS7D02G540700	Up	'14.5.3.2.2'	'RNA biosynthesis.DNA-binding transcriptional regulation.helix-turn-helix DNA-binding domain.tryptophan-cluster structure.REVEILLE-type transcription factor'	prot-scriber: arath protein reveille	swissprot: Protein REVEILLE 2 OS=Arabidopsis thaliana	original description: none'	TRUE	2.30539	4.34844978549059e-05
TRAESCS6A02G258600	Down	'14.5.3.2.2'	'RNA biosynthesis.DNA-binding transcriptional regulation.helix-turn-helix DNA-binding domain.tryptophan-cluster structure.REVEILLE-type transcription factor'	prot-scriber: arath protein reveille	swissprot: Protein REVEILLE 6 OS=Arabidopsis thaliana	original description: none'	TRUE	-1.63027	0.00468407
TRAESCS6B02G266800	Down	'14.5.3.2.2'	'RNA biosynthesis.DNA-binding transcriptional regulation.helix-turn-helix DNA-binding domain.tryptophan-cluster structure.REVEILLE-type transcription factor'	prot-scriber: arath protein reveille	swissprot: Protein REVEILLE 6 OS=Arabidopsis thaliana	original description: none'	TRUE	-2.60675	7.15942234582878e-11
TRAESCS7A02G299400	Down	'14.5.3.2.2'	'RNA biosynthesis.DNA-binding transcriptional regulation.helix-turn-helix DNA-binding domain.tryptophan-cluster structure.REVEILLE-type transcription factor'	prot-scriber: arath protein reveille	swissprot: Protein CCA1 OS=Oryza sativa subsp. japonica	original description: none'	TRUE	-1.31564	2.01939303375284e-10
TRAESCS3A02G105800	Down	'14.5.3.2.3'	'RNA biosynthesis.DNA-binding transcriptional regulation.helix-turn-helix DNA-binding domain.tryptophan-cluster structure.transcription factor *(ALY1/2/3)'	prot-scriber: dirp domain containing protein	swissprot: Protein ALWAYS EARLY 3 OS=Arabidopsis thaliana	original description: none'	TRUE	-1.22011	2.87157211149148e-15
TRAESCS3B02G124300	Down	'14.5.3.2.3'	'RNA biosynthesis.DNA-binding transcriptional regulation.helix-turn-helix DNA-binding domain.tryptophan-cluster structure.transcription factor *(ALY1/2/3)'	prot-scriber: dirp domain containing protein	swissprot: Protein ALWAYS EARLY 3 OS=Arabidopsis thaliana	original description: none'	TRUE	-1.4535	2.13782424753573e-21
TRAESCS3D02G108000	Down	'14.5.3.2.3'	'RNA biosynthesis.DNA-binding transcriptional regulation.helix-turn-helix DNA-binding domain.tryptophan-cluster structure.transcription factor *(ALY1/2/3)'	prot-scriber: dirp domain containing protein	swissprot: Protein ALWAYS EARLY 3 OS=Arabidopsis thaliana	original description: none'	TRUE	-1.23983	2.16370128859574e-12
TRAESCS4A02G072600	Up	'14.5.3.2.6'	'RNA biosynthesis.DNA-binding transcriptional regulation.helix-turn-helix DNA-binding domain.tryptophan-cluster structure.transcription factor *(TKI)'	prot-scriber: sant domain containing protein	swissprot: TSL-kinase interacting protein 1 OS=Arabidopsis thaliana	original description: none'	TRUE	1.78975	5.20813056988299e-18
TRAESCS4B02G228500	Up	'14.5.3.2.6'	'RNA biosynthesis.DNA-binding transcriptional regulation.helix-turn-helix DNA-binding domain.tryptophan-cluster structure.transcription factor *(TKI)'	prot-scriber: sant domain containing protein	swissprot: TSL-kinase interacting protein 1 OS=Arabidopsis thaliana	original description: none'	TRUE	1.45878	2.30258586130342e-17
TRAESCS4D02G229400	Up	'14.5.3.2.6'	'RNA biosynthesis.DNA-binding transcriptional regulation.helix-turn-helix DNA-binding domain.tryptophan-cluster structure.transcription factor *(TKI)'	prot-scriber: sant domain containing protein	swissprot: TSL-kinase interacting protein 1 OS=Arabidopsis thaliana	original description: none'	TRUE	1.5083	1.14361202516409e-13
TRAESCS4A02G472300	Down	'14.5.3.2.6'	'RNA biosynthesis.DNA-binding transcriptional regulation.helix-turn-helix DNA-binding domain.tryptophan-cluster structure.transcription factor *(TKI)'	prot-scriber: of tsl kinase interacting protein	swissprot: TSL-kinase interacting protein 1 OS=Arabidopsis thaliana	original description: none'	TRUE	-1.19619	0.000171062
TRAESCS1A02G218800	Up	'14.5.3.2.7'	'RNA biosynthesis.DNA-binding transcriptional regulation.helix-turn-helix DNA-binding domain.tryptophan-cluster structure.MYBR-R-type transcription factor'	prot-scriber: transcription factor mybs	swissprot: Transcription factor MYBS2 OS=Oryza sativa subsp. indica	original description: none'	TRUE	4.24702	8.48890394089202e-47
TRAESCS1B02G232300	Up	'14.5.3.2.7'	'RNA biosynthesis.DNA-binding transcriptional regulation.helix-turn-helix DNA-binding domain.tryptophan-cluster structure.MYBR-R-type transcription factor'	prot-scriber: transcription factor mybs	swissprot: Transcription factor MYBS2 OS=Oryza sativa subsp. indica	original description: none'	TRUE	6.10161	4.35021071960861e-17
TRAESCS1D02G220500	Up	'14.5.3.2.7'	'RNA biosynthesis.DNA-binding transcriptional regulation.helix-turn-helix DNA-binding domain.tryptophan-cluster structure.MYBR-R-type transcription factor'	prot-scriber: transcription factor mybs	swissprot: Transcription factor MYBS2 OS=Oryza sativa subsp. indica	original description: none'	TRUE	3.02712	8.86941285354786e-21
TRAESCS3A02G375500	Up	'14.5.3.2.7'	'RNA biosynthesis.DNA-binding transcriptional regulation.helix-turn-helix DNA-binding domain.tryptophan-cluster structure.MYBR-R-type transcription factor'	prot-scriber: transcription factor mybs	swissprot: Transcription factor DIVARICATA OS=Antirrhinum majus	original description: none'	TRUE	1.67657	0.000676041
TRAESCS3B02G407700	Up	'14.5.3.2.7'	'RNA biosynthesis.DNA-binding transcriptional regulation.helix-turn-helix DNA-binding domain.tryptophan-cluster structure.MYBR-R-type transcription factor'	prot-scriber: transcription factor mybs	swissprot: Transcription factor DIVARICATA OS=Antirrhinum majus	original description: none'	TRUE	3.90009	8.87878460266025e-12
TRAESCS3D02G056100	Up	'14.5.3.2.7'	'RNA biosynthesis.DNA-binding transcriptional regulation.helix-turn-helix DNA-binding domain.tryptophan-cluster structure.MYBR-R-type transcription factor'	prot-scriber: myb transcription factor	swissprot: Transcription factor DIVARICATA OS=Antirrhinum majus	original description: none'	TRUE	3.01489	3.12675825085149e-07
TRAESCS3D02G368000	Up	'14.5.3.2.7'	'RNA biosynthesis.DNA-binding transcriptional regulation.helix-turn-helix DNA-binding domain.tryptophan-cluster structure.MYBR-R-type transcription factor'	prot-scriber: transcription factor mybs	swissprot: Transcription factor DIVARICATA OS=Antirrhinum majus	original description: none'	TRUE	3.71345	7.18200429082593e-14
TRAESCS4A02G452600	Up	'14.5.3.2.7'	'RNA biosynthesis.DNA-binding transcriptional regulation.helix-turn-helix DNA-binding domain.tryptophan-cluster structure.MYBR-R-type transcription factor'	prot-scriber: transcription factor divaricata	swissprot: Transcription factor MYBS1 OS=Oryza sativa subsp. indica	original description: none'	TRUE	2.78119	8.22581328693744e-05
TRAESCS1A02G275800	Down	'14.5.3.2.7'	'RNA biosynthesis.DNA-binding transcriptional regulation.helix-turn-helix DNA-binding domain.tryptophan-cluster structure.MYBR-R-type transcription factor'	prot-scriber: myb transcription factor protein	swissprot: Transcription factor DIVARICATA OS=Antirrhinum majus	original description: none'	TRUE	-3.46366	0.0061877
TRAESCS1B02G285000	Down	'14.5.3.2.7'	'RNA biosynthesis.DNA-binding transcriptional regulation.helix-turn-helix DNA-binding domain.tryptophan-cluster structure.MYBR-R-type transcription factor'	prot-scriber: myb transcription factor protein	swissprot: Transcription factor DIVARICATA OS=Antirrhinum majus	original description: none'	TRUE	-3.92102	1.27470784553811e-05
TRAESCS1B02G287700	Down	'14.5.3.2.7'	'RNA biosynthesis.DNA-binding transcriptional regulation.helix-turn-helix DNA-binding domain.tryptophan-cluster structure.MYBR-R-type transcription factor'	prot-scriber: transcription factor divaricata	swissprot: Transcription factor DIVARICATA OS=Antirrhinum majus	original description: none'	TRUE	-3.4658	0.00231219
TRAESCS3A02G367600	Down	'14.5.3.2.7'	'RNA biosynthesis.DNA-binding transcriptional regulation.helix-turn-helix DNA-binding domain.tryptophan-cluster structure.MYBR-R-type transcription factor'	prot-scriber: myb transcription factor	swissprot: Transcription factor DIVARICATA OS=Antirrhinum majus	original description: none'	TRUE	-3.25706	2.75396380594579e-05
TRAESCS6B02G174400	Up	'14.5.3.2.8'	'RNA biosynthesis.DNA-binding transcriptional regulation.helix-turn-helix DNA-binding domain.tryptophan-cluster structure.ARR-B-type transcription factor'	prot-scriber: two component response regulator	swissprot: Two-component response regulator ORR24 OS=Oryza sativa subsp. japonica	original description: none'	TRUE	1.72218	3.13897398205581e-12
TRAESCS6D02G135500	Up	'14.5.3.2.8'	'RNA biosynthesis.DNA-binding transcriptional regulation.helix-turn-helix DNA-binding domain.tryptophan-cluster structure.ARR-B-type transcription factor'	prot-scriber: two component response regulator	swissprot: Two-component response regulator ORR24 OS=Oryza sativa subsp. japonica	original description: none'	TRUE	2.1417	4.50331131926284e-15
TRAESCS3A02G391600	Down	'14.5.3.2.8'	'RNA biosynthesis.DNA-binding transcriptional regulation.helix-turn-helix DNA-binding domain.tryptophan-cluster structure.ARR-B-type transcription factor'	prot-scriber: two component response regulator	swissprot: Two-component response regulator ORR26 OS=Oryza sativa subsp. japonica	original description: none'	TRUE	-2.07699	5.47510286815415e-10
TRAESCS3B02G423600	Down	'14.5.3.2.8'	'RNA biosynthesis.DNA-binding transcriptional regulation.helix-turn-helix DNA-binding domain.tryptophan-cluster structure.ARR-B-type transcription factor'	prot-scriber: two component response regulator	swissprot: Two-component response regulator ORR26 OS=Oryza sativa subsp. japonica	original description: none'	TRUE	-2.31617	9.19357921808544e-09
TRAESCS3D02G384500	Down	'14.5.3.2.8'	'RNA biosynthesis.DNA-binding transcriptional regulation.helix-turn-helix DNA-binding domain.tryptophan-cluster structure.ARR-B-type transcription factor'	prot-scriber: two component response regulator orr	swissprot: Two-component response regulator ORR26 OS=Oryza sativa subsp. japonica	original description: none'	TRUE	-2.44354	7.78859193835843e-13
TRAESCS7D02G170000	Up	'14.5.3.2.9'	'RNA biosynthesis.DNA-binding transcriptional regulation.helix-turn-helix DNA-binding domain.tryptophan-cluster structure.GeBP-type transcription factor'	prot-scriber: gebp transcription factor	swissprot: no annotation	original description: none'	TRUE	1.2493	4.60023689212161e-05
TRAESCS7A02G199000	Down	'14.5.3.2.9'	'RNA biosynthesis.DNA-binding transcriptional regulation.helix-turn-helix DNA-binding domain.tryptophan-cluster structure.GeBP-type transcription factor'	prot-scriber: transposase 23 domain containing protein	swissprot: no annotation	original description: none'	TRUE	-2.76772	3.21085314429107e-06
TRAESCS7D02G201700	Down	'14.5.3.2.9'	'RNA biosynthesis.DNA-binding transcriptional regulation.helix-turn-helix DNA-binding domain.tryptophan-cluster structure.GeBP-type transcription factor'	prot-scriber: transposase 23 domain containing protein	swissprot: no annotation	original description: none'	TRUE	-1.52217	5.21789945283534e-12
TRAESCS2A02G116100	Up	'14.5.3.3.2'	'RNA biosynthesis.DNA-binding transcriptional regulation.helix-turn-helix DNA-binding domain.GARP-G2-like domain.HHO-type transcription factor'	prot-scriber: myb transcription factor	swissprot: Transcription factor NIGT1 OS=Oryza sativa subsp. japonica	original description: none'	TRUE	2.83063	3.53561231569369e-10
TRAESCS2A02G264800	Up	'14.5.3.3.2'	'RNA biosynthesis.DNA-binding transcriptional regulation.helix-turn-helix DNA-binding domain.GARP-G2-like domain.HHO-type transcription factor'	prot-scriber: hth myb type domain containing protein	swissprot: Myb family transcription factor EFM OS=Arabidopsis thaliana	original description: none'	TRUE	5.88446	4.10464828525616e-12
TRAESCS2B02G135600	Up	'14.5.3.3.2'	'RNA biosynthesis.DNA-binding transcriptional regulation.helix-turn-helix DNA-binding domain.GARP-G2-like domain.HHO-type transcription factor'	prot-scriber: hth myb type domain containing protein	swissprot: Transcription factor NIGT1 OS=Oryza sativa subsp. japonica	original description: none'	TRUE	2.4476	0.000569292
TRAESCS2B02G277300	Up	'14.5.3.3.2'	'RNA biosynthesis.DNA-binding transcriptional regulation.helix-turn-helix DNA-binding domain.GARP-G2-like domain.HHO-type transcription factor'	prot-scriber: hth myb type domain containing protein	swissprot: Myb family transcription factor EFM OS=Arabidopsis thaliana	original description: none'	TRUE	2.46595	1.04897166346577e-06
TRAESCS2D02G259200	Up	'14.5.3.3.2'	'RNA biosynthesis.DNA-binding transcriptional regulation.helix-turn-helix DNA-binding domain.GARP-G2-like domain.HHO-type transcription factor'	prot-scriber: hth myb type domain containing protein	swissprot: Myb family transcription factor EFM OS=Arabidopsis thaliana	original description: none'	TRUE	3.43354	0.00069266
TRAESCS5A02G401600	Up	'14.5.3.3.2'	'RNA biosynthesis.DNA-binding transcriptional regulation.helix-turn-helix DNA-binding domain.GARP-G2-like domain.HHO-type transcription factor'	prot-scriber: hth myb type domain containing protein	swissprot: Transcription factor HHO5 OS=Arabidopsis thaliana	original description: none'	TRUE	1.93545	2.65233714003079e-11
TRAESCS5B02G406300	Up	'14.5.3.3.2'	'RNA biosynthesis.DNA-binding transcriptional regulation.helix-turn-helix DNA-binding domain.GARP-G2-like domain.HHO-type transcription factor'	prot-scriber: hth myb type domain containing protein	swissprot: Transcription factor HHO5 OS=Arabidopsis thaliana	original description: none'	TRUE	1.83202	3.6863253304905e-07
TRAESCS5D02G411800	Up	'14.5.3.3.2'	'RNA biosynthesis.DNA-binding transcriptional regulation.helix-turn-helix DNA-binding domain.GARP-G2-like domain.HHO-type transcription factor'	prot-scriber: hth myb type domain containing protein	swissprot: Transcription factor HHO5 OS=Arabidopsis thaliana	original description: none'	TRUE	1.6487	0.000445641
TRAESCS5D02G183000	Up	'14.5.3.3.3'	'RNA biosynthesis.DNA-binding transcriptional regulation.helix-turn-helix DNA-binding domain.GARP-G2-like domain.PHL-type transcription factor'	prot-scriber: hth myb type domain containing protein	swissprot: Protein PHR1-LIKE 2 OS=Arabidopsis thaliana	original description: none'	TRUE	1.64661	3.63625277450506e-13
TRAESCS7A02G415800	Up	'14.5.3.3.3'	'RNA biosynthesis.DNA-binding transcriptional regulation.helix-turn-helix DNA-binding domain.GARP-G2-like domain.PHL-type transcription factor'	prot-scriber: myb family transcription factor phl	swissprot: Protein PHOSPHATE STARVATION RESPONSE 3 OS=Oryza sativa subsp. indica	original description: none'	TRUE	2.05651	0.000143921
TRAESCS7B02G315800	Up	'14.5.3.3.3'	'RNA biosynthesis.DNA-binding transcriptional regulation.helix-turn-helix DNA-binding domain.GARP-G2-like domain.PHL-type transcription factor'	prot-scriber: myb family transcription factor phl	swissprot: Protein PHOSPHATE STARVATION RESPONSE 3 OS=Oryza sativa subsp. indica	original description: none'	TRUE	3.50459	7.82328757816115e-11
TRAESCS7D02G409100	Up	'14.5.3.3.3'	'RNA biosynthesis.DNA-binding transcriptional regulation.helix-turn-helix DNA-binding domain.GARP-G2-like domain.PHL-type transcription factor'	prot-scriber: myb family transcription factor phl	swissprot: Protein PHOSPHATE STARVATION RESPONSE 3 OS=Oryza sativa subsp. indica	original description: none'	TRUE	4.95939	1.73711769674777e-19
TRAESCS1D02G308600	Down	'14.5.3.3.3'	'RNA biosynthesis.DNA-binding transcriptional regulation.helix-turn-helix DNA-binding domain.GARP-G2-like domain.PHL-type transcription factor'	prot-scriber: hth myb type domain containing protein	swissprot: Myb family transcription factor PHL7 OS=Arabidopsis thaliana	original description: none'	TRUE	-2.94135	3.79902215378021e-09
TRAESCS2B02G459800	Down	'14.5.3.3.3'	'RNA biosynthesis.DNA-binding transcriptional regulation.helix-turn-helix DNA-binding domain.GARP-G2-like domain.PHL-type transcription factor'	prot-scriber: hth myb type domain containing protein	swissprot: Myb family transcription factor PHL11 OS=Arabidopsis thaliana	original description: none'	TRUE	-5.82002	0.000185702
TRAESCS2D02G100100	Down	'14.5.3.3.3'	'RNA biosynthesis.DNA-binding transcriptional regulation.helix-turn-helix DNA-binding domain.GARP-G2-like domain.PHL-type transcription factor'	prot-scriber: hth myb type domain containing protein	swissprot: Myb-related protein 1 OS=Arabidopsis thaliana	original description: none'	TRUE	-2.65672	0.0011843
TRAESCS2D02G437600	Down	'14.5.3.3.3'	'RNA biosynthesis.DNA-binding transcriptional regulation.helix-turn-helix DNA-binding domain.GARP-G2-like domain.PHL-type transcription factor'	prot-scriber: hth myb type domain containing protein	swissprot: Myb family transcription factor PHL11 OS=Arabidopsis thaliana	original description: none'	TRUE	-3.68208	0.0033538
TRAESCS5A02G178600	Down	'14.5.3.3.3'	'RNA biosynthesis.DNA-binding transcriptional regulation.helix-turn-helix DNA-binding domain.GARP-G2-like domain.PHL-type transcription factor'	prot-scriber: myb family transcription factor phl	swissprot: Myb family transcription factor PHL7 OS=Arabidopsis thaliana	original description: none'	TRUE	-1.56818	1.64566124566935e-11
TRAESCS6B02G296300	Down	'14.5.3.3.3'	'RNA biosynthesis.DNA-binding transcriptional regulation.helix-turn-helix DNA-binding domain.GARP-G2-like domain.PHL-type transcription factor'	prot-scriber: hth myb type domain containing protein	swissprot: Myb family transcription factor PHL11 OS=Arabidopsis thaliana	original description: none'	TRUE	-6.96707	2.93882836618499e-09
TRAESCS6D02G245900	Down	'14.5.3.3.3'	'RNA biosynthesis.DNA-binding transcriptional regulation.helix-turn-helix DNA-binding domain.GARP-G2-like domain.PHL-type transcription factor'	prot-scriber: hth myb type domain containing protein	swissprot: Myb family transcription factor PHL11 OS=Arabidopsis thaliana	original description: none'	TRUE	-6.99461	5.16129059186896e-13
TRAESCS2D02G400100	Up	'14.5.3.3.4'	'RNA biosynthesis.DNA-binding transcriptional regulation.helix-turn-helix DNA-binding domain.GARP-G2-like domain.transcription factor *(CLAUSA)'	prot-scriber: hth myb type domain containing protein	swissprot: Myb family transcription factor MOF1 OS=Oryza sativa subsp. japonica	original description: none'	TRUE	5.68165	7.47323157963907e-06
TRAESCS5D02G158300	Up	'14.5.3.3.4'	'RNA biosynthesis.DNA-binding transcriptional regulation.helix-turn-helix DNA-binding domain.GARP-G2-like domain.transcription factor *(CLAUSA)'	prot-scriber: hth myb type domain containing protein	swissprot: Putative Myb family transcription factor At1g14600 OS=Arabidopsis thaliana	original description: none'	TRUE	2.29305	9.10781634706679e-05
TRAESCS7A02G470200	Up	'14.5.3.3.4'	'RNA biosynthesis.DNA-binding transcriptional regulation.helix-turn-helix DNA-binding domain.GARP-G2-like domain.transcription factor *(CLAUSA)'	prot-scriber: myb family transcription factor mph	swissprot: Myb family transcription factor MPH1 OS=Oryza sativa subsp. japonica	original description: none'	TRUE	6.36607	0.000164911
TRAESCS7B02G372000	Up	'14.5.3.3.4'	'RNA biosynthesis.DNA-binding transcriptional regulation.helix-turn-helix DNA-binding domain.GARP-G2-like domain.transcription factor *(CLAUSA)'	prot-scriber: myb family transcription factor phl	swissprot: Myb family transcription factor MPH1 OS=Oryza sativa subsp. japonica	original description: none'	TRUE	6.04137	0.00066235
TRAESCS7D02G457600	Up	'14.5.3.3.4'	'RNA biosynthesis.DNA-binding transcriptional regulation.helix-turn-helix DNA-binding domain.GARP-G2-like domain.transcription factor *(CLAUSA)'	prot-scriber: myb family transcription factor phl	swissprot: Myb family transcription factor MPH1 OS=Oryza sativa subsp. japonica	original description: none'	TRUE	8.77466	7.18154788222412e-09
TRAESCS7A02G469900	Down	'14.5.3.3.4'	'RNA biosynthesis.DNA-binding transcriptional regulation.helix-turn-helix DNA-binding domain.GARP-G2-like domain.transcription factor *(CLAUSA)'	prot-scriber: myb family transcription factor	swissprot: Myb family transcription factor MPH1 OS=Oryza sativa subsp. japonica	original description: none'	TRUE	-3.83009	9.91051401489802e-05
TRAESCS1A02G258400	Up	'14.5.3.3.5'	'RNA biosynthesis.DNA-binding transcriptional regulation.helix-turn-helix DNA-binding domain.GARP-G2-like domain.transcription factor *(LUX/BOA)'	prot-scriber: two component response regulator orr	swissprot: Transcription factor MYBC1 OS=Arabidopsis thaliana	original description: none'	TRUE	2.68625	2.9381593133778e-10
TRAESCS3B02G568300	Up	'14.5.3.4'	'RNA biosynthesis.DNA-binding transcriptional regulation.helix-turn-helix DNA-binding domain.HSF transcription factor'	prot-scriber: heat stress transcription factor a 1	swissprot: Heat stress transcription factor C-2a OS=Oryza sativa subsp. japonica	original description: none'	TRUE	6.26876	7.27525036317067e-06
TRAESCS3D02G280600	Up	'14.5.3.4'	'RNA biosynthesis.DNA-binding transcriptional regulation.helix-turn-helix DNA-binding domain.HSF transcription factor'	prot-scriber: heat stress transcription factor a 1	swissprot: Heat stress transcription factor C-1b OS=Oryza sativa subsp. japonica	original description: none'	TRUE	3.98864	0.00899466
TRAESCS4B02G385800	Up	'14.5.3.4'	'RNA biosynthesis.DNA-binding transcriptional regulation.helix-turn-helix DNA-binding domain.HSF transcription factor'	prot-scriber: heat stress transcription factor a 1	swissprot: Heat stress transcription factor C-2a OS=Oryza sativa subsp. japonica	original description: none'	TRUE	6.16397	0.000181748
TRAESCS4D02G358900	Up	'14.5.3.4'	'RNA biosynthesis.DNA-binding transcriptional regulation.helix-turn-helix DNA-binding domain.HSF transcription factor'	prot-scriber: heat stress transcription factor a 1	swissprot: Heat stress transcription factor C-2a OS=Oryza sativa subsp. japonica	original description: none'	TRUE	7.10696	0.00422447
TRAESCS5A02G237900	Up	'14.5.3.4'	'RNA biosynthesis.DNA-binding transcriptional regulation.helix-turn-helix DNA-binding domain.HSF transcription factor'	prot-scriber: heat stress transcription factor b 1 protein	swissprot: Heat stress transcription factor B-1 OS=Oryza sativa subsp. japonica	original description: none'	TRUE	7.54566	6.39501442560946e-08
TRAESCS5B02G236400	Up	'14.5.3.4'	'RNA biosynthesis.DNA-binding transcriptional regulation.helix-turn-helix DNA-binding domain.HSF transcription factor'	prot-scriber: heat stress transcription factor b 1	swissprot: Heat stress transcription factor B-1 OS=Oryza sativa subsp. japonica	original description: none'	TRUE	6.38078	1.70900125960363e-07
TRAESCS5D02G244800	Up	'14.5.3.4'	'RNA biosynthesis.DNA-binding transcriptional regulation.helix-turn-helix DNA-binding domain.HSF transcription factor'	prot-scriber: heat stress transcription factor b 1 protein	swissprot: Heat stress transcription factor B-1 OS=Oryza sativa subsp. japonica	original description: none'	TRUE	9.50758	1.87670400074529e-12
TRAESCS7A02G355300	Up	'14.5.3.4'	'RNA biosynthesis.DNA-binding transcriptional regulation.helix-turn-helix DNA-binding domain.HSF transcription factor'	prot-scriber: heat stress transcription factor a 1	swissprot: Heat stress transcription factor C-2b OS=Oryza sativa subsp. japonica	original description: none'	TRUE	3.86047	5.95694775503231e-05
TRAESCS7B02G272500	Up	'14.5.3.4'	'RNA biosynthesis.DNA-binding transcriptional regulation.helix-turn-helix DNA-binding domain.HSF transcription factor'	prot-scriber: heat stress transcription factor a 1	swissprot: Heat stress transcription factor C-2b OS=Oryza sativa subsp. japonica	original description: none'	TRUE	5.23825	0.00120285
TRAESCSU02G127200	Up	'14.5.3.4'	'RNA biosynthesis.DNA-binding transcriptional regulation.helix-turn-helix DNA-binding domain.HSF transcription factor'	prot-scriber: heat stress transcription factor a 1	swissprot: Heat stress transcription factor C-2a OS=Oryza sativa subsp. japonica	original description: none'	TRUE	4.38225	0.00050344
TRAESCS1A02G375600	Down	'14.5.3.4'	'RNA biosynthesis.DNA-binding transcriptional regulation.helix-turn-helix DNA-binding domain.HSF transcription factor'	prot-scriber: heat stress transcription factor a 1	swissprot: Heat stress transcription factor A-2c OS=Oryza sativa subsp. japonica	original description: none'	TRUE	-1.82011	3.67040497812157e-08
TRAESCS1B02G396000	Down	'14.5.3.4'	'RNA biosynthesis.DNA-binding transcriptional regulation.helix-turn-helix DNA-binding domain.HSF transcription factor'	prot-scriber: heat stress transcription factor a 1	swissprot: Heat stress transcription factor A-2c OS=Oryza sativa subsp. japonica	original description: none'	TRUE	-1.47888	1.83583095049473e-08
TRAESCS1D02G382900	Down	'14.5.3.4'	'RNA biosynthesis.DNA-binding transcriptional regulation.helix-turn-helix DNA-binding domain.HSF transcription factor'	prot-scriber: heat stress transcription factor a 1	swissprot: Heat stress transcription factor A-2c OS=Oryza sativa subsp. japonica	original description: none'	TRUE	-1.04113	0.00567955
TRAESCS2A02G146600	Down	'14.5.3.4'	'RNA biosynthesis.DNA-binding transcriptional regulation.helix-turn-helix DNA-binding domain.HSF transcription factor'	prot-scriber: hsf domain domain containing protein	swissprot: Heat stress transcription factor B-4b OS=Oryza sativa subsp. japonica	original description: none'	TRUE	-3.79024	0.00300918
TRAESCS2A02G204500	Down	'14.5.3.4'	'RNA biosynthesis.DNA-binding transcriptional regulation.helix-turn-helix DNA-binding domain.HSF transcription factor'	prot-scriber: heat stress transcription factor a 3 protein	swissprot: Heat stress transcription factor A-3 OS=Oryza sativa subsp. japonica	original description: none'	TRUE	-1.96866	8.04932004867136e-16
TRAESCS2B02G232000	Down	'14.5.3.4'	'RNA biosynthesis.DNA-binding transcriptional regulation.helix-turn-helix DNA-binding domain.HSF transcription factor'	prot-scriber: heat stress transcription factor a 3 protein	swissprot: Heat stress transcription factor A-3 OS=Oryza sativa subsp. japonica	original description: none'	TRUE	-1.10535	0.000142217
TRAESCS2D02G087400	Down	'14.5.3.4'	'RNA biosynthesis.DNA-binding transcriptional regulation.helix-turn-helix DNA-binding domain.HSF transcription factor'	prot-scriber: heat stress transcription factor a 1	swissprot: Heat stress transcription factor A-2b OS=Oryza sativa subsp. japonica	original description: none'	TRUE	-1.22853	3.50160588810203e-07
TRAESCS2D02G211400	Down	'14.5.3.4'	'RNA biosynthesis.DNA-binding transcriptional regulation.helix-turn-helix DNA-binding domain.HSF transcription factor'	prot-scriber: heat stress transcription factor a 3 protein	swissprot: Heat stress transcription factor A-3 OS=Oryza sativa subsp. japonica	original description: none'	TRUE	-1.244	2.69200023356413e-10
TRAESCS3A02G280800	Down	'14.5.3.4'	'RNA biosynthesis.DNA-binding transcriptional regulation.helix-turn-helix DNA-binding domain.HSF transcription factor'	prot-scriber: heat stress transcription factor a 1	swissprot: Heat stress transcription factor C-1b OS=Oryza sativa subsp. japonica	original description: none'	TRUE	-2.85091	0.000193446
TRAESCS3A02G405200	Down	'14.5.3.4'	'RNA biosynthesis.DNA-binding transcriptional regulation.helix-turn-helix DNA-binding domain.HSF transcription factor'	prot-scriber: heat stress transcription factor a 1	swissprot: Heat stress transcription factor A-2b OS=Oryza sativa subsp. japonica	original description: none'	TRUE	-1.34031	0.000552886
TRAESCS3B02G323800	Down	'14.5.3.4'	'RNA biosynthesis.DNA-binding transcriptional regulation.helix-turn-helix DNA-binding domain.HSF transcription factor'	prot-scriber: heat stress transcription factor a 1	swissprot: Heat stress transcription factor A-4b OS=Oryza sativa subsp. japonica	original description: none'	TRUE	-1.31059	2.70818241772113e-07
TRAESCS4A02G027700	Down	'14.5.3.4'	'RNA biosynthesis.DNA-binding transcriptional regulation.helix-turn-helix DNA-binding domain.HSF transcription factor'	prot-scriber: heat stress transcription factor a 1	swissprot: Heat stress transcription factor A-2d OS=Oryza sativa subsp. japonica	original description: none'	TRUE	-2.75914	0.0079727
TRAESCS4D02G276500	Down	'14.5.3.4'	'RNA biosynthesis.DNA-binding transcriptional regulation.helix-turn-helix DNA-binding domain.HSF transcription factor'	prot-scriber: heat stress transcription factor a 1	swissprot: Heat stress transcription factor A-2d OS=Oryza sativa subsp. japonica	original description: none'	TRUE	-5.17831	0.00486083
TRAESCS5A02G314700	Down	'14.5.3.4'	'RNA biosynthesis.DNA-binding transcriptional regulation.helix-turn-helix DNA-binding domain.HSF transcription factor'	prot-scriber: heat stress transcription factor b 1	swissprot: Heat stress transcription factor B-2c OS=Oryza sativa subsp. japonica	original description: none'	TRUE	-1.43393	0.000111323
TRAESCS5A02G383800	Down	'14.5.3.4'	'RNA biosynthesis.DNA-binding transcriptional regulation.helix-turn-helix DNA-binding domain.HSF transcription factor'	prot-scriber: heat stress transcription factor a 1	swissprot: Heat stress transcription factor A-2a OS=Oryza sativa subsp. japonica	original description: none'	TRUE	-5.6186	0.00010016
TRAESCS5B02G440700	Down	'14.5.3.4'	'RNA biosynthesis.DNA-binding transcriptional regulation.helix-turn-helix DNA-binding domain.HSF transcription factor'	prot-scriber: heat stress transcription factor a 1	swissprot: Heat stress transcription factor A-2e OS=Oryza sativa subsp. japonica	original description: none'	TRUE	-1.21796	7.86137006232845e-06
TRAESCS5D02G393200	Down	'14.5.3.4'	'RNA biosynthesis.DNA-binding transcriptional regulation.helix-turn-helix DNA-binding domain.HSF transcription factor'	prot-scriber: heat stress transcription factor a 1	swissprot: Heat stress transcription factor A-2a OS=Oryza sativa subsp. japonica	original description: none'	TRUE	-2.07747	0.000495437
TRAESCS5D02G445100	Down	'14.5.3.4'	'RNA biosynthesis.DNA-binding transcriptional regulation.helix-turn-helix DNA-binding domain.HSF transcription factor'	prot-scriber: heat stress transcription factor a 1	swissprot: Heat stress transcription factor A-2e OS=Oryza sativa subsp. japonica	original description: none'	TRUE	-1.19089	1.59985535517261e-05
TRAESCS6D02G083800	Down	'14.5.3.4'	'RNA biosynthesis.DNA-binding transcriptional regulation.helix-turn-helix DNA-binding domain.HSF transcription factor'	prot-scriber: heat stress transcription factor a 5 protein	swissprot: Heat stress transcription factor A-5 OS=Oryza sativa subsp. japonica	original description: none'	TRUE	-2.70093	2.69129804852682e-10
TRAESCS2B02G260300	Up	'14.5.3.5.2'	'RNA biosynthesis.DNA-binding transcriptional regulation.helix-turn-helix DNA-binding domain.ARID domain.transcription factor *(ARID3/4/6)'	prot-scriber: at rich interactive domain containing protein	swissprot: AT-rich interactive domain-containing protein 3 OS=Arabidopsis thaliana	original description: none'	TRUE	1.03501	1.31499634221902e-15
TRAESCS6A02G279200	Down	'14.5.3.5.2'	'RNA biosynthesis.DNA-binding transcriptional regulation.helix-turn-helix DNA-binding domain.ARID domain.transcription factor *(ARID3/4/6)'	prot-scriber: at rich interactive domain containing protein	swissprot: AT-rich interactive domain-containing protein 3 OS=Arabidopsis thaliana	original description: none'	TRUE	-2.24619	1.27390913449909e-13
TRAESCS6B02G308000	Down	'14.5.3.5.2'	'RNA biosynthesis.DNA-binding transcriptional regulation.helix-turn-helix DNA-binding domain.ARID domain.transcription factor *(ARID3/4/6)'	prot-scriber: at rich interactive domain containing protein	swissprot: AT-rich interactive domain-containing protein 3 OS=Arabidopsis thaliana	original description: none'	TRUE	-1.65824	1.45553391678013e-07
TRAESCS6D02G259600	Down	'14.5.3.5.2'	'RNA biosynthesis.DNA-binding transcriptional regulation.helix-turn-helix DNA-binding domain.ARID domain.transcription factor *(ARID3/4/6)'	prot-scriber: at rich interactive domain containing protein	swissprot: AT-rich interactive domain-containing protein 3 OS=Arabidopsis thaliana	original description: none'	TRUE	-1.93421	2.83608072570962e-12
TRAESCS3A02G271400	Up	'14.5.3.7.1'	'RNA biosynthesis.DNA-binding transcriptional regulation.helix-turn-helix DNA-binding domain.TRIHELIX family.transcription factor *(ENAP)'	prot-scriber: myb dna bind 4 domain containing protein	swissprot: Trihelix transcription factor ASIL2 OS=Arabidopsis thaliana	original description: none'	TRUE	1.84791	4.12902009271214e-08
TRAESCS3B02G305100	Up	'14.5.3.7.1'	'RNA biosynthesis.DNA-binding transcriptional regulation.helix-turn-helix DNA-binding domain.TRIHELIX family.transcription factor *(ENAP)'	prot-scriber: myb dna bind 4 domain containing protein	swissprot: Trihelix transcription factor ASIL2 OS=Arabidopsis thaliana	original description: none'	TRUE	1.73423	2.35604437282471e-12
TRAESCS3D02G271000	Up	'14.5.3.7.1'	'RNA biosynthesis.DNA-binding transcriptional regulation.helix-turn-helix DNA-binding domain.TRIHELIX family.transcription factor *(ENAP)'	prot-scriber: myb dna bind 4 domain containing protein	swissprot: Trihelix transcription factor ASIL2 OS=Arabidopsis thaliana	original description: none'	TRUE	1.27718	0.0028806
TRAESCS6A02G198600	Up	'14.5.3.7.1'	'RNA biosynthesis.DNA-binding transcriptional regulation.helix-turn-helix DNA-binding domain.TRIHELIX family.transcription factor *(ENAP)'	prot-scriber: myb dna bind 4 domain containing protein	swissprot: Trihelix transcription factor ENAP1 OS=Arabidopsis thaliana	original description: none'	TRUE	1.34264	5.64008541516542e-06
TRAESCS6B02G230000	Up	'14.5.3.7.1'	'RNA biosynthesis.DNA-binding transcriptional regulation.helix-turn-helix DNA-binding domain.TRIHELIX family.transcription factor *(ENAP)'	prot-scriber: myb dna bind 4 domain containing protein	swissprot: Trihelix transcription factor ENAP1 OS=Arabidopsis thaliana	original description: none'	TRUE	1.20604	0.000400225
TRAESCS2D02G311800	Down	'14.5.3.7.1'	'RNA biosynthesis.DNA-binding transcriptional regulation.helix-turn-helix DNA-binding domain.TRIHELIX family.transcription factor *(ENAP)'	prot-scriber: myb dna bind 4 domain containing protein	swissprot: Trihelix transcription factor ENAP1 OS=Arabidopsis thaliana	original description: none'	TRUE	-1.04234	0.0016269
TRAESCS5B02G564200	Up	'14.5.3.7.10'	'RNA biosynthesis.DNA-binding transcriptional regulation.helix-turn-helix DNA-binding domain.TRIHELIX family.transcription factor *(AST1)'	prot-scriber: myb 4 domain containing protein	swissprot: no annotation	original description: none'	TRUE	1.20351	1.01552866166894e-07
TRAESCS5D02G550500	Up	'14.5.3.7.10'	'RNA biosynthesis.DNA-binding transcriptional regulation.helix-turn-helix DNA-binding domain.TRIHELIX family.transcription factor *(AST1)'	prot-scriber: myb 4 domain containing protein	swissprot: no annotation	original description: none'	TRUE	1.81157	7.32814523917293e-15
TRAESCS1B02G088500	Up	'14.5.3.7.2'	'RNA biosynthesis.DNA-binding transcriptional regulation.helix-turn-helix DNA-binding domain.TRIHELIX family.transcription factor *(GT3)'	prot-scriber: myb domain containing protein	swissprot: Trihelix transcription factor GT-3a OS=Arabidopsis thaliana	original description: none'	TRUE	1.91768	1.61306171739959e-10
TRAESCS1D02G072600	Up	'14.5.3.7.2'	'RNA biosynthesis.DNA-binding transcriptional regulation.helix-turn-helix DNA-binding domain.TRIHELIX family.transcription factor *(GT3)'	prot-scriber: myb domain containing protein	swissprot: Trihelix transcription factor GT-3a OS=Arabidopsis thaliana	original description: none'	TRUE	2.04034	1.2381368659375e-10
TRAESCS2A02G436000	Down	'14.5.3.7.2'	'RNA biosynthesis.DNA-binding transcriptional regulation.helix-turn-helix DNA-binding domain.TRIHELIX family.transcription factor *(GT3)'	prot-scriber: myb 4 domain containing protein	swissprot: no annotation	original description: none'	TRUE	-1.19317	0.00402009
TRAESCS1A02G176700	Up	'14.5.3.7.4'	'RNA biosynthesis.DNA-binding transcriptional regulation.helix-turn-helix DNA-binding domain.TRIHELIX family.transcription factor *(GT2)'	prot-scriber: quality protein trihelix transcription factor gtl	swissprot: Trihelix transcription factor DF1 OS=Arabidopsis thaliana	original description: none'	TRUE	4.20819	4.97609921403531e-26
TRAESCS1B02G088500	Up	'14.5.3.7.4'	'RNA biosynthesis.DNA-binding transcriptional regulation.helix-turn-helix DNA-binding domain.TRIHELIX family.transcription factor *(GT2)'	prot-scriber: myb domain containing protein	swissprot: Trihelix transcription factor GT-3a OS=Arabidopsis thaliana	original description: none'	TRUE	1.91768	1.61306171739959e-10
TRAESCS1B02G203300	Up	'14.5.3.7.4'	'RNA biosynthesis.DNA-binding transcriptional regulation.helix-turn-helix DNA-binding domain.TRIHELIX family.transcription factor *(GT2)'	prot-scriber: quality protein trihelix transcription factor gtl	swissprot: Trihelix transcription factor DF1 OS=Arabidopsis thaliana	original description: none'	TRUE	5.48422	4.81519673007586e-24
TRAESCS1D02G072600	Up	'14.5.3.7.4'	'RNA biosynthesis.DNA-binding transcriptional regulation.helix-turn-helix DNA-binding domain.TRIHELIX family.transcription factor *(GT2)'	prot-scriber: myb domain containing protein	swissprot: Trihelix transcription factor GT-3a OS=Arabidopsis thaliana	original description: none'	TRUE	2.04034	1.2381368659375e-10
TRAESCS1D02G162400	Up	'14.5.3.7.4'	'RNA biosynthesis.DNA-binding transcriptional regulation.helix-turn-helix DNA-binding domain.TRIHELIX family.transcription factor *(GT2)'	prot-scriber: quality protein trihelix transcription factor gtl	swissprot: Trihelix transcription factor DF1 OS=Arabidopsis thaliana	original description: none'	TRUE	5.10658	2.76806052794689e-19
TRAESCS2A02G389200	Up	'14.5.3.7.4'	'RNA biosynthesis.DNA-binding transcriptional regulation.helix-turn-helix DNA-binding domain.TRIHELIX family.transcription factor *(GT2)'	prot-scriber: quality protein trihelix transcription factor gtl	swissprot: Trihelix transcription factor DF1 OS=Arabidopsis thaliana	original description: none'	TRUE	10.3001	1.12767403089432e-15
TRAESCS2B02G407400	Up	'14.5.3.7.4'	'RNA biosynthesis.DNA-binding transcriptional regulation.helix-turn-helix DNA-binding domain.TRIHELIX family.transcription factor *(GT2)'	prot-scriber: quality protein trihelix transcription factor gtl	swissprot: Trihelix transcription factor DF1 OS=Arabidopsis thaliana	original description: none'	TRUE	8.77381	1.41921599141892e-11
TRAESCS2D02G387100	Up	'14.5.3.7.4'	'RNA biosynthesis.DNA-binding transcriptional regulation.helix-turn-helix DNA-binding domain.TRIHELIX family.transcription factor *(GT2)'	prot-scriber: quality protein trihelix transcription factor gtl	swissprot: Trihelix transcription factor DF1 OS=Arabidopsis thaliana	original description: none'	TRUE	5.43533	9.24114285779203e-21
TRAESCS4B02G396900	Up	'14.5.3.7.4'	'RNA biosynthesis.DNA-binding transcriptional regulation.helix-turn-helix DNA-binding domain.TRIHELIX family.transcription factor *(GT2)'	prot-scriber: myb domain containing protein	swissprot: Trihelix transcription factor DF1 OS=Arabidopsis thaliana	original description: none'	TRUE	5.35837	0.000148355
TRAESCS5A02G558200	Up	'14.5.3.7.4'	'RNA biosynthesis.DNA-binding transcriptional regulation.helix-turn-helix DNA-binding domain.TRIHELIX family.transcription factor *(GT2)'	prot-scriber: quality protein trihelix transcription factor gtl	swissprot: Trihelix transcription factor DF1 OS=Arabidopsis thaliana	original description: none'	TRUE	4.92734	0.00182399
TRAESCS6A02G013200	Up	'14.5.3.7.4'	'RNA biosynthesis.DNA-binding transcriptional regulation.helix-turn-helix DNA-binding domain.TRIHELIX family.transcription factor *(GT2)'	prot-scriber: myb domain containing protein	swissprot: Trihelix transcription factor GT-2 OS=Arabidopsis thaliana	original description: none'	TRUE	7.28859	3.98282482607639e-10
TRAESCS6A02G240200	Up	'14.5.3.7.4'	'RNA biosynthesis.DNA-binding transcriptional regulation.helix-turn-helix DNA-binding domain.TRIHELIX family.transcription factor *(GT2)'	prot-scriber: quality protein trihelix transcription factor	swissprot: Trihelix transcription factor GT-2 OS=Arabidopsis thaliana	original description: none'	TRUE	5.04528	6.44212400684586e-05
TRAESCS6B02G020100	Up	'14.5.3.7.4'	'RNA biosynthesis.DNA-binding transcriptional regulation.helix-turn-helix DNA-binding domain.TRIHELIX family.transcription factor *(GT2)'	prot-scriber: myb domain containing protein	swissprot: Trihelix transcription factor DF1 OS=Arabidopsis thaliana	original description: none'	TRUE	6.36601	1.52595266015559e-12
TRAESCS6B02G284400	Up	'14.5.3.7.4'	'RNA biosynthesis.DNA-binding transcriptional regulation.helix-turn-helix DNA-binding domain.TRIHELIX family.transcription factor *(GT2)'	prot-scriber: quality protein trihelix transcription factor	swissprot: Trihelix transcription factor GT-2 OS=Arabidopsis thaliana	original description: none'	TRUE	4.76021	0.000242403
TRAESCS6D02G016300	Up	'14.5.3.7.4'	'RNA biosynthesis.DNA-binding transcriptional regulation.helix-turn-helix DNA-binding domain.TRIHELIX family.transcription factor *(GT2)'	prot-scriber: myb domain containing protein	swissprot: Trihelix transcription factor GT-2 OS=Arabidopsis thaliana	original description: none'	TRUE	6.39098	1.94598843623881e-31
TRAESCS6D02G222500	Up	'14.5.3.7.4'	'RNA biosynthesis.DNA-binding transcriptional regulation.helix-turn-helix DNA-binding domain.TRIHELIX family.transcription factor *(GT2)'	prot-scriber: quality protein trihelix transcription factor gtl	swissprot: Trihelix transcription factor DF1 OS=Arabidopsis thaliana	original description: none'	TRUE	3.35887	2.07453562611703e-05
TRAESCS3B02G135500	Up	'14.5.3.7.7'	'RNA biosynthesis.DNA-binding transcriptional regulation.helix-turn-helix DNA-binding domain.TRIHELIX family.transcription factor *(HRA1)'	prot-scriber: myb dna bind 4 domain containing protein	swissprot: no annotation	original description: none'	TRUE	3.37577	0.00344047
TRAESCS3D02G118300	Up	'14.5.3.7.7'	'RNA biosynthesis.DNA-binding transcriptional regulation.helix-turn-helix DNA-binding domain.TRIHELIX family.transcription factor *(HRA1)'	prot-scriber: myb dna bind 4 domain containing protein	swissprot: no annotation	original description: none'	TRUE	6.22006	1.09790172678538e-06
TRAESCS4B02G112700	Down	'14.5.3.7.7'	'RNA biosynthesis.DNA-binding transcriptional regulation.helix-turn-helix DNA-binding domain.TRIHELIX family.transcription factor *(HRA1)'	prot-scriber: myb dna bind 4 domain containing protein	swissprot: no annotation	original description: none'	TRUE	-1.02523	8.81632638670536e-05
TRAESCS5B02G124000	Down	'14.5.3.7.7'	'RNA biosynthesis.DNA-binding transcriptional regulation.helix-turn-helix DNA-binding domain.TRIHELIX family.transcription factor *(HRA1)'	prot-scriber: myb dna bind 4 domain containing protein	swissprot: no annotation	original description: none'	TRUE	-2.98369	0.000844041
TRAESCS5A02G360100	Up	'14.5.3.7.8'	'RNA biosynthesis.DNA-binding transcriptional regulation.helix-turn-helix DNA-binding domain.TRIHELIX family.transcription factor'	prot-scriber: myb dna bind 4 domain containing protein	swissprot: no annotation	original description: none'	TRUE	1.65453	7.61433940893548e-05
TRAESCS2A02G297400	Down	'14.5.3.8.1'	'RNA biosynthesis.DNA-binding transcriptional regulation.helix-turn-helix DNA-binding domain.E2F family.transcription factor *(E2F1/2/3)'	prot-scriber: e2f tdp domain containing protein	swissprot: Transcription factor E2FA OS=Arabidopsis thaliana	original description: none'	TRUE	-1.04681	0.000142608
TRAESCS6A02G311700	Down	'14.5.3.8.2'	'RNA biosynthesis.DNA-binding transcriptional regulation.helix-turn-helix DNA-binding domain.E2F family.transcription factor *(DEL1/2/3)'	prot-scriber: e2f transcription factor protein e2fe	swissprot: E2F transcription factor-like E2FE OS=Arabidopsis thaliana	original description: none'	TRUE	-3.61838	7.27212495897034e-07
TRAESCS2A02G157600	Up	'14.5.3.9.2.1'	'RNA biosynthesis.DNA-binding transcriptional regulation.helix-turn-helix DNA-binding domain.MYB transcription factor family.R2R3-MYB transcription factor family.subgroup-1 transcription factor'	prot-scriber: myb transcription factor	swissprot: Transcription factor MYB96 OS=Arabidopsis thaliana	original description: none'	TRUE	9.96427	4.57727145906419e-20
TRAESCS2B02G183100	Up	'14.5.3.9.2.1'	'RNA biosynthesis.DNA-binding transcriptional regulation.helix-turn-helix DNA-binding domain.MYB transcription factor family.R2R3-MYB transcription factor family.subgroup-1 transcription factor'	prot-scriber: myb transcription factor	swissprot: Transcription factor MYB96 OS=Arabidopsis thaliana	original description: none'	TRUE	7.17031	4.37531578415285e-23
TRAESCS2D02G163700	Up	'14.5.3.9.2.1'	'RNA biosynthesis.DNA-binding transcriptional regulation.helix-turn-helix DNA-binding domain.MYB transcription factor family.R2R3-MYB transcription factor family.subgroup-1 transcription factor'	prot-scriber: myb transcription factor	swissprot: Transcription factor MYB96 OS=Arabidopsis thaliana	original description: none'	TRUE	10.5296	2.29040925721853e-17
TRAESCS5D02G234800	Up	'14.5.3.9.2.1'	'RNA biosynthesis.DNA-binding transcriptional regulation.helix-turn-helix DNA-binding domain.MYB transcription factor family.R2R3-MYB transcription factor family.subgroup-1 transcription factor'	prot-scriber: myb transcription factor	swissprot: Myb-related protein 306 OS=Antirrhinum majus	original description: none'	TRUE	7.29044	4.94432155996201e-10
TRAESCS1A02G379700	Up	'14.5.3.9.2.11'	'RNA biosynthesis.DNA-binding transcriptional regulation.helix-turn-helix DNA-binding domain.MYB transcription factor family.R2R3-MYB transcription factor family.subgroup-14 transcription factor'	prot-scriber: myb transcription factor protein	swissprot: Transcription factor RAX2 OS=Arabidopsis thaliana	original description: none'	TRUE	5.44808	0.00738982
TRAESCS1D02G387100	Up	'14.5.3.9.2.11'	'RNA biosynthesis.DNA-binding transcriptional regulation.helix-turn-helix DNA-binding domain.MYB transcription factor family.R2R3-MYB transcription factor family.subgroup-14 transcription factor'	prot-scriber: myb transcription factor protein	swissprot: Transcription factor MYB36 OS=Arabidopsis thaliana	original description: none'	TRUE	5.70246	0.000101597
TRAESCS6B02G265200	Up	'14.5.3.9.2.13'	'RNA biosynthesis.DNA-binding transcriptional regulation.helix-turn-helix DNA-binding domain.MYB transcription factor family.R2R3-MYB transcription factor family.subgroup-16 transcription factor'	prot-scriber: transcription factor myb	swissprot: Transcription factor LAF1 OS=Arabidopsis thaliana	original description: none'	TRUE	1.18862	0.00329867
TRAESCS1A02G308100	Down	'14.5.3.9.2.14'	'RNA biosynthesis.DNA-binding transcriptional regulation.helix-turn-helix DNA-binding domain.MYB transcription factor family.R2R3-MYB transcription factor family.subgroup-18 transcription factor'	prot-scriber: myb transcription factor	swissprot: Transcription factor GAMYB OS=Oryza sativa subsp. indica	original description: none'	TRUE	-1.38732	4.66603667838064e-22
TRAESCS1B02G318800	Down	'14.5.3.9.2.14'	'RNA biosynthesis.DNA-binding transcriptional regulation.helix-turn-helix DNA-binding domain.MYB transcription factor family.R2R3-MYB transcription factor family.subgroup-18 transcription factor'	prot-scriber: myb transcription factor	swissprot: Transcription factor GAMYB OS=Oryza sativa subsp. japonica	original description: none'	TRUE	-1.52609	4.79829733532134e-21
TRAESCS3A02G336500	Down	'14.5.3.9.2.14'	'RNA biosynthesis.DNA-binding transcriptional regulation.helix-turn-helix DNA-binding domain.MYB transcription factor family.R2R3-MYB transcription factor family.subgroup-18 transcription factor'	prot-scriber: myb transcription factor	swissprot: Transcription factor GAMYB OS=Oryza sativa subsp. indica	original description: none'	TRUE	-1.74451	7.18189055315886e-14
TRAESCS3B02G367500	Down	'14.5.3.9.2.14'	'RNA biosynthesis.DNA-binding transcriptional regulation.helix-turn-helix DNA-binding domain.MYB transcription factor family.R2R3-MYB transcription factor family.subgroup-18 transcription factor'	prot-scriber: myb transcription factor	swissprot: Transcription factor GAMYB OS=Oryza sativa subsp. indica	original description: none'	TRUE	-1.49435	0.00127704
TRAESCS6A02G137800	Down	'14.5.3.9.2.14'	'RNA biosynthesis.DNA-binding transcriptional regulation.helix-turn-helix DNA-binding domain.MYB transcription factor family.R2R3-MYB transcription factor family.subgroup-18 transcription factor'	prot-scriber: myb transcription factor	swissprot: Transcription factor MYB120 OS=Arabidopsis thaliana	original description: none'	TRUE	-5.47639	8.32982349343664e-06
TRAESCS7A02G377100	Down	'14.5.3.9.2.14'	'RNA biosynthesis.DNA-binding transcriptional regulation.helix-turn-helix DNA-binding domain.MYB transcription factor family.R2R3-MYB transcription factor family.subgroup-18 transcription factor'	prot-scriber: arath transcription factor myb	swissprot: Transcription factor GAMYB OS=Oryza sativa subsp. indica	original description: none'	TRUE	-3.0137	7.02189977023595e-21
TRAESCS7A02G458700	Down	'14.5.3.9.2.14'	'RNA biosynthesis.DNA-binding transcriptional regulation.helix-turn-helix DNA-binding domain.MYB transcription factor family.R2R3-MYB transcription factor family.subgroup-18 transcription factor'	prot-scriber: myb transcription factor	swissprot: Transcription factor MYB33 OS=Arabidopsis thaliana	original description: none'	TRUE	-4.44996	1.56461885727135e-05
TRAESCS7B02G278400	Down	'14.5.3.9.2.14'	'RNA biosynthesis.DNA-binding transcriptional regulation.helix-turn-helix DNA-binding domain.MYB transcription factor family.R2R3-MYB transcription factor family.subgroup-18 transcription factor'	prot-scriber: arath transcription factor myb	swissprot: Transcription factor GAMYB OS=Oryza sativa subsp. indica	original description: none'	TRUE	-3.55544	9.45191932206362e-56
TRAESCS7B02G357900	Down	'14.5.3.9.2.14'	'RNA biosynthesis.DNA-binding transcriptional regulation.helix-turn-helix DNA-binding domain.MYB transcription factor family.R2R3-MYB transcription factor family.subgroup-18 transcription factor'	prot-scriber: transcription factor myb	swissprot: Transcription factor MYB97 OS=Arabidopsis thaliana	original description: none'	TRUE	-8.88649	3.42803597169661e-12
TRAESCS7D02G130100	Down	'14.5.3.9.2.14'	'RNA biosynthesis.DNA-binding transcriptional regulation.helix-turn-helix DNA-binding domain.MYB transcription factor family.R2R3-MYB transcription factor family.subgroup-18 transcription factor'	prot-scriber: myb transcription factor	swissprot: Transcription factor MYB101 OS=Arabidopsis thaliana	original description: none'	TRUE	-6.14706	0.00742474
TRAESCS7D02G373400	Down	'14.5.3.9.2.14'	'RNA biosynthesis.DNA-binding transcriptional regulation.helix-turn-helix DNA-binding domain.MYB transcription factor family.R2R3-MYB transcription factor family.subgroup-18 transcription factor'	prot-scriber: arath transcription factor myb	swissprot: Transcription factor GAMYB OS=Oryza sativa subsp. indica	original description: none'	TRUE	-3.18985	1.40875802458746e-51
TRAESCS2A02G097200	Up	'14.5.3.9.2.15'	'RNA biosynthesis.DNA-binding transcriptional regulation.helix-turn-helix DNA-binding domain.MYB transcription factor family.R2R3-MYB transcription factor family.subgroup-19/20 transcription factor'	prot-scriber: arath transcription factor myb	swissprot: Transcription factor MYB2 OS=Oryza sativa subsp. japonica	original description: none'	TRUE	4.81952	0.000618716
TRAESCS4A02G124900	Up	'14.5.3.9.2.15'	'RNA biosynthesis.DNA-binding transcriptional regulation.helix-turn-helix DNA-binding domain.MYB transcription factor family.R2R3-MYB transcription factor family.subgroup-19/20 transcription factor'	prot-scriber: arath transcription factor myb	swissprot: Transcription factor MYB2 OS=Oryza sativa subsp. japonica	original description: none'	TRUE	5.42651	2.42283142250646e-19
TRAESCS4B02G179500	Up	'14.5.3.9.2.15'	'RNA biosynthesis.DNA-binding transcriptional regulation.helix-turn-helix DNA-binding domain.MYB transcription factor family.R2R3-MYB transcription factor family.subgroup-19/20 transcription factor'	prot-scriber: arath transcription factor myb	swissprot: Transcription factor MYB2 OS=Oryza sativa subsp. japonica	original description: none'	TRUE	5.1611	1.77594491390966e-08
TRAESCS4D02G181100	Up	'14.5.3.9.2.15'	'RNA biosynthesis.DNA-binding transcriptional regulation.helix-turn-helix DNA-binding domain.MYB transcription factor family.R2R3-MYB transcription factor family.subgroup-19/20 transcription factor'	prot-scriber: myb transcription factor	swissprot: Transcription factor MYB2 OS=Oryza sativa subsp. japonica	original description: none'	TRUE	4.28152	9.66066858210054e-07
TRAESCS1A02G406600	Down	'14.5.3.9.2.15'	'RNA biosynthesis.DNA-binding transcriptional regulation.helix-turn-helix DNA-binding domain.MYB transcription factor family.R2R3-MYB transcription factor family.subgroup-19/20 transcription factor'	prot-scriber: arath transcription factor myb	swissprot: Transcription factor MYB21 OS=Arabidopsis thaliana	original description: none'	TRUE	-6.86527	2.57800171667135e-05
TRAESCS1D02G415000	Down	'14.5.3.9.2.15'	'RNA biosynthesis.DNA-binding transcriptional regulation.helix-turn-helix DNA-binding domain.MYB transcription factor family.R2R3-MYB transcription factor family.subgroup-19/20 transcription factor'	prot-scriber: arath transcription factor myb	swissprot: Transcription factor MYB21 OS=Arabidopsis thaliana	original description: none'	TRUE	-5.71235	0.00257424
TRAESCS5A02G087100	Down	'14.5.3.9.2.15'	'RNA biosynthesis.DNA-binding transcriptional regulation.helix-turn-helix DNA-binding domain.MYB transcription factor family.R2R3-MYB transcription factor family.subgroup-19/20 transcription factor'	prot-scriber: arath transcription factor myb	swissprot: Transcription factor JAMYB OS=Oryza sativa subsp. japonica	original description: none'	TRUE	-4.18161	0.000741649
TRAESCS5B02G093000	Down	'14.5.3.9.2.15'	'RNA biosynthesis.DNA-binding transcriptional regulation.helix-turn-helix DNA-binding domain.MYB transcription factor family.R2R3-MYB transcription factor family.subgroup-19/20 transcription factor'	prot-scriber: arath transcription factor myb	swissprot: Transcription factor JAMYB OS=Oryza sativa subsp. japonica	original description: none'	TRUE	-8.03058	1.53164065068945e-06
TRAESCS5D02G099100	Down	'14.5.3.9.2.15'	'RNA biosynthesis.DNA-binding transcriptional regulation.helix-turn-helix DNA-binding domain.MYB transcription factor family.R2R3-MYB transcription factor family.subgroup-19/20 transcription factor'	prot-scriber: arath transcription factor myb	swissprot: Transcription factor JAMYB OS=Oryza sativa subsp. japonica	original description: none'	TRUE	-3.88666	6.5826364062769e-05
TRAESCSU02G069000	Down	'14.5.3.9.2.15'	'RNA biosynthesis.DNA-binding transcriptional regulation.helix-turn-helix DNA-binding domain.MYB transcription factor family.R2R3-MYB transcription factor family.subgroup-19/20 transcription factor'	prot-scriber: arath transcription factor myb	swissprot: Transcription factor JAMYB OS=Oryza sativa subsp. japonica	original description: none'	TRUE	-4.65682	0.00735484
TRAESCS3B02G217100	Up	'14.5.3.9.2.16'	'RNA biosynthesis.DNA-binding transcriptional regulation.helix-turn-helix DNA-binding domain.MYB transcription factor family.R2R3-MYB transcription factor family.subgroup-21 transcription factor *(LOF1/2)'	prot-scriber: arath transcription factor myb	swissprot: Transcription factor CSA OS=Oryza sativa subsp. japonica	original description: none'	TRUE	3.04878	0.00962278
TRAESCS5D02G164600	Up	'14.5.3.9.2.17'	'RNA biosynthesis.DNA-binding transcriptional regulation.helix-turn-helix DNA-binding domain.MYB transcription factor family.R2R3-MYB transcription factor family.subgroup-22/23 transcription factor'	prot-scriber: arath transcription factor myb	swissprot: Transcription factor MYB73 OS=Arabidopsis thaliana	original description: none'	TRUE	1.93327	9.38283988904991e-15
TRAESCS6B02G201700	Up	'14.5.3.9.2.17'	'RNA biosynthesis.DNA-binding transcriptional regulation.helix-turn-helix DNA-binding domain.MYB transcription factor family.R2R3-MYB transcription factor family.subgroup-22/23 transcription factor'	prot-scriber: arath transcription factor myb	swissprot: Transcription factor MYB44 OS=Arabidopsis thaliana	original description: none'	TRUE	3.1441	1.45442060847972e-10
TRAESCS6D02G162900	Up	'14.5.3.9.2.17'	'RNA biosynthesis.DNA-binding transcriptional regulation.helix-turn-helix DNA-binding domain.MYB transcription factor family.R2R3-MYB transcription factor family.subgroup-22/23 transcription factor'	prot-scriber: arath transcription factor myb	swissprot: Transcription factor MYB44 OS=Arabidopsis thaliana	original description: none'	TRUE	2.40507	8.30627702130823e-09
TRAESCS7A02G526500	Up	'14.5.3.9.2.17'	'RNA biosynthesis.DNA-binding transcriptional regulation.helix-turn-helix DNA-binding domain.MYB transcription factor family.R2R3-MYB transcription factor family.subgroup-22/23 transcription factor'	prot-scriber: myb transcription factor	swissprot: Transcription factor MYB77 OS=Arabidopsis thaliana	original description: none'	TRUE	2.57316	0.00361616
TRAESCS7D02G514800	Up	'14.5.3.9.2.17'	'RNA biosynthesis.DNA-binding transcriptional regulation.helix-turn-helix DNA-binding domain.MYB transcription factor family.R2R3-MYB transcription factor family.subgroup-22/23 transcription factor'	prot-scriber: arath transcription factor myb	swissprot: Transcription factor MYB73 OS=Arabidopsis thaliana	original description: none'	TRUE	7.07347	1.73444283602406e-06
TRAESCS1B02G236900	Down	'14.5.3.9.2.17'	'RNA biosynthesis.DNA-binding transcriptional regulation.helix-turn-helix DNA-binding domain.MYB transcription factor family.R2R3-MYB transcription factor family.subgroup-22/23 transcription factor'	prot-scriber: quality protein transcription factor myb	swissprot: Transcription factor MYB73 OS=Arabidopsis thaliana	original description: none'	TRUE	-1.49637	0.00133387
TRAESCS7A02G121900	Down	'14.5.3.9.2.18'	'RNA biosynthesis.DNA-binding transcriptional regulation.helix-turn-helix DNA-binding domain.MYB transcription factor family.R2R3-MYB transcription factor family.subgroup transcription factor *(PGA37)'	prot-scriber: transcription factor myb protein	swissprot: Transcription factor MYB98 OS=Arabidopsis thaliana	original description: none'	TRUE	-1.36965	2.44409785722093e-05
TRAESCS7D02G120400	Down	'14.5.3.9.2.18'	'RNA biosynthesis.DNA-binding transcriptional regulation.helix-turn-helix DNA-binding domain.MYB transcription factor family.R2R3-MYB transcription factor family.subgroup transcription factor *(PGA37)'	prot-scriber: transcription factor myb protein	swissprot: Transcription factor MYB98 OS=Arabidopsis thaliana	original description: none'	TRUE	-1.14378	0.00128513
TRAESCS2D02G444300	Up	'14.5.3.9.2.2'	'RNA biosynthesis.DNA-binding transcriptional regulation.helix-turn-helix DNA-binding domain.MYB transcription factor family.R2R3-MYB transcription factor family.subgroup-2 transcription factor'	prot-scriber: myb transcription factor	swissprot: Myb-related protein Zm1 OS=Zea mays	original description: none'	TRUE	4.79563	0.00621122
TRAESCS6A02G294000	Up	'14.5.3.9.2.23'	'RNA biosynthesis.DNA-binding transcriptional regulation.helix-turn-helix DNA-binding domain.MYB transcription factor family.R2R3-MYB transcription factor family.subgroup transcription factor *(MYB20/42/43/85)'	prot-scriber: myb transcription factor	swissprot: Transcription factor MYB20 OS=Arabidopsis thaliana	original description: none'	TRUE	4.79668	2.72802287237498e-06
TRAESCS6D02G274900	Up	'14.5.3.9.2.23'	'RNA biosynthesis.DNA-binding transcriptional regulation.helix-turn-helix DNA-binding domain.MYB transcription factor family.R2R3-MYB transcription factor family.subgroup transcription factor *(MYB20/42/43/85)'	prot-scriber: myb transcription factor	swissprot: Transcription factor MYB20 OS=Arabidopsis thaliana	original description: none'	TRUE	3.30925	0.000229831
TRAESCS7A02G205100	Up	'14.5.3.9.2.23'	'RNA biosynthesis.DNA-binding transcriptional regulation.helix-turn-helix DNA-binding domain.MYB transcription factor family.R2R3-MYB transcription factor family.subgroup transcription factor *(MYB20/42/43/85)'	prot-scriber: myb transcription factor	swissprot: Transcription factor MYB20 OS=Arabidopsis thaliana	original description: none'	TRUE	8.76691	1.97477420829268e-11
TRAESCS7D02G208000	Up	'14.5.3.9.2.23'	'RNA biosynthesis.DNA-binding transcriptional regulation.helix-turn-helix DNA-binding domain.MYB transcription factor family.R2R3-MYB transcription factor family.subgroup transcription factor *(MYB20/42/43/85)'	prot-scriber: myb transcription factor	swissprot: Transcription factor MYB20 OS=Arabidopsis thaliana	original description: none'	TRUE	5.56338	0.000329203
TRAESCS2A02G158900	Up	'14.5.3.9.2.24'	'RNA biosynthesis.DNA-binding transcriptional regulation.helix-turn-helix DNA-binding domain.MYB transcription factor family.R2R3-MYB transcription factor family.subgroup transcription factor *(FLP/MYB88)'	prot-scriber: myb transcription factor	swissprot: Transcription factor MYB88 OS=Arabidopsis thaliana	original description: none'	TRUE	2.19389	3.66783863536421e-11
TRAESCS2B02G184500	Up	'14.5.3.9.2.24'	'RNA biosynthesis.DNA-binding transcriptional regulation.helix-turn-helix DNA-binding domain.MYB transcription factor family.R2R3-MYB transcription factor family.subgroup transcription factor *(FLP/MYB88)'	prot-scriber: myb transcription factor	swissprot: Transcription factor MYB88 OS=Arabidopsis thaliana	original description: none'	TRUE	1.81386	7.12667005408951e-19
TRAESCS2D02G165900	Up	'14.5.3.9.2.24'	'RNA biosynthesis.DNA-binding transcriptional regulation.helix-turn-helix DNA-binding domain.MYB transcription factor family.R2R3-MYB transcription factor family.subgroup transcription factor *(FLP/MYB88)'	prot-scriber: myb transcription factor	swissprot: Transcription factor MYB88 OS=Arabidopsis thaliana	original description: none'	TRUE	2.78389	2.36237412648071e-28
TRAESCS2D02G444300	Up	'14.5.3.9.2.3'	'RNA biosynthesis.DNA-binding transcriptional regulation.helix-turn-helix DNA-binding domain.MYB transcription factor family.R2R3-MYB transcription factor family.subgroup-3 transcription factor'	prot-scriber: myb transcription factor	swissprot: Myb-related protein Zm1 OS=Zea mays	original description: none'	TRUE	4.79563	0.00621122
TRAESCS1A02G268800	Up	'14.5.3.9.2.4'	'RNA biosynthesis.DNA-binding transcriptional regulation.helix-turn-helix DNA-binding domain.MYB transcription factor family.R2R3-MYB transcription factor family.subgroup-4 transcription factor'	prot-scriber: transcription factor myb	swissprot: Myb-related protein 308 OS=Antirrhinum majus	original description: none'	TRUE	2.10566	0.000312769
TRAESCS3A02G384400	Up	'14.5.3.9.2.4'	'RNA biosynthesis.DNA-binding transcriptional regulation.helix-turn-helix DNA-binding domain.MYB transcription factor family.R2R3-MYB transcription factor family.subgroup-4 transcription factor'	prot-scriber: transcription factor myb	swissprot: Transcription repressor MYB4 OS=Arabidopsis thaliana	original description: none'	TRUE	5.02997	3.96666974599872e-09
TRAESCS3B02G416400	Up	'14.5.3.9.2.4'	'RNA biosynthesis.DNA-binding transcriptional regulation.helix-turn-helix DNA-binding domain.MYB transcription factor family.R2R3-MYB transcription factor family.subgroup-4 transcription factor'	prot-scriber: transcription factor myb	swissprot: Transcription repressor MYB4 OS=Arabidopsis thaliana	original description: none'	TRUE	3.15887	6.77958336028043e-10
TRAESCS5B02G119300	Up	'14.5.3.9.2.4'	'RNA biosynthesis.DNA-binding transcriptional regulation.helix-turn-helix DNA-binding domain.MYB transcription factor family.R2R3-MYB transcription factor family.subgroup-4 transcription factor'	prot-scriber: myb transcription factor	swissprot: Myb-related protein 308 OS=Antirrhinum majus	original description: none'	TRUE	4.16901	0.00107293
TRAESCS7A02G272100	Up	'14.5.3.9.2.4'	'RNA biosynthesis.DNA-binding transcriptional regulation.helix-turn-helix DNA-binding domain.MYB transcription factor family.R2R3-MYB transcription factor family.subgroup-4 transcription factor'	prot-scriber: arath transcription factor myb	swissprot: Myb-related protein Zm38 OS=Zea mays	original description: none'	TRUE	5.93194	3.88056823093883e-06
TRAESCS7B02G169900	Up	'14.5.3.9.2.4'	'RNA biosynthesis.DNA-binding transcriptional regulation.helix-turn-helix DNA-binding domain.MYB transcription factor family.R2R3-MYB transcription factor family.subgroup-4 transcription factor'	prot-scriber: arath transcription factor myb	swissprot: Myb-related protein Zm38 OS=Zea mays	original description: none'	TRUE	4.61556	1.08231181141447e-07
TRAESCS7D02G272400	Up	'14.5.3.9.2.4'	'RNA biosynthesis.DNA-binding transcriptional regulation.helix-turn-helix DNA-binding domain.MYB transcription factor family.R2R3-MYB transcription factor family.subgroup-4 transcription factor'	prot-scriber: arath transcription factor myb	swissprot: Myb-related protein Zm38 OS=Zea mays	original description: none'	TRUE	4.00398	2.86717797806226e-07
TRAESCS4A02G217800	Down	'14.5.3.9.2.4'	'RNA biosynthesis.DNA-binding transcriptional regulation.helix-turn-helix DNA-binding domain.MYB transcription factor family.R2R3-MYB transcription factor family.subgroup-4 transcription factor'	prot-scriber: transcription factor myb	swissprot: MYB-like transcription factor 4 OS=Petunia hybrida	original description: none'	TRUE	-6.8143	1.11132996182421e-06
TRAESCS4B02G096500	Down	'14.5.3.9.2.4'	'RNA biosynthesis.DNA-binding transcriptional regulation.helix-turn-helix DNA-binding domain.MYB transcription factor family.R2R3-MYB transcription factor family.subgroup-4 transcription factor'	prot-scriber: myb transcription factor	swissprot: MYB-like transcription factor 4 OS=Petunia hybrida	original description: none'	TRUE	-3.68117	0.00641984
TRAESCS2A02G552400	Down	'14.5.3.9.2.7'	'RNA biosynthesis.DNA-binding transcriptional regulation.helix-turn-helix DNA-binding domain.MYB transcription factor family.R2R3-MYB transcription factor family.subgroup-9 transcription factor'	prot-scriber: arath transcription factor myb	swissprot: Transcription factor MYB16 OS=Arabidopsis thaliana	original description: none'	TRUE	-2.37489	0.00057971
TRAESCS2A02G206400	Up	'14.5.3.9.2.9'	'RNA biosynthesis.DNA-binding transcriptional regulation.helix-turn-helix DNA-binding domain.MYB transcription factor family.R2R3-MYB transcription factor family.subgroup-11 transcription factor'	prot-scriber: myb transcription factor	swissprot: Transcription factor MYB102 OS=Arabidopsis thaliana	original description: none'	TRUE	4.17218	0.000639468
TRAESCS1A02G129300	Up	'14.5.3.9.3'	'RNA biosynthesis.DNA-binding transcriptional regulation.helix-turn-helix DNA-binding domain.MYB transcription factor family.R1R2R3-MYB transcription factor'	prot-scriber: transcription factor myb	swissprot: Transcription factor MYB3R-4 OS=Arabidopsis thaliana	original description: none'	TRUE	1.5295	2.2180636309723e-15
TRAESCS1B02G147800	Up	'14.5.3.9.3'	'RNA biosynthesis.DNA-binding transcriptional regulation.helix-turn-helix DNA-binding domain.MYB transcription factor family.R1R2R3-MYB transcription factor'	prot-scriber: transcription factor myb	swissprot: Transcription factor MYB3R-4 OS=Arabidopsis thaliana	original description: none'	TRUE	1.50527	0.00292501
TRAESCS1D02G125400	Up	'14.5.3.9.3'	'RNA biosynthesis.DNA-binding transcriptional regulation.helix-turn-helix DNA-binding domain.MYB transcription factor family.R1R2R3-MYB transcription factor'	prot-scriber: transcription factor myb	swissprot: Transcription factor MYB3R-4 OS=Arabidopsis thaliana	original description: none'	TRUE	1.64973	1.16767713043907e-15
TRAESCS1B02G293300	Down	'14.5.3.9.3'	'RNA biosynthesis.DNA-binding transcriptional regulation.helix-turn-helix DNA-binding domain.MYB transcription factor family.R1R2R3-MYB transcription factor'	prot-scriber: transcription factor myb	swissprot: Transcription factor MYB3R-2 OS=Oryza sativa subsp. japonica	original description: none'	TRUE	-1.23563	5.21993701901331e-13
TRAESCS1D02G283100	Down	'14.5.3.9.3'	'RNA biosynthesis.DNA-binding transcriptional regulation.helix-turn-helix DNA-binding domain.MYB transcription factor family.R1R2R3-MYB transcription factor'	prot-scriber: transcription factor myb	swissprot: Transcription factor MYB3R-2 OS=Oryza sativa subsp. japonica	original description: none'	TRUE	-1.3438	8.65064133752517e-11
TRAESCS5A02G291400	Down	'14.5.3.9.4'	'RNA biosynthesis.DNA-binding transcriptional regulation.helix-turn-helix DNA-binding domain.MYB transcription factor family.R0R1R2R3-MYB transcription factor'	prot-scriber: transcriptional activator myb	swissprot: Transcription factor MYB3R-3 OS=Arabidopsis thaliana	original description: none'	TRUE	-1.54341	4.91033509347265e-28
TRAESCS5B02G290500	Down	'14.5.3.9.4'	'RNA biosynthesis.DNA-binding transcriptional regulation.helix-turn-helix DNA-binding domain.MYB transcription factor family.R0R1R2R3-MYB transcription factor'	prot-scriber: transcriptional activator myb	swissprot: Transcription factor MYB3R-5 OS=Arabidopsis thaliana	original description: none'	TRUE	-1.86795	5.87611968190893e-27
TRAESCS5D02G298900	Down	'14.5.3.9.4'	'RNA biosynthesis.DNA-binding transcriptional regulation.helix-turn-helix DNA-binding domain.MYB transcription factor family.R0R1R2R3-MYB transcription factor'	prot-scriber: transcriptional activator myb	swissprot: Transcription factor MYB3R-5 OS=Arabidopsis thaliana	original description: none'	TRUE	-1.53274	1.67489935054128e-22
TRAESCS5A02G371500	Up	'14.5.4.1'	'RNA biosynthesis.DNA-binding transcriptional regulation.other all-alpha-helix DNA-binding domain.transcription factor *(YABBY)'	prot-scriber: axial regulator yabby	swissprot: Protein YABBY 2 OS=Oryza sativa subsp. japonica	original description: none'	TRUE	4.09096	0.00216334
TRAESCS5B02G373600	Up	'14.5.4.1'	'RNA biosynthesis.DNA-binding transcriptional regulation.other all-alpha-helix DNA-binding domain.transcription factor *(YABBY)'	prot-scriber: axial regulator yabby	swissprot: Protein YABBY 2 OS=Oryza sativa subsp. japonica	original description: none'	TRUE	6.39169	1.17163792730914e-05
TRAESCS5D02G380900	Up	'14.5.4.1'	'RNA biosynthesis.DNA-binding transcriptional regulation.other all-alpha-helix DNA-binding domain.transcription factor *(YABBY)'	prot-scriber: axial regulator yabby	swissprot: Protein YABBY 2 OS=Oryza sativa subsp. japonica	original description: none'	TRUE	9.49026	3.86496299612468e-13
TRAESCS2A02G099900	Up	'14.5.4.2'	'RNA biosynthesis.DNA-binding transcriptional regulation.other all-alpha-helix DNA-binding domain.transcription factor *(EIL)'	prot-scriber: ethylene insensitive protein	swissprot: Protein ETHYLENE-INSENSITIVE 3-like 2 OS=Oryza sativa subsp. japonica	original description: none'	TRUE	2.38349	0.00113953
TRAESCS2B02G116900	Up	'14.5.4.2'	'RNA biosynthesis.DNA-binding transcriptional regulation.other all-alpha-helix DNA-binding domain.transcription factor *(EIL)'	prot-scriber: ethylene insensitive protein	swissprot: Protein ETHYLENE-INSENSITIVE 3-like 2 OS=Oryza sativa subsp. japonica	original description: none'	TRUE	4.69842	6.86021989864057e-06
TRAESCS4B02G175100	Up	'14.5.4.2'	'RNA biosynthesis.DNA-binding transcriptional regulation.other all-alpha-helix DNA-binding domain.transcription factor *(EIL)'	prot-scriber: ethylene insensitive protein	swissprot: Protein ETHYLENE-INSENSITIVE 3-like 1a OS=Oryza sativa subsp. japonica	original description: none'	TRUE	3.11347	4.36418193630115e-31
TRAESCS4D02G177000	Up	'14.5.4.2'	'RNA biosynthesis.DNA-binding transcriptional regulation.other all-alpha-helix DNA-binding domain.transcription factor *(EIL)'	prot-scriber: ethylene insensitive protein	swissprot: Protein ETHYLENE-INSENSITIVE 3-like 1a OS=Oryza sativa subsp. japonica	original description: none'	TRUE	2.91846	5.90038230555551e-20
TRAESCS5D02G273600	Down	'14.5.4.2'	'RNA biosynthesis.DNA-binding transcriptional regulation.other all-alpha-helix DNA-binding domain.transcription factor *(EIL)'	prot-scriber: ethylene insensitive protein	swissprot: ETHYLENE INSENSITIVE 3-like 3 protein OS=Arabidopsis thaliana	original description: none'	TRUE	-1.18122	1.88076630762789e-05
TRAESCS7A02G518800	Down	'14.5.4.4'	'RNA biosynthesis.DNA-binding transcriptional regulation.other all-alpha-helix DNA-binding domain.NF-X transcription factor *(NF-X1)'	prot-scriber: nf x1 type zinc finger protein nfxl	swissprot: NF-X1-type zinc finger protein NFXL1 OS=Arabidopsis thaliana	original description: none'	TRUE	-1.55562	7.41291199251087e-13
TRAESCS7B02G434700	Down	'14.5.4.4'	'RNA biosynthesis.DNA-binding transcriptional regulation.other all-alpha-helix DNA-binding domain.NF-X transcription factor *(NF-X1)'	prot-scriber: nf x1 type zinc finger protein nfxl	swissprot: NF-X1-type zinc finger protein NFXL1 OS=Arabidopsis thaliana	original description: none'	TRUE	-1.14098	6.35127973512185e-11
TRAESCS7D02G508800	Down	'14.5.4.4'	'RNA biosynthesis.DNA-binding transcriptional regulation.other all-alpha-helix DNA-binding domain.NF-X transcription factor *(NF-X1)'	prot-scriber: nf x1 type zinc finger protein nfxl	swissprot: NF-X1-type zinc finger protein NFXL1 OS=Arabidopsis thaliana	original description: none'	TRUE	-1.66177	1.28316669313627e-12
TRAESCS6B02G146200	Up	'14.5.4.5.1.2'	'RNA biosynthesis.DNA-binding transcriptional regulation.other all-alpha-helix DNA-binding domain.BBX family.class-I transcription factor activity.transcriptional co-regulator *(CIA2)'	prot-scriber: cct domain containing protein	swissprot: Protein CHLOROPLAST IMPORT APPARATUS 2 OS=Arabidopsis thaliana	original description: none'	TRUE	2.10555	0.00503186
TRAESCS7A02G218600	Up	'14.5.4.5.2'	'RNA biosynthesis.DNA-binding transcriptional regulation.other all-alpha-helix DNA-binding domain.BBX family.class-II transcription factor'	prot-scriber: zinc finger protein constans	swissprot: Zinc finger protein CONSTANS-LIKE 9 OS=Arabidopsis thaliana	original description: none'	TRUE	1.48045	1.41298965151413e-06
TRAESCS7B02G125500	Up	'14.5.4.5.2'	'RNA biosynthesis.DNA-binding transcriptional regulation.other all-alpha-helix DNA-binding domain.BBX family.class-II transcription factor'	prot-scriber: zinc finger protein constans	swissprot: Zinc finger protein CONSTANS-LIKE 9 OS=Arabidopsis thaliana	original description: none'	TRUE	3.95223	7.89740081030873e-24
TRAESCS7B02G161500	Up	'14.5.4.5.2'	'RNA biosynthesis.DNA-binding transcriptional regulation.other all-alpha-helix DNA-binding domain.BBX family.class-II transcription factor'	prot-scriber: zinc finger protein constans	swissprot: Zinc finger protein CONSTANS-LIKE 14 OS=Arabidopsis thaliana	original description: none'	TRUE	1.2491	0.00035375
TRAESCS7D02G220300	Up	'14.5.4.5.2'	'RNA biosynthesis.DNA-binding transcriptional regulation.other all-alpha-helix DNA-binding domain.BBX family.class-II transcription factor'	prot-scriber: zinc finger protein constans	swissprot: Zinc finger protein CONSTANS-LIKE 9 OS=Arabidopsis thaliana	original description: none'	TRUE	2.71524	2.5650266812912e-16
TRAESCS4A02G140600	Down	'14.5.4.5.2'	'RNA biosynthesis.DNA-binding transcriptional regulation.other all-alpha-helix DNA-binding domain.BBX family.class-II transcription factor'	prot-scriber: zinc finger protein constans	swissprot: Zinc finger protein CONSTANS-LIKE 13 OS=Arabidopsis thaliana	original description: none'	TRUE	-2.66342	1.65959794884463e-11
TRAESCS4D02G167300	Down	'14.5.4.5.2'	'RNA biosynthesis.DNA-binding transcriptional regulation.other all-alpha-helix DNA-binding domain.BBX family.class-II transcription factor'	prot-scriber: zinc finger protein constans	swissprot: Zinc finger protein CONSTANS-LIKE 13 OS=Arabidopsis thaliana	original description: none'	TRUE	-1.33966	0.000351645
TRAESCS5D02G341000	Down	'14.5.4.5.2'	'RNA biosynthesis.DNA-binding transcriptional regulation.other all-alpha-helix DNA-binding domain.BBX family.class-II transcription factor'	prot-scriber: zinc finger protein constans	swissprot: no annotation	original description: none'	TRUE	-4.18176	9.38338885403748e-05
TRAESCS6A02G286400	Down	'14.5.4.5.2'	'RNA biosynthesis.DNA-binding transcriptional regulation.other all-alpha-helix DNA-binding domain.BBX family.class-II transcription factor'	prot-scriber: zinc finger protein constans	swissprot: Zinc finger protein CONSTANS-LIKE 10 OS=Arabidopsis thaliana	original description: none'	TRUE	-1.29054	8.69955301941984e-06
TRAESCS6D02G267100	Down	'14.5.4.5.2'	'RNA biosynthesis.DNA-binding transcriptional regulation.other all-alpha-helix DNA-binding domain.BBX family.class-II transcription factor'	prot-scriber: zinc finger protein constans	swissprot: Zinc finger protein CONSTANS-LIKE 10 OS=Arabidopsis thaliana	original description: none'	TRUE	-2.31111	1.12922209612966e-09
TRAESCS7D02G003500	Down	'14.5.4.5.2'	'RNA biosynthesis.DNA-binding transcriptional regulation.other all-alpha-helix DNA-binding domain.BBX family.class-II transcription factor'	prot-scriber: zinc finger protein constans	swissprot: no annotation	original description: none'	TRUE	-3.90418	9.05729391120802e-12
TRAESCSU02G091500	Down	'14.5.4.5.2'	'RNA biosynthesis.DNA-binding transcriptional regulation.other all-alpha-helix DNA-binding domain.BBX family.class-II transcription factor'	prot-scriber: constans zinc finger protein	swissprot: no annotation	original description: none'	TRUE	-3.26269	2.24369430160548e-10
TRAESCS3B02G156900	Up	'14.5.4.5.4'	'RNA biosynthesis.DNA-binding transcriptional regulation.other all-alpha-helix DNA-binding domain.BBX family.class-IV transcription factor'	prot-scriber: b box protein	swissprot: B-box zinc finger protein 22 OS=Arabidopsis thaliana	original description: none'	TRUE	3.15748	2.89307881409238e-07
TRAESCS6D02G199200	Up	'14.5.4.5.4'	'RNA biosynthesis.DNA-binding transcriptional regulation.other all-alpha-helix DNA-binding domain.BBX family.class-IV transcription factor'	prot-scriber: b box zinc finger protein	swissprot: B-box zinc finger protein 24 OS=Arabidopsis thaliana	original description: none'	TRUE	4.50811	0.000234282
TRAESCS7A02G108400	Up	'14.5.4.5.4'	'RNA biosynthesis.DNA-binding transcriptional regulation.other all-alpha-helix DNA-binding domain.BBX family.class-IV transcription factor'	prot-scriber: b box zinc finger protein	swissprot: B-box zinc finger protein 22 OS=Arabidopsis thaliana	original description: none'	TRUE	1.12337	1.31952967858819e-05
TRAESCS2A02G366100	Down	'14.5.4.5.4'	'RNA biosynthesis.DNA-binding transcriptional regulation.other all-alpha-helix DNA-binding domain.BBX family.class-IV transcription factor'	prot-scriber: b box zinc finger protein	swissprot: B-box zinc finger protein 24 OS=Arabidopsis thaliana	original description: none'	TRUE	-2.45473	0.00236443
TRAESCS1D02G217100	Down	'14.5.5.1'	'RNA biosynthesis.DNA-binding transcriptional regulation.immunoglobulin-like fold DNA-binding domain.STAT transcription factor *(SHa/SHb)'	prot-scriber: sh domain containing protein	swissprot: SH2 domain-containing protein B OS=Arabidopsis thaliana	original description: none'	TRUE	-1.06412	1.21959653572274e-06
TRAESCS1A02G199600	Up	'14.5.6.1'	'RNA biosynthesis.DNA-binding transcriptional regulation.alpha-helix exposed by beta-structure.MADS/AGL transcription factor'	prot-scriber: agamous mads box protein agl	swissprot: MADS-box transcription factor 56 OS=Oryza sativa subsp. indica	original description: none'	TRUE	2.02877	1.94452713457454e-05
TRAESCS1D02G441200	Up	'14.5.6.1'	'RNA biosynthesis.DNA-binding transcriptional regulation.alpha-helix exposed by beta-structure.MADS/AGL transcription factor'	prot-scriber: mads box transcription factor	swissprot: MADS-box transcription factor 30 OS=Oryza sativa subsp. japonica	original description: none'	TRUE	6.41039	0.00126147
TRAESCS2A02G261200	Up	'14.5.6.1'	'RNA biosynthesis.DNA-binding transcriptional regulation.alpha-helix exposed by beta-structure.MADS/AGL transcription factor'	prot-scriber: mads box transcription factor	swissprot: MADS-box transcription factor 15 OS=Oryza sativa subsp. japonica	original description: none'	TRUE	4.82765	1.68261204536359e-07
TRAESCS2B02G281000	Up	'14.5.6.1'	'RNA biosynthesis.DNA-binding transcriptional regulation.alpha-helix exposed by beta-structure.MADS/AGL transcription factor'	prot-scriber: mads box transcription factor	swissprot: MADS-box transcription factor 15 OS=Oryza sativa subsp. japonica	original description: none'	TRUE	4.14498	2.1146361751793e-06
TRAESCS2B02G328000	Up	'14.5.6.1'	'RNA biosynthesis.DNA-binding transcriptional regulation.alpha-helix exposed by beta-structure.MADS/AGL transcription factor'	prot-scriber: mads box transcription factor	swissprot: MADS-box transcription factor 26 OS=Oryza sativa subsp. japonica	original description: none'	TRUE	2.12498	0.00803774
TRAESCS2B02G344000	Up	'14.5.6.1'	'RNA biosynthesis.DNA-binding transcriptional regulation.alpha-helix exposed by beta-structure.MADS/AGL transcription factor'	prot-scriber: mads box transcription factor	swissprot: MADS-box transcription factor 27 OS=Oryza sativa subsp. japonica	original description: none'	TRUE	5.79632	0.000104513
TRAESCS2D02G262700	Up	'14.5.6.1'	'RNA biosynthesis.DNA-binding transcriptional regulation.alpha-helix exposed by beta-structure.MADS/AGL transcription factor'	prot-scriber: mads box transcription factor	swissprot: MADS-box transcription factor 15 OS=Oryza sativa subsp. japonica	original description: none'	TRUE	4.9825	2.26943427679242e-05
TRAESCS3A02G434400	Up	'14.5.6.1'	'RNA biosynthesis.DNA-binding transcriptional regulation.alpha-helix exposed by beta-structure.MADS/AGL transcription factor'	prot-scriber: mads box transcription factor	swissprot: MADS-box transcription factor 51 OS=Oryza sativa subsp. japonica	original description: none'	TRUE	1.2724	0.00265382
TRAESCS3B02G318300	Up	'14.5.6.1'	'RNA biosynthesis.DNA-binding transcriptional regulation.alpha-helix exposed by beta-structure.MADS/AGL transcription factor'	prot-scriber: mads box transcription factor	swissprot: MADS-box transcription factor 32 OS=Oryza sativa subsp. japonica	original description: none'	TRUE	4.00563	0.00593701
TRAESCS3B02G469700	Up	'14.5.6.1'	'RNA biosynthesis.DNA-binding transcriptional regulation.alpha-helix exposed by beta-structure.MADS/AGL transcription factor'	prot-scriber: mads box transcription factor	swissprot: MADS-box transcription factor 51 OS=Oryza sativa subsp. japonica	original description: none'	TRUE	2.24902	5.1649696831656e-07
TRAESCS3D02G284200	Up	'14.5.6.1'	'RNA biosynthesis.DNA-binding transcriptional regulation.alpha-helix exposed by beta-structure.MADS/AGL transcription factor'	prot-scriber: mads box transcription factor	swissprot: MADS-box transcription factor 32 OS=Oryza sativa subsp. japonica	original description: none'	TRUE	5.26714	1.57906056893042e-10
TRAESCS3D02G427700	Up	'14.5.6.1'	'RNA biosynthesis.DNA-binding transcriptional regulation.alpha-helix exposed by beta-structure.MADS/AGL transcription factor'	prot-scriber: mads box transcription factor	swissprot: MADS-box transcription factor 51 OS=Oryza sativa subsp. japonica	original description: none'	TRUE	1.49905	1.19287078793186e-05
TRAESCS3D02G428000	Up	'14.5.6.1'	'RNA biosynthesis.DNA-binding transcriptional regulation.alpha-helix exposed by beta-structure.MADS/AGL transcription factor'	prot-scriber: mads box transcription factor	swissprot: MADS-box transcription factor 51 OS=Oryza sativa subsp. japonica	original description: none'	TRUE	4.92752	0.000513696
TRAESCS4B02G351500	Up	'14.5.6.1'	'RNA biosynthesis.DNA-binding transcriptional regulation.alpha-helix exposed by beta-structure.MADS/AGL transcription factor'	prot-scriber: mads box domain containing protein	swissprot: MADS-box transcription factor 51 OS=Oryza sativa subsp. japonica	original description: none'	TRUE	4.02979	0.00222625
TRAESCS5D02G118200	Up	'14.5.6.1'	'RNA biosynthesis.DNA-binding transcriptional regulation.alpha-helix exposed by beta-structure.MADS/AGL transcription factor'	prot-scriber: agamous mads box protein agl	swissprot: MADS-box transcription factor 13 OS=Oryza sativa subsp. japonica	original description: none'	TRUE	1.45802	7.29012524024568e-10
TRAESCS6B02G322700	Up	'14.5.6.1'	'RNA biosynthesis.DNA-binding transcriptional regulation.alpha-helix exposed by beta-structure.MADS/AGL transcription factor'	prot-scriber: mads box transcription factor	swissprot: MADS-box transcription factor 57 OS=Oryza sativa subsp. japonica	original description: none'	TRUE	6.36797	7.08055344653326e-06
TRAESCS7A02G175200	Up	'14.5.6.1'	'RNA biosynthesis.DNA-binding transcriptional regulation.alpha-helix exposed by beta-structure.MADS/AGL transcription factor'	prot-scriber: mads box transcription factor	swissprot: MADS-box transcription factor 55 OS=Oryza sativa subsp. japonica	original description: none'	TRUE	1.868	2.29607655515764e-05
TRAESCS7B02G080300	Up	'14.5.6.1'	'RNA biosynthesis.DNA-binding transcriptional regulation.alpha-helix exposed by beta-structure.MADS/AGL transcription factor'	prot-scriber: mads box transcription factor	swissprot: MADS-box transcription factor 55 OS=Oryza sativa subsp. japonica	original description: none'	TRUE	3.30267	4.7979504997522e-20
TRAESCS7D02G176700	Up	'14.5.6.1'	'RNA biosynthesis.DNA-binding transcriptional regulation.alpha-helix exposed by beta-structure.MADS/AGL transcription factor'	prot-scriber: mads box transcription factor	swissprot: MADS-box transcription factor 55 OS=Oryza sativa subsp. japonica	original description: none'	TRUE	4.50187	2.26061547295387e-29
TRAESCS7D02G388600	Up	'14.5.6.1'	'RNA biosynthesis.DNA-binding transcriptional regulation.alpha-helix exposed by beta-structure.MADS/AGL transcription factor'	prot-scriber: mads box domain containing protein	swissprot: no annotation	original description: none'	TRUE	1.98428	0.000211499
TRAESCS2A02G174300	Down	'14.5.6.1'	'RNA biosynthesis.DNA-binding transcriptional regulation.alpha-helix exposed by beta-structure.MADS/AGL transcription factor'	prot-scriber: mads box transcription factor	swissprot: MADS-box transcription factor 18 OS=Oryza sativa subsp. indica	original description: none'	TRUE	-4.27129	6.41163637290989e-19
TRAESCS2B02G200800	Down	'14.5.6.1'	'RNA biosynthesis.DNA-binding transcriptional regulation.alpha-helix exposed by beta-structure.MADS/AGL transcription factor'	prot-scriber: mads box transcription factor	swissprot: MADS-box transcription factor 18 OS=Oryza sativa subsp. indica	original description: none'	TRUE	-4.45606	1.0938694611198e-10
TRAESCS2D02G181400	Down	'14.5.6.1'	'RNA biosynthesis.DNA-binding transcriptional regulation.alpha-helix exposed by beta-structure.MADS/AGL transcription factor'	prot-scriber: mads box transcription factor	swissprot: MADS-box transcription factor 18 OS=Oryza sativa subsp. indica	original description: none'	TRUE	-8.64735	6.03131576152507e-10
TRAESCS3A02G314300	Down	'14.5.6.1'	'RNA biosynthesis.DNA-binding transcriptional regulation.alpha-helix exposed by beta-structure.MADS/AGL transcription factor'	prot-scriber: agamous mads box protein agl	swissprot: MADS-box transcription factor 3 OS=Oryza sativa subsp. japonica	original description: none'	TRUE	-2.61589	0.00829438
TRAESCS3A02G527400	Down	'14.5.6.1'	'RNA biosynthesis.DNA-binding transcriptional regulation.alpha-helix exposed by beta-structure.MADS/AGL transcription factor'	prot-scriber: mads box domain containing protein	swissprot: Agamous-like MADS-box protein AGL62 OS=Arabidopsis thaliana	original description: none'	TRUE	-3.2103	0.000994107
TRAESCS3D02G102700	Down	'14.5.6.1'	'RNA biosynthesis.DNA-binding transcriptional regulation.alpha-helix exposed by beta-structure.MADS/AGL transcription factor'	prot-scriber: mads box transcription factor	swissprot: MADS-box transcription factor 29 OS=Oryza sativa subsp. japonica	original description: none'	TRUE	-3.59476	2.55260737535116e-08
TRAESCS3D02G513800	Down	'14.5.6.1'	'RNA biosynthesis.DNA-binding transcriptional regulation.alpha-helix exposed by beta-structure.MADS/AGL transcription factor'	prot-scriber: mads box domain containing protein	swissprot: Agamous-like MADS-box protein AGL61 OS=Arabidopsis thaliana	original description: none'	TRUE	-8.18036	1.65329678050717e-06
TRAESCS4A02G169000	Down	'14.5.6.1'	'RNA biosynthesis.DNA-binding transcriptional regulation.alpha-helix exposed by beta-structure.MADS/AGL transcription factor'	prot-scriber: mads box domain containing protein	swissprot: Agamous-like MADS-box protein AGL65 OS=Arabidopsis thaliana	original description: none'	TRUE	-3.05103	9.17024701985615e-05
TRAESCS4B02G023300	Down	'14.5.6.1'	'RNA biosynthesis.DNA-binding transcriptional regulation.alpha-helix exposed by beta-structure.MADS/AGL transcription factor'	prot-scriber: mads box domain containing protein	swissprot: Agamous-like MADS-box protein AGL66 OS=Arabidopsis thaliana	original description: none'	TRUE	-7.76111	2.97367106122577e-09
TRAESCS4B02G346700	Down	'14.5.6.1'	'RNA biosynthesis.DNA-binding transcriptional regulation.alpha-helix exposed by beta-structure.MADS/AGL transcription factor'	prot-scriber: mads box transcription factor	swissprot: MADS-box transcription factor 50 OS=Oryza sativa subsp. japonica	original description: none'	TRUE	-1.09429	0.00247546
TRAESCS4D02G021100	Down	'14.5.6.1'	'RNA biosynthesis.DNA-binding transcriptional regulation.alpha-helix exposed by beta-structure.MADS/AGL transcription factor'	prot-scriber: mads box domain containing protein	swissprot: Agamous-like MADS-box protein AGL66 OS=Arabidopsis thaliana	original description: none'	TRUE	-4.16086	2.56483751271597e-16
TRAESCS4D02G147000	Down	'14.5.6.1'	'RNA biosynthesis.DNA-binding transcriptional regulation.alpha-helix exposed by beta-structure.MADS/AGL transcription factor'	prot-scriber: mads box domain containing protein	swissprot: Agamous-like MADS-box protein AGL65 OS=Arabidopsis thaliana	original description: none'	TRUE	-3.03485	3.1034910323799e-06
TRAESCS5A02G286800	Down	'14.5.6.1'	'RNA biosynthesis.DNA-binding transcriptional regulation.alpha-helix exposed by beta-structure.MADS/AGL transcription factor'	prot-scriber: k box and mads transcription factor protein	swissprot: MADS-box transcription factor 8 OS=Oryza sativa subsp. japonica	original description: none'	TRUE	-4.45163	1.15676729246961e-37
TRAESCS5A02G391700	Down	'14.5.6.1'	'RNA biosynthesis.DNA-binding transcriptional regulation.alpha-helix exposed by beta-structure.MADS/AGL transcription factor'	prot-scriber: mads box transcription factor	swissprot: Protein VERNALIZATION 1 OS=Brachypodium distachyon	original description: none'	TRUE	-2.41431	9.07924266089341e-49
TRAESCS5B02G286100	Down	'14.5.6.1'	'RNA biosynthesis.DNA-binding transcriptional regulation.alpha-helix exposed by beta-structure.MADS/AGL transcription factor'	prot-scriber: k box and mads transcription factor protein	swissprot: MADS-box transcription factor 8 OS=Oryza sativa subsp. japonica	original description: none'	TRUE	-2.70899	4.12607037529015e-06
TRAESCS5B02G396600	Down	'14.5.6.1'	'RNA biosynthesis.DNA-binding transcriptional regulation.alpha-helix exposed by beta-structure.MADS/AGL transcription factor'	prot-scriber: mads box transcription factor	swissprot: Protein VERNALIZATION 1 OS=Brachypodium distachyon	original description: none'	TRUE	-3.05308	8.88413808689028e-41
TRAESCS5D02G294500	Down	'14.5.6.1'	'RNA biosynthesis.DNA-binding transcriptional regulation.alpha-helix exposed by beta-structure.MADS/AGL transcription factor'	prot-scriber: k box and mads transcription factor protein	swissprot: MADS-box transcription factor 8 OS=Oryza sativa subsp. japonica	original description: none'	TRUE	-4.42235	8.82677417486708e-23
TRAESCS5D02G401500	Down	'14.5.6.1'	'RNA biosynthesis.DNA-binding transcriptional regulation.alpha-helix exposed by beta-structure.MADS/AGL transcription factor'	prot-scriber: mads box transcription factor	swissprot: Protein VERNALIZATION 1 OS=Brachypodium distachyon	original description: none'	TRUE	-2.50953	1.98009817156594e-41
TRAESCS5D02G474300	Down	'14.5.6.1'	'RNA biosynthesis.DNA-binding transcriptional regulation.alpha-helix exposed by beta-structure.MADS/AGL transcription factor'	prot-scriber: mads box domain containing protein	swissprot: Agamous-like MADS-box protein AGL61 OS=Arabidopsis thaliana	original description: none'	TRUE	-4.56698	1.12304607228347e-05
TRAESCS6D02G014600	Down	'14.5.6.1'	'RNA biosynthesis.DNA-binding transcriptional regulation.alpha-helix exposed by beta-structure.MADS/AGL transcription factor'	prot-scriber: mads box transcription factor	swissprot: MADS-box transcription factor 56 OS=Oryza sativa subsp. indica	original description: none'	TRUE	-1.53004	2.53947802753182e-19
TRAESCS7A02G260600	Down	'14.5.6.1'	'RNA biosynthesis.DNA-binding transcriptional regulation.alpha-helix exposed by beta-structure.MADS/AGL transcription factor'	prot-scriber: k box and mads transcription factor protein	swissprot: MADS-box transcription factor 7 OS=Oryza sativa subsp. indica	original description: none'	TRUE	-4.23577	7.16703915890162e-07
TRAESCS7A02G335700	Down	'14.5.6.1'	'RNA biosynthesis.DNA-binding transcriptional regulation.alpha-helix exposed by beta-structure.MADS/AGL transcription factor'	prot-scriber: mads box domain containing protein	swissprot: no annotation	original description: none'	TRUE	-6.49562	4.6291007756207e-06
TRAESCS7A02G342300	Down	'14.5.6.1'	'RNA biosynthesis.DNA-binding transcriptional regulation.alpha-helix exposed by beta-structure.MADS/AGL transcription factor'	prot-scriber: mads box domain containing protein	swissprot: Agamous-like MADS-box protein AGL62 OS=Arabidopsis thaliana	original description: none'	TRUE	-2.18012	0.00914628
TRAESCS7A02G383800	Down	'14.5.6.1'	'RNA biosynthesis.DNA-binding transcriptional regulation.alpha-helix exposed by beta-structure.MADS/AGL transcription factor'	prot-scriber: mads box transcription factor	swissprot: MADS-box transcription factor 16 OS=Oryza sativa subsp. japonica	original description: none'	TRUE	-4.37893	2.9628594065421e-05
TRAESCS7B02G158600	Down	'14.5.6.1'	'RNA biosynthesis.DNA-binding transcriptional regulation.alpha-helix exposed by beta-structure.MADS/AGL transcription factor'	prot-scriber: k box and mads transcription factor protein	swissprot: MADS-box transcription factor 7 OS=Oryza sativa subsp. indica	original description: none'	TRUE	-6.14279	1.83836188440977e-07
TRAESCS7B02G286600	Down	'14.5.6.1'	'RNA biosynthesis.DNA-binding transcriptional regulation.alpha-helix exposed by beta-structure.MADS/AGL transcription factor'	prot-scriber: mads box transcription factor	swissprot: MADS-box transcription factor 16 OS=Oryza sativa subsp. japonica	original description: none'	TRUE	-7.01163	6.45627293808017e-06
TRAESCS7D02G261600	Down	'14.5.6.1'	'RNA biosynthesis.DNA-binding transcriptional regulation.alpha-helix exposed by beta-structure.MADS/AGL transcription factor'	prot-scriber: k box and mads transcription factor protein	swissprot: MADS-box transcription factor 7 OS=Oryza sativa subsp. indica	original description: none'	TRUE	-7.14019	3.20547535592681e-07
TRAESCS7D02G380300	Down	'14.5.6.1'	'RNA biosynthesis.DNA-binding transcriptional regulation.alpha-helix exposed by beta-structure.MADS/AGL transcription factor'	prot-scriber: mads box transcription factor	swissprot: MADS-box transcription factor 16 OS=Oryza sativa subsp. japonica	original description: none'	TRUE	-3.26712	0.000466574
TRAESCS1A02G263700	Up	'14.5.7.1'	'RNA biosynthesis.DNA-binding transcriptional regulation.beta-hairpin exposed by alpha/beta-scaffold structure.NAC transcription factor'	prot-scriber: nac domain containing protein	swissprot: NAC domain-containing protein 48 OS=Oryza sativa subsp. japonica	original description: none'	TRUE	3.6196	5.11976649928033e-10
TRAESCS1A02G275900	Up	'14.5.7.1'	'RNA biosynthesis.DNA-binding transcriptional regulation.beta-hairpin exposed by alpha/beta-scaffold structure.NAC transcription factor'	prot-scriber: nac domain containing protein	swissprot: NAC domain-containing protein 90 OS=Arabidopsis thaliana	original description: none'	TRUE	6.17162	0.00324284
TRAESCS1B02G274300	Up	'14.5.7.1'	'RNA biosynthesis.DNA-binding transcriptional regulation.beta-hairpin exposed by alpha/beta-scaffold structure.NAC transcription factor'	prot-scriber: nac domain containing protein	swissprot: NAC domain-containing protein 48 OS=Oryza sativa subsp. japonica	original description: none'	TRUE	5.30056	7.13511638234324e-06
TRAESCS1D02G263800	Up	'14.5.7.1'	'RNA biosynthesis.DNA-binding transcriptional regulation.beta-hairpin exposed by alpha/beta-scaffold structure.NAC transcription factor'	prot-scriber: nac domain containing protein	swissprot: NAC domain-containing protein 48 OS=Oryza sativa subsp. japonica	original description: none'	TRUE	7.41784	2.68483796233275e-10
TRAESCS2A02G101400	Up	'14.5.7.1'	'RNA biosynthesis.DNA-binding transcriptional regulation.beta-hairpin exposed by alpha/beta-scaffold structure.NAC transcription factor'	prot-scriber: nac domain containing protein 21 22	swissprot: NAC domain-containing protein 100 OS=Arabidopsis thaliana	original description: none'	TRUE	1.81737	5.97860521971884e-11
TRAESCS2A02G363700	Up	'14.5.7.1'	'RNA biosynthesis.DNA-binding transcriptional regulation.beta-hairpin exposed by alpha/beta-scaffold structure.NAC transcription factor'	prot-scriber: nac domain containing protein	swissprot: no annotation	original description: none'	TRUE	3.46115	6.76562172636102e-15
TRAESCS2B02G118200	Up	'14.5.7.1'	'RNA biosynthesis.DNA-binding transcriptional regulation.beta-hairpin exposed by alpha/beta-scaffold structure.NAC transcription factor'	prot-scriber: nac domain containing protein 21 22	swissprot: NAC domain-containing protein 100 OS=Arabidopsis thaliana	original description: none'	TRUE	6.33104	9.79378965938627e-17
TRAESCS2B02G118500	Up	'14.5.7.1'	'RNA biosynthesis.DNA-binding transcriptional regulation.beta-hairpin exposed by alpha/beta-scaffold structure.NAC transcription factor'	prot-scriber: nac domain containing protein 21 22	swissprot: NAC domain-containing protein 92 OS=Arabidopsis thaliana	original description: none'	TRUE	2.06289	8.25697800140137e-08
TRAESCS2B02G355600	Up	'14.5.7.1'	'RNA biosynthesis.DNA-binding transcriptional regulation.beta-hairpin exposed by alpha/beta-scaffold structure.NAC transcription factor'	prot-scriber: nac domain containing protein	swissprot: SUPPRESSOR OF GAMMA RESPONSE 1 OS=Arabidopsis thaliana	original description: none'	TRUE	1.27318	0.000749437
TRAESCS2B02G376900	Up	'14.5.7.1'	'RNA biosynthesis.DNA-binding transcriptional regulation.beta-hairpin exposed by alpha/beta-scaffold structure.NAC transcription factor'	prot-scriber: nac domain containing protein 21 22	swissprot: NAC domain-containing protein 73 OS=Arabidopsis thaliana	original description: none'	TRUE	2.39902	8.6792534440307e-12
TRAESCS2D02G100900	Up	'14.5.7.1'	'RNA biosynthesis.DNA-binding transcriptional regulation.beta-hairpin exposed by alpha/beta-scaffold structure.NAC transcription factor'	prot-scriber: nac domain containing protein 21 22	swissprot: NAC domain-containing protein 92 OS=Arabidopsis thaliana	original description: none'	TRUE	1.99094	4.80471594362879e-10
TRAESCS2D02G361500	Up	'14.5.7.1'	'RNA biosynthesis.DNA-binding transcriptional regulation.beta-hairpin exposed by alpha/beta-scaffold structure.NAC transcription factor'	prot-scriber: nac domain containing protein	swissprot: no annotation	original description: none'	TRUE	3.7043	7.24353091689371e-10
TRAESCS3A02G176500	Up	'14.5.7.1'	'RNA biosynthesis.DNA-binding transcriptional regulation.beta-hairpin exposed by alpha/beta-scaffold structure.NAC transcription factor'	prot-scriber: nac domain containing protein	swissprot: NAC domain-containing protein 74 OS=Oryza sativa subsp. japonica	original description: none'	TRUE	1.07702	1.42011603863036e-09
TRAESCS3A02G339600	Up	'14.5.7.1'	'RNA biosynthesis.DNA-binding transcriptional regulation.beta-hairpin exposed by alpha/beta-scaffold structure.NAC transcription factor'	prot-scriber: nac domain containing protein	swissprot: NAC domain-containing protein 68 OS=Oryza sativa subsp. japonica	original description: none'	TRUE	1.01979	0.00315659
TRAESCS3A02G406000	Up	'14.5.7.1'	'RNA biosynthesis.DNA-binding transcriptional regulation.beta-hairpin exposed by alpha/beta-scaffold structure.NAC transcription factor'	prot-scriber: nac domain containing protein	swissprot: NAC domain-containing protein 48 OS=Oryza sativa subsp. japonica	original description: none'	TRUE	1.93233	1.93110174400888e-07
TRAESCS3A02G438900	Up	'14.5.7.1'	'RNA biosynthesis.DNA-binding transcriptional regulation.beta-hairpin exposed by alpha/beta-scaffold structure.NAC transcription factor'	prot-scriber: nac domain containing protein	swissprot: NAC domain-containing protein 83 OS=Arabidopsis thaliana	original description: none'	TRUE	6.54473	2.82123524555838e-06
TRAESCS3B02G439600	Up	'14.5.7.1'	'RNA biosynthesis.DNA-binding transcriptional regulation.beta-hairpin exposed by alpha/beta-scaffold structure.NAC transcription factor'	prot-scriber: nac domain containing protein	swissprot: NAC domain-containing protein 48 OS=Oryza sativa subsp. japonica	original description: none'	TRUE	3.09018	1.68140071579708e-20
TRAESCS3B02G472800	Up	'14.5.7.1'	'RNA biosynthesis.DNA-binding transcriptional regulation.beta-hairpin exposed by alpha/beta-scaffold structure.NAC transcription factor'	prot-scriber: nac domain containing protein	swissprot: NAC domain-containing protein 83 OS=Arabidopsis thaliana	original description: none'	TRUE	8.41358	7.08722366950858e-13
[truncated: 512 more rows]

## Sheet: DETF_ND21_D7
gene_id	Nanda_D21_D7	BINCODE	NAME	X	X.1	X.2	TYPE	Nanda_D21_D7_log2FC	Nanda_D21_D7_padj
[truncated: 1,590 more rows]

## Sheet: DETF_NS_D0
gene_id	NS_D0	BINCODE	NAME	X	X.1	X.2	TYPE	NS_D0_log2FC	NS_D0_padj
[truncated: 443 more rows]

## Sheet: DETF_NS_D7
gene_id	NS_D7	BINCODE	NAME	X	X.1	X.2	TYPE	NS_D7_log2FC	NS_D7_padj
[truncated: 592 more rows]

[truncated: 1 more sheets: DETF_NS_D21]
