# Supplementary material for: Transcriptomic analyses reveal regulatory plasticity and metabolic reprogramming underlying genotype-specific microspore embryogenesis in wheat
Source: Plant Cell Rep. 2026 Feb 4;45(2):51. doi: 10.1007/s00299-026-03731-x (PMC12872716; doi:10.1007/s00299-026-03731-x)
Supplement: Supplementary file 11 — Supplementary file11 Additional File S5_wheatDH_PREDA_NS_DEG (XLSX 67 KB) [file 299_2026_3731_MOESM11_ESM.xlsx]

## Sheet: NS_PREDA_all
Chr	chr_num	start	end	regulation	Stage
1A	1	1342583	29189230	down	NS_D0
1A	1	112649	58933134	down	NS_D7
1B	8	1199296	230945615	up	NS_D0
1B	8	1199296	240495157	up	NS_D7
1B	8	1205398	238674276	up	NS_D21
1D	15	429600365	433258650	up	NS_D0
1D	15	478974142	495233777	up	NS_D0
1D	15	478116497	495233777	up	NS_D7
1D	15	475518592	495233777	up	NS_D21
1D	15	25739044	32739079	down	NS_D7
2A	2	715617928	779216854	up	NS_D0
2A	2	302044001	341626748	up	NS_D7
2A	2	763690299	779216854	up	NS_D7
2A	2	722755755	778921424	up	NS_D21
2A	2	527057	30306927	down	NS_D7
2A	2	73522390	80589970	down	NS_D7
2A	2	665843288	685040966	down	NS_D7
2B	9	765071163	797465251	up	NS_D21
2B	9	4661011	30546175	down	NS_D7
2B	9	681539166	729768158	down	NS_D7
2D	16	605369552	651694103	down	NS_D0
2D	16	566989589	651607046	down	NS_D7
2D	16	629445900	651694103	down	NS_D21
3B	10	793016641	816523315	down	NS_D7
3D	17	561449534	597480087	up	NS_D21
4A	4	672409210	744523018	down	NS_D7
4D	18	64616414	78836029	up	NS_D0
5B	12	209634662	228819495	up	NS_D7
5B	12	83620027	87989045	up	NS_D21
5B	12	96489575	100038977	up	NS_D21
5B	12	517776532	522402209	up	NS_D21
5B	12	257002135	264913066	down	NS_D7
5B	12	155280909	155280909	down	NS_D21
5B	12	539459493	546857070	down	NS_D21
5B	12	684229524	690095566	down	NS_D21
5D	19	22442458	34078380	up	NS_D21
6A	6	18521343	45347007	down	NS_D7
6A	6	578561662	617555477	down	NS_D7
6B	13	127318969	134822376	up	NS_D0
6B	13	194425128	194425128	up	NS_D0
6B	13	260544062	270735426	up	NS_D0
6B	13	394671982	399207768	up	NS_D0
6B	13	616867677	631202071	up	NS_D0
6B	13	124632592	134822376	up	NS_D7
6B	13	182739348	196677380	up	NS_D7
6B	13	260544062	276734086	up	NS_D7
6B	13	378287518	409290138	up	NS_D7
6B	13	433274367	437459012	up	NS_D7
6B	13	574020958	580088430	up	NS_D7
6B	13	691783129	701658209	up	NS_D7
6B	13	126312539	135119453	up	NS_D21
6B	13	267326836	275926015	up	NS_D21
6B	13	369487979	388075026	up	NS_D21
6B	13	694116662	705886077	up	NS_D21
6B	13	20781884	24930085	down	NS_D0
6B	13	86393360	93782041	down	NS_D0
6B	13	106474316	118191191	down	NS_D0
6B	13	214090266	222682120	down	NS_D0
6B	13	248354508	256015292	down	NS_D0
6B	13	21787322	49279397	down	NS_D7
6B	13	75266855	90279517	down	NS_D7
6B	13	208853905	222588303	down	NS_D7
6B	13	250132421	250591295	down	NS_D7
6B	13	531526817	539178754	down	NS_D7
6B	13	88318994	90279517	down	NS_D21
6B	13	210783431	215144438	down	NS_D21
6B	13	245985215	256015292	down	NS_D21
6B	13	293965425	293965425	down	NS_D21
7B	14	694195910	712475232	down	NS_D0
7B	14	653019304	721807476	down	NS_D7
7D	21	603584660	613872436	down	NS_D7
Un	22	178188528	178188528	up	NS_D0
Un	22	235537404	278294073	up	NS_D0
Un	22	314515557	319316579	up	NS_D0
Un	22	260889754	262841219	up	NS_D7
Un	22	2570778	10137711	up	NS_D21
Un	22	412305858	419113790	down	NS_D7
Un	22	412305858	412305858	down	NS_D21

## Sheet: NS_PREDA_DEG_con_sum
PREDA_Regulation	Chr	chr_num	Stage	NS_PREDA_consensus_region_start	NS_PREDA_consensus_region_end	GenomeRegion_size (Mb)	GeneID_start	GeneID_end	Total_gene#	~Total_NS_DEG#	~%DEG
up	1B	8	NS_D0, 7, 21	1205398	230945615	229.74	TRAESCS1B02G000800	TRAESCS1B02G150500	1481	650	43.8893
up	1D	15	NS_D0, 7, 21	478974142	495233777	16.2596	TRAESCS1D02G424800	TRAESCS1D02G454700	291	115	39.5189
up	2A	2	NS_D0, 7, 21	763690299	778921424	15.2311	TRAESCS2A02G562500	TRAESCS2A02G591300	278	77	27.6978
up	6B	13	NS_D0, 7, 21	127318969	134822376	7.50341	TRAESCS6B02G130600	TRAESCS6B02G137200	65	19	29.2308
up	6B	13	NS_D0, 7, 21	267326836	270735426	3.40859	TRAESCS6B02G208200	TRAESCS6B02G208600	5	5	100
up	6B	13	NS_D0, 7	394671982	399207768	4.53579	TRAESCS6B02G234900	TRAESCS6B02G235300	5	2	40
up	6B	13	NS_D7, 21	378287518	388075026	9.78751	TRAESCS6B02G231100	TRAESCS6B02G232400	14	3	21.4286
up	6B	13	NS_D7, 21	694116662	701658209	7.54155	TRAESCS6B02G424500	TRAESCS6B02G432200	77	10	12.987
down	2D	16	NS_D0, 7, 21	629445900	651607046	22.1611	TRAESCS2D02G555400	TRAESCS2D02G601300	453	128	28.2561
down	6B	13	NS_D0, 7, 21	88318994	90279517	1.96052	TRAESCS6B02G107700	TRAESCS6B02G109400	18	6	33.3333
down	6B	13	NS_D0, 7, 21	214090266	215144438	1.05417	TRAESCS6B02G187600	TRAESCS6B02G187700	2	2	100
down	6B	13	NS_D0, 7, 21	250132421	250591295	0.458874	TRAESCS6B02G203600	TRAESCS6B02G203700	2	2	100
down	7B	14	NS_D0, 7	694195910	712475232	18.2793	TRAESCS7B02G425300	TRAESCS7B02G450400	246	58	23.5772

## Sheet: NS_PREDAup_DEG_con_1B
Regulation	Chr	Stage	DEG_id	Nanda_D0-Sadash_D0	Nanda_D7-Sadash_D7	Nanda_D21-Sadash_D21	Nanda_D7-Nanda_D0	Nanda_D21-Nanda_D7	Sadash_D7-Sadash_D0	Sadash_D21-Sadash_D7
up	1B	NS_D0, 7, 21	TRAESCS1B02G000800	Up	Up	Up	Down	None	None	None
up	1B	NS_D0, 7, 21	TRAESCS1B02G000900	Up	Up	Up	None	None	Up	None
up	1B	NS_D0, 7, 21	TRAESCS1B02G001000	Up	Up	Up	Up	None	None	Up
up	1B	NS_D0, 7, 21	TRAESCS1B02G001100	Up	Up	Up	None	None	None	None
up	1B	NS_D0, 7, 21	TRAESCS1B02G001500	Up	Up	Up	Up	None	None	None
up	1B	NS_D0, 7, 21	TRAESCS1B02G001600	Up	Up	Up	None	None	None	None
up	1B	NS_D0, 7, 21	TRAESCS1B02G001800	Up	Up	Up	Up	Up	Up	None
up	1B	NS_D0, 7, 21	TRAESCS1B02G005600	Up	Up	Up	None	None	None	None
up	1B	NS_D0, 7, 21	TRAESCS1B02G006400	Up	Up	Up	None	None	None	None
up	1B	NS_D0, 7, 21	TRAESCS1B02G007200	Up	Up	Up	None	None	None	None
up	1B	NS_D0, 7, 21	TRAESCS1B02G007300	Up	Up	Up	None	None	Down	None
up	1B	NS_D0, 7, 21	TRAESCS1B02G007700	Up	Up	Up	Up	None	Up	Up
up	1B	NS_D0, 7, 21	TRAESCS1B02G007800	Up	Up	Up	None	None	None	None
up	1B	NS_D0, 7, 21	TRAESCS1B02G007900	Up	Up	Up	None	None	Down	Up
up	1B	NS_D0, 7, 21	TRAESCS1B02G008000	Up	Up	Up	Up	None	Up	None
up	1B	NS_D0, 7, 21	TRAESCS1B02G008200	Up	Up	Up	None	None	None	None
up	1B	NS_D0, 7, 21	TRAESCS1B02G008600	Up	Up	Up	None	None	None	Down
up	1B	NS_D0, 7, 21	TRAESCS1B02G008900	Up	Up	Up	None	None	None	None
up	1B	NS_D0, 7, 21	TRAESCS1B02G009300	Up	Up	Up	None	None	None	None
up	1B	NS_D0, 7, 21	TRAESCS1B02G011100	Up	Up	Up	None	Down	None	None
up	1B	NS_D0, 7, 21	TRAESCS1B02G011800	Up	Up	Up	None	None	None	None
up	1B	NS_D0, 7, 21	TRAESCS1B02G012000	Up	Up	Up	None	None	None	None
up	1B	NS_D0, 7, 21	TRAESCS1B02G012100	Up	Up	None	None	None	None	None
up	1B	NS_D0, 7, 21	TRAESCS1B02G012200	Up	Up	Up	None	None	None	Down
up	1B	NS_D0, 7, 21	TRAESCS1B02G012800	Up	Up	Up	None	None	None	None
up	1B	NS_D0, 7, 21	TRAESCS1B02G013900	Up	Up	Up	Down	None	Down	None
up	1B	NS_D0, 7, 21	TRAESCS1B02G014000	Up	Up	Up	None	Down	None	None
up	1B	NS_D0, 7, 21	TRAESCS1B02G014100	Up	Up	Up	None	Up	None	None
up	1B	NS_D0, 7, 21	TRAESCS1B02G016800	Up	Up	Up	None	Down	None	None
up	1B	NS_D0, 7, 21	TRAESCS1B02G017900	Up	Up	Up	None	None	None	Down
up	1B	NS_D0, 7, 21	TRAESCS1B02G019100	Up	Up	Up	Down	Down	Up	Down
up	1B	NS_D0, 7, 21	TRAESCS1B02G019200	Up	Up	Up	None	None	Down	None
up	1B	NS_D0, 7, 21	TRAESCS1B02G020300	Up	Up	Up	Down	Up	None	None
up	1B	NS_D0, 7, 21	TRAESCS1B02G020600	Up	Up	Up	None	None	None	None
up	1B	NS_D0, 7, 21	TRAESCS1B02G021200	Up	Up	Up	None	None	None	None
up	1B	NS_D0, 7, 21	TRAESCS1B02G021300	Up	Up	Up	None	None	None	None
up	1B	NS_D0, 7, 21	TRAESCS1B02G022700	Up	Up	Up	None	None	None	None
up	1B	NS_D0, 7, 21	TRAESCS1B02G024300	Up	Up	Up	Up	None	None	None
up	1B	NS_D0, 7, 21	TRAESCS1B02G024500	Up	Up	Up	Up	Up	Up	Up
up	1B	NS_D0, 7, 21	TRAESCS1B02G024700	Up	Up	Up	Down	None	Down	None
up	1B	NS_D0, 7, 21	TRAESCS1B02G028700	Up	None	None	Down	Down	None	None
up	1B	NS_D0, 7, 21	TRAESCS1B02G028900	Up	Up	Up	None	None	None	None
up	1B	NS_D0, 7, 21	TRAESCS1B02G029100	Up	Up	Up	None	None	None	None
up	1B	NS_D0, 7, 21	TRAESCS1B02G030100	Up	Up	Up	None	Down	None	None
up	1B	NS_D0, 7, 21	TRAESCS1B02G030500	Up	None	Down	Down	Down	None	None
up	1B	NS_D0, 7, 21	TRAESCS1B02G030600	Up	Up	Up	None	None	None	None
up	1B	NS_D0, 7, 21	TRAESCS1B02G030700	Up	Up	Up	None	None	None	None
up	1B	NS_D0, 7, 21	TRAESCS1B02G030800	Up	Up	Up	None	Up	Down	None
up	1B	NS_D0, 7, 21	TRAESCS1B02G031100	Up	Up	Up	None	None	Down	None
up	1B	NS_D0, 7, 21	TRAESCS1B02G031500	Up	Up	Up	None	None	Down	Up
up	1B	NS_D0, 7, 21	TRAESCS1B02G032500	Up	Up	Up	None	None	None	None
up	1B	NS_D0, 7, 21	TRAESCS1B02G033200	Up	None	Up	None	None	None	None
up	1B	NS_D0, 7, 21	TRAESCS1B02G033300	Up	Up	Up	None	Down	None	None
up	1B	NS_D0, 7, 21	TRAESCS1B02G036400	Up	Up	Up	Down	Up	None	Up
up	1B	NS_D0, 7, 21	TRAESCS1B02G036700	Up	Up	Up	None	Down	None	None
up	1B	NS_D0, 7, 21	TRAESCS1B02G036800	Up	None	Up	None	None	None	None
up	1B	NS_D0, 7, 21	TRAESCS1B02G036900	Up	Up	Up	None	Up	None	None
up	1B	NS_D0, 7, 21	TRAESCS1B02G037100	Up	Up	Up	None	None	None	None
up	1B	NS_D0, 7, 21	TRAESCS1B02G037600	Up	Up	Up	None	None	Down	Up
up	1B	NS_D0, 7, 21	TRAESCS1B02G037700	Up	Up	Up	None	None	None	None
up	1B	NS_D0, 7, 21	TRAESCS1B02G037800	Up	Up	Up	None	None	None	None
up	1B	NS_D0, 7, 21	TRAESCS1B02G037900	Up	Up	Up	Down	None	None	None
up	1B	NS_D0, 7, 21	TRAESCS1B02G038000	Up	Up	Up	None	None	Down	None
up	1B	NS_D0, 7, 21	TRAESCS1B02G038100	Up	Up	Up	None	None	None	None
up	1B	NS_D0, 7, 21	TRAESCS1B02G038300	Up	None	Up	None	Up	None	None
up	1B	NS_D0, 7, 21	TRAESCS1B02G038400	Up	Up	Up	None	None	None	None
up	1B	NS_D0, 7, 21	TRAESCS1B02G038500	Up	Up	Up	None	None	None	None
up	1B	NS_D0, 7, 21	TRAESCS1B02G038800	Up	Up	Up	None	None	Up	Down
up	1B	NS_D0, 7, 21	TRAESCS1B02G039100	Up	Up	Up	None	None	None	None
up	1B	NS_D0, 7, 21	TRAESCS1B02G039200	Up	Up	Up	None	None	None	None
up	1B	NS_D0, 7, 21	TRAESCS1B02G039400	Up	None	Up	None	Up	None	None
up	1B	NS_D0, 7, 21	TRAESCS1B02G040700	Up	Up	Up	None	None	None	None
up	1B	NS_D0, 7, 21	TRAESCS1B02G040800	Up	Up	Up	None	None	None	Down
up	1B	NS_D0, 7, 21	TRAESCS1B02G041200	Up	Up	Up	Up	None	Up	None
up	1B	NS_D0, 7, 21	TRAESCS1B02G041300	Up	None	Up	Down	None	None	Down
up	1B	NS_D0, 7, 21	TRAESCS1B02G041400	Up	Up	Up	None	None	None	None
up	1B	NS_D0, 7, 21	TRAESCS1B02G041900	Up	Up	None	Down	None	None	None
up	1B	NS_D0, 7, 21	TRAESCS1B02G042000	Up	Up	Up	None	None	Up	None
up	1B	NS_D0, 7, 21	TRAESCS1B02G042400	Up	Up	Up	None	None	None	Down
up	1B	NS_D0, 7, 21	TRAESCS1B02G042600	Up	Up	None	None	None	None	None
up	1B	NS_D0, 7, 21	TRAESCS1B02G043600	Up	Up	Up	None	None	None	None
up	1B	NS_D0, 7, 21	TRAESCS1B02G043900	Up	Up	Up	None	None	None	Down
up	1B	NS_D0, 7, 21	TRAESCS1B02G044000	Up	None	None	None	None	None	None
up	1B	NS_D0, 7, 21	TRAESCS1B02G044300	Up	Up	Up	Down	Up	None	None
up	1B	NS_D0, 7, 21	TRAESCS1B02G044400	Up	Up	Up	Down	None	None	None
up	1B	NS_D0, 7, 21	TRAESCS1B02G044500	Up	Up	Up	None	None	None	None
up	1B	NS_D0, 7, 21	TRAESCS1B02G044600	Up	Up	None	Down	Down	None	None
up	1B	NS_D0, 7, 21	TRAESCS1B02G044800	Up	Up	Up	None	None	Up	None
up	1B	NS_D0, 7, 21	TRAESCS1B02G044900	Up	None	None	Down	None	None	None
up	1B	NS_D0, 7, 21	TRAESCS1B02G045100	Up	Up	Up	Down	Down	None	Down
up	1B	NS_D0, 7, 21	TRAESCS1B02G045700	Up	Up	Up	None	Down	Up	None
up	1B	NS_D0, 7, 21	TRAESCS1B02G045800	Up	Up	Up	Down	Up	None	None
up	1B	NS_D0, 7, 21	TRAESCS1B02G046300	Up	Up	Up	None	None	None	Down
up	1B	NS_D0, 7, 21	TRAESCS1B02G046400	Up	Up	None	Up	Down	Up	Down
up	1B	NS_D0, 7, 21	TRAESCS1B02G046800	Up	Up	Up	None	None	None	None
up	1B	NS_D0, 7, 21	TRAESCS1B02G047000	Up	None	Up	None	Up	None	Up
up	1B	NS_D0, 7, 21	TRAESCS1B02G047200	Up	Up	Up	None	Up	Down	Up
up	1B	NS_D0, 7, 21	TRAESCS1B02G047700	Up	Up	Up	None	None	None	None
up	1B	NS_D0, 7, 21	TRAESCS1B02G047900	Up	None	None	None	None	None	None
up	1B	NS_D0, 7, 21	TRAESCS1B02G048700	Up	Up	None	Down	Down	None	None
up	1B	NS_D0, 7, 21	TRAESCS1B02G048800	Up	Up	Up	Up	Up	None	None
up	1B	NS_D0, 7, 21	TRAESCS1B02G048900	Up	Up	Up	Up	Down	Up	Up
up	1B	NS_D0, 7, 21	TRAESCS1B02G049100	Up	Up	Up	Up	None	Up	Up
up	1B	NS_D0, 7, 21	TRAESCS1B02G049200	Up	Up	Up	Up	Up	None	None
up	1B	NS_D0, 7, 21	TRAESCS1B02G050200	Up	Up	Up	Up	Up	None	Up
up	1B	NS_D0, 7, 21	TRAESCS1B02G051100	Up	Up	Up	None	None	None	Up
up	1B	NS_D0, 7, 21	TRAESCS1B02G051600	Up	Up	Up	Up	None	Up	Down
up	1B	NS_D0, 7, 21	TRAESCS1B02G051700	Up	Up	Up	None	None	None	Down
up	1B	NS_D0, 7, 21	TRAESCS1B02G052400	Up	Up	Up	None	None	None	None
up	1B	NS_D0, 7, 21	TRAESCS1B02G053400	Up	Up	Up	Down	None	None	None
up	1B	NS_D0, 7, 21	TRAESCS1B02G053500	Up	Up	Up	None	Down	None	None
up	1B	NS_D0, 7, 21	TRAESCS1B02G053600	Up	Up	Up	None	None	None	None
up	1B	NS_D0, 7, 21	TRAESCS1B02G053800	Up	None	Up	None	None	None	None
up	1B	NS_D0, 7, 21	TRAESCS1B02G053900	Up	Up	Up	Up	None	None	None
up	1B	NS_D0, 7, 21	TRAESCS1B02G054200	Up	Up	None	Down	Down	None	None
up	1B	NS_D0, 7, 21	TRAESCS1B02G054900	Up	Up	Up	None	None	None	None
up	1B	NS_D0, 7, 21	TRAESCS1B02G055100	Up	Up	Up	None	None	None	Down
up	1B	NS_D0, 7, 21	TRAESCS1B02G055300	Up	Up	Up	None	None	None	None
up	1B	NS_D0, 7, 21	TRAESCS1B02G055400	Up	Up	Up	None	None	None	None
up	1B	NS_D0, 7, 21	TRAESCS1B02G055900	Up	None	Up	None	None	None	None
up	1B	NS_D0, 7, 21	TRAESCS1B02G056400	Up	Up	Up	Up	None	None	None
up	1B	NS_D0, 7, 21	TRAESCS1B02G056600	Up	Up	None	None	Down	None	Down
up	1B	NS_D0, 7, 21	TRAESCS1B02G056700	Up	Up	Up	Down	None	None	None
up	1B	NS_D0, 7, 21	TRAESCS1B02G056800	Up	None	None	Down	None	None	None
up	1B	NS_D0, 7, 21	TRAESCS1B02G057100	Up	None	Up	Down	Up	None	Down
up	1B	NS_D0, 7, 21	TRAESCS1B02G057500	Up	Up	Up	None	None	None	Down
up	1B	NS_D0, 7, 21	TRAESCS1B02G057600	Up	Up	Up	None	None	None	Down
up	1B	NS_D0, 7, 21	TRAESCS1B02G057700	Up	Up	Up	None	None	None	None
up	1B	NS_D0, 7, 21	TRAESCS1B02G057800	Up	Up	Up	None	None	None	None
up	1B	NS_D0, 7, 21	TRAESCS1B02G057900	Up	Up	Up	None	None	None	None
up	1B	NS_D0, 7, 21	TRAESCS1B02G058300	Up	None	None	None	Down	None	None
up	1B	NS_D0, 7, 21	TRAESCS1B02G058700	Up	Up	Up	None	Up	None	None
up	1B	NS_D0, 7, 21	TRAESCS1B02G059000	Up	Up	Up	Down	Down	Down	Down
up	1B	NS_D0, 7, 21	TRAESCS1B02G059100	Up	Up	Up	Up	Down	None	None
up	1B	NS_D0, 7, 21	TRAESCS1B02G059400	Up	None	Up	Down	Up	None	Up
up	1B	NS_D0, 7, 21	TRAESCS1B02G059500	Up	Up	Up	None	None	None	None
up	1B	NS_D0, 7, 21	TRAESCS1B02G059800	Up	Up	Up	None	None	None	None
up	1B	NS_D0, 7, 21	TRAESCS1B02G060000	Up	Up	Up	None	None	None	None
up	1B	NS_D0, 7, 21	TRAESCS1B02G060100	Up	Up	Up	None	Up	None	None
up	1B	NS_D0, 7, 21	TRAESCS1B02G060500	Up	None	None	None	None	None	None
up	1B	NS_D0, 7, 21	TRAESCS1B02G060900	Up	Up	Up	None	None	None	None
up	1B	NS_D0, 7, 21	TRAESCS1B02G061200	Up	Up	Up	None	None	None	Up
up	1B	NS_D0, 7, 21	TRAESCS1B02G061600	Up	Up	Up	None	None	Up	Down
up	1B	NS_D0, 7, 21	TRAESCS1B02G061700	Up	Up	Up	None	None	None	Down
up	1B	NS_D0, 7, 21	TRAESCS1B02G061900	Up	None	Up	None	Up	None	None
up	1B	NS_D0, 7, 21	TRAESCS1B02G062000	Up	Up	Up	None	None	None	None
up	1B	NS_D0, 7, 21	TRAESCS1B02G062500	Up	Up	Up	None	None	None	Down
up	1B	NS_D0, 7, 21	TRAESCS1B02G063500	Up	Up	Up	Down	None	None	None
up	1B	NS_D0, 7, 21	TRAESCS1B02G065900	Up	None	Up	None	None	Up	None
up	1B	NS_D0, 7, 21	TRAESCS1B02G066000	Up	None	Up	None	Up	Up	Down
up	1B	NS_D0, 7, 21	TRAESCS1B02G066700	Up	Up	Up	None	None	None	None
up	1B	NS_D0, 7, 21	TRAESCS1B02G067700	Up	Up	Up	None	None	None	None
up	1B	NS_D0, 7, 21	TRAESCS1B02G067800	Up	None	Up	Down	None	Down	Down
up	1B	NS_D0, 7, 21	TRAESCS1B02G068000	Up	Up	Up	Up	None	None	None
up	1B	NS_D0, 7, 21	TRAESCS1B02G068200	Up	Up	Up	Up	None	None	None
up	1B	NS_D0, 7, 21	TRAESCS1B02G068500	Up	Up	Up	None	None	None	None
up	1B	NS_D0, 7, 21	TRAESCS1B02G068700	Up	Up	Up	None	Down	None	None
up	1B	NS_D0, 7, 21	TRAESCS1B02G069200	Up	Up	Up	None	None	None	Up
up	1B	NS_D0, 7, 21	TRAESCS1B02G069300	Up	Up	Up	None	None	None	None
up	1B	NS_D0, 7, 21	TRAESCS1B02G070500	Up	Up	Up	None	None	None	None
up	1B	NS_D0, 7, 21	TRAESCS1B02G070600	Up	Up	Up	None	None	None	None
up	1B	NS_D0, 7, 21	TRAESCS1B02G071200	Up	Up	Up	None	None	None	None
up	1B	NS_D0, 7, 21	TRAESCS1B02G071700	Up	Up	Up	None	Up	None	None
up	1B	NS_D0, 7, 21	TRAESCS1B02G071800	Up	Up	Up	None	None	None	None
up	1B	NS_D0, 7, 21	TRAESCS1B02G072200	Up	Up	Up	None	None	None	Down
up	1B	NS_D0, 7, 21	TRAESCS1B02G072300	Up	None	Up	None	Up	None	None
up	1B	NS_D0, 7, 21	TRAESCS1B02G073100	Up	Up	Up	None	None	None	None
up	1B	NS_D0, 7, 21	TRAESCS1B02G073700	Up	Up	Up	None	Down	None	Down
up	1B	NS_D0, 7, 21	TRAESCS1B02G073800	Up	Up	Up	Up	None	None	None
up	1B	NS_D0, 7, 21	TRAESCS1B02G074500	Up	Up	Up	Down	None	None	None
up	1B	NS_D0, 7, 21	TRAESCS1B02G074600	Up	None	Up	None	None	None	None
up	1B	NS_D0, 7, 21	TRAESCS1B02G075000	Up	None	Up	None	None	None	None
up	1B	NS_D0, 7, 21	TRAESCS1B02G075200	Up	Up	Up	Down	None	None	Down
up	1B	NS_D0, 7, 21	TRAESCS1B02G075300	Up	None	Up	None	None	None	None
up	1B	NS_D0, 7, 21	TRAESCS1B02G075500	Up	Up	Up	None	Up	None	None
up	1B	NS_D0, 7, 21	TRAESCS1B02G075800	Up	Up	None	None	None	None	None
up	1B	NS_D0, 7, 21	TRAESCS1B02G075900	Up	None	None	None	None	Up	None
up	1B	NS_D0, 7, 21	TRAESCS1B02G076000	Up	Up	Up	Up	None	None	None
up	1B	NS_D0, 7, 21	TRAESCS1B02G076300	Up	Up	Up	None	Up	None	Up
up	1B	NS_D0, 7, 21	TRAESCS1B02G076400	Up	Up	None	Down	None	None	None
up	1B	NS_D0, 7, 21	TRAESCS1B02G076500	Up	Up	Up	None	Up	None	None
up	1B	NS_D0, 7, 21	TRAESCS1B02G076900	Up	Up	Up	None	None	None	None
up	1B	NS_D0, 7, 21	TRAESCS1B02G077000	Up	None	None	Down	Up	None	None
up	1B	NS_D0, 7, 21	TRAESCS1B02G077800	Up	Up	None	Down	Down	None	None
up	1B	NS_D0, 7, 21	TRAESCS1B02G078200	Up	Up	None	None	Down	None	None
up	1B	NS_D0, 7, 21	TRAESCS1B02G078400	Up	None	Down	Down	Down	None	None
up	1B	NS_D0, 7, 21	TRAESCS1B02G078600	Up	Up	Up	None	None	None	None
up	1B	NS_D0, 7, 21	TRAESCS1B02G078800	Up	Up	Up	None	None	None	None
up	1B	NS_D0, 7, 21	TRAESCS1B02G078900	Up	Up	Up	Up	Up	None	Up
up	1B	NS_D0, 7, 21	TRAESCS1B02G079000	Up	Up	Up	None	Up	None	None
up	1B	NS_D0, 7, 21	TRAESCS1B02G080100	Up	Up	Up	Down	Down	None	None
up	1B	NS_D0, 7, 21	TRAESCS1B02G080500	Up	Up	None	Up	None	Up	None
up	1B	NS_D0, 7, 21	TRAESCS1B02G080700	Up	None	None	None	None	None	None
up	1B	NS_D0, 7, 21	TRAESCS1B02G081400	Up	Up	None	None	None	None	None
up	1B	NS_D0, 7, 21	TRAESCS1B02G081500	Up	Up	Up	None	None	None	None
up	1B	NS_D0, 7, 21	TRAESCS1B02G081600	Up	Up	Up	Down	None	None	None
up	1B	NS_D0, 7, 21	TRAESCS1B02G081900	Up	Up	Up	None	Up	None	Up
up	1B	NS_D0, 7, 21	TRAESCS1B02G082300	Up	Up	Up	None	None	None	None
up	1B	NS_D0, 7, 21	TRAESCS1B02G083100	Up	Up	Up	Down	None	Down	None
up	1B	NS_D0, 7, 21	TRAESCS1B02G083300	Up	Up	Up	None	None	None	None
up	1B	NS_D0, 7, 21	TRAESCS1B02G083500	Up	Up	Up	Down	Down	Down	Down
up	1B	NS_D0, 7, 21	TRAESCS1B02G083900	Up	None	Up	None	None	None	Down
up	1B	NS_D0, 7, 21	TRAESCS1B02G084000	Up	Up	Up	None	None	None	None
up	1B	NS_D0, 7, 21	TRAESCS1B02G084200	Up	Up	Up	None	None	None	None
up	1B	NS_D0, 7, 21	TRAESCS1B02G084700	Up	Up	Up	Down	Down	None	None
up	1B	NS_D0, 7, 21	TRAESCS1B02G084900	Up	Up	Up	None	None	None	None
up	1B	NS_D0, 7, 21	TRAESCS1B02G085200	Up	None	None	None	None	None	None
up	1B	NS_D0, 7, 21	TRAESCS1B02G085600	Up	Up	Up	None	None	None	None
up	1B	NS_D0, 7, 21	TRAESCS1B02G085800	Up	Up	Up	Down	None	Down	None
up	1B	NS_D0, 7, 21	TRAESCS1B02G085900	Up	Up	Up	None	None	None	None
up	1B	NS_D0, 7, 21	TRAESCS1B02G086200	Up	Up	Up	None	None	None	None
up	1B	NS_D0, 7, 21	TRAESCS1B02G086500	Up	Up	Up	None	None	None	None
up	1B	NS_D0, 7, 21	TRAESCS1B02G086700	Up	Up	Up	None	None	None	None
up	1B	NS_D0, 7, 21	TRAESCS1B02G087300	Up	Up	Up	None	Up	None	None
up	1B	NS_D0, 7, 21	TRAESCS1B02G087400	Up	Up	None	Down	Down	None	None
up	1B	NS_D0, 7, 21	TRAESCS1B02G087500	Up	Up	None	None	None	None	None
up	1B	NS_D0, 7, 21	TRAESCS1B02G087700	Up	Up	Up	None	None	None	None
up	1B	NS_D0, 7, 21	TRAESCS1B02G088000	Up	Up	Up	None	None	Down	Up
up	1B	NS_D0, 7, 21	TRAESCS1B02G088200	Up	Up	None	None	Down	None	None
up	1B	NS_D0, 7, 21	TRAESCS1B02G088400	Up	Up	Up	None	None	None	None
up	1B	NS_D0, 7, 21	TRAESCS1B02G088500	Up	Up	Up	Up	None	Up	None
up	1B	NS_D0, 7, 21	TRAESCS1B02G088700	Up	Up	Up	None	None	None	None
up	1B	NS_D0, 7, 21	TRAESCS1B02G088900	Up	Up	Up	Up	Up	None	None
up	1B	NS_D0, 7, 21	TRAESCS1B02G089000	Up	None	None	None	None	None	Up
up	1B	NS_D0, 7, 21	TRAESCS1B02G089100	Up	Up	Up	Up	Up	None	None
up	1B	NS_D0, 7, 21	TRAESCS1B02G089700	Up	Up	Up	Down	None	None	None
up	1B	NS_D0, 7, 21	TRAESCS1B02G089900	Up	Up	Up	None	None	None	None
up	1B	NS_D0, 7, 21	TRAESCS1B02G090100	Up	None	Down	Down	None	None	None
up	1B	NS_D0, 7, 21	TRAESCS1B02G090300	Up	Up	Up	None	None	None	None
up	1B	NS_D0, 7, 21	TRAESCS1B02G090400	Up	None	None	None	Down	None	Down
up	1B	NS_D0, 7, 21	TRAESCS1B02G090500	Up	Up	Up	None	None	None	None
up	1B	NS_D0, 7, 21	TRAESCS1B02G090600	Up	Up	Up	None	None	None	None
up	1B	NS_D0, 7, 21	TRAESCS1B02G090800	Up	Up	Up	None	None	None	None
up	1B	NS_D0, 7, 21	TRAESCS1B02G091100	Up	Up	Up	None	None	None	Down
up	1B	NS_D0, 7, 21	TRAESCS1B02G091500	Up	None	Up	None	None	Up	None
up	1B	NS_D0, 7, 21	TRAESCS1B02G091800	Up	Up	Up	None	None	None	None
up	1B	NS_D0, 7, 21	TRAESCS1B02G091900	Up	Up	Up	Up	None	Up	None
up	1B	NS_D0, 7, 21	TRAESCS1B02G092400	Up	Up	Up	None	None	None	None
up	1B	NS_D0, 7, 21	TRAESCS1B02G092500	Up	Up	Up	None	Up	None	None
up	1B	NS_D0, 7, 21	TRAESCS1B02G092600	Up	Up	Up	None	None	None	None
up	1B	NS_D0, 7, 21	TRAESCS1B02G093300	Up	Up	Up	None	Up	None	None
up	1B	NS_D0, 7, 21	TRAESCS1B02G093500	Up	None	Up	None	None	None	None
up	1B	NS_D0, 7, 21	TRAESCS1B02G093700	Up	Up	Up	Up	None	Up	Up
up	1B	NS_D0, 7, 21	TRAESCS1B02G093900	Up	Up	Up	Down	None	None	None
up	1B	NS_D0, 7, 21	TRAESCS1B02G094200	Up	Up	Up	None	None	None	None
up	1B	NS_D0, 7, 21	TRAESCS1B02G094300	Up	None	None	Down	None	None	None
up	1B	NS_D0, 7, 21	TRAESCS1B02G094600	Up	Up	Up	Up	None	None	None
up	1B	NS_D0, 7, 21	TRAESCS1B02G094700	Up	Up	Up	None	None	None	None
up	1B	NS_D0, 7, 21	TRAESCS1B02G095200	Up	Up	Up	None	Down	None	Down
up	1B	NS_D0, 7, 21	TRAESCS1B02G095300	Up	Up	Up	Up	None	None	None
up	1B	NS_D0, 7, 21	TRAESCS1B02G095400	Up	None	None	None	None	None	None
up	1B	NS_D0, 7, 21	TRAESCS1B02G095600	Up	Up	Up	Up	None	Up	None
up	1B	NS_D0, 7, 21	TRAESCS1B02G095700	Up	Up	Up	None	None	None	Down
up	1B	NS_D0, 7, 21	TRAESCS1B02G096700	Up	Up	Up	None	None	None	None
up	1B	NS_D0, 7, 21	TRAESCS1B02G097400	Up	None	Up	None	None	Up	Down
up	1B	NS_D0, 7, 21	TRAESCS1B02G097600	Up	None	Up	Down	None	None	None
up	1B	NS_D0, 7, 21	TRAESCS1B02G097700	Up	Up	Up	Up	Up	Up	Up
up	1B	NS_D0, 7, 21	TRAESCS1B02G097800	Up	Up	Up	Down	Up	None	None
up	1B	NS_D0, 7, 21	TRAESCS1B02G097900	Up	Up	None	None	Down	None	None
up	1B	NS_D0, 7, 21	TRAESCS1B02G098100	Up	Up	Up	None	Down	None	None
up	1B	NS_D0, 7, 21	TRAESCS1B02G098200	Up	Up	Up	None	None	None	None
up	1B	NS_D0, 7, 21	TRAESCS1B02G098300	Up	Up	Up	None	None	Down	None
up	1B	NS_D0, 7, 21	TRAESCS1B02G098400	Up	Up	None	None	Down	None	None
up	1B	NS_D0, 7, 21	TRAESCS1B02G098600	Up	Up	None	None	Down	Up	Down
up	1B	NS_D0, 7, 21	TRAESCS1B02G098700	Up	Up	Up	Up	Down	None	Down
up	1B	NS_D0, 7, 21	TRAESCS1B02G098900	Up	Down	None	Down	None	Down	Down
up	1B	NS_D0, 7, 21	TRAESCS1B02G099100	Up	Up	Up	None	None	None	None
up	1B	NS_D0, 7, 21	TRAESCS1B02G099200	Up	Up	None	Down	Down	Down	None
up	1B	NS_D0, 7, 21	TRAESCS1B02G099800	Up	Up	Up	Up	Down	None	None
up	1B	NS_D0, 7, 21	TRAESCS1B02G100800	Up	Up	Up	None	Down	None	None
up	1B	NS_D0, 7, 21	TRAESCS1B02G101000	Up	Up	Up	None	None	None	None
up	1B	NS_D0, 7, 21	TRAESCS1B02G101200	Up	Up	Up	None	None	None	None
up	1B	NS_D0, 7, 21	TRAESCS1B02G101600	Up	Up	Up	None	None	Down	Up
up	1B	NS_D0, 7, 21	TRAESCS1B02G101700	Up	Up	Up	None	None	None	None
up	1B	NS_D0, 7, 21	TRAESCS1B02G101800	Up	None	Up	Down	Down	None	Down
up	1B	NS_D0, 7, 21	TRAESCS1B02G102200	Up	Up	Up	None	None	None	None
up	1B	NS_D0, 7, 21	TRAESCS1B02G102600	Up	None	Up	None	None	None	None
up	1B	NS_D0, 7, 21	TRAESCS1B02G102800	Up	Up	Up	None	None	None	None
up	1B	NS_D0, 7, 21	TRAESCS1B02G102900	Up	Up	Up	None	Down	None	None
up	1B	NS_D0, 7, 21	TRAESCS1B02G103000	Up	Up	Up	None	None	None	None
up	1B	NS_D0, 7, 21	TRAESCS1B02G103100	Up	Up	Up	None	None	None	None
up	1B	NS_D0, 7, 21	TRAESCS1B02G103400	Up	Up	None	None	Down	None	None
up	1B	NS_D0, 7, 21	TRAESCS1B02G103600	Up	Up	Up	Down	None	None	None
up	1B	NS_D0, 7, 21	TRAESCS1B02G103800	Up	Up	Up	None	None	None	None
up	1B	NS_D0, 7, 21	TRAESCS1B02G104000	Up	None	Up	None	None	None	None
up	1B	NS_D0, 7, 21	TRAESCS1B02G104400	Up	Up	Up	Up	None	None	None
up	1B	NS_D0, 7, 21	TRAESCS1B02G104500	Up	None	None	None	None	None	None
up	1B	NS_D0, 7, 21	TRAESCS1B02G104600	Up	None	None	None	None	None	None
up	1B	NS_D0, 7, 21	TRAESCS1B02G104800	Up	Up	Up	Up	None	None	None
up	1B	NS_D0, 7, 21	TRAESCS1B02G104900	Up	Up	Up	None	None	None	None
up	1B	NS_D0, 7, 21	TRAESCS1B02G105000	Up	Up	Up	None	None	None	None
up	1B	NS_D0, 7, 21	TRAESCS1B02G105100	Up	Up	Up	None	None	None	None
up	1B	NS_D0, 7, 21	TRAESCS1B02G105200	Up	Up	Up	None	None	None	Up
up	1B	NS_D0, 7, 21	TRAESCS1B02G105300	Up	Up	Up	None	None	None	None
up	1B	NS_D0, 7, 21	TRAESCS1B02G105700	Up	Up	Up	None	None	None	None
up	1B	NS_D0, 7, 21	TRAESCS1B02G105800	Up	None	None	Down	None	None	None
up	1B	NS_D0, 7, 21	TRAESCS1B02G106200	Up	Up	None	Down	Down	None	None
up	1B	NS_D0, 7, 21	TRAESCS1B02G106300	Up	None	None	None	None	None	None
up	1B	NS_D0, 7, 21	TRAESCS1B02G106700	Up	Up	None	Down	None	None	None
up	1B	NS_D0, 7, 21	TRAESCS1B02G106900	Up	Up	Up	None	None	None	Down
up	1B	NS_D0, 7, 21	TRAESCS1B02G107000	Up	Up	Up	None	None	None	None
up	1B	NS_D0, 7, 21	TRAESCS1B02G107100	Up	Up	Up	None	Down	None	Down
up	1B	NS_D0, 7, 21	TRAESCS1B02G107200	Up	Up	Up	None	None	Down	None
up	1B	NS_D0, 7, 21	TRAESCS1B02G107800	Up	Up	Up	None	Down	None	Down
up	1B	NS_D0, 7, 21	TRAESCS1B02G107900	Up	None	None	Down	Down	Down	None
up	1B	NS_D0, 7, 21	TRAESCS1B02G108100	Up	Up	Up	Down	None	None	None
up	1B	NS_D0, 7, 21	TRAESCS1B02G108200	Up	Up	Up	None	None	None	None
up	1B	NS_D0, 7, 21	TRAESCS1B02G108500	Up	Up	Up	None	Up	None	None
up	1B	NS_D0, 7, 21	TRAESCS1B02G108700	Up	Up	Up	Up	None	Up	None
up	1B	NS_D0, 7, 21	TRAESCS1B02G108800	Up	Up	Up	None	None	Down	None
up	1B	NS_D0, 7, 21	TRAESCS1B02G108900	Up	Up	Up	None	None	None	None
up	1B	NS_D0, 7, 21	TRAESCS1B02G109000	Up	Up	Up	None	None	None	None
up	1B	NS_D0, 7, 21	TRAESCS1B02G110400	Up	Up	Up	Up	None	None	Up
up	1B	NS_D0, 7, 21	TRAESCS1B02G110500	Up	Up	Up	Down	None	Down	None
up	1B	NS_D0, 7, 21	TRAESCS1B02G110600	Up	Up	Up	Up	None	None	None
up	1B	NS_D0, 7, 21	TRAESCS1B02G110800	Up	Up	Up	Up	None	None	None
up	1B	NS_D0, 7, 21	TRAESCS1B02G111100	Up	Up	Up	Up	Up	None	None
up	1B	NS_D0, 7, 21	TRAESCS1B02G111300	Up	Up	Up	None	None	None	None
up	1B	NS_D0, 7, 21	TRAESCS1B02G111600	Up	Up	Up	None	Down	None	Down
up	1B	NS_D0, 7, 21	TRAESCS1B02G111700	Up	Up	Up	None	Up	None	None
up	1B	NS_D0, 7, 21	TRAESCS1B02G112000	Up	Up	Up	None	None	None	None
up	1B	NS_D0, 7, 21	TRAESCS1B02G112300	Up	Up	None	None	Down	Down	Up
up	1B	NS_D0, 7, 21	TRAESCS1B02G112600	Up	Up	None	Down	Down	None	None
up	1B	NS_D0, 7, 21	TRAESCS1B02G112700	Up	None	Up	None	None	None	None
up	1B	NS_D0, 7, 21	TRAESCS1B02G113300	Up	Up	Up	None	None	None	None
up	1B	NS_D0, 7, 21	TRAESCS1B02G113400	Up	Up	Up	None	None	None	None
up	1B	NS_D0, 7, 21	TRAESCS1B02G113500	Up	None	None	None	None	Up	None
up	1B	NS_D0, 7, 21	TRAESCS1B02G113600	Up	None	Up	None	None	None	None
up	1B	NS_D0, 7, 21	TRAESCS1B02G114100	Up	Up	Up	Down	Up	None	None
up	1B	NS_D0, 7, 21	TRAESCS1B02G114700	Up	Up	Up	None	None	None	None
up	1B	NS_D0, 7, 21	TRAESCS1B02G114800	Up	Up	None	None	None	None	None
up	1B	NS_D0, 7, 21	TRAESCS1B02G115200	Up	Up	Up	None	None	None	None
up	1B	NS_D0, 7, 21	TRAESCS1B02G115300	Up	Up	Up	None	None	None	None
up	1B	NS_D0, 7, 21	TRAESCS1B02G115400	Up	Up	Up	None	Up	Down	None
up	1B	NS_D0, 7, 21	TRAESCS1B02G115500	Up	Up	Up	None	Up	None	None
up	1B	NS_D0, 7, 21	TRAESCS1B02G116200	Up	Up	Up	Down	Up	None	None
up	1B	NS_D0, 7, 21	TRAESCS1B02G116700	Up	Up	Up	None	None	Up	None
up	1B	NS_D0, 7, 21	TRAESCS1B02G116800	Up	Up	Up	None	None	None	None
up	1B	NS_D0, 7, 21	TRAESCS1B02G116900	Up	Up	Up	None	Down	None	None
up	1B	NS_D0, 7, 21	TRAESCS1B02G117000	Up	Up	Up	None	None	None	None
up	1B	NS_D0, 7, 21	TRAESCS1B02G117200	Up	Up	Up	None	Down	Down	Down
up	1B	NS_D0, 7, 21	TRAESCS1B02G117900	Up	Up	Up	None	None	None	None
up	1B	NS_D0, 7, 21	TRAESCS1B02G118000	Up	Up	Up	Up	None	None	None
up	1B	NS_D0, 7, 21	TRAESCS1B02G118100	Up	Up	Up	None	None	None	None
up	1B	NS_D0, 7, 21	TRAESCS1B02G118200	Up	Up	Up	None	None	None	Up
up	1B	NS_D0, 7, 21	TRAESCS1B02G118300	Up	Up	Up	None	None	Up	None
up	1B	NS_D0, 7, 21	TRAESCS1B02G118600	Up	Up	Up	None	None	None	None
up	1B	NS_D0, 7, 21	TRAESCS1B02G118800	Up	Up	Up	None	Down	None	None
up	1B	NS_D0, 7, 21	TRAESCS1B02G118900	Up	Up	Up	Up	None	None	None
up	1B	NS_D0, 7, 21	TRAESCS1B02G119000	Up	Up	Up	None	Up	None	None
up	1B	NS_D0, 7, 21	TRAESCS1B02G119200	Up	Up	None	Down	Down	Down	Up
up	1B	NS_D0, 7, 21	TRAESCS1B02G119600	Up	Up	Up	Down	Up	None	None
up	1B	NS_D0, 7, 21	TRAESCS1B02G119700	Up	Up	Up	Down	Up	None	None
up	1B	NS_D0, 7, 21	TRAESCS1B02G120100	Up	None	Up	Down	Up	None	None
up	1B	NS_D0, 7, 21	TRAESCS1B02G120200	Up	None	None	None	None	None	None
up	1B	NS_D0, 7, 21	TRAESCS1B02G120300	Up	Up	Up	None	Down	None	None
up	1B	NS_D0, 7, 21	TRAESCS1B02G120600	Up	Up	Up	None	None	Down	Up
up	1B	NS_D0, 7, 21	TRAESCS1B02G121000	Up	Up	Up	None	None	None	None
up	1B	NS_D0, 7, 21	TRAESCS1B02G121100	Up	Up	Up	None	Up	None	None
up	1B	NS_D0, 7, 21	TRAESCS1B02G121500	Up	Up	Up	None	None	None	None
up	1B	NS_D0, 7, 21	TRAESCS1B02G121600	Up	Up	Up	None	Down	None	None
up	1B	NS_D0, 7, 21	TRAESCS1B02G122000	Up	Up	Up	None	None	Up	None
up	1B	NS_D0, 7, 21	TRAESCS1B02G122100	Up	Up	Up	None	None	None	None
up	1B	NS_D0, 7, 21	TRAESCS1B02G122200	Up	None	None	Down	None	None	None
up	1B	NS_D0, 7, 21	TRAESCS1B02G122400	Up	Up	Up	Up	None	None	None
up	1B	NS_D0, 7, 21	TRAESCS1B02G122600	Up	Up	Up	None	None	None	None
up	1B	NS_D0, 7, 21	TRAESCS1B02G122700	Up	Up	Up	Down	None	None	None
up	1B	NS_D0, 7, 21	TRAESCS1B02G123000	Up	Up	Up	None	None	None	Up
up	1B	NS_D0, 7, 21	TRAESCS1B02G123100	Up	Up	Up	None	None	None	None
up	1B	NS_D0, 7, 21	TRAESCS1B02G123200	Up	Up	Up	None	None	None	None
up	1B	NS_D0, 7, 21	TRAESCS1B02G123400	Up	Up	Up	None	None	None	None
up	1B	NS_D0, 7, 21	TRAESCS1B02G123600	Up	Up	Up	None	None	None	Down
up	1B	NS_D0, 7, 21	TRAESCS1B02G124000	Up	Up	None	None	Down	None	None
up	1B	NS_D0, 7, 21	TRAESCS1B02G124200	Up	Up	Up	Up	Down	None	None
up	1B	NS_D0, 7, 21	TRAESCS1B02G124400	Up	Up	None	None	Down	None	Down
up	1B	NS_D0, 7, 21	TRAESCS1B02G124700	Up	Up	Up	None	None	Down	None
up	1B	NS_D0, 7, 21	TRAESCS1B02G124800	Up	Up	Up	None	None	None	None
up	1B	NS_D0, 7, 21	TRAESCS1B02G124900	Up	Up	None	None	None	None	Up
up	1B	NS_D0, 7, 21	TRAESCS1B02G125100	Up	Up	Up	None	None	None	None
up	1B	NS_D0, 7, 21	TRAESCS1B02G125200	Up	Up	Up	None	Down	None	None
up	1B	NS_D0, 7, 21	TRAESCS1B02G125300	Up	Up	Up	None	Down	None	None
up	1B	NS_D0, 7, 21	TRAESCS1B02G125400	Up	Up	Up	None	None	None	None
up	1B	NS_D0, 7, 21	TRAESCS1B02G126100	Up	Up	Up	None	None	Down	None
up	1B	NS_D0, 7, 21	TRAESCS1B02G126200	Up	Up	Up	None	None	None	None
up	1B	NS_D0, 7, 21	TRAESCS1B02G126300	Up	Up	Up	None	None	None	None
up	1B	NS_D0, 7, 21	TRAESCS1B02G126500	Up	Up	Up	None	None	None	None
up	1B	NS_D0, 7, 21	TRAESCS1B02G126600	Up	Up	Up	Up	Down	Up	Down
up	1B	NS_D0, 7, 21	TRAESCS1B02G126700	Up	Up	Up	None	Down	None	Down
up	1B	NS_D0, 7, 21	TRAESCS1B02G126800	Up	Up	Up	None	Down	None	None
up	1B	NS_D0, 7, 21	TRAESCS1B02G127000	Up	Up	Up	Up	None	None	None
up	1B	NS_D0, 7, 21	TRAESCS1B02G127200	Up	Up	Up	None	None	None	None
up	1B	NS_D0, 7, 21	TRAESCS1B02G127500	Up	Up	None	None	Down	None	None
up	1B	NS_D0, 7, 21	TRAESCS1B02G127600	Up	Up	None	None	Down	None	None
up	1B	NS_D0, 7, 21	TRAESCS1B02G127700	Up	Up	Up	None	None	None	None
up	1B	NS_D0, 7, 21	TRAESCS1B02G127900	Up	Up	Up	Up	None	Up	None
up	1B	NS_D0, 7, 21	TRAESCS1B02G128100	Up	Up	Up	None	None	None	None
up	1B	NS_D0, 7, 21	TRAESCS1B02G128400	Up	Up	Up	None	None	None	None
up	1B	NS_D0, 7, 21	TRAESCS1B02G128500	Up	Up	Up	Up	None	None	None
up	1B	NS_D0, 7, 21	TRAESCS1B02G128600	Up	Up	Up	Up	Up	None	Up
up	1B	NS_D0, 7, 21	TRAESCS1B02G128700	Up	Up	Up	Up	None	Up	Down
up	1B	NS_D0, 7, 21	TRAESCS1B02G128800	Up	Up	Up	None	Down	None	None
up	1B	NS_D0, 7, 21	TRAESCS1B02G129000	Up	Up	Up	None	None	None	Down
up	1B	NS_D0, 7, 21	TRAESCS1B02G129300	Up	Up	Up	None	None	None	Down
up	1B	NS_D0, 7, 21	TRAESCS1B02G129400	Up	Up	Up	Up	None	Up	None
up	1B	NS_D0, 7, 21	TRAESCS1B02G129600	Up	Up	Up	None	None	None	Down
up	1B	NS_D0, 7, 21	TRAESCS1B02G129700	Up	Up	Up	None	None	None	None
up	1B	NS_D0, 7, 21	TRAESCS1B02G130200	Up	Up	Up	Up	Down	None	None
up	1B	NS_D0, 7, 21	TRAESCS1B02G130300	Up	Up	Up	Up	None	Up	None
up	1B	NS_D0, 7, 21	TRAESCS1B02G130500	Up	Up	Up	None	None	None	None
up	1B	NS_D0, 7, 21	TRAESCS1B02G130600	Up	Up	Up	None	Down	None	Down
up	1B	NS_D0, 7, 21	TRAESCS1B02G130800	Up	Up	Up	None	None	None	None
up	1B	NS_D0, 7, 21	TRAESCS1B02G131000	Up	Up	Up	None	Down	None	None
up	1B	NS_D0, 7, 21	TRAESCS1B02G131700	Up	None	None	None	None	None	None
up	1B	NS_D0, 7, 21	TRAESCS1B02G131800	Up	Up	Up	Down	None	Down	None
up	1B	NS_D0, 7, 21	TRAESCS1B02G132200	Up	Up	Up	None	Up	None	None
up	1B	NS_D0, 7, 21	TRAESCS1B02G132300	Up	Up	None	None	None	None	None
up	1B	NS_D0, 7, 21	TRAESCS1B02G132500	Up	None	None	Down	Up	None	None
up	1B	NS_D0, 7, 21	TRAESCS1B02G132600	Up	None	Down	None	Down	None	None
up	1B	NS_D0, 7, 21	TRAESCS1B02G132700	Up	Up	None	None	None	None	None
up	1B	NS_D0, 7, 21	TRAESCS1B02G132800	Up	Up	Up	None	Down	None	Down
up	1B	NS_D0, 7, 21	TRAESCS1B02G132900	Up	Up	Up	None	None	None	None
up	1B	NS_D0, 7, 21	TRAESCS1B02G133100	Up	Up	Up	None	Down	None	None
up	1B	NS_D0, 7, 21	TRAESCS1B02G133300	Up	Up	None	Up	Down	Up	Down
up	1B	NS_D0, 7, 21	TRAESCS1B02G133400	Up	Up	Up	Up	None	Up	None
up	1B	NS_D0, 7, 21	TRAESCS1B02G133800	Up	Up	Up	None	None	None	None
up	1B	NS_D0, 7, 21	TRAESCS1B02G134000	Up	Up	Up	None	None	None	None
up	1B	NS_D0, 7, 21	TRAESCS1B02G134400	Up	None	None	Down	None	None	None
up	1B	NS_D0, 7, 21	TRAESCS1B02G134500	Up	Down	None	Down	Down	None	Down
up	1B	NS_D0, 7, 21	TRAESCS1B02G134900	Up	Up	Up	Down	None	None	None
up	1B	NS_D0, 7, 21	TRAESCS1B02G135000	Up	Up	Up	None	None	None	None
up	1B	NS_D0, 7, 21	TRAESCS1B02G135100	Up	Up	Up	None	None	None	None
up	1B	NS_D0, 7, 21	TRAESCS1B02G135200	Up	Up	None	Down	None	Down	None
up	1B	NS_D0, 7, 21	TRAESCS1B02G135400	Up	Up	Up	None	None	None	None
up	1B	NS_D0, 7, 21	TRAESCS1B02G135500	Up	Up	None	Down	Down	Down	None
up	1B	NS_D0, 7, 21	TRAESCS1B02G135700	Up	Up	Up	Up	Down	Up	Down
up	1B	NS_D0, 7, 21	TRAESCS1B02G135800	Up	Up	Up	Up	Down	Up	Down
up	1B	NS_D0, 7, 21	TRAESCS1B02G135900	Up	Up	Up	None	Up	None	None
up	1B	NS_D0, 7, 21	TRAESCS1B02G136000	Up	Up	Up	Up	Down	None	None
up	1B	NS_D0, 7, 21	TRAESCS1B02G136200	Up	Up	Up	Up	Up	None	Up
up	1B	NS_D0, 7, 21	TRAESCS1B02G136300	Up	Up	Up	Up	None	None	Down
up	1B	NS_D0, 7, 21	TRAESCS1B02G136500	Up	Up	Up	None	None	None	None
up	1B	NS_D0, 7, 21	TRAESCS1B02G136600	Up	Up	Up	None	Down	None	None
up	1B	NS_D0, 7, 21	TRAESCS1B02G136700	Up	Up	Up	Up	Up	None	None
up	1B	NS_D0, 7, 21	TRAESCS1B02G137100	Up	Up	Up	None	None	Up	Down
up	1B	NS_D0, 7, 21	TRAESCS1B02G137200	Up	Up	None	Up	None	Up	None
up	1B	NS_D0, 7, 21	TRAESCS1B02G137300	Up	Up	Up	Down	Up	Down	None
up	1B	NS_D0, 7, 21	TRAESCS1B02G137400	Up	Up	Up	None	Up	None	None
up	1B	NS_D0, 7, 21	TRAESCS1B02G138000	Up	None	Up	None	Up	None	None
up	1B	NS_D0, 7, 21	TRAESCS1B02G138100	Up	Up	Up	Up	None	Up	None
up	1B	NS_D0, 7, 21	TRAESCS1B02G138200	Up	Up	Up	None	None	None	None
up	1B	NS_D0, 7, 21	TRAESCS1B02G138300	Up	Up	Up	None	None	None	None
up	1B	NS_D0, 7, 21	TRAESCS1B02G138400	Up	Up	None	None	Down	None	None
up	1B	NS_D0, 7, 21	TRAESCS1B02G138700	Up	Up	None	None	Down	None	None
up	1B	NS_D0, 7, 21	TRAESCS1B02G138900	Up	Up	Up	None	None	Up	Down
up	1B	NS_D0, 7, 21	TRAESCS1B02G139000	Up	None	Up	None	Up	Up	None
up	1B	NS_D0, 7, 21	TRAESCS1B02G139100	Up	Up	Up	Up	None	None	None
up	1B	NS_D0, 7, 21	TRAESCS1B02G139500	Up	Up	Up	None	None	None	Down
up	1B	NS_D0, 7, 21	TRAESCS1B02G139600	Up	Up	Up	None	None	None	None
up	1B	NS_D0, 7, 21	TRAESCS1B02G139800	Up	Up	None	None	Down	None	None
up	1B	NS_D0, 7, 21	TRAESCS1B02G139900	Up	Up	Up	None	Down	None	None
up	1B	NS_D0, 7, 21	TRAESCS1B02G140100	Up	None	None	None	None	None	None
up	1B	NS_D0, 7, 21	TRAESCS1B02G140200	Up	Up	Up	None	None	None	None
up	1B	NS_D0, 7, 21	TRAESCS1B02G140300	Up	Up	Up	None	None	None	None
up	1B	NS_D0, 7, 21	TRAESCS1B02G140400	Up	Up	Up	None	None	None	None
up	1B	NS_D0, 7, 21	TRAESCS1B02G140700	Up	Up	None	None	Down	None	None
up	1B	NS_D0, 7, 21	TRAESCS1B02G140800	Up	Up	Up	Up	None	None	None
up	1B	NS_D0, 7, 21	TRAESCS1B02G140900	Up	Up	Up	Up	None	None	None
up	1B	NS_D0, 7, 21	TRAESCS1B02G141100	Up	Up	Up	None	Up	None	None
up	1B	NS_D0, 7, 21	TRAESCS1B02G141200	Up	Up	Up	None	None	None	None
up	1B	NS_D0, 7, 21	TRAESCS1B02G141300	Up	Up	Up	None	None	Down	None
up	1B	NS_D0, 7, 21	TRAESCS1B02G141400	Up	Up	Up	Up	None	None	None
up	1B	NS_D0, 7, 21	TRAESCS1B02G141700	Up	Up	Up	Up	Down	Up	Down
up	1B	NS_D0, 7, 21	TRAESCS1B02G141900	Up	Up	Up	None	Down	None	None
up	1B	NS_D0, 7, 21	TRAESCS1B02G142000	Up	Up	Up	None	Down	Down	None
up	1B	NS_D0, 7, 21	TRAESCS1B02G142200	Up	Up	Up	Down	None	None	None
up	1B	NS_D0, 7, 21	TRAESCS1B02G142300	Up	Up	Up	Up	None	Up	Up
up	1B	NS_D0, 7, 21	TRAESCS1B02G142400	Up	Up	Up	None	None	Down	None
up	1B	NS_D0, 7, 21	TRAESCS1B02G142600	Up	Up	Up	None	None	None	None
up	1B	NS_D0, 7, 21	TRAESCS1B02G142700	Up	Up	Up	None	None	None	None
up	1B	NS_D0, 7, 21	TRAESCS1B02G142800	Up	Up	Up	Up	None	None	None
up	1B	NS_D0, 7, 21	TRAESCS1B02G143000	Up	Up	Up	None	None	None	None
up	1B	NS_D0, 7, 21	TRAESCS1B02G143100	Up	Up	Up	None	None	None	None
up	1B	NS_D0, 7, 21	TRAESCS1B02G143400	Up	Up	Up	None	None	Down	None
up	1B	NS_D0, 7, 21	TRAESCS1B02G143600	Up	Up	Up	None	Down	None	None
up	1B	NS_D0, 7, 21	TRAESCS1B02G143800	Up	Up	Up	None	None	None	None
up	1B	NS_D0, 7, 21	TRAESCS1B02G144000	Up	Up	Up	None	None	None	None
up	1B	NS_D0, 7, 21	TRAESCS1B02G144300	Up	Up	Up	None	None	Down	Up
up	1B	NS_D0, 7, 21	TRAESCS1B02G144400	Up	Up	Up	None	None	None	None
up	1B	NS_D0, 7, 21	TRAESCS1B02G144500	Up	None	None	None	Down	Up	Down
up	1B	NS_D0, 7, 21	TRAESCS1B02G144600	Up	Up	Up	None	None	None	None
up	1B	NS_D0, 7, 21	TRAESCS1B02G144700	Up	Up	Up	Up	Up	None	None
up	1B	NS_D0, 7, 21	TRAESCS1B02G145200	Up	Up	Up	None	None	None	None
up	1B	NS_D0, 7, 21	TRAESCS1B02G145500	Up	Up	Up	None	None	None	None
up	1B	NS_D0, 7, 21	TRAESCS1B02G145800	Up	Up	Up	Up	Down	None	None
up	1B	NS_D0, 7, 21	TRAESCS1B02G146000	Up	Up	Up	None	None	None	Down
up	1B	NS_D0, 7, 21	TRAESCS1B02G146100	Up	Up	Up	None	None	Down	None
up	1B	NS_D0, 7, 21	TRAESCS1B02G146200	Up	Up	Up	Up	None	None	Up
up	1B	NS_D0, 7, 21	TRAESCS1B02G146400	Up	Up	Up	None	None	None	None
up	1B	NS_D0, 7, 21	TRAESCS1B02G146600	Up	Up	Up	None	None	None	None
up	1B	NS_D0, 7, 21	TRAESCS1B02G146700	Up	Up	Up	None	None	None	None
up	1B	NS_D0, 7, 21	TRAESCS1B02G146900	Up	Up	Up	None	None	Down	None
up	1B	NS_D0, 7, 21	TRAESCS1B02G147000	Up	Up	Up	Up	None	None	None
up	1B	NS_D0, 7, 21	TRAESCS1B02G147100	Up	Up	Up	None	None	None	None
up	1B	NS_D0, 7, 21	TRAESCS1B02G147300	Up	Up	Up	Up	None	None	None
up	1B	NS_D0, 7, 21	TRAESCS1B02G147600	Up	Up	Up	None	Down	None	None
up	1B	NS_D0, 7, 21	TRAESCS1B02G147700	Up	Up	Up	Up	None	Up	None
up	1B	NS_D0, 7, 21	TRAESCS1B02G147800	Up	Up	Up	Up	None	None	None
up	1B	NS_D0, 7, 21	TRAESCS1B02G148000	Up	Up	Up	None	None	None	Up
up	1B	NS_D0, 7, 21	TRAESCS1B02G148100	Up	Up	Up	None	None	None	None
up	1B	NS_D0, 7, 21	TRAESCS1B02G148200	Up	Up	Up	Up	None	None	None
up	1B	NS_D0, 7, 21	TRAESCS1B02G148400	Up	Up	Up	None	None	None	None
up	1B	NS_D0, 7, 21	TRAESCS1B02G148500	Up	Up	None	None	Down	None	None
up	1B	NS_D0, 7, 21	TRAESCS1B02G148600	Up	Up	Up	Down	None	None	None
up	1B	NS_D0, 7, 21	TRAESCS1B02G148900	Up	Up	Up	None	None	None	None
up	1B	NS_D0, 7, 21	TRAESCS1B02G149000	Up	Up	Up	None	None	None	None
up	1B	NS_D0, 7, 21	TRAESCS1B02G149400	Up	Up	Up	None	None	None	None
up	1B	NS_D0, 7, 21	TRAESCS1B02G149500	Up	Up	Up	Up	None	None	None
up	1B	NS_D0, 7, 21	TRAESCS1B02G149700	Up	Up	Up	Up	None	None	None
up	1B	NS_D0, 7, 21	TRAESCS1B02G149800	Up	Up	Up	None	None	None	None
up	1B	NS_D0, 7, 21	TRAESCS1B02G150000	Up	Up	Up	None	None	None	None
up	1B	NS_D0, 7, 21	TRAESCS1B02G150100	Up	Up	Up	Up	None	None	None
up	1B	NS_D0, 7, 21	TRAESCS1B02G150200	Up	Up	Up	None	None	None	None
up	1B	NS_D0, 7, 21	TRAESCS1B02G150400	Up	Up	Up	Up	None	None	None
up	1B	NS_D0, 7, 21	TRAESCS1B02G150500	Up	Up	Up	None	Up	None	None
up	1B	NS_D0, 7, 21	TRAESCS1B02G002000	None	Up	Up	None	Up	None	None
up	1B	NS_D0, 7, 21	TRAESCS1B02G005000	None	Down	Down	None	None	None	None
up	1B	NS_D0, 7, 21	TRAESCS1B02G010300	None	None	Up	None	None	None	None
up	1B	NS_D0, 7, 21	TRAESCS1B02G015300	None	None	Up	None	None	None	None
up	1B	NS_D0, 7, 21	TRAESCS1B02G016400	None	Up	None	Up	None	None	None
up	1B	NS_D0, 7, 21	TRAESCS1B02G017200	None	None	Up	None	None	None	None
up	1B	NS_D0, 7, 21	TRAESCS1B02G017800	None	None	Up	None	Up	None	None
up	1B	NS_D0, 7, 21	TRAESCS1B02G018900	None	Up	Up	Up	Up	None	None
up	1B	NS_D0, 7, 21	TRAESCS1B02G021000	None	None	Up	None	Up	None	None
up	1B	NS_D0, 7, 21	TRAESCS1B02G022300	None	Down	Down	None	None	None	None
up	1B	NS_D0, 7, 21	TRAESCS1B02G024400	None	None	Up	None	Up	None	Up
up	1B	NS_D0, 7, 21	TRAESCS1B02G028800	None	Up	Up	None	None	None	None
up	1B	NS_D0, 7, 21	TRAESCS1B02G032600	None	None	Up	None	Up	None	None
up	1B	NS_D0, 7, 21	TRAESCS1B02G034200	None	None	Up	None	None	None	None
up	1B	NS_D0, 7, 21	TRAESCS1B02G037200	None	None	Up	None	None	None	None
up	1B	NS_D0, 7, 21	TRAESCS1B02G038200	None	None	Up	None	None	None	None
up	1B	NS_D0, 7, 21	TRAESCS1B02G043200	None	Up	Up	Up	None	None	None
up	1B	NS_D0, 7, 21	TRAESCS1B02G044100	None	None	Up	None	None	None	Down
up	1B	NS_D0, 7, 21	TRAESCS1B02G044200	None	Up	Up	Up	Up	None	None
up	1B	NS_D0, 7, 21	TRAESCS1B02G046200	None	Up	None	Up	Down	None	Down
up	1B	NS_D0, 7, 21	TRAESCS1B02G047400	None	Up	Up	Up	Up	None	Up
up	1B	NS_D0, 7, 21	TRAESCS1B02G048300	None	None	Up	None	Up	None	None
up	1B	NS_D0, 7, 21	TRAESCS1B02G048400	None	None	Up	None	None	None	None
up	1B	NS_D0, 7, 21	TRAESCS1B02G048500	None	None	Up	None	None	None	None
up	1B	NS_D0, 7, 21	TRAESCS1B02G049300	None	Up	Up	None	None	None	None
up	1B	NS_D0, 7, 21	TRAESCS1B02G050400	None	None	Up	None	Up	None	None
up	1B	NS_D0, 7, 21	TRAESCS1B02G052100	None	None	Up	None	None	None	None
up	1B	NS_D0, 7, 21	TRAESCS1B02G055600	None	None	Up	None	Up	None	None
up	1B	NS_D0, 7, 21	TRAESCS1B02G055800	None	Up	Up	Up	None	None	None
up	1B	NS_D0, 7, 21	TRAESCS1B02G056000	None	Up	Up	None	None	None	None
up	1B	NS_D0, 7, 21	TRAESCS1B02G056500	None	Up	Up	None	None	None	None
up	1B	NS_D0, 7, 21	TRAESCS1B02G057400	None	Up	None	Up	Down	None	None
up	1B	NS_D0, 7, 21	TRAESCS1B02G058000	None	None	Up	None	None	None	None
up	1B	NS_D0, 7, 21	TRAESCS1B02G058600	None	None	Up	None	None	None	None
up	1B	NS_D0, 7, 21	TRAESCS1B02G059300	None	Up	Up	None	None	None	None
up	1B	NS_D0, 7, 21	TRAESCS1B02G060700	None	None	Up	None	None	None	Down
up	1B	NS_D0, 7, 21	TRAESCS1B02G062400	None	None	Up	None	None	None	None
up	1B	NS_D0, 7, 21	TRAESCS1B02G065700	None	Up	Up	None	None	None	None
up	1B	NS_D0, 7, 21	TRAESCS1B02G068400	None	Up	Up	None	None	None	None
up	1B	NS_D0, 7, 21	TRAESCS1B02G068600	None	Down	None	None	None	Up	None
up	1B	NS_D0, 7, 21	TRAESCS1B02G071400	None	None	Up	None	Up	None	None
up	1B	NS_D0, 7, 21	TRAESCS1B02G071500	None	None	Up	None	None	None	None
up	1B	NS_D0, 7, 21	TRAESCS1B02G071600	None	None	Up	None	None	None	None
up	1B	NS_D0, 7, 21	TRAESCS1B02G071642	None	None	Up	None	None	None	None
up	1B	NS_D0, 7, 21	TRAESCS1B02G072400	None	None	Up	None	None	None	Down
up	1B	NS_D0, 7, 21	TRAESCS1B02G073600	None	Up	Up	Up	None	None	None
up	1B	NS_D0, 7, 21	TRAESCS1B02G073900	None	None	Up	None	None	None	None
up	1B	NS_D0, 7, 21	TRAESCS1B02G074100	None	None	Up	None	Up	None	None
up	1B	NS_D0, 7, 21	TRAESCS1B02G075700	None	None	Up	None	Up	None	Up
up	1B	NS_D0, 7, 21	TRAESCS1B02G076100	None	Up	Up	Up	None	Up	None
up	1B	NS_D0, 7, 21	TRAESCS1B02G077600	None	Up	Up	Up	None	None	None
up	1B	NS_D0, 7, 21	TRAESCS1B02G082400	None	None	Up	None	None	None	Down
up	1B	NS_D0, 7, 21	TRAESCS1B02G083400	None	Up	None	None	None	None	None
up	1B	NS_D0, 7, 21	TRAESCS1B02G083600	None	Up	Up	Up	None	None	None
up	1B	NS_D0, 7, 21	TRAESCS1B02G083800	None	Up	Up	None	None	None	None
up	1B	NS_D0, 7, 21	TRAESCS1B02G084500	None	Up	Up	Up	Up	Up	None
up	1B	NS_D0, 7, 21	TRAESCS1B02G084600	None	None	Up	None	Up	None	None
up	1B	NS_D0, 7, 21	TRAESCS1B02G085000	None	Up	Up	Up	Down	None	None
up	1B	NS_D0, 7, 21	TRAESCS1B02G085100	None	Up	None	Up	Down	Up	Down
up	1B	NS_D0, 7, 21	TRAESCS1B02G085300	None	None	Up	None	None	None	None
up	1B	NS_D0, 7, 21	TRAESCS1B02G085500	None	None	Up	None	None	None	Down
up	1B	NS_D0, 7, 21	TRAESCS1B02G086600	None	Up	Up	None	Up	None	None
up	1B	NS_D0, 7, 21	TRAESCS1B02G091700	None	Up	None	None	Up	None	Up
up	1B	NS_D0, 7, 21	TRAESCS1B02G093400	None	Up	Up	Up	None	None	None
up	1B	NS_D0, 7, 21	TRAESCS1B02G093600	None	None	Down	Down	Up	Down	Up
up	1B	NS_D0, 7, 21	TRAESCS1B02G093800	None	None	Up	None	None	None	None
up	1B	NS_D0, 7, 21	TRAESCS1B02G095000	None	None	Down	None	Down	None	None
up	1B	NS_D0, 7, 21	TRAESCS1B02G097200	None	Down	Down	None	None	Up	None
up	1B	NS_D0, 7, 21	TRAESCS1B02G097300	None	Up	Up	None	None	None	None
up	1B	NS_D0, 7, 21	TRAESCS1B02G099000	None	Up	Up	Up	Up	Up	None
up	1B	NS_D0, 7, 21	TRAESCS1B02G099400	None	None	Up	None	None	None	None
up	1B	NS_D0, 7, 21	TRAESCS1B02G099600	None	Up	Up	None	None	None	Down
up	1B	NS_D0, 7, 21	TRAESCS1B02G099900	None	None	Up	None	None	None	None
up	1B	NS_D0, 7, 21	TRAESCS1B02G100400	None	Up	Up	Up	None	None	None
up	1B	NS_D0, 7, 21	TRAESCS1B02G102700	None	Up	Up	Up	Down	None	None
up	1B	NS_D0, 7, 21	TRAESCS1B02G106400	None	Up	Up	Down	Up	Down	Up
up	1B	NS_D0, 7, 21	TRAESCS1B02G106500	None	Up	Down	None	Down	Down	Up
up	1B	NS_D0, 7, 21	TRAESCS1B02G107700	None	None	Down	None	None	Up	Up
up	1B	NS_D0, 7, 21	TRAESCS1B02G108000	None	Up	Up	None	Down	None	Down
up	1B	NS_D0, 7, 21	TRAESCS1B02G109100	None	None	Up	Down	None	None	Down
up	1B	NS_D0, 7, 21	TRAESCS1B02G109200	None	Up	Up	None	Up	Down	None
up	1B	NS_D0, 7, 21	TRAESCS1B02G111500	None	Up	Up	None	None	None	Down
up	1B	NS_D0, 7, 21	TRAESCS1B02G111900	None	None	Up	None	None	None	None
up	1B	NS_D0, 7, 21	TRAESCS1B02G112200	None	None	Up	None	None	None	None
up	1B	NS_D0, 7, 21	TRAESCS1B02G113700	None	Up	Up	Up	Down	None	None
up	1B	NS_D0, 7, 21	TRAESCS1B02G114400	None	Down	None	None	None	None	None
up	1B	NS_D0, 7, 21	TRAESCS1B02G116100	None	Up	Up	None	None	None	None
up	1B	NS_D0, 7, 21	TRAESCS1B02G117500	None	Up	None	None	None	None	None
up	1B	NS_D0, 7, 21	TRAESCS1B02G118400	None	Down	Down	None	None	None	None
up	1B	NS_D0, 7, 21	TRAESCS1B02G119300	None	Up	Up	Down	Up	Down	Down
up	1B	NS_D0, 7, 21	TRAESCS1B02G121700	None	Up	Up	Up	None	None	None
up	1B	NS_D0, 7, 21	TRAESCS1B02G122300	None	Up	Up	Up	Up	None	Up
up	1B	NS_D0, 7, 21	TRAESCS1B02G122800	None	Up	Up	None	Up	None	None
up	1B	NS_D0, 7, 21	TRAESCS1B02G124100	None	None	Up	None	Up	None	None
up	1B	NS_D0, 7, 21	TRAESCS1B02G124300	None	Up	None	Up	Down	None	Down
up	1B	NS_D0, 7, 21	TRAESCS1B02G124600	None	None	Up	None	Up	None	None
up	1B	NS_D0, 7, 21	TRAESCS1B02G127300	None	None	Up	None	Up	None	None
up	1B	NS_D0, 7, 21	TRAESCS1B02G129800	None	None	Up	None	Up	None	None
up	1B	NS_D0, 7, 21	TRAESCS1B02G129900	None	Up	None	None	Down	None	None
up	1B	NS_D0, 7, 21	TRAESCS1B02G130000	None	None	Up	Up	None	None	None
up	1B	NS_D0, 7, 21	TRAESCS1B02G130900	None	Up	None	None	None	None	None
up	1B	NS_D0, 7, 21	TRAESCS1B02G131300	None	Up	None	None	Down	None	None
up	1B	NS_D0, 7, 21	TRAESCS1B02G131600	None	Up	Up	Up	None	None	Down
up	1B	NS_D0, 7, 21	TRAESCS1B02G132000	None	None	Up	None	Up	None	None
up	1B	NS_D0, 7, 21	TRAESCS1B02G132100	None	Up	Up	None	None	None	None
up	1B	NS_D0, 7, 21	TRAESCS1B02G133500	None	Down	None	Down	Down	Down	Down
up	1B	NS_D0, 7, 21	TRAESCS1B02G134100	None	None	Up	None	Up	None	None
up	1B	NS_D0, 7, 21	TRAESCS1B02G134300	None	Up	Up	None	Up	None	None
up	1B	NS_D0, 7, 21	TRAESCS1B02G134600	None	None	Up	Down	None	None	None
up	1B	NS_D0, 7, 21	TRAESCS1B02G135300	None	Up	Up	Up	None	None	None
up	1B	NS_D0, 7, 21	TRAESCS1B02G136800	None	Up	Up	Up	None	Up	None
up	1B	NS_D0, 7, 21	TRAESCS1B02G138600	None	None	Up	Up	Up	None	None
up	1B	NS_D0, 7, 21	TRAESCS1B02G139200	None	Up	Up	Up	None	None	Up
up	1B	NS_D0, 7, 21	TRAESCS1B02G143500	None	Up	Up	Up	Up	None	Up
up	1B	NS_D0, 7, 21	TRAESCS1B02G143700	None	Up	Up	Up	None	None	Up
up	1B	NS_D0, 7, 21	TRAESCS1B02G144800	None	Up	Up	None	None	None	None
up	1B	NS_D0, 7, 21	TRAESCS1B02G145300	None	None	Up	None	Up	None	None
up	1B	NS_D0, 7, 21	TRAESCS1B02G002100	Down	Down	None	None	None	None	Down
up	1B	NS_D0, 7, 21	TRAESCS1B02G005100	Down	Down	Down	Up	None	Up	None
up	1B	NS_D0, 7, 21	TRAESCS1B02G066400	Down	Up	Up	Up	Up	Down	Up
up	1B	NS_D0, 7, 21	TRAESCS1B02G072000	Down	Down	Down	Down	None	Down	None
up	1B	NS_D0, 7, 21	TRAESCS1B02G082100	Down	None	None	Up	Up	None	Up
up	1B	NS_D0, 7, 21	TRAESCS1B02G100200	Down	Down	Down	None	None	None	None
up	1B	NS_D0, 7, 21	TRAESCS1B02G128300	Down	Down	Down	None	None	None	None
up	1B	NS_D0, 7, 21	TRAESCS1B02G139700	Down	Down	None	None	None	None	Down
up	1B	NS_D0, 7, 21	TRAESCS1B02G141000	Down	None	None	Up	Up	None	None
			up	524	518	542	119	101	60	52
			down	9	15	16	82	107	51	82
			total	533	533	558	201	208	111	134
			%up	98.3114	97.1857	97.1326	59.204	48.5577	54.0541	38.806

## Sheet: NS_PREDAup_DEG_con_1D
Regulation	Chr	Stage	DEG_id	Nanda_D0-Sadash_D0	Nanda_D7-Sadash_D7	Nanda_D21-Sadash_D21	Nanda_D7-Nanda_D0	Nanda_D21-Nanda_D7	Sadash_D7-Sadash_D0	Sadash_D21-Sadash_D7
up	1D	NS_D0, 7, 21	TRAESCS1D02G424800	Up	None	Up	None	None	None	Down
up	1D	NS_D0, 7, 21	TRAESCS1D02G426000	Up	None	None	None	Up	Up	Up
up	1D	NS_D0, 7, 21	TRAESCS1D02G430000	Up	None	None	Down	None	None	None
up	1D	NS_D0, 7, 21	TRAESCS1D02G431700	Up	None	None	Down	Up	None	None
up	1D	NS_D0, 7, 21	TRAESCS1D02G432400	Up	Up	Up	None	Up	None	Up
up	1D	NS_D0, 7, 21	TRAESCS1D02G436800	Up	Up	Up	Up	None	None	None
up	1D	NS_D0, 7, 21	TRAESCS1D02G436900	Up	Up	Up	None	None	None	None
up	1D	NS_D0, 7, 21	TRAESCS1D02G437000	Up	Up	Up	None	None	None	Up
up	1D	NS_D0, 7, 21	TRAESCS1D02G437100	Up	None	Up	None	Up	Up	None
up	1D	NS_D0, 7, 21	TRAESCS1D02G437200	Up	Up	Up	Down	None	None	None
up	1D	NS_D0, 7, 21	TRAESCS1D02G437300	Up	Up	Up	None	None	None	None
up	1D	NS_D0, 7, 21	TRAESCS1D02G437400	Up	Up	Down	Down	Down	None	None
up	1D	NS_D0, 7, 21	TRAESCS1D02G437500	Up	Up	Up	Down	Down	None	Down
up	1D	NS_D0, 7, 21	TRAESCS1D02G437700	Up	Up	Down	Down	Down	None	None
up	1D	NS_D0, 7, 21	TRAESCS1D02G437900	Up	Up	Up	None	None	Up	Down
up	1D	NS_D0, 7, 21	TRAESCS1D02G438600	Up	None	None	None	Down	None	Down
up	1D	NS_D0, 7, 21	TRAESCS1D02G438700	Up	None	None	Down	Down	None	None
up	1D	NS_D0, 7, 21	TRAESCS1D02G438800	Up	Down	None	Down	Down	Down	Down
up	1D	NS_D0, 7, 21	TRAESCS1D02G439000	Up	Up	Up	None	None	None	None
up	1D	NS_D0, 7, 21	TRAESCS1D02G439100	Up	None	Up	None	None	None	None
up	1D	NS_D0, 7, 21	TRAESCS1D02G439200	Up	None	Up	Down	Up	None	None
up	1D	NS_D0, 7, 21	TRAESCS1D02G439600	Up	Up	Up	Up	None	Up	Down
up	1D	NS_D0, 7, 21	TRAESCS1D02G439800	Up	Up	Up	Down	None	None	None
up	1D	NS_D0, 7, 21	TRAESCS1D02G440000	Up	Up	Up	None	None	None	None
up	1D	NS_D0, 7, 21	TRAESCS1D02G440100	Up	Up	Up	None	Up	None	None
up	1D	NS_D0, 7, 21	TRAESCS1D02G440200	Up	Up	Up	Down	None	Down	None
up	1D	NS_D0, 7, 21	TRAESCS1D02G440600	Up	Up	Up	None	None	None	None
up	1D	NS_D0, 7, 21	TRAESCS1D02G440700	Up	Up	Up	None	None	None	None
up	1D	NS_D0, 7, 21	TRAESCS1D02G440900	Up	Up	None	None	Down	None	None
up	1D	NS_D0, 7, 21	TRAESCS1D02G441100	Up	Up	Up	None	None	None	Down
up	1D	NS_D0, 7, 21	TRAESCS1D02G441300	Up	Up	None	Down	None	Down	None
up	1D	NS_D0, 7, 21	TRAESCS1D02G441600	Up	Up	None	Down	None	None	None
up	1D	NS_D0, 7, 21	TRAESCS1D02G442300	Up	Up	Up	None	None	None	None
up	1D	NS_D0, 7, 21	TRAESCS1D02G442400	Up	Up	Up	Up	Up	Up	Up
up	1D	NS_D0, 7, 21	TRAESCS1D02G442900	Up	Up	Up	Down	None	None	None
up	1D	NS_D0, 7, 21	TRAESCS1D02G443100	Up	Up	Up	Up	Up	None	Up
up	1D	NS_D0, 7, 21	TRAESCS1D02G444400	Up	Up	Up	None	Up	None	Up
up	1D	NS_D0, 7, 21	TRAESCS1D02G445100	Up	None	None	Down	None	None	None
up	1D	NS_D0, 7, 21	TRAESCS1D02G445300	Up	Up	Up	Up	None	None	None
up	1D	NS_D0, 7, 21	TRAESCS1D02G445500	Up	None	None	Down	Down	None	Down
up	1D	NS_D0, 7, 21	TRAESCS1D02G445700	Up	Up	Up	None	None	None	None
up	1D	NS_D0, 7, 21	TRAESCS1D02G445900	Up	Up	None	None	Down	None	None
up	1D	NS_D0, 7, 21	TRAESCS1D02G446300	Up	Up	Up	None	None	None	None
up	1D	NS_D0, 7, 21	TRAESCS1D02G446400	Up	Up	Up	None	None	None	None
up	1D	NS_D0, 7, 21	TRAESCS1D02G446500	Up	Up	Up	None	None	None	Down
up	1D	NS_D0, 7, 21	TRAESCS1D02G446900	Up	Up	Up	None	Up	None	None
up	1D	NS_D0, 7, 21	TRAESCS1D02G447000	Up	Up	Up	None	None	Up	Down
up	1D	NS_D0, 7, 21	TRAESCS1D02G447100	Up	Up	Up	Up	None	None	None
up	1D	NS_D0, 7, 21	TRAESCS1D02G447200	Up	Up	Up	None	None	None	None
up	1D	NS_D0, 7, 21	TRAESCS1D02G447300	Up	Up	None	None	Down	None	Down
up	1D	NS_D0, 7, 21	TRAESCS1D02G447700	Up	Up	Up	None	None	None	None
up	1D	NS_D0, 7, 21	TRAESCS1D02G447900	Up	Up	Up	None	None	None	None
up	1D	NS_D0, 7, 21	TRAESCS1D02G448300	Up	Up	Up	None	None	None	None
up	1D	NS_D0, 7, 21	TRAESCS1D02G448600	Up	Up	Up	None	None	None	None
up	1D	NS_D0, 7, 21	TRAESCS1D02G448800	Up	None	Up	None	None	None	None
up	1D	NS_D0, 7, 21	TRAESCS1D02G448900	Up	None	Up	None	Up	None	None
up	1D	NS_D0, 7, 21	TRAESCS1D02G449000	Up	Up	Up	None	Up	None	None
up	1D	NS_D0, 7, 21	TRAESCS1D02G449200	Up	Up	Up	None	None	None	None
up	1D	NS_D0, 7, 21	TRAESCS1D02G449700	Up	Up	Up	None	None	None	None
up	1D	NS_D0, 7, 21	TRAESCS1D02G449800	Up	None	None	Down	Down	None	None
up	1D	NS_D0, 7, 21	TRAESCS1D02G449900	Up	Up	Up	None	None	None	None
up	1D	NS_D0, 7, 21	TRAESCS1D02G450200	Up	Up	Up	None	None	None	Down
up	1D	NS_D0, 7, 21	TRAESCS1D02G450300	Up	Up	Up	None	None	None	Down
up	1D	NS_D0, 7, 21	TRAESCS1D02G450400	Up	Up	Up	Up	None	None	None
up	1D	NS_D0, 7, 21	TRAESCS1D02G450500	Up	Up	Up	None	Down	None	None
up	1D	NS_D0, 7, 21	TRAESCS1D02G450600	Up	Up	Up	Up	None	None	None
up	1D	NS_D0, 7, 21	TRAESCS1D02G450800	Up	Up	None	Down	Down	None	None
up	1D	NS_D0, 7, 21	TRAESCS1D02G450900	Up	Up	Up	None	Up	None	None
up	1D	NS_D0, 7, 21	TRAESCS1D02G451000	Up	Up	Up	None	None	None	None
up	1D	NS_D0, 7, 21	TRAESCS1D02G451100	Up	Up	Up	None	None	None	None
up	1D	NS_D0, 7, 21	TRAESCS1D02G451200	Up	Up	Up	None	None	None	None
up	1D	NS_D0, 7, 21	TRAESCS1D02G451300	Up	Up	Up	None	None	None	None
up	1D	NS_D0, 7, 21	TRAESCS1D02G451700	Up	Up	Up	None	None	None	None
up	1D	NS_D0, 7, 21	TRAESCS1D02G451800	Up	Up	Up	None	Down	None	None
up	1D	NS_D0, 7, 21	TRAESCS1D02G451900	Up	Up	Up	None	None	Up	Down
up	1D	NS_D0, 7, 21	TRAESCS1D02G452200	Up	Up	Up	Up	Up	None	Up
up	1D	NS_D0, 7, 21	TRAESCS1D02G452300	Up	Up	Up	None	None	None	None
up	1D	NS_D0, 7, 21	TRAESCS1D02G452400	Up	Up	Up	None	None	None	None
up	1D	NS_D0, 7, 21	TRAESCS1D02G452600	Up	None	Up	Down	None	None	None
up	1D	NS_D0, 7, 21	TRAESCS1D02G452900	Up	Up	Up	Down	None	None	None
up	1D	NS_D0, 7, 21	TRAESCS1D02G453600	Up	Up	Up	Up	None	None	Up
up	1D	NS_D0, 7, 21	TRAESCS1D02G453900	Up	Up	Up	Up	None	None	None
up	1D	NS_D0, 7, 21	TRAESCS1D02G454400	Up	Up	Up	None	None	None	None
up	1D	NS_D0, 7, 21	TRAESCS1D02G454600	Up	Up	Up	None	Up	None	None
up	1D	NS_D0, 7, 21	TRAESCS1D02G454700	Up	Up	Up	None	None	None	None
up	1D	NS_D0, 7, 21	TRAESCS1D02G425900	None	Up	None	Up	Up	None	Up
up	1D	NS_D0, 7, 21	TRAESCS1D02G427500	None	Up	None	None	None	None	Up
up	1D	NS_D0, 7, 21	TRAESCS1D02G433600	None	Down	None	None	None	Up	None
up	1D	NS_D0, 7, 21	TRAESCS1D02G434300	None	Down	None	None	None	None	None
up	1D	NS_D0, 7, 21	TRAESCS1D02G436500	None	Down	None	Down	None	None	None
up	1D	NS_D0, 7, 21	TRAESCS1D02G436600	None	Up	None	Up	Up	None	Up
up	1D	NS_D0, 7, 21	TRAESCS1D02G436700	None	Up	None	Up	None	None	Up
up	1D	NS_D0, 7, 21	TRAESCS1D02G437800	None	None	Up	None	None	None	None
up	1D	NS_D0, 7, 21	TRAESCS1D02G439300	None	None	Up	None	Up	None	None
up	1D	NS_D0, 7, 21	TRAESCS1D02G439400	None	None	Up	None	Up	None	None
up	1D	NS_D0, 7, 21	TRAESCS1D02G439500	None	Up	None	Up	None	Up	Up
up	1D	NS_D0, 7, 21	TRAESCS1D02G439900	None	Up	Up	None	Down	Down	None
up	1D	NS_D0, 7, 21	TRAESCS1D02G441200	None	Up	None	Up	None	None	None
up	1D	NS_D0, 7, 21	TRAESCS1D02G441700	None	Up	None	None	None	None	None
up	1D	NS_D0, 7, 21	TRAESCS1D02G441900	None	Up	Up	Up	None	None	None
up	1D	NS_D0, 7, 21	TRAESCS1D02G442500	None	Up	Up	Up	Up	None	Up
up	1D	NS_D0, 7, 21	TRAESCS1D02G444600	None	None	Up	None	Up	None	None
up	1D	NS_D0, 7, 21	TRAESCS1D02G444900	None	Up	Up	Up	Up	None	None
up	1D	NS_D0, 7, 21	TRAESCS1D02G445200	None	None	Up	None	None	None	None
up	1D	NS_D0, 7, 21	TRAESCS1D02G445400	None	None	Up	Up	Up	None	None
up	1D	NS_D0, 7, 21	TRAESCS1D02G448700	None	Up	Up	None	None	None	Down
up	1D	NS_D0, 7, 21	TRAESCS1D02G449100	None	Up	None	Up	Down	Up	Down
up	1D	NS_D0, 7, 21	TRAESCS1D02G449600	None	None	Up	Up	None	Up	None
up	1D	NS_D0, 7, 21	TRAESCS1D02G450100	None	None	Down	None	None	None	None
up	1D	NS_D0, 7, 21	TRAESCS1D02G451500	None	Up	Up	Up	Down	Up	Down
up	1D	NS_D0, 7, 21	TRAESCS1D02G453100	None	None	Up	None	None	None	None
up	1D	NS_D0, 7, 21	TRAESCS1D02G427300	Down	Down	None	None	Up	Down	None
up	1D	NS_D0, 7, 21	TRAESCS1D02G427400	Down	None	Up	Up	Up	None	None
up	1D	NS_D0, 7, 21	TRAESCS1D02G430600	Down	None	None	None	None	None	None
up	1D	NS_D0, 7, 21	TRAESCS1D02G444300	Down	None	None	Down	None	Down	None
			up	85	83	83	24	25	12	14
			down	4	5	3	22	17	6	17
			total	89	88	86	46	42	18	31
			%up	95.5056	94.3182	96.5116	52.1739	59.5238	66.6667	45.1613

## Sheet: NS_PREDAup_DEG_con_2A
Regulation	Chr	Stage	DEG_id	Nanda_D0-Sadash_D0	Nanda_D7-Sadash_D7	Nanda_D21-Sadash_D21	Nanda_D7-Nanda_D0	Nanda_D21-Nanda_D7	Sadash_D7-Sadash_D0	Sadash_D21-Sadash_D7
up	2A	NS_D0, 7, 21	TRAESCS2A02G562500	Up	Up	Up	None	None	None	None
up	2A	NS_D0, 7, 21	TRAESCS2A02G563000	Up	Up	None	Down	Down	Down	Down
up	2A	NS_D0, 7, 21	TRAESCS2A02G563100	Up	Up	Up	Up	Down	Up	None
up	2A	NS_D0, 7, 21	TRAESCS2A02G564000	Up	Up	Up	None	None	None	None
up	2A	NS_D0, 7, 21	TRAESCS2A02G565600	Up	Up	Up	Up	Down	Up	None
up	2A	NS_D0, 7, 21	TRAESCS2A02G565800	Up	Up	Up	None	Up	None	None
up	2A	NS_D0, 7, 21	TRAESCS2A02G566500	Up	None	None	Down	None	Down	None
up	2A	NS_D0, 7, 21	TRAESCS2A02G567000	Up	Up	Up	None	None	None	None
up	2A	NS_D0, 7, 21	TRAESCS2A02G567100	Up	Up	None	None	Down	None	None
up	2A	NS_D0, 7, 21	TRAESCS2A02G567300	Up	Up	None	Down	Down	None	Down
up	2A	NS_D0, 7, 21	TRAESCS2A02G568200	Up	Up	None	None	Down	None	None
up	2A	NS_D0, 7, 21	TRAESCS2A02G570300	Up	Up	None	None	None	Down	Up
up	2A	NS_D0, 7, 21	TRAESCS2A02G574500	Up	Down	None	Down	Down	None	Down
up	2A	NS_D0, 7, 21	TRAESCS2A02G574600	Up	Up	Up	Down	Up	None	None
up	2A	NS_D0, 7, 21	TRAESCS2A02G575700	Up	Up	Up	None	Down	Up	Down
up	2A	NS_D0, 7, 21	TRAESCS2A02G576800	Up	None	Up	None	None	None	Down
up	2A	NS_D0, 7, 21	TRAESCS2A02G576900	Up	Up	Up	Down	Down	None	Down
up	2A	NS_D0, 7, 21	TRAESCS2A02G577000	Up	None	Up	Down	None	None	Down
up	2A	NS_D0, 7, 21	TRAESCS2A02G577400	Up	Up	Up	None	None	None	None
up	2A	NS_D0, 7, 21	TRAESCS2A02G577500	Up	Up	Up	None	None	None	None
up	2A	NS_D0, 7, 21	TRAESCS2A02G577600	Up	Up	None	None	None	None	None
up	2A	NS_D0, 7, 21	TRAESCS2A02G577700	Up	Up	None	None	Down	None	None
up	2A	NS_D0, 7, 21	TRAESCS2A02G580900	Up	Up	Up	None	Down	None	None
up	2A	NS_D0, 7, 21	TRAESCS2A02G582300	Up	None	Up	Down	None	Down	Down
up	2A	NS_D0, 7, 21	TRAESCS2A02G582500	Up	Up	Up	None	Up	Up	Up
up	2A	NS_D0, 7, 21	TRAESCS2A02G582700	Up	Up	None	None	None	None	Up
up	2A	NS_D0, 7, 21	TRAESCS2A02G583000	Up	None	Up	None	Up	None	None
up	2A	NS_D0, 7, 21	TRAESCS2A02G583400	Up	None	Up	None	Up	None	None
up	2A	NS_D0, 7, 21	TRAESCS2A02G583500	Up	None	Up	Up	None	Up	None
up	2A	NS_D0, 7, 21	TRAESCS2A02G583700	Up	None	Up	Down	None	Down	None
up	2A	NS_D0, 7, 21	TRAESCS2A02G583900	Up	Up	Up	None	Down	Up	Down
up	2A	NS_D0, 7, 21	TRAESCS2A02G585300	Up	None	None	Down	Down	None	Down
up	2A	NS_D0, 7, 21	TRAESCS2A02G585600	Up	None	None	Down	Down	None	Down
up	2A	NS_D0, 7, 21	TRAESCS2A02G589900	Up	None	None	None	Down	Up	Down
up	2A	NS_D0, 7, 21	TRAESCS2A02G563400	None	None	Up	Down	Up	None	Down
up	2A	NS_D0, 7, 21	TRAESCS2A02G563500	None	Up	Up	Up	Up	None	Up
up	2A	NS_D0, 7, 21	TRAESCS2A02G566600	None	Up	Up	None	Up	None	None
up	2A	NS_D0, 7, 21	TRAESCS2A02G567600	None	None	Up	None	Up	None	None
up	2A	NS_D0, 7, 21	TRAESCS2A02G567800	None	None	Up	None	Up	None	None
up	2A	NS_D0, 7, 21	TRAESCS2A02G567900	None	None	Up	None	None	None	None
up	2A	NS_D0, 7, 21	TRAESCS2A02G569300	None	None	Up	None	Up	None	None
up	2A	NS_D0, 7, 21	TRAESCS2A02G569400	None	None	Up	None	None	None	Down
up	2A	NS_D0, 7, 21	TRAESCS2A02G570100	None	Up	Up	Up	None	Up	None
up	2A	NS_D0, 7, 21	TRAESCS2A02G570200	None	Down	Down	None	Down	None	None
up	2A	NS_D0, 7, 21	TRAESCS2A02G570700	None	None	Up	Up	Up	Up	Up
up	2A	NS_D0, 7, 21	TRAESCS2A02G570800	None	None	Up	Up	Up	None	Up
up	2A	NS_D0, 7, 21	TRAESCS2A02G573400	None	None	Up	Up	None	Up	Down
up	2A	NS_D0, 7, 21	TRAESCS2A02G573700	None	None	Down	None	Up	None	Up
up	2A	NS_D0, 7, 21	TRAESCS2A02G574000	None	Up	Up	Up	None	Up	None
up	2A	NS_D0, 7, 21	TRAESCS2A02G574400	None	None	Down	None	Up	None	Up
up	2A	NS_D0, 7, 21	TRAESCS2A02G575000	None	Down	None	Down	Down	None	Down
up	2A	NS_D0, 7, 21	TRAESCS2A02G575300	None	None	Up	None	None	Down	Down
up	2A	NS_D0, 7, 21	TRAESCS2A02G575900	None	Up	None	None	None	None	None
up	2A	NS_D0, 7, 21	TRAESCS2A02G577200	None	Down	None	None	Down	Up	Down
up	2A	NS_D0, 7, 21	TRAESCS2A02G579400	None	Up	None	Up	Down	None	None
up	2A	NS_D0, 7, 21	TRAESCS2A02G580000	None	Up	None	Up	Up	None	Up
up	2A	NS_D0, 7, 21	TRAESCS2A02G580600	None	Down	Down	Up	None	Up	None
up	2A	NS_D0, 7, 21	TRAESCS2A02G580800	None	None	Up	None	None	Down	None
up	2A	NS_D0, 7, 21	TRAESCS2A02G581400	None	Up	None	Up	Up	None	Up
up	2A	NS_D0, 7, 21	TRAESCS2A02G581600	None	Up	None	None	None	None	None
up	2A	NS_D0, 7, 21	TRAESCS2A02G582000	None	Up	None	Up	None	None	None
up	2A	NS_D0, 7, 21	TRAESCS2A02G582900	None	None	Up	None	None	None	None
up	2A	NS_D0, 7, 21	TRAESCS2A02G583100	None	None	Up	Up	Up	Up	None
up	2A	NS_D0, 7, 21	TRAESCS2A02G583800	None	None	Up	Up	None	Up	Down
up	2A	NS_D0, 7, 21	TRAESCS2A02G584700	None	None	Up	Up	Down	Up	Down
up	2A	NS_D0, 7, 21	TRAESCS2A02G585700	None	Up	None	None	None	Down	None
up	2A	NS_D0, 7, 21	TRAESCS2A02G586800	None	None	Up	None	None	Up	None
up	2A	NS_D0, 7, 21	TRAESCS2A02G587800	None	None	Down	Up	Down	Up	None
up	2A	NS_D0, 7, 21	TRAESCS2A02G587900	None	None	Up	None	Up	None	None
up	2A	NS_D0, 7, 21	TRAESCS2A02G590000	None	None	Down	None	Down	None	Down
up	2A	NS_D0, 7, 21	TRAESCS2A02G590300	None	Down	None	Down	Up	None	None
up	2A	NS_D0, 7, 21	TRAESCS2A02G591300	None	None	Up	None	Up	None	None
up	2A	NS_D0, 7, 21	TRAESCS2A02G568400	Down	Down	Down	None	None	None	None
up	2A	NS_D0, 7, 21	TRAESCS2A02G572400	Down	None	None	Up	Down	Up	Down
up	2A	NS_D0, 7, 21	TRAESCS2A02G576600	Down	None	None	None	None	None	None
up	2A	NS_D0, 7, 21	TRAESCS2A02G584800	Down	None	None	Down	Down	Down	None
up	2A	NS_D0, 7, 21	TRAESCS2A02G584900	Down	None	None	None	None	None	None
			up	34	33	43	19	21	19	10
			down	5	7	7	15	24	9	22
			total	39	40	50	34	45	28	32
			%up	87.1795	82.5	86	55.8824	46.6667	67.8571	31.25

## Sheet: NS_PREDAup_DEG_con_6B
Regulation	Chr	Stage	DEG_id	Nanda_D0-Sadash_D0	Nanda_D7-Sadash_D7	Nanda_D21-Sadash_D21	Nanda_D7-Nanda_D0	Nanda_D21-Nanda_D7	Sadash_D7-Sadash_D0	Sadash_D21-Sadash_D7
up	6B	NS_D0, 7, 21	TRAESCS6B02G130600	Up	None	None	None	Down	None	Down
up	6B	NS_D0, 7, 21	TRAESCS6B02G130700	Up	Up	None	None	None	None	None
up	6B	NS_D0, 7, 21	TRAESCS6B02G130900	Up	Up	Up	None	None	None	None
up	6B	NS_D0, 7, 21	TRAESCS6B02G131000	Up	Up	Up	None	None	None	None
up	6B	NS_D0, 7, 21	TRAESCS6B02G131700	Up	None	Down	Down	Down	None	Down
up	6B	NS_D0, 7, 21	TRAESCS6B02G132200	Up	None	Up	Down	None	None	Down
up	6B	NS_D0, 7, 21	TRAESCS6B02G132500	Up	None	None	None	None	None	None
up	6B	NS_D0, 7, 21	TRAESCS6B02G135200	Up	None	None	Down	None	None	None
up	6B	NS_D0, 7, 21	TRAESCS6B02G137000	Up	Up	Up	None	None	None	None
up	6B	NS_D0, 7, 21	TRAESCS6B02G137100	Up	Up	Up	None	None	None	None
up	6B	NS_D0, 7, 21	TRAESCS6B02G137200	Up	Up	None	Down	Down	None	None
up	6B	NS_D0, 7, 21	TRAESCS6B02G132300	None	Up	None	Up	None	Up	None
up	6B	NS_D0, 7, 21	TRAESCS6B02G133300	None	None	Up	Down	Up	None	Down
up	6B	NS_D0, 7, 21	TRAESCS6B02G134700	None	Up	Up	None	None	None	None
up	6B	NS_D0, 7, 21	TRAESCS6B02G135700	None	Up	None	Up	None	None	Up
up	6B	NS_D0, 7, 21	TRAESCS6B02G135900	None	Up	None	Up	None	None	None
up	6B	NS_D0, 7, 21	TRAESCS6B02G136500	None	None	Down	None	Down	None	None
up	6B	NS_D0, 7, 21	TRAESCS6B02G131200	Down	Down	Down	None	Up	None	None
up	6B	NS_D0, 7, 21	TRAESCS6B02G135800	Down	Down	Up	None	Up	None	None
up	6B	NS_D0, 7, 21	TRAESCS6B02G208200	Up	Up	Up	None	None	None	None
up	6B	NS_D0, 7, 21	TRAESCS6B02G208300	Up	Up	Up	Down	Down	None	None
up	6B	NS_D0, 7, 21	TRAESCS6B02G208400	Up	Up	Up	None	None	None	None
up	6B	NS_D0, 7, 21	TRAESCS6B02G208500	Up	Up	Up	None	None	None	None
up	6B	NS_D0, 7, 21	TRAESCS6B02G208600	Up	Up	Up	None	None	None	None
up	6B	NS_D0, 7	TRAESCS6B02G234900	Up	None	None	Down	None	None	Up
up	6B	NS_D0, 7	TRAESCS6B02G235300	Up	Up	Up	Up	None	None	None
up	6B	NS_D7, 21	TRAESCS6B02G231100	None	Up	None	None	None	None	None
up	6B	NS_D7, 21	TRAESCS6B02G231400	Down	None	None	None	Up	Down	None
up	6B	NS_D7, 21	TRAESCS6B02G232400	Up	Up	Up	None	None	None	None
up	6B	NS_D7, 21	TRAESCS6B02G424500	Up	Up	Up	None	None	None	None
up	6B	NS_D7, 21	TRAESCS6B02G424800	Down	None	Down	None	None	None	None
up	6B	NS_D7, 21	TRAESCS6B02G425000	None	Up	None	None	None	None	None
up	6B	NS_D7, 21	TRAESCS6B02G427000	Up	None	None	Down	None	Down	None
up	6B	NS_D7, 21	TRAESCS6B02G428300	None	Down	None	None	None	Up	Down
up	6B	NS_D7, 21	TRAESCS6B02G428600	None	Up	None	Up	None	None	None
up	6B	NS_D7, 21	TRAESCS6B02G428700	None	None	Up	None	None	None	Down
up	6B	NS_D7, 21	TRAESCS6B02G430700	Up	Up	Up	None	Down	None	None
up	6B	NS_D7, 21	TRAESCS6B02G431400	None	Down	None	None	Up	None	None
up	6B	NS_D7, 21	TRAESCS6B02G432200	None	Down	None	None	Up	None	Up
			up	22	22	18	5	6	2	3
			down	4	5	4	8	6	2	6
			total	26	27	22	13	12	4	9
			%up	84.6154	81.4815	81.8182	38.4615	50	50	33.3333

## Sheet: NS_PREDAdown_DEG_con_2D
Regulation	Chr	Stage	DEG_id	Nanda_D0-Sadash_D0	Nanda_D7-Sadash_D7	Nanda_D21-Sadash_D21	Nanda_D7-Nanda_D0	Nanda_D21-Nanda_D7	Sadash_D7-Sadash_D0	Sadash_D21-Sadash_D7
down	2D	NS_D0, 7, 21	TRAESCS2D02G557500	Down	None	None	Down	Down	Down	Down
down	2D	NS_D0, 7, 21	TRAESCS2D02G561900	Down	None	None	None	Up	None	None
down	2D	NS_D0, 7, 21	TRAESCS2D02G565200	Down	None	None	None	Up	None	None
down	2D	NS_D0, 7, 21	TRAESCS2D02G568400	Down	Down	Down	None	None	None	None
down	2D	NS_D0, 7, 21	TRAESCS2D02G568600	Down	Down	Down	None	None	Up	Down
down	2D	NS_D0, 7, 21	TRAESCS2D02G571200	Down	Down	Down	None	None	Up	None
down	2D	NS_D0, 7, 21	TRAESCS2D02G571500	Down	Down	Up	None	Down	Down	Down
down	2D	NS_D0, 7, 21	TRAESCS2D02G571900	Down	Down	None	Up	Up	Up	Up
down	2D	NS_D0, 7, 21	TRAESCS2D02G572000	Down	Down	Down	None	Up	None	Up
down	2D	NS_D0, 7, 21	TRAESCS2D02G572300	Down	Down	Down	None	None	Up	None
down	2D	NS_D0, 7, 21	TRAESCS2D02G572400	Down	Down	None	None	None	Down	Down
down	2D	NS_D0, 7, 21	TRAESCS2D02G572700	Down	Down	Down	None	Up	None	None
down	2D	NS_D0, 7, 21	TRAESCS2D02G573400	Down	None	Down	None	None	None	None
down	2D	NS_D0, 7, 21	TRAESCS2D02G573500	Down	Down	Down	None	None	None	Down
down	2D	NS_D0, 7, 21	TRAESCS2D02G574200	Down	Down	Down	None	None	None	Down
down	2D	NS_D0, 7, 21	TRAESCS2D02G576700	Down	Down	None	Down	Down	Down	Down
down	2D	NS_D0, 7, 21	TRAESCS2D02G576800	Down	Down	Down	None	Up	None	None
down	2D	NS_D0, 7, 21	TRAESCS2D02G577100	Down	Down	None	None	None	Up	Down
down	2D	NS_D0, 7, 21	TRAESCS2D02G577700	Down	Down	Down	None	None	None	None
down	2D	NS_D0, 7, 21	TRAESCS2D02G577800	Down	Down	Down	None	None	None	Down
down	2D	NS_D0, 7, 21	TRAESCS2D02G578100	Down	Down	Down	None	None	None	None
down	2D	NS_D0, 7, 21	TRAESCS2D02G578500	Down	Down	Down	None	Up	None	None
down	2D	NS_D0, 7, 21	TRAESCS2D02G578600	Down	Down	Down	None	None	None	None
down	2D	NS_D0, 7, 21	TRAESCS2D02G579000	Down	Down	Down	None	None	None	None
down	2D	NS_D0, 7, 21	TRAESCS2D02G579100	Down	Down	Down	None	None	None	Down
down	2D	NS_D0, 7, 21	TRAESCS2D02G579300	Down	Down	Down	None	None	None	Down
down	2D	NS_D0, 7, 21	TRAESCS2D02G580100	Down	Down	Down	None	None	None	None
down	2D	NS_D0, 7, 21	TRAESCS2D02G580200	Down	Down	None	None	None	None	Down
down	2D	NS_D0, 7, 21	TRAESCS2D02G580300	Down	Down	None	Down	None	None	Down
down	2D	NS_D0, 7, 21	TRAESCS2D02G580600	Down	None	None	None	None	None	None
down	2D	NS_D0, 7, 21	TRAESCS2D02G580700	Down	Down	Down	None	None	None	Down
down	2D	NS_D0, 7, 21	TRAESCS2D02G580900	Down	Down	Down	Up	None	None	None
down	2D	NS_D0, 7, 21	TRAESCS2D02G581300	Down	Down	Down	None	None	None	Up
down	2D	NS_D0, 7, 21	TRAESCS2D02G581400	Down	Down	None	None	None	None	None
down	2D	NS_D0, 7, 21	TRAESCS2D02G584200	Down	Down	None	None	None	None	Down
down	2D	NS_D0, 7, 21	TRAESCS2D02G584300	Down	Down	None	None	None	None	Down
down	2D	NS_D0, 7, 21	TRAESCS2D02G584900	Down	Down	Down	None	None	Up	None
down	2D	NS_D0, 7, 21	TRAESCS2D02G585000	Down	Down	Down	None	None	Up	None
down	2D	NS_D0, 7, 21	TRAESCS2D02G585100	Down	Down	Down	None	None	None	None
down	2D	NS_D0, 7, 21	TRAESCS2D02G585800	Down	Down	None	None	Down	None	Down
down	2D	NS_D0, 7, 21	TRAESCS2D02G586000	Down	Down	None	None	None	None	Down
down	2D	NS_D0, 7, 21	TRAESCS2D02G586100	Down	Down	Down	Down	None	None	None
down	2D	NS_D0, 7, 21	TRAESCS2D02G587300	Down	Down	Down	None	None	None	None
down	2D	NS_D0, 7, 21	TRAESCS2D02G587500	Down	None	None	None	None	None	None
down	2D	NS_D0, 7, 21	TRAESCS2D02G587700	Down	Down	Down	None	None	None	None
down	2D	NS_D0, 7, 21	TRAESCS2D02G587900	Down	Down	Down	None	Up	None	None
down	2D	NS_D0, 7, 21	TRAESCS2D02G588200	Down	Down	Down	None	None	None	None
down	2D	NS_D0, 7, 21	TRAESCS2D02G588500	Down	Down	None	None	None	None	None
down	2D	NS_D0, 7, 21	TRAESCS2D02G588600	Down	Down	Down	None	None	None	None
down	2D	NS_D0, 7, 21	TRAESCS2D02G588700	Down	Down	None	None	None	Up	Down
down	2D	NS_D0, 7, 21	TRAESCS2D02G588800	Down	Down	Up	None	None	None	Down
down	2D	NS_D0, 7, 21	TRAESCS2D02G589000	Down	Down	Down	None	None	None	Up
down	2D	NS_D0, 7, 21	TRAESCS2D02G589100	Down	None	None	None	None	None	None
down	2D	NS_D0, 7, 21	TRAESCS2D02G589800	Down	Down	Down	None	Up	None	Up
down	2D	NS_D0, 7, 21	TRAESCS2D02G592000	Down	Down	Down	None	Down	None	Down
down	2D	NS_D0, 7, 21	TRAESCS2D02G592100	Down	Down	Down	None	None	None	None
down	2D	NS_D0, 7, 21	TRAESCS2D02G592200	Down	Down	Down	None	None	None	None
down	2D	NS_D0, 7, 21	TRAESCS2D02G593400	Down	Down	Down	None	None	None	None
down	2D	NS_D0, 7, 21	TRAESCS2D02G593500	Down	Down	None	None	None	None	Down
down	2D	NS_D0, 7, 21	TRAESCS2D02G593700	Down	Down	Down	None	None	None	Down
down	2D	NS_D0, 7, 21	TRAESCS2D02G593800	Down	Down	Down	None	None	None	None
down	2D	NS_D0, 7, 21	TRAESCS2D02G593900	Down	Down	Down	None	None	Down	None
down	2D	NS_D0, 7, 21	TRAESCS2D02G594200	Down	Down	Down	None	None	None	None
down	2D	NS_D0, 7, 21	TRAESCS2D02G594300	Down	Down	Down	None	None	None	None
down	2D	NS_D0, 7, 21	TRAESCS2D02G594500	Down	Down	Down	None	None	None	Down
down	2D	NS_D0, 7, 21	TRAESCS2D02G594900	Down	Down	None	Down	Down	None	Down
down	2D	NS_D0, 7, 21	TRAESCS2D02G595000	Down	Down	Down	None	Up	None	Up
down	2D	NS_D0, 7, 21	TRAESCS2D02G595100	Down	Down	Down	None	None	Down	None
down	2D	NS_D0, 7, 21	TRAESCS2D02G595800	Down	Down	None	None	None	None	Down
down	2D	NS_D0, 7, 21	TRAESCS2D02G595900	Down	Down	Down	None	None	None	None
down	2D	NS_D0, 7, 21	TRAESCS2D02G596000	Down	Down	Down	None	None	Up	Down
down	2D	NS_D0, 7, 21	TRAESCS2D02G596100	Down	Down	Down	None	None	None	None
down	2D	NS_D0, 7, 21	TRAESCS2D02G596300	Down	Down	Down	Up	None	Up	None
down	2D	NS_D0, 7, 21	TRAESCS2D02G596400	Down	Down	Down	None	None	None	Up
down	2D	NS_D0, 7, 21	TRAESCS2D02G597200	Down	Down	Down	None	Up	None	Up
down	2D	NS_D0, 7, 21	TRAESCS2D02G597500	Down	Down	Down	None	None	None	Up
down	2D	NS_D0, 7, 21	TRAESCS2D02G597600	Down	Down	Down	None	None	Down	Up
down	2D	NS_D0, 7, 21	TRAESCS2D02G597900	Down	Down	Down	None	None	None	None
down	2D	NS_D0, 7, 21	TRAESCS2D02G598200	Down	Down	Down	None	None	None	None
down	2D	NS_D0, 7, 21	TRAESCS2D02G598500	Down	Down	Down	None	Down	None	Down
down	2D	NS_D0, 7, 21	TRAESCS2D02G599400	Down	None	Down	None	None	None	None
down	2D	NS_D0, 7, 21	TRAESCS2D02G600700	Down	None	None	Up	None	Up	None
down	2D	NS_D0, 7, 21	TRAESCS2D02G558200	None	Up	None	Up	None	Up	None
down	2D	NS_D0, 7, 21	TRAESCS2D02G558700	None	None	Up	None	None	None	Down
down	2D	NS_D0, 7, 21	TRAESCS2D02G559800	None	Down	None	Down	Down	None	Down
down	2D	NS_D0, 7, 21	TRAESCS2D02G560000	None	Down	None	Down	Down	None	Down
down	2D	NS_D0, 7, 21	TRAESCS2D02G562000	None	None	Up	None	None	None	Down
down	2D	NS_D0, 7, 21	TRAESCS2D02G562600	None	Down	None	Down	Down	Down	Down
down	2D	NS_D0, 7, 21	TRAESCS2D02G562900	None	None	Up	None	Up	None	None
down	2D	NS_D0, 7, 21	TRAESCS2D02G563000	None	None	Up	None	Up	None	None
down	2D	NS_D0, 7, 21	TRAESCS2D02G564600	None	Up	None	None	None	Down	Up
down	2D	NS_D0, 7, 21	TRAESCS2D02G569700	None	Down	None	None	None	None	None
down	2D	NS_D0, 7, 21	TRAESCS2D02G569800	None	Down	None	None	None	None	None
down	2D	NS_D0, 7, 21	TRAESCS2D02G569900	None	Down	None	None	Up	Up	None
down	2D	NS_D0, 7, 21	TRAESCS2D02G570300	None	Down	Down	None	None	Up	None
down	2D	NS_D0, 7, 21	TRAESCS2D02G571000	None	Down	None	None	None	None	None
down	2D	NS_D0, 7, 21	TRAESCS2D02G571300	None	Down	None	None	Up	Up	None
down	2D	NS_D0, 7, 21	TRAESCS2D02G573300	None	Down	Down	None	None	None	None
down	2D	NS_D0, 7, 21	TRAESCS2D02G574400	None	Down	None	None	None	Up	None
down	2D	NS_D0, 7, 21	TRAESCS2D02G576000	None	None	Down	None	None	None	None
down	2D	NS_D0, 7, 21	TRAESCS2D02G576100	None	None	Down	None	None	None	Up
down	2D	NS_D0, 7, 21	TRAESCS2D02G580400	None	None	Down	None	None	None	Up
down	2D	NS_D0, 7, 21	TRAESCS2D02G580800	None	Down	None	None	None	None	None
down	2D	NS_D0, 7, 21	TRAESCS2D02G582200	None	Down	Down	None	Up	Up	Up
down	2D	NS_D0, 7, 21	TRAESCS2D02G583000	None	Down	Down	None	None	Up	None
down	2D	NS_D0, 7, 21	TRAESCS2D02G584600	None	Down	None	None	None	Up	None
down	2D	NS_D0, 7, 21	TRAESCS2D02G587100	None	Down	Down	None	None	Up	None
down	2D	NS_D0, 7, 21	TRAESCS2D02G587200	None	None	Down	None	None	None	Up
down	2D	NS_D0, 7, 21	TRAESCS2D02G588300	None	Down	None	None	None	None	None
down	2D	NS_D0, 7, 21	TRAESCS2D02G592300	None	Up	Up	None	None	None	None
down	2D	NS_D0, 7, 21	TRAESCS2D02G592600	None	Down	None	None	None	None	Down
down	2D	NS_D0, 7, 21	TRAESCS2D02G596200	None	Down	Down	None	None	Up	None
down	2D	NS_D0, 7, 21	TRAESCS2D02G597000	None	Down	Down	None	None	Up	None
down	2D	NS_D0, 7, 21	TRAESCS2D02G599700	None	None	Up	None	None	Up	None
down	2D	NS_D0, 7, 21	TRAESCS2D02G600000	None	Down	None	None	Down	Up	Down
down	2D	NS_D0, 7, 21	TRAESCS2D02G601300	None	Down	None	None	None	None	Down
down	2D	NS_D0, 7, 21	TRAESCS2D02G555400	Up	Up	Up	None	None	None	None
down	2D	NS_D0, 7, 21	TRAESCS2D02G558300	Up	None	None	None	Down	None	Down
down	2D	NS_D0, 7, 21	TRAESCS2D02G560300	Up	None	None	Down	Down	None	Down
down	2D	NS_D0, 7, 21	TRAESCS2D02G561400	Up	None	None	None	None	Up	None
down	2D	NS_D0, 7, 21	TRAESCS2D02G563600	Up	None	Down	Down	Down	None	None
down	2D	NS_D0, 7, 21	TRAESCS2D02G565300	Up	None	Up	Down	Up	Down	Down
down	2D	NS_D0, 7, 21	TRAESCS2D02G566400	Up	Up	Up	None	None	None	None
down	2D	NS_D0, 7, 21	TRAESCS2D02G566500	Up	Up	Up	None	None	None	None
down	2D	NS_D0, 7, 21	TRAESCS2D02G570900	Up	None	Up	Down	None	None	None
down	2D	NS_D0, 7, 21	TRAESCS2D02G590600	Up	None	None	None	None	None	None
down	2D	NS_D0, 7, 21	TRAESCS2D02G591100	Up	None	None	Down	Down	Up	Down
down	2D	NS_D0, 7, 21	TRAESCS2D02G600900	Up	None	None	Down	Down	None	Down
			up	12	6	13	5	17	26	15
			down	82	95	69	14	16	10	41
			total	94	101	82	19	33	36	56
			%down	87.234	94.0594	84.1463	73.6842	48.4848	27.7778	73.2143

## Sheet: NS_PREDAdown_DEG_con_6B
Regulation	Chr	Stage	DEG_id	Nanda_D0-Sadash_D0	Nanda_D7-Sadash_D7	Nanda_D21-Sadash_D21	Nanda_D7-Nanda_D0	Nanda_D21-Nanda_D7	Sadash_D7-Sadash_D0	Sadash_D21-Sadash_D7
down	6B	NS_D0, 7, 21	TRAESCS6B02G107700	Down	Down	Down	None	None	Up	Down
down	6B	NS_D0, 7, 21	TRAESCS6B02G107900	Down	Down	None	None	None	None	Down
down	6B	NS_D0, 7, 21	TRAESCS6B02G108100	Down	Down	Down	Up	Down	Down	Up
down	6B	NS_D0, 7, 21	TRAESCS6B02G108900	Down	Down	Down	None	None	None	None
down	6B	NS_D0, 7, 21	TRAESCS6B02G109300	Down	Down	Down	None	None	None	None
down	6B	NS_D0, 7, 21	TRAESCS6B02G109400	Down	Down	Down	None	None	None	None
down	6B	NS_D0, 7, 21	TRAESCS6B02G187600	Down	None	Up	None	None	Down	Down
down	6B	NS_D0, 7, 21	TRAESCS6B02G187700	Down	None	Up	None	Up	None	None
down	6B	NS_D0, 7, 21	TRAESCS6B02G203600	Up	Up	Up	None	None	None	None
down	6B	NS_D0, 7, 21	TRAESCS6B02G203700	Down	Down	Down	None	None	Down	None
			up	1	1	3	1	1	1	1
			down	9	7	6	0	1	3	3
			total	10	8	9	1	2	4	4
			%down	90	87.5	66.6667	0	50	75	75
